# Supplementary material for: Conservation of core gene expression in vertebrate tissues
Source: J Biol. 2009 Apr 16;8(3):33. doi: 10.1186/jbiol130 (PMC2689434; doi:10.1186/jbiol130)
Supplement: Additional data file 5 — Binary matrix of genes classified as having fully conserved expression events, based on ranked microarray spot intensity, at five different thresholds (1/6, 1/5, 1/4, 1/3, 1/2). [file jbiol130-S5.xls]

## Sheet: top6 wfully conserved events
	CNS	Intestine	Heart	Kidney	Liver	Eye	Muscle	Spleen	Stomach	Testis
ENSG00000000003	0	0	0	0	0	0	0	0	0	0
ENSG00000001167	0	0	0	0	0	0	0	0	0	0
ENSG00000001461	0	0	0	0	0	0	0	0	0	0
ENSG00000001561	0	0	0	0	0	0	0	0	0	0
ENSG00000001626	0	0	0	0	0	0	0	0	0	0
ENSG00000002016	0	0	0	0	0	0	0	0	0	0
ENSG00000002822	0	0	0	0	0	0	0	0	0	0
ENSG00000003056	0	0	0	0	0	0	0	0	0	0
ENSG00000003137	0	0	0	0	0	0	0	0	0	0
ENSG00000003987	0	0	0	0	0	0	0	0	0	0
ENSG00000003989	0	0	0	0	0	0	0	0	0	0
ENSG00000004142	0	0	1	0	0	0	0	0	0	0
ENSG00000004399	0	0	0	0	0	0	0	0	0	0
ENSG00000004455	0	0	0	0	0	0	0	0	0	0
ENSG00000004487	0	0	0	0	0	0	0	0	0	0
ENSG00000004700	0	0	0	0	0	0	0	0	0	0
ENSG00000004809	0	0	0	0	0	0	0	0	0	0
ENSG00000005020	0	0	0	0	0	0	0	0	0	0
ENSG00000005108	0	0	0	0	0	0	0	0	0	0
ENSG00000005156	0	0	0	0	0	0	0	0	0	0
ENSG00000005981	0	0	0	0	0	0	0	0	0	0
ENSG00000006007	0	0	0	0	0	0	0	0	0	0
ENSG00000006114	0	0	0	0	0	0	0	0	0	0
ENSG00000006125	0	0	0	0	0	0	0	0	0	0
ENSG00000006282	0	0	0	0	0	0	0	0	0	0
ENSG00000006451	0	0	0	0	0	0	0	0	0	0
ENSG00000006459	0	0	0	0	0	0	0	0	0	0
ENSG00000006530	0	0	0	0	0	0	0	0	0	0
ENSG00000006625	0	0	0	0	0	0	0	0	0	0
ENSG00000006715	0	0	0	0	0	0	0	0	0	0
ENSG00000006744	0	0	0	0	0	0	0	0	0	0
ENSG00000006831	0	1	0	0	0	0	0	0	0	0
ENSG00000007001	0	0	0	0	0	0	0	0	0	0
ENSG00000007080	0	0	0	0	0	0	0	0	0	0
ENSG00000007168	1	0	0	0	0	0	1	0	1	1
ENSG00000007520	0	0	0	0	0	0	0	0	0	0
ENSG00000007944	0	0	0	0	0	0	0	0	0	0
ENSG00000007952	0	0	0	0	0	0	0	0	0	0
ENSG00000008018	0	0	0	0	0	0	0	0	0	0
ENSG00000008196	0	0	0	0	0	0	0	0	0	0
ENSG00000008256	0	0	0	0	0	0	0	0	0	0
ENSG00000008311	0	0	0	0	0	0	0	0	0	0
ENSG00000008405	0	0	0	0	0	0	0	0	0	0
ENSG00000008710	0	0	0	0	0	0	0	0	0	0
ENSG00000008838	0	0	0	0	0	0	0	0	0	0
ENSG00000009335	0	0	0	0	0	0	0	0	0	0
ENSG00000009954	0	0	0	0	0	0	0	0	0	0
ENSG00000010017	0	0	0	0	0	0	0	0	0	0
ENSG00000010072	0	0	0	0	0	0	0	0	0	0
ENSG00000010165	0	0	0	0	0	0	0	0	0	0
ENSG00000010256	1	1	1	1	1	1	1	0	1	0
ENSG00000010810	0	0	0	0	0	0	0	0	0	0
ENSG00000011021	0	0	0	0	0	0	0	0	0	0
ENSG00000011028	0	0	0	0	0	0	0	0	0	0
ENSG00000011105	0	0	0	0	0	0	0	0	0	0
ENSG00000011114	0	0	0	0	0	0	0	0	0	0
ENSG00000011143	0	0	0	0	0	0	0	0	0	0
ENSG00000011258	0	0	0	0	0	0	0	0	0	0
ENSG00000011376	0	0	0	0	0	0	0	0	0	0
ENSG00000011405	0	0	0	0	0	0	0	0	0	0
ENSG00000011677	0	0	0	0	0	0	0	0	0	0
ENSG00000012232	0	0	0	0	0	0	0	0	0	0
ENSG00000012660	0	0	0	0	0	0	0	0	0	0
ENSG00000012963	0	0	0	0	0	0	0	0	0	0
ENSG00000013288	0	0	0	0	0	0	0	0	0	0
ENSG00000013293	0	0	0	0	0	0	0	0	0	0
ENSG00000013364	0	0	0	0	0	0	0	0	0	0
ENSG00000013503	0	0	0	0	0	0	0	0	0	0
ENSG00000013810	0	0	0	0	0	0	0	0	0	0
ENSG00000014123	0	0	0	0	0	0	0	0	0	0
ENSG00000014216	0	0	0	0	0	0	0	0	0	0
ENSG00000014824	0	0	0	0	0	0	0	0	0	0
ENSG00000015479	0	0	0	0	0	0	0	0	0	0
ENSG00000015676	0	0	0	0	0	0	0	0	0	0
ENSG00000017260	0	0	0	0	0	0	0	0	0	0
ENSG00000017427	0	0	0	0	0	0	0	0	0	0
ENSG00000017797	0	0	0	0	0	0	0	0	0	0
ENSG00000018189	0	0	0	0	0	0	0	0	0	0
ENSG00000018510	0	0	0	0	0	0	0	0	0	0
ENSG00000019186	0	0	0	0	0	0	0	0	0	0
ENSG00000019549	0	0	0	0	0	0	0	0	0	0
ENSG00000019582	0	1	0	0	1	0	0	1	1	0
ENSG00000020922	0	0	0	0	0	0	0	0	0	0
ENSG00000021776	0	0	0	0	0	0	0	0	0	0
ENSG00000021826	0	0	0	0	0	0	0	0	0	0
ENSG00000021852	0	0	0	0	0	0	0	0	0	0
ENSG00000022277	0	0	0	0	0	0	0	0	0	0
ENSG00000023041	0	0	0	0	0	0	0	0	0	0
ENSG00000023171	0	0	0	0	0	0	0	0	0	0
ENSG00000023228	1	1	1	1	0	0	1	0	1	0
ENSG00000023318	0	0	0	0	0	0	0	0	0	0
ENSG00000023516	0	0	0	0	0	0	0	0	0	0
ENSG00000023572	0	0	0	0	0	0	0	0	0	0
ENSG00000023608	0	0	0	0	0	0	0	0	0	0
ENSG00000023839	0	0	0	0	0	0	0	0	0	0
ENSG00000023892	0	0	0	0	0	0	0	0	0	0
ENSG00000023909	0	0	0	0	0	0	0	0	0	0
ENSG00000024048	0	0	0	0	0	0	0	0	0	0
ENSG00000025796	0	0	0	0	0	0	0	0	0	0
ENSG00000026297	0	0	0	0	0	0	0	0	0	0
ENSG00000026652	0	0	0	0	0	0	0	0	0	0
ENSG00000027001	0	0	0	0	0	0	0	0	0	0
ENSG00000027075	0	0	0	0	0	0	0	0	0	0
ENSG00000028116	0	0	0	0	0	0	0	0	0	0
ENSG00000028203	0	0	0	0	0	0	0	0	0	0
ENSG00000028528	0	1	0	0	1	0	0	1	0	0
ENSG00000029364	0	0	0	0	0	0	0	0	0	0
ENSG00000029725	0	0	0	0	0	0	0	0	0	0
ENSG00000030066	0	0	0	0	0	0	0	0	0	0
ENSG00000030304	0	0	0	0	0	0	0	0	0	0
ENSG00000030419	0	0	0	0	0	0	0	0	0	0
ENSG00000031823	0	0	0	0	0	0	0	0	0	0
ENSG00000032389	0	0	0	0	0	0	0	0	0	0
ENSG00000033030	0	0	0	0	0	0	0	0	0	0
ENSG00000033170	0	0	0	0	0	0	0	0	0	0
ENSG00000033178	0	0	0	0	0	0	0	0	0	0
ENSG00000033327	0	0	0	0	0	0	0	0	0	0
ENSG00000033627	0	0	0	0	0	0	0	0	0	0
ENSG00000033800	0	0	0	0	0	0	0	0	0	0
ENSG00000034063	0	0	0	0	0	0	0	0	0	0
ENSG00000034533	0	0	0	0	0	0	0	0	0	0
ENSG00000034677	0	0	0	0	0	0	0	0	0	0
ENSG00000034693	0	0	0	0	0	0	0	0	0	0
ENSG00000035115	0	0	0	0	0	0	0	0	0	0
ENSG00000035499	0	0	0	0	0	0	0	0	0	0
ENSG00000035681	0	0	0	0	0	0	0	0	0	0
ENSG00000035687	0	1	0	0	0	0	0	0	1	0
ENSG00000036054	0	0	0	0	0	0	0	0	0	0
ENSG00000036257	0	0	0	0	0	0	0	0	0	0
ENSG00000036448	0	0	0	0	0	0	0	0	0	0
ENSG00000036473	0	0	0	0	0	0	0	0	0	0
ENSG00000036672	0	0	0	0	0	0	0	0	0	0
ENSG00000036828	0	0	0	0	0	0	0	0	0	0
ENSG00000037637	0	0	0	0	0	0	0	0	0	0
ENSG00000038002	0	0	0	0	0	0	0	0	0	0
ENSG00000038274	0	0	0	0	0	0	0	0	0	0
ENSG00000038358	0	0	0	0	0	0	0	0	0	0
ENSG00000038532	0	0	0	0	0	0	0	0	0	0
ENSG00000040341	0	0	0	0	0	0	1	0	0	0
ENSG00000041802	0	0	0	0	0	0	0	0	0	0
ENSG00000042429	0	0	0	0	0	0	0	0	0	0
ENSG00000042753	0	0	0	0	0	0	0	0	0	0
ENSG00000043514	0	0	0	0	0	0	0	0	0	0
ENSG00000043822	0	0	0	0	0	0	0	0	0	0
ENSG00000046653	1	0	0	0	0	1	0	0	0	0
ENSG00000047056	0	0	0	0	0	0	0	0	0	0
ENSG00000047188	0	0	0	0	0	0	0	0	0	0
ENSG00000047249	1	0	0	0	0	0	0	0	0	0
ENSG00000047315	0	0	0	0	0	0	0	0	0	0
ENSG00000047346	0	0	0	0	0	0	0	0	0	0
ENSG00000047410	0	0	0	0	0	0	0	0	0	0
ENSG00000047648	0	0	0	0	0	0	0	0	0	0
ENSG00000047932	0	0	0	0	0	0	0	0	0	0
ENSG00000048028	0	0	0	0	0	0	0	0	0	0
ENSG00000048545	0	0	0	0	0	0	0	0	0	0
ENSG00000048740	0	0	0	0	0	0	0	0	0	0
ENSG00000049130	0	0	0	0	0	0	0	0	0	0
ENSG00000049239	0	0	0	0	0	0	0	0	0	0
ENSG00000049449	0	0	0	0	0	0	0	0	0	0
ENSG00000049541	0	0	0	0	0	0	0	0	0	0
ENSG00000049656	0	0	0	0	0	0	0	0	0	0
ENSG00000049759	0	0	0	0	0	0	0	0	0	0
ENSG00000050130	0	0	0	0	0	0	0	0	0	0
ENSG00000050405	0	0	0	0	0	0	0	0	0	0
ENSG00000051009	0	0	0	0	0	0	0	0	0	0
ENSG00000051341	0	0	0	0	0	0	0	0	0	0
ENSG00000051620	0	0	0	0	0	0	0	0	0	0
ENSG00000052723	0	0	0	0	0	0	0	0	0	0
ENSG00000052749	0	0	0	0	0	0	0	0	0	0
ENSG00000052841	0	0	0	0	0	0	0	0	0	0
ENSG00000053372	0	0	0	0	0	0	0	0	0	0
ENSG00000053501	0	0	0	0	0	0	0	0	0	0
ENSG00000053900	0	0	0	0	0	0	0	0	0	0
ENSG00000053918	0	0	0	0	0	0	0	0	0	0
ENSG00000054116	0	0	0	0	0	0	0	0	0	0
ENSG00000054179	0	0	0	0	0	0	0	0	0	0
ENSG00000054392	0	0	0	0	0	0	0	0	0	0
ENSG00000054803	0	0	0	0	0	0	0	0	0	0
ENSG00000054965	0	0	0	0	0	0	0	0	0	0
ENSG00000054983	0	0	0	0	0	0	0	0	0	0
ENSG00000055044	0	0	0	0	0	0	0	0	0	0
ENSG00000055070	0	0	0	0	0	0	0	0	0	0
ENSG00000055208	0	0	0	0	0	0	0	0	0	0
ENSG00000055609	0	0	0	0	0	0	0	0	0	0
ENSG00000055732	0	0	0	0	0	0	0	0	0	0
ENSG00000055813	0	0	0	0	0	0	0	0	0	0
ENSG00000055917	0	0	0	0	0	0	0	0	0	0
ENSG00000056291	0	0	0	0	0	0	0	0	0	0
ENSG00000057019	0	0	0	0	0	0	0	0	0	0
ENSG00000057252	0	0	0	0	0	0	0	0	0	0
ENSG00000057468	0	0	0	0	0	0	0	0	0	0
ENSG00000057593	0	0	0	0	0	0	0	0	0	0
ENSG00000057704	0	0	0	0	0	0	0	0	0	0
ENSG00000058063	0	0	0	0	0	0	0	0	0	0
ENSG00000058272	0	0	0	0	0	0	0	0	0	0
ENSG00000058600	0	0	0	0	0	0	0	0	0	0
ENSG00000058804	0	0	0	0	0	0	0	0	0	0
ENSG00000059573	0	0	0	0	0	0	0	0	0	0
ENSG00000059588	0	0	0	0	0	0	0	0	0	0
ENSG00000059758	0	0	0	0	0	0	0	0	0	0
ENSG00000060069	0	0	0	0	0	0	0	0	0	0
ENSG00000060237	0	0	0	0	0	0	0	0	0	0
ENSG00000060339	0	0	0	0	0	0	0	0	0	0
ENSG00000061273	0	0	0	0	0	0	0	0	0	0
ENSG00000061676	1	0	0	0	0	1	0	0	0	0
ENSG00000061794	0	0	0	0	0	0	0	0	0	0
ENSG00000061918	1	0	0	0	0	0	0	0	0	0
ENSG00000061936	0	0	0	0	0	0	0	0	0	0
ENSG00000061987	0	0	0	0	0	0	0	0	0	0
ENSG00000062598	0	0	0	0	0	0	0	0	0	0
ENSG00000062716	0	1	0	0	0	0	0	0	0	0
ENSG00000062725	0	0	0	0	0	0	0	0	0	0
ENSG00000063660	0	0	0	0	0	0	0	0	0	0
ENSG00000064102	0	0	0	0	0	0	0	0	0	0
ENSG00000064309	0	0	0	0	0	0	0	0	0	0
ENSG00000064419	0	0	0	0	0	0	0	0	0	0
ENSG00000064601	0	1	0	1	1	0	0	1	1	0
ENSG00000064655	0	0	0	0	0	0	0	0	0	0
ENSG00000064692	0	0	0	0	0	0	0	0	0	0
ENSG00000064703	0	0	0	0	0	0	0	0	0	0
ENSG00000064835	0	0	0	0	0	0	0	0	0	0
ENSG00000064932	0	0	0	0	0	0	0	0	0	0
ENSG00000064989	0	0	0	0	0	0	0	0	0	0
ENSG00000064999	0	0	0	0	0	0	0	0	0	0
ENSG00000065054	0	0	0	0	0	0	0	0	0	0
ENSG00000065150	0	0	0	0	0	0	0	0	0	0
ENSG00000065154	0	0	0	0	0	1	0	0	0	0
ENSG00000065183	0	0	0	0	0	0	0	0	0	0
ENSG00000065268	0	0	0	0	0	0	0	0	0	0
ENSG00000065308	0	0	0	0	0	0	0	0	0	0
ENSG00000065427	0	1	1	1	1	0	1	1	1	0
ENSG00000065457	0	0	0	0	0	0	0	0	0	0
ENSG00000065526	0	0	0	0	0	0	0	0	0	0
ENSG00000065534	0	0	0	0	0	0	0	0	0	0
ENSG00000065559	0	0	0	0	0	0	0	0	0	0
ENSG00000065600	0	0	0	0	0	0	0	0	0	0
ENSG00000065609	1	0	0	0	0	1	0	0	0	0
ENSG00000066027	0	0	0	0	0	0	0	0	0	0
ENSG00000066117	0	0	0	0	0	0	0	0	0	0
ENSG00000066135	0	0	0	0	0	0	0	0	0	0
ENSG00000066336	0	0	0	0	0	0	0	0	0	0
ENSG00000066422	0	0	0	0	0	0	0	0	0	0
ENSG00000066629	0	0	0	0	0	0	0	0	0	0
ENSG00000066926	0	0	0	0	0	0	0	0	0	0
ENSG00000067064	0	0	0	0	1	0	0	0	0	1
ENSG00000067141	0	0	0	0	0	0	0	0	0	0
ENSG00000067167	0	1	0	1	1	0	0	1	1	0
ENSG00000067221	0	0	0	0	0	0	0	0	0	0
ENSG00000067248	0	0	0	0	0	0	0	0	0	0
ENSG00000067704	0	0	0	0	0	0	0	0	0	0
ENSG00000067836	0	0	0	0	0	0	0	0	0	0
ENSG00000067900	0	0	0	0	0	0	0	0	0	0
ENSG00000068024	0	0	0	0	0	0	0	0	0	0
ENSG00000068079	0	0	0	0	0	0	0	0	0	0
ENSG00000068305	0	0	0	0	0	0	1	0	0	0
ENSG00000068383	0	0	0	0	0	0	0	0	0	0
ENSG00000068654	0	0	0	0	0	0	0	0	0	0
ENSG00000068697	0	1	1	1	1	1	1	1	1	0
ENSG00000068745	0	0	0	0	0	0	0	1	0	0
ENSG00000068878	0	0	0	0	0	0	0	0	0	0
ENSG00000068885	0	0	0	0	0	0	0	0	0	0
ENSG00000068912	0	0	0	0	0	0	0	0	0	0
ENSG00000069248	0	0	0	0	0	0	0	0	0	0
ENSG00000069275	1	0	0	0	0	0	0	0	0	0
ENSG00000069329	0	0	0	0	0	0	0	0	0	0
ENSG00000069702	0	0	0	0	0	0	0	0	0	0
ENSG00000069956	0	0	0	0	0	0	0	0	0	0
ENSG00000069966	0	0	0	0	0	0	0	0	0	0
ENSG00000069974	0	0	0	0	0	0	0	0	0	0
ENSG00000069998	0	0	0	0	0	0	0	0	0	0
ENSG00000070010	0	0	0	0	0	0	0	0	0	0
ENSG00000070018	0	0	0	0	0	0	0	0	0	0
ENSG00000070061	0	0	0	0	0	0	0	0	0	0
ENSG00000070269	0	0	0	0	0	0	0	0	0	0
ENSG00000070413	0	0	0	0	0	0	0	0	0	0
ENSG00000070444	0	0	0	0	0	0	0	0	0	0
ENSG00000070495	0	0	0	0	0	0	0	0	0	0
ENSG00000070501	0	0	0	0	0	0	0	0	0	0
ENSG00000070540	0	0	0	0	0	0	0	0	0	0
ENSG00000070669	0	0	0	0	0	0	0	0	0	0
ENSG00000070748	0	0	0	0	0	0	0	0	0	0
ENSG00000070756	1	1	1	1	1	1	1	1	1	1
ENSG00000070785	0	0	0	0	0	0	0	0	0	0
ENSG00000070831	0	0	0	0	0	0	0	0	0	0
ENSG00000071073	0	0	0	0	0	0	0	0	0	0
ENSG00000071189	0	0	0	0	0	0	0	0	0	0
ENSG00000071246	0	0	0	0	0	0	0	0	0	0
ENSG00000071462	0	0	0	0	0	0	0	0	0	0
ENSG00000071537	0	0	0	0	0	0	0	0	0	0
ENSG00000071539	0	0	0	0	0	0	0	0	0	0
ENSG00000071575	0	0	0	0	0	0	0	0	0	0
ENSG00000071626	0	0	0	0	0	0	0	0	0	0
ENSG00000071655	0	0	0	0	0	0	0	0	0	0
ENSG00000071994	0	0	0	0	0	0	0	0	0	0
ENSG00000072134	0	0	0	0	0	0	0	0	0	0
ENSG00000072274	0	0	0	0	0	0	0	0	0	0
ENSG00000072315	0	0	0	0	0	0	0	0	0	0
ENSG00000072364	0	0	0	0	0	0	0	0	0	0
ENSG00000072736	0	0	0	0	0	0	0	0	0	0
ENSG00000072786	0	0	0	0	0	0	0	0	0	0
ENSG00000072954	0	0	0	0	0	0	1	0	0	0
ENSG00000073060	0	0	0	0	0	0	0	0	0	0
ENSG00000073111	0	0	0	0	0	0	0	0	0	0
ENSG00000073146	0	0	0	0	0	0	0	0	0	0
ENSG00000073169	0	0	0	0	0	0	0	0	0	0
ENSG00000073350	0	0	0	0	0	0	0	0	0	0
ENSG00000073614	0	0	0	0	0	0	0	0	0	0
ENSG00000073711	0	0	0	0	0	0	0	0	0	0
ENSG00000073734	0	0	0	0	0	0	0	0	0	0
ENSG00000073849	0	0	0	0	0	0	0	0	0	0
ENSG00000074071	0	0	0	0	0	0	0	0	0	0
ENSG00000074211	1	0	0	0	0	0	0	0	0	0
ENSG00000074356	0	0	0	0	0	0	0	0	0	0
ENSG00000074410	0	0	0	0	0	0	0	0	0	0
ENSG00000074416	0	0	0	0	0	0	0	0	0	0
ENSG00000074582	0	0	0	0	0	0	0	0	0	0
ENSG00000074695	0	0	0	0	0	0	0	0	0	0
ENSG00000075089	0	0	0	0	0	0	0	0	0	0
ENSG00000075131	0	0	0	0	0	0	0	0	0	0
ENSG00000075151	0	0	0	0	0	0	0	0	0	0
ENSG00000075188	0	0	0	0	0	0	0	0	0	0
ENSG00000075213	0	0	0	0	0	0	0	0	0	0
ENSG00000075223	0	0	0	0	0	0	0	0	0	0
ENSG00000075239	0	0	0	0	0	0	0	0	0	0
ENSG00000075415	1	1	1	1	1	1	1	1	1	0
ENSG00000075461	0	0	0	0	0	0	0	0	0	0
ENSG00000075651	0	0	0	0	0	0	0	0	0	0
ENSG00000075790	0	0	0	0	0	0	0	0	0	0
ENSG00000075891	0	0	0	0	0	0	0	0	0	0
ENSG00000076043	0	0	0	0	0	0	0	0	0	0
ENSG00000076053	0	0	0	0	0	0	0	0	0	0
ENSG00000076351	0	0	0	0	0	0	0	0	0	0
ENSG00000076513	0	0	0	0	0	0	0	0	0	0
ENSG00000076604	0	0	0	0	0	0	0	0	0	0
ENSG00000076685	0	0	0	0	0	0	0	0	0	0
ENSG00000077063	0	0	0	0	0	0	0	0	0	0
ENSG00000077147	0	0	0	0	0	0	0	0	0	0
ENSG00000077152	0	0	0	0	0	0	0	0	0	0
ENSG00000077232	0	0	0	0	0	0	0	0	0	0
ENSG00000077254	0	0	0	0	0	0	0	0	0	0
ENSG00000077264	0	0	0	0	0	0	0	0	0	0
ENSG00000077279	0	0	0	0	0	0	0	0	0	0
ENSG00000077380	0	0	0	0	0	0	0	0	0	0
ENSG00000077420	0	0	0	0	0	0	0	0	0	0
ENSG00000077549	0	0	0	0	0	0	0	0	0	0
ENSG00000077684	0	0	0	0	0	0	0	0	0	0
ENSG00000077713	0	0	0	0	0	0	0	0	0	0
ENSG00000077943	0	0	0	0	0	0	0	0	0	0
ENSG00000078043	0	0	0	0	0	0	0	0	0	0
ENSG00000078070	0	0	0	0	0	0	0	0	0	0
ENSG00000078140	0	0	0	0	0	0	0	0	0	0
ENSG00000078142	0	0	0	0	0	0	0	0	0	0
ENSG00000078403	0	0	0	0	0	0	0	0	0	0
ENSG00000078579	0	0	0	0	0	0	0	0	0	0
ENSG00000078674	0	0	0	0	0	0	0	0	0	0
ENSG00000078687	0	0	0	0	0	0	0	0	0	0
ENSG00000078699	0	0	0	0	0	0	0	0	0	0
ENSG00000078747	0	0	0	0	0	0	0	0	0	0
ENSG00000078804	0	0	0	0	0	0	1	0	0	0
ENSG00000078872	0	0	0	0	0	0	0	0	0	0
ENSG00000078900	0	0	0	0	0	0	0	0	0	0
ENSG00000078902	0	0	0	0	0	0	0	0	0	0
ENSG00000079102	0	0	0	0	0	0	0	0	0	0
ENSG00000079134	0	0	0	0	0	0	0	0	0	0
ENSG00000079277	0	0	0	0	0	0	0	0	0	0
ENSG00000079387	0	0	0	0	0	0	0	0	0	0
ENSG00000079739	0	0	1	0	1	0	1	0	0	0
ENSG00000079785	0	0	0	0	0	0	0	0	0	0
ENSG00000079950	0	0	0	0	0	0	0	0	0	0
ENSG00000080166	0	0	0	0	0	1	0	0	0	0
ENSG00000080345	0	0	0	0	0	0	0	0	0	0
ENSG00000080371	0	0	0	0	0	0	1	0	0	0
ENSG00000080709	0	0	0	0	0	0	0	0	0	0
ENSG00000080802	0	0	0	0	0	0	0	0	0	0
ENSG00000080815	0	0	0	0	0	0	0	0	0	0
ENSG00000080819	0	0	0	0	0	0	0	0	0	0
ENSG00000081014	0	0	0	0	0	0	0	0	0	0
ENSG00000081026	0	0	0	0	0	0	0	0	0	0
ENSG00000081059	0	0	0	0	0	0	0	0	0	0
ENSG00000081154	0	0	0	0	0	0	0	0	0	0
ENSG00000081177	0	0	0	0	0	0	0	0	0	0
ENSG00000081181	0	0	0	0	0	0	0	0	0	0
ENSG00000081307	0	0	0	0	0	0	0	0	0	0
ENSG00000081692	0	0	0	0	0	0	0	0	0	0
ENSG00000081760	0	0	0	0	0	0	0	0	0	0
ENSG00000081800	0	0	0	0	0	0	0	0	0	0
ENSG00000081923	0	0	0	0	0	0	0	0	0	0
ENSG00000082014	0	0	0	0	0	0	0	0	0	0
ENSG00000082258	0	0	0	0	0	0	0	0	0	0
ENSG00000082269	0	0	0	0	0	0	0	0	0	0
ENSG00000082293	0	0	0	0	0	0	0	0	0	0
ENSG00000082397	0	0	0	0	0	0	0	0	0	0
ENSG00000082497	0	0	0	0	0	0	0	0	0	0
ENSG00000082515	0	0	0	0	0	0	0	0	0	0
ENSG00000082516	0	0	0	0	0	0	0	0	0	0
ENSG00000082641	0	0	0	0	0	0	0	0	0	0
ENSG00000082701	0	0	0	0	0	0	0	0	0	0
ENSG00000082898	0	0	0	0	0	0	0	0	0	0
ENSG00000082996	0	0	0	0	0	0	0	0	0	0
ENSG00000083123	0	0	0	0	0	0	0	0	0	0
ENSG00000083223	0	0	0	0	0	0	0	0	0	0
ENSG00000083444	0	0	0	0	0	0	0	0	0	0
ENSG00000083535	0	0	0	0	0	0	0	0	0	0
ENSG00000083544	0	0	0	0	0	0	0	0	0	0
ENSG00000083642	0	0	0	0	0	0	0	0	0	0
ENSG00000083896	0	0	0	0	0	0	0	0	0	0
ENSG00000083937	0	0	0	0	0	0	0	0	0	0
ENSG00000084072	0	0	0	0	0	0	0	0	0	0
ENSG00000084093	0	0	0	0	0	0	0	0	0	0
ENSG00000084110	0	0	0	0	1	0	0	0	0	0
ENSG00000084112	0	0	0	0	0	0	0	0	0	0
ENSG00000084234	1	1	1	0	0	1	0	0	0	0
ENSG00000084623	1	1	1	1	1	1	1	1	1	1
ENSG00000084652	0	0	0	0	0	0	0	0	0	0
ENSG00000084676	0	0	0	0	0	0	0	0	0	0
ENSG00000084710	0	0	0	0	0	0	0	0	0	0
ENSG00000084754	0	0	1	1	0	0	1	0	1	1
ENSG00000084774	0	0	0	0	0	0	0	0	0	0
ENSG00000085185	0	0	0	0	0	0	0	0	0	0
ENSG00000085274	0	0	0	0	0	0	0	0	0	0
ENSG00000085415	0	0	0	0	0	0	0	0	0	0
ENSG00000085733	0	1	0	0	0	0	0	0	1	0
ENSG00000085831	0	0	0	0	0	0	0	0	0	0
ENSG00000085832	0	0	0	0	0	0	0	0	0	0
ENSG00000085978	0	0	0	0	0	0	0	0	0	0
ENSG00000085982	0	0	0	0	0	0	0	0	0	0
ENSG00000085998	0	0	0	0	0	0	0	0	0	0
ENSG00000086015	0	0	0	0	0	0	0	0	0	0
ENSG00000086062	0	0	0	0	0	0	0	0	0	0
ENSG00000086102	0	0	0	0	0	0	0	0	0	0
ENSG00000086189	0	0	0	0	0	0	0	0	0	0
ENSG00000086232	0	0	0	0	0	0	0	0	0	0
ENSG00000086288	0	0	0	0	0	0	0	0	0	0
ENSG00000086475	0	0	0	0	0	0	0	0	0	0
ENSG00000086589	0	0	0	0	0	0	0	0	0	0
ENSG00000086827	0	0	0	0	0	0	0	0	0	0
ENSG00000086991	0	0	0	0	0	0	0	0	0	0
ENSG00000087095	0	0	0	0	0	0	0	0	0	0
ENSG00000087111	0	0	0	0	0	0	0	0	0	0
ENSG00000087191	1	0	0	1	0	1	1	0	1	1
ENSG00000087245	0	0	0	0	0	0	0	0	0	0
ENSG00000087258	1	0	0	0	0	1	0	0	0	0
ENSG00000087274	1	0	0	0	0	1	0	0	0	0
ENSG00000087303	0	0	0	0	0	0	0	0	0	0
ENSG00000087502	0	0	0	0	0	0	0	0	0	0
ENSG00000087903	0	0	0	0	0	0	0	0	0	0
ENSG00000088179	0	0	0	0	0	0	0	0	0	0
ENSG00000088205	0	0	0	0	0	0	0	0	0	0
ENSG00000088298	0	0	0	0	0	0	0	0	0	0
ENSG00000088325	0	0	0	0	0	0	0	0	0	0
ENSG00000088367	0	0	0	0	0	0	0	0	0	0
ENSG00000088451	0	0	0	0	0	0	0	0	0	0
ENSG00000088756	0	0	0	0	0	0	0	0	0	0
ENSG00000088808	0	0	0	0	0	0	0	0	0	0
ENSG00000088812	0	0	0	0	0	0	0	0	0	0
ENSG00000088826	0	0	0	0	0	0	0	0	0	0
ENSG00000088899	0	0	0	0	0	0	0	0	0	0
ENSG00000088930	0	0	0	0	0	0	0	0	0	0
ENSG00000089022	0	0	0	0	0	0	0	0	0	0
ENSG00000089057	0	0	0	0	0	0	0	0	0	0
ENSG00000089163	0	0	0	0	0	0	0	0	0	0
ENSG00000089195	0	0	0	0	0	0	0	0	0	0
ENSG00000089225	0	0	0	0	0	0	0	0	0	0
ENSG00000089234	0	0	0	0	0	0	0	0	0	0
ENSG00000089250	0	0	0	0	0	0	0	0	0	0
ENSG00000089486	0	0	0	0	0	0	0	0	0	0
ENSG00000089693	1	0	0	0	0	0	0	0	1	1
ENSG00000089737	0	0	0	0	0	0	0	0	0	0
ENSG00000090020	0	0	0	0	0	0	0	0	0	0
ENSG00000090061	0	0	0	0	0	0	0	0	0	0
ENSG00000090263	0	0	0	0	0	0	0	0	0	0
ENSG00000090273	0	0	1	0	1	0	0	0	0	1
ENSG00000090316	0	0	0	0	0	0	0	0	0	0
ENSG00000090674	0	0	0	0	0	0	0	0	0	0
ENSG00000090989	0	0	0	0	0	0	0	0	0	0
ENSG00000091010	0	0	0	0	0	0	0	0	0	0
ENSG00000091039	0	0	0	0	0	0	0	0	0	0
ENSG00000091129	1	0	0	0	0	0	0	0	0	0
ENSG00000091140	1	1	1	1	1	1	1	1	1	0
ENSG00000091157	0	0	0	0	0	0	0	0	0	0
ENSG00000091164	0	0	0	0	0	0	0	0	0	0
ENSG00000091409	0	0	0	0	0	0	0	0	0	0
ENSG00000091436	0	0	0	0	0	0	0	0	0	0
ENSG00000091542	0	0	0	0	0	0	1	0	0	0
ENSG00000091664	0	0	0	0	0	0	0	0	0	0
ENSG00000091831	0	0	0	0	0	0	0	0	0	0
ENSG00000091986	0	0	0	0	0	0	0	0	0	0
ENSG00000092020	0	0	0	0	0	0	0	0	0	0
ENSG00000092108	0	0	0	0	0	0	0	0	0	0
ENSG00000092421	0	0	0	0	0	0	0	0	0	0
ENSG00000092531	0	0	0	0	0	0	0	0	0	0
ENSG00000092847	0	0	0	0	0	0	0	0	0	0
ENSG00000092871	0	0	0	0	0	0	0	0	0	0
ENSG00000092969	0	0	0	0	0	0	0	0	0	0
ENSG00000092978	0	0	0	0	0	0	0	0	0	0
ENSG00000093183	0	0	0	0	0	0	0	0	0	0
ENSG00000093222	0	0	0	0	0	0	0	0	0	0
ENSG00000094841	0	0	0	0	0	0	0	0	0	0
ENSG00000094880	0	0	0	0	0	0	0	0	0	0
ENSG00000095209	0	0	0	0	0	0	0	0	0	0
ENSG00000095261	0	0	0	0	0	0	0	0	0	0
ENSG00000095303	0	0	0	0	0	0	0	0	0	0
ENSG00000095319	0	0	0	0	0	0	0	0	0	0
ENSG00000095370	0	0	0	0	0	0	0	0	0	0
ENSG00000095397	0	0	0	0	0	0	0	0	0	0
ENSG00000095485	0	0	0	0	0	0	0	0	0	0
ENSG00000095596	0	0	0	0	0	0	0	0	0	0
ENSG00000095637	0	0	1	0	0	0	0	0	0	0
ENSG00000095787	0	0	0	0	0	0	0	0	0	0
ENSG00000095951	0	0	0	0	0	0	0	0	0	0
ENSG00000096080	0	0	0	0	0	0	0	0	0	0
ENSG00000096401	1	0	0	0	0	1	0	0	0	1
ENSG00000096717	0	0	0	0	0	0	0	0	0	0
ENSG00000096746	0	0	0	0	0	0	0	0	0	0
ENSG00000096968	0	0	0	0	0	0	0	0	0	0
ENSG00000097007	0	0	0	0	0	0	0	0	0	0
ENSG00000097033	0	0	0	0	0	0	0	0	0	0
ENSG00000097046	0	0	0	0	0	0	0	0	0	0
ENSG00000099250	0	0	0	0	0	0	0	0	0	0
ENSG00000099814	0	0	0	0	0	0	0	0	0	0
ENSG00000099821	0	0	0	0	0	0	0	0	0	0
ENSG00000099889	0	0	0	0	0	0	0	0	0	0
ENSG00000099899	0	0	0	0	0	0	0	0	0	0
ENSG00000099917	0	0	0	0	0	0	0	0	0	0
ENSG00000099940	0	0	0	0	0	0	0	0	0	0
ENSG00000099942	0	0	0	0	0	0	0	0	0	0
ENSG00000099949	0	0	0	0	0	0	0	0	0	0
ENSG00000099953	0	0	0	0	0	0	0	0	0	0
ENSG00000099956	0	0	0	0	0	0	0	0	0	0
ENSG00000099991	0	0	0	0	0	0	0	0	0	0
ENSG00000099992	0	0	0	0	0	0	0	0	0	0
ENSG00000099995	0	0	0	0	0	0	0	0	0	0
ENSG00000100014	0	0	0	0	0	0	0	0	0	0
ENSG00000100023	0	0	0	0	0	0	0	0	0	0
ENSG00000100030	1	0	0	0	0	0	0	0	0	0
ENSG00000100033	0	0	0	0	0	0	0	0	0	0
ENSG00000100038	0	0	0	0	0	0	0	0	0	0
ENSG00000100053	0	0	0	0	0	0	0	0	0	0
ENSG00000100056	0	0	0	0	0	0	0	0	0	0
ENSG00000100083	0	0	0	0	0	0	0	0	0	0
ENSG00000100116	0	0	0	0	0	0	0	0	0	0
ENSG00000100122	0	0	0	0	0	0	0	0	0	0
ENSG00000100129	1	1	1	1	1	1	1	1	1	1
ENSG00000100167	0	0	0	0	0	0	0	0	0	0
ENSG00000100207	0	0	0	0	0	0	0	0	0	0
ENSG00000100219	0	1	1	0	1	0	0	1	1	0
ENSG00000100221	0	0	0	0	0	0	0	0	0	0
ENSG00000100226	0	0	0	0	0	0	0	0	0	0
ENSG00000100227	0	0	0	0	0	0	0	0	0	0
ENSG00000100234	0	0	1	0	0	0	0	1	0	0
ENSG00000100243	0	1	0	0	0	0	0	1	0	0
ENSG00000100246	0	0	0	0	0	0	0	0	0	0
ENSG00000100292	0	0	0	0	0	0	0	0	0	0
ENSG00000100294	0	0	0	0	0	0	0	0	0	0
ENSG00000100296	0	0	0	1	0	0	0	0	0	1
ENSG00000100299	0	0	0	0	0	0	0	0	0	0
ENSG00000100304	0	0	0	0	0	0	0	0	0	0
ENSG00000100319	0	0	0	0	0	0	0	0	0	0
ENSG00000100321	0	0	0	0	0	0	0	0	0	0
ENSG00000100324	0	0	0	0	0	0	0	0	0	0
ENSG00000100330	0	0	0	0	0	0	0	0	0	0
ENSG00000100335	0	0	0	0	0	0	0	0	0	0
ENSG00000100348	0	0	0	0	0	0	0	0	0	0
ENSG00000100353	1	1	0	1	1	1	1	1	1	1
ENSG00000100354	0	0	0	0	0	0	0	0	0	0
ENSG00000100357	0	1	0	0	0	0	1	0	0	0
ENSG00000100359	0	0	0	0	0	0	0	0	0	0
ENSG00000100401	0	0	0	0	0	0	0	0	0	0
ENSG00000100416	0	0	0	0	0	0	0	0	0	0
ENSG00000100418	0	0	0	0	0	0	0	0	0	0
ENSG00000100426	0	0	0	0	0	0	0	0	0	0
ENSG00000100433	0	0	0	0	0	0	0	0	0	0
ENSG00000100442	0	1	0	1	1	0	0	0	0	0
ENSG00000100473	0	0	0	0	0	0	0	0	0	0
ENSG00000100479	0	0	0	0	0	0	0	0	0	0
ENSG00000100485	0	0	0	0	0	0	0	0	0	0
ENSG00000100490	0	0	0	0	0	0	0	0	0	0
ENSG00000100528	0	1	0	0	0	0	0	0	1	0
ENSG00000100554	1	0	0	1	0	0	0	0	0	0
ENSG00000100591	0	0	0	0	0	0	0	0	0	0
ENSG00000100592	0	0	0	0	0	0	0	0	0	0
ENSG00000100593	0	0	0	0	0	0	0	0	0	0
ENSG00000100599	0	0	0	0	0	0	0	0	0	0
ENSG00000100600	0	1	0	0	0	0	0	1	0	0
ENSG00000100601	0	0	0	0	0	0	0	0	0	0
ENSG00000100605	0	0	0	0	0	0	0	0	0	0
ENSG00000100612	0	0	0	0	0	0	0	0	0	0
ENSG00000100626	0	0	0	0	0	0	0	0	0	0
ENSG00000100628	0	0	0	0	0	0	0	0	0	0
ENSG00000100647	0	0	0	0	0	0	0	0	0	0
ENSG00000100664	1	1	0	1	1	1	1	1	1	1
ENSG00000100697	0	0	0	0	0	0	0	0	0	0
ENSG00000100744	0	0	0	0	0	0	0	0	0	0
ENSG00000100767	0	0	0	0	0	0	0	0	0	0
ENSG00000100796	0	0	0	0	0	0	0	0	0	0
ENSG00000100815	0	0	0	0	0	0	0	0	0	0
ENSG00000100852	0	0	0	0	0	0	0	0	0	0
ENSG00000100865	0	0	0	0	0	0	0	0	0	0
ENSG00000100906	0	1	0	0	1	0	0	1	0	0
ENSG00000100941	0	0	0	0	1	0	0	1	0	0
ENSG00000100987	0	0	0	0	0	0	0	0	0	0
ENSG00000100991	0	0	0	0	0	0	0	0	0	0
ENSG00000100997	0	0	0	0	0	0	0	0	0	0
ENSG00000101019	0	0	0	0	0	0	0	0	0	0
ENSG00000101076	0	0	0	0	0	0	0	0	0	0
ENSG00000101132	0	0	0	0	0	0	0	0	0	0
ENSG00000101138	0	0	0	0	0	0	0	0	0	0
ENSG00000101144	0	0	0	0	0	0	0	0	0	0
ENSG00000101161	0	0	0	0	0	0	0	0	0	0
ENSG00000101189	0	0	0	0	0	0	0	0	0	0
ENSG00000101193	0	0	0	0	0	0	0	0	0	0
ENSG00000101199	0	0	0	0	0	0	0	0	0	0
ENSG00000101230	0	0	0	0	0	0	0	0	0	0
ENSG00000101265	0	0	0	0	0	0	0	0	0	0
ENSG00000101323	0	0	0	0	0	0	0	0	0	0
ENSG00000101333	0	0	0	0	0	0	0	0	0	0
ENSG00000101346	0	0	0	0	0	0	0	0	0	0
ENSG00000101347	0	0	0	0	0	0	0	0	0	0
ENSG00000101349	0	0	0	0	0	0	0	0	0	0
ENSG00000101350	0	0	0	0	0	0	0	0	0	0
ENSG00000101361	0	0	0	0	0	0	0	0	0	0
ENSG00000101365	0	0	1	0	0	0	0	0	0	0
ENSG00000101367	0	0	0	0	0	0	0	0	0	0
ENSG00000101384	0	0	0	0	0	0	0	0	0	0
ENSG00000101391	0	0	0	0	0	0	0	0	0	0
ENSG00000101407	0	0	0	0	0	0	0	0	0	0
ENSG00000101413	0	0	0	0	0	0	0	0	0	0
ENSG00000101417	0	0	0	0	0	0	0	0	0	0
ENSG00000101442	0	0	0	0	0	0	0	0	0	0
ENSG00000101452	0	0	0	0	0	0	0	0	0	0
ENSG00000101460	0	0	1	0	0	0	1	0	0	0
ENSG00000101464	0	0	0	0	0	0	0	0	0	0
ENSG00000101474	0	0	0	0	0	0	0	0	0	0
ENSG00000101557	0	0	0	0	0	0	0	0	0	0
ENSG00000101577	0	0	0	0	0	0	0	0	0	0
ENSG00000101624	0	0	0	0	0	0	0	0	0	0
ENSG00000101670	0	0	0	0	0	0	0	0	0	0
ENSG00000101752	0	0	0	0	0	0	0	0	0	0
ENSG00000101868	0	0	0	0	0	0	0	0	0	0
ENSG00000101890	0	0	0	0	0	0	0	0	0	0
ENSG00000101892	0	0	0	0	0	0	0	0	0	0
ENSG00000101928	0	0	0	0	0	0	0	0	0	0
ENSG00000101974	0	0	0	0	0	0	0	0	0	0
ENSG00000102024	0	0	0	0	0	0	0	0	0	0
ENSG00000102053	0	0	0	0	0	0	0	0	0	0
ENSG00000102081	0	0	0	0	0	0	0	0	0	0
ENSG00000102174	0	0	0	0	0	0	0	0	0	0
ENSG00000102189	0	0	0	0	0	0	0	0	0	0
ENSG00000102241	0	0	0	0	0	0	0	0	0	0
ENSG00000102383	0	0	0	0	0	0	0	0	0	0
ENSG00000102385	0	0	0	0	0	0	0	0	0	0
ENSG00000102393	0	0	0	0	0	0	0	0	0	0
ENSG00000102471	0	0	0	0	0	0	0	0	0	0
ENSG00000102531	0	0	0	0	0	0	0	0	0	0
ENSG00000102543	0	0	0	0	0	0	0	0	0	0
ENSG00000102683	0	0	0	0	0	0	0	0	0	0
ENSG00000102699	0	0	0	0	0	0	0	0	0	0
ENSG00000102858	1	0	0	0	0	0	0	0	0	0
ENSG00000102893	0	0	0	0	0	0	1	0	0	0
ENSG00000102897	0	0	0	0	0	0	0	0	0	0
ENSG00000102900	0	0	0	0	0	0	0	0	0	0
ENSG00000102908	0	0	0	0	0	0	0	0	0	0
ENSG00000102934	0	0	0	0	0	0	0	0	0	0
ENSG00000102967	0	0	0	0	0	0	0	0	0	0
ENSG00000102974	0	0	0	0	0	0	0	0	0	0
ENSG00000102978	0	0	0	0	0	0	0	0	0	0
ENSG00000102984	0	0	0	0	0	0	0	0	0	0
ENSG00000103024	0	0	0	0	0	0	0	0	0	0
ENSG00000103043	0	0	0	0	0	0	0	0	0	0
ENSG00000103051	0	0	0	0	0	0	0	0	0	0
ENSG00000103056	0	0	0	0	0	0	0	0	0	0
ENSG00000103066	0	0	0	0	0	0	0	0	0	0
ENSG00000103091	0	0	0	0	0	0	0	0	0	0
ENSG00000103126	0	0	0	0	0	0	0	0	0	0
ENSG00000103148	0	0	0	0	0	0	0	0	0	0
ENSG00000103174	0	0	0	0	0	0	0	0	0	0
ENSG00000103196	0	0	0	0	0	0	0	0	0	0
ENSG00000103197	0	0	0	0	0	0	0	0	0	0
ENSG00000103202	0	0	0	0	0	0	0	0	0	0
ENSG00000103227	0	0	0	0	0	0	0	0	0	0
ENSG00000103245	0	0	0	0	0	0	0	0	0	0
ENSG00000103257	0	0	0	0	0	0	0	0	0	0
ENSG00000103264	0	0	0	0	0	0	0	0	0	0
ENSG00000103274	0	0	0	0	0	0	0	0	0	0
ENSG00000103310	0	0	0	0	0	0	0	0	0	0
ENSG00000103316	0	0	0	0	0	0	0	0	0	0
ENSG00000103319	0	0	0	0	0	0	0	0	0	0
ENSG00000103326	0	0	0	0	0	0	0	0	0	0
ENSG00000103415	0	0	0	0	0	0	0	0	0	0
ENSG00000103449	0	0	0	0	0	0	0	0	0	0
ENSG00000103489	0	0	0	0	0	0	0	0	0	0
ENSG00000103657	0	0	0	0	0	0	0	0	0	0
ENSG00000103742	0	0	0	0	0	0	0	0	0	0
ENSG00000103855	0	0	0	0	0	0	0	0	0	0
ENSG00000103932	0	0	0	0	0	0	0	0	0	0
ENSG00000103966	0	0	0	0	0	0	0	0	0	0
ENSG00000104044	0	0	0	0	0	0	0	0	0	0
ENSG00000104112	1	0	0	0	0	0	0	0	0	0
ENSG00000104140	0	0	0	0	0	0	0	0	0	0
ENSG00000104154	0	0	0	0	0	0	0	0	0	0
ENSG00000104237	0	0	0	0	0	0	0	0	0	0
ENSG00000104290	0	0	0	0	0	0	0	0	0	0
ENSG00000104320	0	0	0	0	0	0	0	0	0	0
ENSG00000104321	0	0	0	0	0	0	0	0	0	0
ENSG00000104325	0	1	0	1	1	0	0	0	0	0
ENSG00000104408	0	0	0	0	0	0	0	0	0	0
ENSG00000104412	0	0	0	0	0	0	0	0	0	0
ENSG00000104415	0	0	0	0	0	0	0	0	0	0
ENSG00000104419	0	1	0	1	0	1	0	0	1	0
ENSG00000104497	0	0	0	0	0	0	0	0	0	0
ENSG00000104549	0	0	0	0	0	0	0	0	0	0
ENSG00000104613	0	0	0	0	0	0	0	0	0	0
ENSG00000104626	0	0	0	0	0	0	0	0	0	0
ENSG00000104637	0	0	0	0	0	0	0	0	0	0
ENSG00000104643	0	0	0	0	0	0	0	0	0	0
ENSG00000104687	0	0	0	0	0	0	0	0	0	0
ENSG00000104723	0	0	0	0	0	0	0	0	0	0
ENSG00000104725	0	0	0	0	0	0	0	0	0	0
ENSG00000104762	0	0	0	0	0	0	0	0	0	0
ENSG00000104763	0	1	0	0	0	0	0	0	1	0
ENSG00000104765	1	0	0	0	0	0	0	0	0	0
ENSG00000104885	0	0	0	0	0	0	0	0	0	0
ENSG00000104904	1	1	1	1	1	1	1	1	1	1
ENSG00000104969	0	0	0	0	0	0	0	0	0	0
ENSG00000104980	0	0	0	0	0	0	0	0	0	0
ENSG00000105053	0	0	0	0	0	0	0	0	0	0
ENSG00000105085	0	0	0	0	0	0	0	0	0	0
ENSG00000105173	0	0	0	0	0	0	0	0	0	0
ENSG00000105176	0	0	0	0	0	0	0	0	0	0
ENSG00000105185	0	0	0	0	0	0	0	0	0	0
ENSG00000105220	0	0	1	0	0	0	1	0	0	0
ENSG00000105229	0	0	0	0	0	0	0	0	0	0
ENSG00000105258	0	0	0	0	0	0	0	0	0	0
ENSG00000105289	0	0	0	0	0	0	0	0	0	0
ENSG00000105325	0	0	0	0	0	0	0	0	0	0
ENSG00000105355	0	0	0	0	0	0	0	0	0	0
ENSG00000105662	0	0	0	0	0	0	0	0	0	0
ENSG00000105669	0	0	0	0	1	0	0	1	0	0
ENSG00000105671	0	0	0	0	0	0	0	0	0	0
ENSG00000105676	0	0	0	0	0	0	0	0	0	0
ENSG00000105701	0	0	0	0	0	0	0	0	0	0
ENSG00000105705	0	0	0	0	0	0	0	0	0	0
ENSG00000105726	0	0	0	0	0	0	0	0	0	0
ENSG00000105784	0	0	0	0	0	0	0	0	0	0
ENSG00000105792	0	0	0	0	0	0	0	0	0	0
ENSG00000105793	0	0	0	0	0	0	0	0	0	0
ENSG00000105810	0	0	0	0	0	0	0	0	0	0
ENSG00000105825	0	0	0	0	0	0	0	0	0	0
ENSG00000105851	0	0	0	0	0	0	0	0	0	0
ENSG00000105856	0	0	0	0	0	0	0	0	1	0
ENSG00000105967	0	0	0	0	0	0	0	0	0	0
ENSG00000105972	0	0	0	0	0	0	0	0	0	0
ENSG00000105974	0	0	1	0	0	0	0	0	0	0
ENSG00000105982	0	0	0	0	0	0	0	0	0	0
ENSG00000105983	0	0	0	0	0	0	0	0	0	0
ENSG00000106009	0	0	0	0	0	0	0	0	0	0
ENSG00000106012	0	0	0	0	0	0	0	0	0	0
ENSG00000106052	0	0	0	0	0	0	0	0	0	0
ENSG00000106070	0	0	0	0	0	0	0	0	0	0
ENSG00000106077	0	0	0	0	0	0	0	0	0	0
ENSG00000106078	0	0	0	0	0	0	0	0	0	0
ENSG00000106105	0	0	0	0	0	0	0	0	0	0
ENSG00000106144	0	0	0	0	0	0	0	0	0	0
ENSG00000106211	0	0	1	0	0	1	1	0	0	0
ENSG00000106246	0	0	0	0	0	0	0	0	0	0
ENSG00000106263	0	0	0	0	0	0	0	0	0	0
ENSG00000106299	0	0	0	0	0	0	0	0	0	0
ENSG00000106305	0	0	0	0	0	0	1	0	0	0
ENSG00000106459	0	0	0	0	0	0	0	0	0	0
ENSG00000106460	0	0	0	0	0	0	0	0	0	0
ENSG00000106524	0	0	0	0	0	0	0	0	0	0
ENSG00000106546	0	0	0	0	0	0	0	0	0	0
ENSG00000106609	0	0	0	0	0	0	0	0	0	0
ENSG00000106617	0	0	0	0	0	0	0	0	0	0
ENSG00000106689	0	0	0	0	0	0	0	0	0	0
ENSG00000106692	0	0	0	0	0	0	0	0	0	0
ENSG00000106772	0	0	0	0	0	0	0	0	0	0
ENSG00000106804	0	0	0	0	1	0	0	0	0	0
ENSG00000106809	0	0	0	0	0	0	0	0	0	0
ENSG00000106852	0	0	0	0	0	0	0	0	0	0
ENSG00000106927	0	0	0	0	1	0	0	0	0	0
ENSG00000106993	0	0	0	0	0	0	0	0	0	0
ENSG00000107036	0	0	0	0	0	0	0	0	0	0
ENSG00000107104	0	0	0	0	0	0	0	0	0	0
ENSG00000107130	1	0	0	0	0	0	0	0	0	0
ENSG00000107147	0	0	0	0	0	0	0	0	0	0
ENSG00000107185	0	0	0	0	0	0	0	0	0	0
ENSG00000107223	0	0	0	0	0	0	0	0	0	0
ENSG00000107242	0	0	0	0	0	0	0	0	0	0
ENSG00000107262	0	0	0	0	0	0	0	0	0	0
ENSG00000107290	0	0	0	0	0	0	0	0	0	0
ENSG00000107331	1	0	0	0	0	0	0	0	0	0
ENSG00000107518	0	0	0	0	0	0	0	0	0	0
ENSG00000107521	0	0	0	0	0	0	0	0	0	0
ENSG00000107537	0	0	0	1	1	0	1	0	0	0
ENSG00000107566	0	0	0	0	0	0	0	0	0	0
ENSG00000107581	0	0	0	0	0	0	1	0	0	0
ENSG00000107618	0	0	0	0	0	1	0	0	0	0
ENSG00000107651	0	0	0	0	0	0	0	0	0	0
ENSG00000107679	0	0	0	0	0	0	0	0	0	0
ENSG00000107719	0	0	0	0	0	0	0	0	0	0
ENSG00000107731	0	0	0	0	0	0	0	0	0	0
ENSG00000107815	0	0	0	0	0	0	0	0	0	0
ENSG00000107829	0	0	0	0	0	0	0	0	0	0
ENSG00000107862	0	0	0	0	0	0	0	0	0	0
ENSG00000107863	0	0	0	0	0	0	0	0	0	0
ENSG00000107874	0	0	0	0	0	0	0	0	0	0
ENSG00000107882	0	0	0	0	0	0	0	0	0	0
ENSG00000107897	0	0	0	0	0	0	0	0	0	0
ENSG00000107937	0	0	0	0	0	0	0	0	0	0
ENSG00000107951	0	0	0	0	0	0	0	0	0	0
ENSG00000107954	0	0	0	0	0	0	0	0	0	0
ENSG00000107957	0	0	0	0	0	0	0	0	0	0
ENSG00000107959	0	0	0	0	0	0	0	0	0	0
ENSG00000108055	0	0	0	0	0	0	0	0	0	0
ENSG00000108061	0	0	0	0	0	0	0	0	0	0
ENSG00000108091	0	0	0	0	0	0	0	0	0	0
ENSG00000108094	0	0	0	0	0	0	0	0	0	0
ENSG00000108100	0	0	0	0	0	0	0	0	0	0
ENSG00000108219	0	0	0	0	0	0	0	0	0	0
ENSG00000108255	0	0	0	0	0	1	0	0	0	0
ENSG00000108256	0	0	0	0	0	0	0	0	0	0
ENSG00000108264	0	0	0	0	0	0	0	0	0	0
ENSG00000108270	0	0	0	0	0	0	0	0	0	0
ENSG00000108278	0	0	0	0	0	0	0	0	0	0
ENSG00000108296	0	0	0	0	0	0	0	0	0	0
ENSG00000108372	0	0	0	1	0	0	0	0	0	0
ENSG00000108379	0	0	0	0	0	0	0	0	0	0
ENSG00000108384	0	0	0	0	0	0	0	0	0	0
ENSG00000108395	0	0	0	0	0	0	0	0	0	0
ENSG00000108443	0	0	0	0	0	0	0	0	0	0
ENSG00000108479	0	0	0	0	0	0	0	0	0	0
ENSG00000108506	0	0	0	0	0	0	0	0	0	0
ENSG00000108561	0	1	0	1	1	0	1	0	1	0
ENSG00000108578	0	0	0	0	0	0	0	0	0	0
ENSG00000108587	0	0	0	0	0	0	0	0	0	0
ENSG00000108592	0	0	0	0	0	0	0	0	0	0
ENSG00000108599	0	0	0	0	0	0	0	0	0	0
ENSG00000108651	0	0	0	0	0	0	0	0	0	0
ENSG00000108733	0	0	0	0	0	0	0	0	0	0
ENSG00000108753	0	0	0	0	0	0	0	0	0	0
ENSG00000108788	0	0	0	0	0	0	0	0	0	0
ENSG00000108797	1	0	0	0	0	0	0	0	0	0
ENSG00000108799	0	0	0	0	0	0	0	0	0	0
ENSG00000108828	0	0	0	0	0	0	0	0	0	0
ENSG00000108848	0	0	0	0	0	0	0	1	0	0
ENSG00000108878	0	0	0	0	0	0	0	0	0	0
ENSG00000108883	0	0	0	0	0	0	0	0	0	0
ENSG00000108924	0	0	0	0	0	1	0	0	0	0
ENSG00000108953	1	1	1	1	1	1	1	1	1	1
ENSG00000109016	0	0	0	0	0	0	0	0	0	0
ENSG00000109046	1	0	1	0	0	1	0	1	1	0
ENSG00000109062	0	0	0	0	0	0	0	0	0	0
ENSG00000109066	0	0	0	0	0	0	0	0	0	0
ENSG00000109072	0	0	0	0	1	0	0	0	0	0
ENSG00000109079	0	0	0	0	0	0	0	0	0	0
ENSG00000109099	0	0	0	0	0	0	1	0	0	0
ENSG00000109111	0	0	0	0	0	0	0	0	0	0
ENSG00000109118	0	0	0	0	0	0	0	0	0	0
ENSG00000109171	0	0	0	0	0	0	0	0	0	0
ENSG00000109265	0	0	0	0	0	0	0	0	0	0
ENSG00000109381	0	0	0	0	0	0	0	0	0	0
ENSG00000109436	0	0	0	0	0	0	0	0	0	0
ENSG00000109472	1	0	0	0	0	1	0	0	0	0
ENSG00000109501	0	0	0	0	0	0	0	0	0	0
ENSG00000109536	0	0	0	0	0	0	0	0	0	0
ENSG00000109572	0	0	0	0	0	0	0	0	0	0
ENSG00000109576	0	0	0	0	0	0	0	0	0	0
ENSG00000109586	0	0	0	0	0	0	0	0	0	0
ENSG00000109606	0	0	0	0	0	0	0	0	0	0
ENSG00000109618	0	0	0	0	0	0	0	0	0	0
ENSG00000109654	0	0	0	0	0	0	0	0	0	0
ENSG00000109667	0	0	0	0	0	0	0	0	0	0
ENSG00000109705	0	0	0	0	0	0	0	0	0	0
ENSG00000109736	0	0	0	0	0	0	0	0	0	0
ENSG00000109738	0	0	0	0	0	0	0	0	0	0
ENSG00000109805	0	0	0	0	0	0	0	0	0	0
ENSG00000109814	0	0	0	0	0	0	0	0	0	0
ENSG00000109819	0	0	0	0	0	0	0	0	0	0
ENSG00000109911	0	0	0	0	0	0	0	0	0	0
ENSG00000109917	0	0	0	0	0	0	0	0	0	0
ENSG00000109920	0	0	0	0	0	0	0	1	1	0
ENSG00000109956	0	0	0	0	0	0	0	0	0	0
ENSG00000110063	0	0	0	0	0	0	0	0	0	0
ENSG00000110074	0	0	0	0	0	0	0	0	0	0
ENSG00000110080	0	0	0	0	0	0	0	0	0	0
ENSG00000110321	0	0	0	0	0	0	0	0	0	1
ENSG00000110367	0	0	0	0	0	0	0	0	0	0
ENSG00000110400	0	0	0	0	0	0	0	0	0	0
ENSG00000110427	0	0	0	0	0	0	0	0	0	0
ENSG00000110429	0	0	0	0	0	0	0	0	0	0
ENSG00000110435	0	0	0	0	0	0	0	0	0	0
ENSG00000110436	0	0	0	0	0	0	0	0	0	0
ENSG00000110583	0	0	0	0	0	0	0	0	0	0
ENSG00000110619	0	0	0	0	0	0	0	0	0	0
ENSG00000110717	0	0	0	0	0	1	0	0	0	0
ENSG00000110719	0	0	0	0	0	0	0	0	0	0
ENSG00000110768	0	0	0	0	0	0	0	0	0	0
ENSG00000110799	0	0	0	0	0	0	0	0	0	0
ENSG00000110801	0	0	0	0	0	0	0	0	0	0
ENSG00000110841	0	0	0	0	0	0	0	0	0	0
ENSG00000110888	0	0	0	0	0	0	0	0	0	0
ENSG00000110906	0	0	0	0	0	0	0	0	0	0
ENSG00000110917	0	0	0	0	0	0	0	0	0	0
ENSG00000111087	0	0	0	0	0	0	0	0	0	0
ENSG00000111145	0	0	0	0	0	0	0	0	0	0
ENSG00000111199	0	0	0	0	0	0	0	0	0	0
ENSG00000111231	0	0	0	0	0	0	0	0	0	0
ENSG00000111249	0	0	0	0	0	0	0	0	0	0
ENSG00000111252	0	0	0	0	0	0	0	0	0	0
ENSG00000111275	0	1	1	1	1	0	1	1	1	0
ENSG00000111300	0	0	0	0	0	0	0	0	0	0
ENSG00000111325	0	0	0	0	0	0	0	0	0	0
ENSG00000111361	0	0	0	0	0	0	0	0	0	0
ENSG00000111364	0	0	0	0	0	0	0	0	0	0
ENSG00000111452	0	0	0	0	0	0	0	0	0	0
ENSG00000111530	0	0	0	0	0	0	0	0	0	0
ENSG00000111581	0	0	0	0	0	0	0	0	0	0
ENSG00000111596	0	0	0	0	0	0	0	0	0	0
ENSG00000111615	0	0	0	0	0	0	0	0	0	0
ENSG00000111641	0	0	0	0	0	0	0	0	0	0
ENSG00000111647	0	0	0	0	0	0	0	0	0	0
ENSG00000111678	1	0	0	0	0	0	0	0	0	0
ENSG00000111679	0	0	0	0	0	0	0	1	0	0
ENSG00000111684	0	0	0	0	0	0	0	0	0	0
ENSG00000111707	0	0	0	0	0	0	0	0	0	0
ENSG00000111728	0	0	0	0	0	0	0	0	0	0
ENSG00000111783	0	0	0	0	0	0	0	0	0	0
ENSG00000111802	0	0	0	0	0	0	0	0	0	0
ENSG00000111845	0	0	0	0	0	0	0	0	0	0
ENSG00000111880	0	0	0	0	0	0	0	0	0	0
ENSG00000111897	0	0	1	0	1	0	0	1	0	0
ENSG00000111906	0	0	0	0	0	0	0	0	0	0
ENSG00000112041	0	0	0	0	0	1	0	0	0	0
ENSG00000112077	0	0	0	0	0	0	0	0	0	0
ENSG00000112079	0	0	0	0	0	0	0	0	0	0
ENSG00000112096	1	1	1	1	1	1	1	0	1	1
ENSG00000112110	0	0	0	0	0	0	0	0	0	0
ENSG00000112137	0	0	0	0	0	0	0	0	0	0
ENSG00000112146	1	0	0	1	1	1	0	1	1	0
ENSG00000112210	0	0	0	0	0	0	0	0	0	0
ENSG00000112246	0	0	0	0	0	0	0	0	0	0
ENSG00000112280	0	0	0	0	0	0	0	0	0	0
ENSG00000112282	0	0	0	0	0	0	0	0	0	0
ENSG00000112294	0	0	0	0	1	0	0	0	0	0
ENSG00000112304	0	0	0	0	0	0	0	0	0	0
ENSG00000112305	0	0	0	0	0	0	0	0	0	0
ENSG00000112308	0	1	1	0	0	1	0	1	1	0
ENSG00000112309	0	0	0	0	0	0	0	0	0	0
ENSG00000112333	0	0	0	0	0	0	0	0	0	0
ENSG00000112339	0	0	0	0	0	0	0	0	0	0
ENSG00000112365	0	0	0	0	0	0	0	0	0	0
ENSG00000112379	0	0	0	0	0	0	0	0	0	0
ENSG00000112406	0	0	0	0	0	0	0	0	0	0
ENSG00000112419	0	0	0	0	0	0	0	0	0	0
ENSG00000112425	0	0	0	0	0	0	0	0	0	0
ENSG00000112530	0	0	0	0	0	0	0	0	0	0
ENSG00000112531	0	0	0	0	0	0	0	0	0	0
ENSG00000112561	0	0	0	0	0	0	0	0	0	0
ENSG00000112578	0	0	0	0	0	0	0	0	0	0
ENSG00000112584	0	0	0	0	0	0	0	0	0	0
ENSG00000112592	0	0	0	0	0	0	0	0	0	0
ENSG00000112619	0	0	0	0	0	1	0	0	0	0
ENSG00000112655	0	0	0	0	0	0	0	0	0	0
ENSG00000112697	1	0	0	0	0	1	0	0	0	0
ENSG00000112701	0	0	0	0	0	0	0	0	0	0
ENSG00000112739	0	0	0	0	0	0	0	0	0	0
ENSG00000112769	0	0	0	0	0	0	0	0	0	0
ENSG00000112782	0	0	0	0	0	0	0	0	0	0
ENSG00000112787	0	0	0	0	0	0	0	0	0	0
ENSG00000112818	0	0	0	0	0	0	0	0	0	0
ENSG00000112851	0	0	0	0	0	0	0	0	0	0
ENSG00000112972	0	0	0	0	1	0	0	0	0	0
ENSG00000112977	0	1	0	0	1	0	0	1	1	0
ENSG00000112996	0	0	0	0	0	0	0	0	0	0
ENSG00000113013	0	0	1	0	0	0	1	0	0	0
ENSG00000113068	0	0	1	0	0	0	0	0	0	0
ENSG00000113140	0	1	1	1	0	1	1	1	1	0
ENSG00000113141	0	0	0	0	0	0	0	0	0	0
ENSG00000113161	0	0	0	0	0	0	0	0	0	0
ENSG00000113194	0	0	0	0	0	0	0	0	0	0
ENSG00000113272	0	0	0	0	0	0	0	0	0	0
ENSG00000113282	0	0	0	0	0	0	0	0	0	0
ENSG00000113296	0	0	0	0	0	0	0	0	0	0
ENSG00000113318	0	0	0	0	0	0	0	0	0	0
ENSG00000113319	0	0	0	0	0	0	0	0	0	0
ENSG00000113328	1	0	1	0	1	1	1	0	0	0
ENSG00000113441	0	0	0	0	0	0	0	0	0	0
ENSG00000113460	0	0	0	0	0	0	0	0	0	0
ENSG00000113492	0	0	0	0	0	0	0	0	0	0
ENSG00000113522	0	0	0	0	0	0	0	0	0	0
ENSG00000113569	0	0	0	0	0	0	0	0	0	0
ENSG00000113580	0	0	0	0	0	0	0	0	0	0
ENSG00000113593	0	0	0	0	0	0	0	0	0	0
ENSG00000113615	0	0	0	0	0	0	0	0	0	0
ENSG00000113621	0	0	0	0	0	0	0	0	0	0
ENSG00000113638	0	0	0	0	0	0	0	0	0	0
ENSG00000113648	0	0	0	0	0	0	0	0	0	0
ENSG00000113649	0	0	0	0	0	0	0	0	0	0
ENSG00000113716	0	0	0	0	0	0	0	0	0	0
ENSG00000113734	0	0	0	0	0	0	0	0	0	0
ENSG00000113739	0	0	0	0	0	0	0	0	0	0
ENSG00000113761	0	0	0	0	0	0	0	0	0	0
ENSG00000113810	0	0	0	0	0	0	0	0	0	0
ENSG00000113851	0	0	0	0	0	0	0	0	0	0
ENSG00000113916	0	0	0	0	0	0	0	0	0	0
ENSG00000114019	0	0	0	0	0	0	0	0	0	0
ENSG00000114054	0	0	0	0	0	0	0	0	0	0
ENSG00000114062	0	0	0	0	0	0	0	0	0	0
ENSG00000114098	0	0	0	0	0	0	0	0	0	0
ENSG00000114127	0	0	0	0	0	0	0	0	0	0
ENSG00000114209	0	0	0	0	0	0	0	0	0	0
ENSG00000114268	0	0	0	0	0	0	0	0	0	0
ENSG00000114302	0	0	0	0	0	0	0	0	0	0
ENSG00000114316	0	0	0	0	0	0	0	0	0	0
ENSG00000114331	0	0	0	0	0	0	0	0	0	0
ENSG00000114416	0	0	0	0	0	0	1	0	0	0
ENSG00000114439	0	0	0	0	0	0	0	0	0	0
ENSG00000114446	0	0	0	0	0	0	0	0	0	0
ENSG00000114480	0	0	0	0	0	0	0	0	0	0
ENSG00000114491	0	0	0	0	0	0	0	0	0	0
ENSG00000114503	0	0	0	0	0	0	0	0	0	0
ENSG00000114514	0	0	0	0	0	0	0	0	0	0
ENSG00000114626	0	0	0	0	0	0	0	0	0	0
ENSG00000114650	0	0	0	0	1	0	0	0	0	0
ENSG00000114686	0	0	0	0	0	0	0	0	0	0
ENSG00000114735	0	0	0	0	0	0	0	0	0	0
ENSG00000114738	0	0	0	0	0	0	0	0	0	0
ENSG00000114742	0	0	0	0	0	0	0	0	0	0
ENSG00000114745	0	0	0	0	0	0	0	0	0	0
ENSG00000114770	0	0	0	0	0	0	0	0	0	0
ENSG00000114771	0	0	0	0	0	0	0	0	0	0
ENSG00000114790	0	0	0	0	0	0	0	0	0	0
ENSG00000114796	0	0	0	0	0	0	0	0	0	0
ENSG00000114805	0	0	0	0	0	0	0	0	0	0
ENSG00000114902	0	0	0	0	0	0	0	0	1	1
ENSG00000114948	0	0	0	0	0	0	0	0	0	0
ENSG00000114982	0	0	0	0	0	0	0	0	0	0
ENSG00000114999	0	0	0	0	0	0	0	0	0	0
ENSG00000115053	0	1	1	1	0	1	1	1	1	0
ENSG00000115109	0	0	0	0	0	0	0	0	0	0
ENSG00000115137	0	0	0	0	0	0	0	0	0	0
ENSG00000115138	0	0	0	0	0	0	0	0	0	0
ENSG00000115145	0	0	0	0	0	0	0	0	0	0
ENSG00000115170	0	0	0	0	0	0	0	0	0	0
ENSG00000115183	0	0	0	0	0	0	0	0	0	0
ENSG00000115211	0	0	0	0	0	0	0	0	0	0
ENSG00000115226	0	0	0	0	0	0	0	0	0	0
ENSG00000115234	0	0	0	0	0	0	0	0	0	0
ENSG00000115241	0	0	0	0	0	0	0	0	0	0
ENSG00000115263	0	0	0	0	0	0	0	0	0	0
ENSG00000115267	0	0	0	0	0	0	0	0	0	0
ENSG00000115310	1	0	0	0	0	0	0	0	0	0
ENSG00000115361	0	0	0	0	0	0	0	0	0	0
ENSG00000115363	0	0	0	0	0	0	0	0	0	0
ENSG00000115364	0	0	0	1	0	0	0	0	0	0
ENSG00000115365	1	0	0	0	0	0	0	0	0	0
ENSG00000115368	0	0	0	0	0	0	0	0	0	0
ENSG00000115415	0	0	0	0	0	0	0	0	0	0
ENSG00000115425	0	0	0	0	0	0	0	0	0	0
ENSG00000115459	0	0	0	0	0	0	0	0	0	0
ENSG00000115474	0	0	0	0	0	0	0	0	0	0
ENSG00000115484	0	1	1	1	1	0	1	1	1	1
ENSG00000115504	0	0	0	0	0	0	0	0	0	0
ENSG00000115524	0	0	0	0	0	0	0	1	0	0
ENSG00000115526	0	0	0	0	0	0	0	0	0	0
ENSG00000115539	0	0	0	0	0	0	1	0	0	0
ENSG00000115561	0	0	0	0	0	0	0	0	0	0
ENSG00000115568	0	0	0	0	0	0	0	0	0	0
ENSG00000115592	0	0	0	0	0	0	0	0	0	0
ENSG00000115593	0	0	1	0	0	0	1	0	0	0
ENSG00000115641	0	0	0	0	0	0	0	0	0	0
ENSG00000115652	0	0	0	0	0	0	0	0	0	0
ENSG00000115677	0	0	0	0	0	0	0	0	0	0
ENSG00000115685	1	0	0	0	0	0	0	0	0	0
ENSG00000115705	0	0	0	0	0	0	0	0	0	0
ENSG00000115738	1	1	0	1	1	0	0	1	0	0
ENSG00000115760	0	0	0	0	0	0	0	0	0	0
ENSG00000115761	0	0	0	0	0	0	0	0	0	0
ENSG00000115762	0	0	0	0	0	0	0	0	0	0
ENSG00000115806	0	0	0	0	1	0	1	0	1	1
ENSG00000115828	0	0	0	0	0	0	0	0	0	0
ENSG00000115839	0	0	0	0	0	0	0	0	0	0
ENSG00000115902	0	0	0	0	0	0	0	0	0	0
ENSG00000115904	0	0	0	0	0	0	0	0	0	0
ENSG00000115947	0	0	0	0	0	0	0	0	0	0
ENSG00000115956	0	0	0	0	0	0	0	1	0	0
ENSG00000115963	0	0	0	0	0	0	0	0	0	0
ENSG00000115998	0	0	0	0	0	0	0	0	0	0
ENSG00000116001	0	0	0	0	0	0	0	0	0	0
ENSG00000116016	0	0	1	0	0	1	0	0	0	0
ENSG00000116017	0	0	0	0	0	0	0	0	0	0
ENSG00000116044	0	0	0	0	0	0	0	0	1	0
ENSG00000116062	0	0	0	0	0	0	0	0	0	0
ENSG00000116106	0	0	0	0	0	0	0	0	0	0
ENSG00000116120	0	0	0	0	0	0	0	0	0	0
ENSG00000116138	0	0	0	0	0	0	0	0	0	0
ENSG00000116157	0	0	0	0	0	0	0	0	0	0
ENSG00000116183	0	0	0	0	0	0	0	0	0	0
ENSG00000116198	0	0	0	0	0	0	0	0	0	0
ENSG00000116199	0	0	0	0	0	0	0	0	0	0
ENSG00000116205	0	0	0	0	0	0	0	0	0	0
ENSG00000116213	0	0	0	0	0	0	0	0	0	0
ENSG00000116273	0	0	0	0	0	0	0	0	0	0
ENSG00000116288	1	1	0	1	1	0	1	0	1	0
ENSG00000116353	0	0	0	0	0	0	0	0	0	0
ENSG00000116455	0	0	0	0	0	0	0	0	0	0
ENSG00000116539	0	0	0	0	0	0	0	0	0	0
ENSG00000116560	1	1	1	1	1	1	0	1	1	1
ENSG00000116670	0	0	0	0	0	0	0	0	0	0
ENSG00000116675	1	0	0	0	0	0	0	0	0	0
ENSG00000116679	0	0	0	1	0	0	0	0	0	0
ENSG00000116688	0	0	0	0	0	0	0	0	0	0
ENSG00000116690	0	0	0	0	0	0	0	0	0	0
ENSG00000116698	0	0	0	0	0	0	0	0	0	0
ENSG00000116729	0	0	0	0	0	0	0	0	0	0
ENSG00000116761	0	0	0	1	0	0	0	0	0	0
ENSG00000116774	0	0	0	0	0	0	0	0	0	0
ENSG00000116786	0	0	0	0	0	0	0	0	0	0
ENSG00000116791	0	0	0	0	0	0	0	0	0	0
ENSG00000116809	0	0	0	0	0	0	0	0	0	0
ENSG00000116833	0	0	0	0	0	0	0	0	0	0
ENSG00000116863	0	0	0	0	0	0	0	0	0	0
ENSG00000116882	0	0	0	0	0	0	0	0	0	0
ENSG00000116903	0	0	0	0	0	0	0	0	0	0
ENSG00000116906	0	0	0	0	0	0	0	0	0	0
ENSG00000116954	0	0	0	0	0	0	0	0	0	0
ENSG00000116977	0	0	0	0	0	0	0	0	0	0
ENSG00000116981	0	0	0	0	0	0	0	0	0	0
ENSG00000117133	0	0	0	0	0	0	0	0	0	0
ENSG00000117139	0	0	0	0	0	0	0	0	0	0
ENSG00000117151	0	0	0	0	0	0	0	0	0	0
ENSG00000117153	0	0	0	0	0	0	0	0	0	0
ENSG00000117222	0	0	0	0	0	0	0	0	0	0
ENSG00000117242	0	0	0	0	1	0	0	1	1	0
ENSG00000117266	0	0	0	0	0	0	0	0	0	0
ENSG00000117385	0	0	0	0	0	0	0	0	0	0
ENSG00000117394	0	0	0	0	0	1	0	0	0	0
ENSG00000117395	0	0	0	1	0	0	0	0	1	0
ENSG00000117408	0	0	0	0	0	0	0	0	0	0
ENSG00000117448	0	0	0	0	1	0	0	0	0	0
ENSG00000117475	0	0	0	0	0	0	0	0	0	0
ENSG00000117479	0	0	0	0	0	0	0	0	0	0
ENSG00000117505	0	0	0	0	0	0	0	0	0	0
ENSG00000117528	0	1	0	0	0	0	0	0	0	0
ENSG00000117533	0	0	0	0	0	0	0	0	0	0
ENSG00000117543	0	0	0	0	0	0	0	0	0	0
ENSG00000117601	0	0	0	0	1	0	0	0	0	0
ENSG00000117625	0	0	0	0	0	0	0	0	0	0
ENSG00000117640	0	0	0	0	0	0	0	0	0	0
ENSG00000117676	0	0	0	0	0	0	0	0	1	0
ENSG00000117691	0	0	0	0	0	0	0	0	0	0
ENSG00000117707	0	0	0	0	0	0	0	0	0	0
ENSG00000117751	0	0	0	0	0	0	0	0	0	0
ENSG00000117758	0	0	0	0	0	0	0	0	0	0
ENSG00000118004	0	0	0	0	0	0	0	0	0	0
ENSG00000118007	0	0	0	0	0	0	0	0	0	0
ENSG00000118046	0	0	0	0	0	0	0	0	0	0
ENSG00000118096	0	0	0	0	0	0	0	0	0	0
ENSG00000118193	0	0	0	0	0	0	0	0	0	0
ENSG00000118197	0	0	0	0	0	0	0	0	0	0
ENSG00000118200	0	0	0	0	0	0	0	0	0	0
ENSG00000118402	0	0	0	0	0	0	0	0	0	0
ENSG00000118454	0	0	0	0	0	0	0	0	0	0
ENSG00000118496	0	0	0	0	0	0	0	0	0	0
ENSG00000118513	0	0	0	0	0	0	0	0	0	0
ENSG00000118514	0	0	0	0	0	0	0	0	0	0
ENSG00000118515	0	1	0	0	0	1	0	0	0	0
ENSG00000118523	0	0	0	0	0	1	0	0	0	0
ENSG00000118564	1	1	1	1	0	1	0	1	0	0
ENSG00000118689	0	0	0	0	0	0	0	0	0	0
ENSG00000118733	0	0	0	0	0	0	0	0	0	0
ENSG00000118777	0	0	0	0	0	0	0	0	0	0
ENSG00000118873	0	0	0	0	0	0	0	0	0	0
ENSG00000118887	0	0	0	0	0	0	0	0	0	0
ENSG00000118898	0	0	0	0	0	0	0	0	0	0
ENSG00000118965	0	0	0	0	0	0	0	0	0	0
ENSG00000118971	0	0	0	0	0	0	0	0	0	0
ENSG00000119004	0	0	0	0	0	0	0	0	0	0
ENSG00000119048	0	0	0	0	0	0	0	0	0	0
ENSG00000119203	0	0	0	0	0	0	0	0	0	0
ENSG00000119280	0	0	0	0	0	0	0	0	0	0
ENSG00000119285	0	0	0	0	0	0	0	0	0	0
ENSG00000119321	0	0	0	0	0	0	0	0	0	0
ENSG00000119326	0	0	0	0	0	0	0	0	0	0
ENSG00000119396	0	0	0	0	0	0	0	0	0	0
ENSG00000119414	0	0	0	0	0	0	0	0	0	0
ENSG00000119421	0	0	0	0	0	0	0	0	0	0
ENSG00000119446	0	0	0	0	0	0	0	0	0	0
ENSG00000119471	0	0	1	0	0	0	0	0	0	0
ENSG00000119487	0	0	0	0	0	0	0	0	0	0
ENSG00000119509	0	0	0	0	0	0	0	0	0	0
ENSG00000119514	0	0	0	0	0	0	0	0	0	0
ENSG00000119523	0	0	0	0	0	0	0	0	0	0
ENSG00000119537	0	0	0	0	0	0	0	0	0	0
ENSG00000119596	0	0	0	0	0	0	0	0	0	0
ENSG00000119638	0	0	0	0	0	0	0	0	0	0
ENSG00000119682	0	0	0	0	0	0	0	0	0	0
ENSG00000119685	0	0	0	0	0	0	0	0	0	0
ENSG00000119688	0	0	0	0	0	0	0	0	0	0
ENSG00000119698	0	0	0	0	0	0	0	0	0	0
ENSG00000119707	0	1	0	0	0	0	0	0	0	0
ENSG00000119718	0	0	0	0	0	0	0	0	0	0
ENSG00000119720	0	0	0	0	0	0	0	0	0	0
ENSG00000119723	0	0	0	0	0	0	0	0	0	0
ENSG00000119725	0	0	0	0	0	0	0	0	0	0
ENSG00000119812	0	0	0	0	0	0	0	0	0	0
ENSG00000119820	0	0	0	0	0	0	0	0	0	0
ENSG00000119866	0	0	0	0	0	0	0	0	0	0
ENSG00000119929	0	0	0	0	0	0	0	0	0	0
ENSG00000119946	0	0	0	0	0	0	0	0	0	0
ENSG00000119969	0	0	0	0	0	0	0	0	0	0
ENSG00000120057	0	0	0	0	0	0	0	0	0	0
ENSG00000120063	0	0	0	0	0	0	0	1	0	0
ENSG00000120071	0	0	0	0	0	0	0	0	0	0
ENSG00000120129	0	0	1	0	0	0	0	0	1	0
ENSG00000120158	0	0	0	0	0	0	0	0	0	0
ENSG00000120159	0	0	0	0	0	0	0	0	0	0
ENSG00000120253	0	0	0	0	0	0	0	0	0	0
ENSG00000120280	0	0	0	0	0	0	0	0	0	0
ENSG00000120334	0	0	0	0	0	0	0	0	0	0
ENSG00000120370	0	0	0	0	0	0	0	0	0	0
ENSG00000120438	0	0	0	0	0	0	0	0	0	0
ENSG00000120549	0	0	0	0	0	0	0	0	0	0
ENSG00000120594	0	0	0	0	0	0	0	0	0	0
ENSG00000120645	0	0	0	0	0	0	0	0	0	0
ENSG00000120662	0	0	0	0	0	0	0	0	0	0
ENSG00000120685	0	0	0	0	0	0	0	0	0	0
ENSG00000120688	0	0	0	0	0	0	0	0	0	0
ENSG00000120708	0	0	0	0	0	0	0	0	0	0
ENSG00000120729	0	0	0	0	0	0	0	0	0	0
ENSG00000120798	0	0	0	0	0	0	0	0	0	0
ENSG00000120802	0	0	0	0	0	0	0	0	0	0
ENSG00000120805	0	0	0	0	0	0	0	0	0	0
ENSG00000120868	0	0	0	0	0	0	0	0	0	0
ENSG00000120885	1	1	1	0	0	1	0	0	1	0
ENSG00000120915	0	0	0	0	1	0	0	0	0	0
ENSG00000120942	0	0	0	0	0	0	0	0	0	0
ENSG00000120992	0	0	0	1	0	0	1	0	1	0
ENSG00000121039	0	0	0	0	0	1	0	0	0	0
ENSG00000121064	0	0	0	0	0	0	0	0	0	0
ENSG00000121067	0	0	0	0	0	0	0	0	0	0
ENSG00000121073	0	0	0	0	0	0	0	0	0	0
ENSG00000121083	0	0	0	0	0	0	0	0	0	0
ENSG00000121207	0	0	0	0	0	0	0	0	0	0
ENSG00000121274	0	0	0	0	0	0	0	0	0	0
ENSG00000121289	0	0	0	0	0	0	0	0	0	0
ENSG00000121361	0	0	0	0	0	0	0	0	0	0
ENSG00000121486	0	0	0	0	0	0	0	0	0	0
ENSG00000121542	0	0	0	0	0	0	0	0	0	0
ENSG00000121577	0	0	1	0	0	0	0	0	0	0
ENSG00000121578	0	0	0	0	0	0	0	0	0	0
ENSG00000121579	0	0	0	0	0	0	0	0	0	0
ENSG00000121644	0	0	0	0	0	0	0	0	0	0
ENSG00000121690	0	0	0	0	0	0	0	0	0	0
ENSG00000121774	0	0	0	0	0	0	0	0	0	0
ENSG00000121853	0	0	0	0	0	0	0	0	0	0
ENSG00000121897	0	0	0	0	0	0	0	0	0	0
ENSG00000121898	0	0	0	0	0	0	0	0	0	0
ENSG00000121940	0	0	0	0	0	0	0	0	0	0
ENSG00000121964	0	0	0	0	0	0	0	0	0	0
ENSG00000121989	0	0	0	0	0	0	0	0	0	0
ENSG00000122008	0	0	0	0	0	0	0	0	0	0
ENSG00000122218	1	1	1	0	0	1	0	1	1	0
ENSG00000122299	0	0	0	0	0	0	0	0	0	0
ENSG00000122335	0	0	0	0	0	0	0	0	0	0
ENSG00000122359	0	0	0	0	0	0	0	0	0	0
ENSG00000122378	0	0	0	0	1	1	0	0	0	0
ENSG00000122432	0	0	0	0	0	0	0	0	0	0
ENSG00000122435	0	0	0	0	0	0	0	0	0	0
ENSG00000122477	0	0	0	0	0	0	0	0	0	0
ENSG00000122482	0	0	0	0	0	0	0	0	0	0
ENSG00000122507	0	0	0	0	0	0	0	0	0	0
ENSG00000122512	0	0	0	0	0	0	0	0	0	0
ENSG00000122545	1	1	0	1	0	0	0	1	1	0
ENSG00000122550	0	0	0	0	0	0	0	0	0	0
ENSG00000122557	0	0	0	0	0	0	0	0	0	0
ENSG00000122574	0	0	0	0	0	0	0	0	0	0
ENSG00000122591	0	0	0	0	0	0	0	0	0	0
ENSG00000122642	0	0	0	0	0	0	0	0	0	0
ENSG00000122687	0	0	0	0	0	0	0	0	0	0
ENSG00000122692	0	0	0	0	0	0	0	0	0	0
ENSG00000122705	1	0	1	0	0	1	0	0	0	0
ENSG00000122707	0	0	0	0	0	0	0	0	0	0
ENSG00000122741	0	0	0	0	0	0	0	0	0	0
ENSG00000122884	0	0	0	0	0	0	0	0	0	0
ENSG00000122965	0	0	0	0	0	0	0	0	0	0
ENSG00000122966	0	0	0	0	0	0	0	0	0	0
ENSG00000122971	0	0	0	0	0	0	0	0	0	0
ENSG00000123064	0	0	0	0	0	0	0	0	0	0
ENSG00000123066	0	0	0	0	0	0	0	0	0	0
ENSG00000123091	0	0	0	0	0	0	0	0	0	0
ENSG00000123094	0	0	0	0	0	0	0	0	0	0
ENSG00000123119	0	0	0	0	0	0	0	0	0	0
ENSG00000123131	0	0	0	0	1	0	0	0	1	0
ENSG00000123178	0	0	0	0	0	0	0	0	0	0
ENSG00000123200	0	0	0	0	0	0	0	0	0	0
ENSG00000123240	0	0	0	0	0	0	0	0	0	0
ENSG00000123243	0	0	0	0	0	0	0	0	0	0
ENSG00000123352	0	0	0	0	0	0	0	0	0	0
ENSG00000123453	0	0	0	0	0	0	0	0	0	0
ENSG00000123552	0	0	0	0	0	0	0	0	0	0
ENSG00000123575	0	0	0	0	0	0	0	0	0	0
ENSG00000123609	0	0	0	0	0	0	0	0	0	0
ENSG00000123610	0	0	0	0	0	0	0	0	0	0
ENSG00000123636	0	0	0	0	0	0	0	0	0	0
ENSG00000123728	0	0	0	0	0	0	0	0	0	0
ENSG00000123737	0	0	0	0	0	0	0	0	0	0
ENSG00000123836	0	0	0	0	0	0	0	0	0	0
ENSG00000123892	0	0	0	0	0	0	0	0	0	0
ENSG00000123908	0	0	0	0	0	0	0	0	0	0
ENSG00000123933	0	0	0	0	0	0	0	0	0	0
ENSG00000123992	0	0	0	0	0	0	0	0	0	0
ENSG00000124145	0	0	0	0	0	0	0	0	0	0
ENSG00000124151	0	0	0	0	0	0	0	0	0	0
ENSG00000124155	0	0	0	0	0	0	0	0	0	0
ENSG00000124160	0	0	0	0	0	0	0	0	0	0
ENSG00000124181	0	0	0	0	0	0	0	0	0	0
ENSG00000124191	0	0	0	0	0	0	0	0	0	0
ENSG00000124194	0	0	0	0	0	0	0	0	0	0
ENSG00000124207	0	0	0	0	0	0	0	0	0	0
ENSG00000124214	0	0	0	0	0	0	0	0	0	0
ENSG00000124222	0	0	0	0	0	0	0	0	0	0
ENSG00000124226	0	0	0	0	0	0	0	1	0	0
ENSG00000124228	0	0	0	0	0	0	0	0	0	0
ENSG00000124253	0	0	0	0	0	0	0	0	0	0
ENSG00000124275	0	0	0	0	0	0	0	0	0	0
ENSG00000124299	0	0	0	0	0	0	0	0	0	0
ENSG00000124333	0	0	0	0	0	0	0	0	0	0
ENSG00000124380	0	0	0	0	0	0	0	0	0	0
ENSG00000124422	0	0	0	0	0	0	0	0	0	0
ENSG00000124429	0	0	0	0	0	0	0	0	0	0
ENSG00000124523	0	0	0	0	0	0	0	0	0	0
ENSG00000124532	0	0	0	0	0	0	0	0	0	0
ENSG00000124535	0	0	0	0	0	0	0	0	0	0
ENSG00000124571	0	0	0	0	0	0	0	0	0	0
ENSG00000124574	0	0	0	0	0	0	0	0	0	0
ENSG00000124587	0	0	0	0	0	0	0	0	0	0
ENSG00000124615	0	0	0	0	0	0	0	0	0	0
ENSG00000124641	0	0	0	0	0	0	0	0	0	0
ENSG00000124659	0	0	0	0	0	0	0	0	0	0
ENSG00000124701	0	0	1	0	0	0	1	0	0	0
ENSG00000124702	0	0	0	0	0	0	0	0	0	0
ENSG00000124743	0	0	1	0	0	0	1	0	0	0
ENSG00000124782	0	0	0	0	0	0	0	0	0	0
ENSG00000124783	0	0	0	1	1	0	0	0	1	0
ENSG00000124784	0	0	0	0	0	0	0	0	0	0
ENSG00000124786	0	0	0	0	0	0	0	0	0	0
ENSG00000124802	0	0	0	0	0	0	0	0	0	0
ENSG00000124813	0	0	0	0	0	0	0	0	0	0
ENSG00000124818	0	0	0	0	0	0	0	0	0	0
ENSG00000124827	0	0	0	0	0	0	0	0	0	0
ENSG00000125037	0	0	0	0	0	0	0	0	0	0
ENSG00000125107	0	0	0	0	0	0	0	0	0	0
ENSG00000125124	0	0	0	0	0	0	0	0	0	0
ENSG00000125246	0	0	0	0	0	0	0	0	0	0
ENSG00000125247	0	0	0	0	0	0	0	0	0	0
ENSG00000125249	0	0	0	0	0	0	0	0	0	0
ENSG00000125257	0	0	0	0	0	0	0	0	0	0
ENSG00000125351	0	0	0	0	0	0	0	0	0	0
ENSG00000125354	0	0	0	0	0	0	0	0	0	0
ENSG00000125355	0	0	0	0	0	0	0	0	0	0
ENSG00000125375	0	0	0	0	0	0	0	0	0	0
ENSG00000125378	0	0	0	0	0	0	0	0	0	0
ENSG00000125386	0	0	0	0	0	0	0	0	0	0
ENSG00000125409	0	0	0	0	0	0	0	0	0	0
ENSG00000125450	0	0	0	0	0	0	0	0	0	0
ENSG00000125454	0	0	0	0	0	0	0	0	0	0
ENSG00000125457	0	0	0	0	0	0	0	0	0	0
ENSG00000125630	0	0	0	0	0	0	0	0	0	0
ENSG00000125676	0	0	0	0	0	0	0	0	0	0
ENSG00000125686	0	0	0	0	0	0	0	0	0	0
ENSG00000125691	0	1	1	1	1	1	1	1	1	0
ENSG00000125695	0	0	0	0	0	0	0	0	0	0
ENSG00000125703	0	0	0	0	0	0	0	0	0	0
ENSG00000125812	0	0	0	0	0	0	0	0	0	0
ENSG00000125821	0	0	0	0	0	0	0	0	0	0
ENSG00000125864	0	0	0	0	0	1	0	0	0	0
ENSG00000125871	0	0	0	0	0	0	0	0	0	0
ENSG00000125875	0	0	0	0	0	0	0	0	0	0
ENSG00000125885	0	0	0	0	0	0	0	0	0	0
ENSG00000125912	0	0	0	0	0	0	0	0	0	0
ENSG00000125971	1	0	0	0	0	1	0	0	0	0
ENSG00000125991	0	0	0	0	0	0	0	0	0	0
ENSG00000126016	0	0	0	0	0	0	0	0	0	0
ENSG00000126067	0	0	0	1	1	0	1	0	0	0
ENSG00000126088	0	0	0	0	0	0	0	0	0	0
ENSG00000126226	0	0	0	0	0	0	0	0	0	0
ENSG00000126261	0	0	0	0	0	0	0	0	0	0
ENSG00000126562	0	0	0	0	0	0	0	0	0	0
ENSG00000126581	0	0	0	0	0	0	0	0	0	0
ENSG00000126653	0	0	0	0	0	0	0	0	0	0
ENSG00000126746	0	0	0	0	0	0	0	0	0	0
ENSG00000126790	0	0	0	0	0	0	0	0	0	0
ENSG00000126858	0	0	0	0	0	0	0	0	0	0
ENSG00000126883	0	0	0	0	0	0	0	0	0	0
ENSG00000126970	0	0	0	0	0	0	0	0	0	0
ENSG00000127125	0	0	0	0	0	0	0	0	0	0
ENSG00000127325	0	0	0	0	0	0	0	0	0	0
ENSG00000127334	0	0	0	0	0	0	0	0	0	0
ENSG00000127418	0	0	0	0	0	0	0	0	0	0
ENSG00000127463	0	0	0	0	0	0	0	0	0	0
ENSG00000127481	0	0	0	0	0	0	0	0	0	0
ENSG00000127526	0	0	0	0	0	0	0	0	0	0
ENSG00000127586	0	0	0	0	0	0	0	0	0	0
ENSG00000127720	0	0	0	0	0	0	0	0	0	0
ENSG00000127804	0	0	0	0	0	0	0	0	0	0
ENSG00000127831	0	0	0	0	0	0	0	0	0	0
ENSG00000127837	0	0	0	0	0	0	0	0	0	0
ENSG00000127946	0	0	0	0	0	0	0	0	0	0
ENSG00000127947	0	0	0	0	0	0	0	0	0	0
ENSG00000127948	0	1	0	0	1	0	0	0	0	0
ENSG00000127951	0	0	0	0	0	0	0	1	0	0
ENSG00000127990	1	0	0	0	0	0	0	0	0	0
ENSG00000127995	0	0	0	0	0	0	0	0	0	0
ENSG00000128045	0	0	0	0	0	0	0	0	0	0
ENSG00000128059	0	0	0	0	0	0	0	0	0	0
ENSG00000128191	0	0	0	0	0	0	0	0	0	0
ENSG00000128272	0	0	0	0	0	0	0	0	0	0
ENSG00000128487	0	0	0	0	0	0	0	0	0	0
ENSG00000128513	0	0	0	0	0	0	0	0	0	0
ENSG00000128585	0	0	0	0	0	0	0	0	0	0
ENSG00000128602	0	0	0	0	0	0	0	0	0	0
ENSG00000128607	0	0	0	0	0	0	0	0	0	0
ENSG00000128641	0	0	0	0	0	0	0	0	0	0
ENSG00000128654	0	0	0	0	0	0	0	0	0	0
ENSG00000128655	0	0	0	0	0	0	0	0	0	0
ENSG00000128694	0	0	0	0	0	0	0	0	0	0
ENSG00000128708	0	0	0	0	0	0	0	0	0	1
ENSG00000128731	1	0	0	0	0	0	0	0	0	0
ENSG00000128791	0	0	0	0	0	0	0	0	0	0
ENSG00000128802	0	0	0	0	0	0	0	0	0	0
ENSG00000128805	0	0	0	0	0	0	0	0	0	0
ENSG00000128923	0	0	0	0	0	0	0	0	0	0
ENSG00000128928	0	0	0	0	0	0	0	0	0	0
ENSG00000129007	0	1	0	0	0	0	0	0	0	0
ENSG00000129084	0	0	0	0	0	0	0	0	0	0
ENSG00000129151	0	0	0	0	0	0	0	0	0	0
ENSG00000129152	0	0	0	0	0	0	0	0	0	0
ENSG00000129159	0	0	0	0	0	0	0	0	0	0
ENSG00000129170	0	0	1	0	0	0	0	0	0	0
ENSG00000129295	0	0	0	0	0	0	0	0	0	0
ENSG00000129317	0	0	0	0	0	0	0	0	0	0
ENSG00000129518	0	0	0	0	0	0	0	0	0	0
ENSG00000129596	0	0	0	0	1	0	0	0	0	0
ENSG00000129636	0	0	0	0	0	0	0	0	0	0
ENSG00000129657	0	0	0	0	0	0	0	0	0	0
ENSG00000129675	0	0	0	0	0	0	0	0	0	0
ENSG00000129691	0	0	0	0	0	0	0	0	0	0
ENSG00000129925	0	0	0	0	0	0	0	0	0	0
ENSG00000129933	0	0	0	0	0	0	0	0	0	0
ENSG00000129946	0	0	0	0	0	0	0	0	0	0
ENSG00000130021	0	0	0	0	0	0	0	0	0	0
ENSG00000130024	0	0	0	0	0	0	0	0	0	0
ENSG00000130032	0	0	0	0	0	0	0	0	0	0
ENSG00000130066	0	1	0	1	1	1	0	1	1	0
ENSG00000130150	0	0	0	0	0	0	0	0	0	0
ENSG00000130227	0	0	0	0	0	0	0	0	0	0
ENSG00000130340	0	0	0	0	0	0	0	0	0	0
ENSG00000130396	0	0	0	0	0	0	0	0	0	0
ENSG00000130540	1	0	0	0	0	0	0	0	0	0
ENSG00000130558	0	0	0	0	0	0	0	0	0	0
ENSG00000130561	0	0	0	0	0	1	0	0	0	0
ENSG00000130589	0	0	0	0	0	0	0	0	0	0
ENSG00000130640	0	0	0	0	0	0	0	0	0	0
ENSG00000130703	0	0	0	0	0	0	0	0	0	0
ENSG00000130706	0	0	0	0	0	0	0	0	0	0
ENSG00000130714	0	0	0	0	0	0	0	0	0	0
ENSG00000130717	0	0	0	0	0	0	0	0	0	0
ENSG00000130723	1	0	0	0	0	1	0	0	0	0
ENSG00000130764	0	0	0	0	0	0	0	0	0	0
ENSG00000130779	0	0	0	0	0	0	0	0	0	0
ENSG00000130830	0	0	0	0	0	0	0	0	0	0
ENSG00000130876	0	0	0	0	0	0	0	0	0	0
ENSG00000130939	0	0	0	0	0	0	0	0	0	0
ENSG00000130956	0	0	0	0	0	0	0	0	0	0
ENSG00000130988	0	0	0	0	1	0	0	0	0	0
ENSG00000131023	0	0	0	0	0	0	0	0	0	0
ENSG00000131043	0	0	0	0	0	0	0	0	0	0
ENSG00000131061	0	0	0	0	0	0	0	0	0	0
ENSG00000131196	0	0	0	0	0	0	0	0	0	0
ENSG00000131238	0	0	0	0	0	0	0	1	0	0
ENSG00000131323	0	0	0	0	0	0	0	0	0	0
ENSG00000131373	0	0	0	0	0	0	0	0	0	0
ENSG00000131375	0	0	0	0	0	0	0	0	0	0
ENSG00000131381	0	0	0	0	0	0	0	0	0	0
ENSG00000131435	0	0	0	0	0	0	0	0	0	0
ENSG00000131473	0	0	0	0	0	0	0	0	0	0
ENSG00000131558	0	0	0	0	0	0	0	0	0	0
ENSG00000131653	0	0	0	0	0	0	0	0	0	0
ENSG00000131725	0	0	0	0	0	0	0	0	0	0
ENSG00000131748	0	0	0	0	0	0	0	0	0	0
ENSG00000131791	0	0	0	0	0	0	1	0	0	0
ENSG00000131831	0	0	0	0	0	0	0	0	0	0
ENSG00000131873	0	0	0	0	0	0	0	0	0	0
ENSG00000131910	0	0	0	0	0	0	0	0	0	0
ENSG00000131943	0	0	0	0	0	0	0	0	0	0
ENSG00000131951	0	0	0	0	0	0	0	0	0	0
ENSG00000132155	0	0	0	0	0	0	0	0	0	0
ENSG00000132170	0	0	0	0	0	0	0	0	0	0
ENSG00000132294	1	0	0	0	0	0	0	0	0	1
ENSG00000132300	0	0	0	0	0	0	0	0	0	0
ENSG00000132305	1	0	1	0	0	0	0	0	0	0
ENSG00000132313	0	0	0	0	0	0	0	0	0	0
ENSG00000132323	0	0	0	0	0	0	0	0	0	0
ENSG00000132330	0	0	0	0	0	0	0	0	0	0
ENSG00000132376	0	0	0	0	0	1	0	0	0	0
ENSG00000132383	0	0	0	0	0	0	0	0	0	0
ENSG00000132388	0	0	0	0	0	0	0	0	0	0
ENSG00000132423	0	0	0	0	0	0	0	0	0	0
ENSG00000132424	1	0	1	0	0	1	0	1	1	0
ENSG00000132434	0	0	0	0	0	0	0	0	0	0
ENSG00000132470	0	0	0	0	0	0	0	0	0	0
ENSG00000132471	0	0	0	0	0	0	0	0	0	0
ENSG00000132478	0	0	0	0	0	0	0	0	0	0
ENSG00000132603	0	0	0	0	0	0	0	0	0	0
ENSG00000132623	0	0	0	0	0	0	0	0	0	0
ENSG00000132640	1	0	0	0	0	0	0	0	0	0
ENSG00000132646	0	0	0	0	0	0	0	0	0	0
ENSG00000132669	0	0	0	0	0	0	0	0	0	0
ENSG00000132688	0	0	0	0	0	0	0	0	0	0
ENSG00000132694	0	0	0	0	0	0	0	0	0	0
ENSG00000132740	0	0	0	0	0	0	0	0	0	0
ENSG00000132773	0	0	0	0	0	0	0	0	0	0
ENSG00000132780	0	0	0	0	0	0	0	0	0	0
ENSG00000132781	0	0	0	0	0	0	0	0	0	0
ENSG00000132792	0	0	0	0	0	0	0	0	0	0
ENSG00000132823	0	0	0	0	0	0	0	0	0	0
ENSG00000132854	0	0	0	0	0	0	0	0	0	0
ENSG00000132855	0	0	0	0	0	0	0	0	0	0
ENSG00000132906	0	0	0	0	0	0	0	0	0	0
ENSG00000132912	1	0	0	0	0	0	0	0	0	0
ENSG00000132938	0	0	0	0	0	0	0	0	0	0
ENSG00000132953	0	0	0	0	0	0	0	0	0	0
ENSG00000133026	0	0	0	0	0	0	0	0	0	0
ENSG00000133027	0	0	0	0	0	0	0	0	0	0
ENSG00000133055	0	0	0	0	0	0	0	0	0	0
ENSG00000133069	0	0	0	0	0	0	0	0	0	0
ENSG00000133107	0	0	0	0	0	0	0	0	0	0
ENSG00000133110	0	0	0	0	0	0	0	0	0	0
ENSG00000133116	0	0	0	0	0	0	0	0	0	0
ENSG00000133121	0	0	0	0	0	0	0	0	0	0
ENSG00000133195	0	0	0	0	0	0	0	0	0	0
ENSG00000133226	1	1	1	1	0	1	0	0	1	1
ENSG00000133256	0	0	0	0	0	0	0	0	0	0
ENSG00000133398	0	0	0	0	0	0	0	0	0	0
ENSG00000133424	0	0	0	0	0	0	0	0	0	0
ENSG00000133511	0	0	0	0	0	0	0	0	0	0
ENSG00000133639	1	1	1	0	0	1	1	1	1	0
ENSG00000133657	0	0	0	0	0	0	0	0	0	0
ENSG00000133687	0	0	0	0	0	0	0	0	0	0
ENSG00000133704	0	0	0	0	0	0	0	0	0	0
ENSG00000133706	0	0	0	0	0	0	0	0	0	0
ENSG00000133731	0	0	0	0	0	0	0	0	0	0
ENSG00000133739	0	0	0	0	0	0	0	0	0	0
ENSG00000133794	0	0	0	0	0	0	0	0	0	0
ENSG00000133835	0	1	0	1	1	0	0	0	1	0
ENSG00000133872	0	0	0	0	0	0	0	0	0	0
ENSG00000133958	0	0	0	0	0	0	0	0	0	0
ENSG00000133961	0	0	0	0	0	0	0	0	0	0
ENSG00000133997	0	0	0	0	0	0	0	0	0	0
ENSG00000134001	0	0	0	0	0	0	0	0	0	0
ENSG00000134013	0	0	0	0	0	0	0	0	0	0
ENSG00000134014	0	0	0	0	0	0	0	0	0	0
ENSG00000134077	0	0	0	0	0	0	0	0	0	0
ENSG00000134107	0	1	0	0	0	1	1	0	0	0
ENSG00000134153	0	0	0	0	0	0	0	0	0	0
ENSG00000134207	0	0	0	0	0	0	0	0	0	0
ENSG00000134242	0	0	0	0	0	0	0	0	0	0
ENSG00000134247	0	0	0	0	0	0	0	0	0	0
ENSG00000134255	0	0	0	0	0	0	0	0	0	0
ENSG00000134259	0	0	0	0	0	0	0	0	0	0
ENSG00000134313	0	0	0	0	0	0	0	0	0	0
ENSG00000134317	0	0	0	0	0	0	0	0	0	0
ENSG00000134318	0	0	0	0	0	0	0	0	0	0
ENSG00000134324	0	0	0	0	0	0	0	0	0	0
ENSG00000134371	0	0	0	0	0	0	0	0	0	0
ENSG00000134375	0	0	0	0	0	0	0	0	0	0
ENSG00000134452	0	0	0	0	0	0	0	0	0	0
ENSG00000134453	0	0	0	0	0	0	0	0	0	0
ENSG00000134480	0	0	0	0	0	0	0	0	0	0
ENSG00000134504	0	0	0	0	0	0	0	0	0	0
ENSG00000134508	0	0	0	0	0	0	0	0	0	0
ENSG00000134533	0	0	0	0	0	0	0	0	0	0
ENSG00000134571	0	0	1	0	0	0	0	0	0	0
ENSG00000134595	0	0	0	0	0	0	0	0	0	0
ENSG00000134602	0	0	0	0	0	0	0	0	0	0
ENSG00000134644	0	0	0	0	0	0	0	0	0	0
ENSG00000134684	0	0	0	0	0	0	0	0	0	0
ENSG00000134697	0	0	0	0	0	0	0	0	0	0
ENSG00000134780	0	0	0	0	0	0	0	0	0	0
ENSG00000134851	0	0	0	0	0	0	0	0	0	0
ENSG00000134852	0	0	0	0	0	0	0	0	0	0
ENSG00000134882	0	0	0	0	0	0	0	0	0	0
ENSG00000134899	0	0	0	0	0	0	0	0	0	0
ENSG00000134905	0	0	0	0	0	0	0	0	0	0
ENSG00000134910	0	0	0	0	0	0	0	0	0	0
ENSG00000134917	0	0	0	0	0	0	0	0	0	0
ENSG00000134954	0	0	0	0	0	0	0	0	0	0
ENSG00000134955	0	0	0	0	0	0	0	0	0	0
ENSG00000134987	0	0	0	0	0	0	0	0	0	0
ENSG00000135048	0	0	0	0	0	0	0	0	0	0
ENSG00000135049	0	0	0	0	0	0	0	0	0	0
ENSG00000135111	0	0	0	0	0	0	0	0	0	0
ENSG00000135119	0	0	0	0	0	0	0	0	0	0
ENSG00000135127	0	0	0	0	0	0	0	0	0	0
ENSG00000135272	0	0	0	0	0	0	0	0	0	0
ENSG00000135297	0	0	0	0	0	0	0	0	0	0
ENSG00000135316	0	0	0	0	0	0	0	0	0	0
ENSG00000135317	0	0	0	0	0	0	0	0	0	0
ENSG00000135333	0	0	0	0	0	0	0	0	0	0
ENSG00000135341	0	0	0	0	0	0	0	0	0	0
ENSG00000135363	0	0	0	0	0	0	0	0	0	0
ENSG00000135365	0	0	0	0	0	0	0	0	0	0
ENSG00000135373	0	0	0	0	0	0	0	0	0	0
ENSG00000135378	0	0	0	0	0	0	0	0	0	0
ENSG00000135387	0	1	1	1	0	1	1	1	1	1
ENSG00000135457	0	0	0	0	0	0	0	0	0	0
ENSG00000135472	1	0	0	0	0	0	0	0	0	0
ENSG00000135473	0	0	0	0	0	0	0	0	0	0
ENSG00000135476	0	0	0	0	0	0	0	0	0	0
ENSG00000135521	0	0	0	0	0	0	0	0	0	0
ENSG00000135525	0	0	0	0	0	0	0	0	0	0
ENSG00000135541	0	0	0	0	0	0	0	0	0	0
ENSG00000135597	0	0	0	0	0	0	0	0	0	0
ENSG00000135624	0	0	0	0	0	0	0	0	0	0
ENSG00000135677	0	0	1	0	0	0	0	0	0	0
ENSG00000135678	0	0	0	0	0	0	0	0	0	0
ENSG00000135679	0	0	0	0	0	0	0	0	0	0
ENSG00000135686	0	0	0	0	0	0	0	0	0	0
ENSG00000135720	0	0	0	0	0	0	0	0	0	0
ENSG00000135740	0	0	0	0	0	0	0	0	0	0
ENSG00000135750	0	0	0	0	0	0	0	0	0	0
ENSG00000135763	0	0	0	0	0	0	0	0	0	0
ENSG00000135766	0	0	0	0	0	0	0	0	0	0
ENSG00000135773	0	0	0	0	0	0	0	0	0	0
ENSG00000135775	0	0	0	0	0	0	0	0	0	0
ENSG00000135776	0	0	0	0	0	0	0	0	0	0
ENSG00000135778	0	0	0	0	0	0	0	0	0	0
ENSG00000135801	0	0	0	0	0	0	0	0	0	0
ENSG00000135838	0	0	0	0	0	0	0	0	0	0
ENSG00000135845	0	0	0	0	0	0	0	0	0	0
ENSG00000135862	0	0	0	0	0	0	0	0	0	0
ENSG00000135870	0	0	0	0	0	0	0	0	0	0
ENSG00000135905	0	0	0	0	0	0	0	0	0	0
ENSG00000135926	0	0	0	0	0	0	0	0	0	0
ENSG00000135930	0	0	0	0	0	0	0	0	0	0
ENSG00000135931	0	0	0	0	0	0	0	0	0	0
ENSG00000135932	0	0	0	0	0	0	0	0	0	0
ENSG00000135972	0	0	0	0	0	0	0	0	0	0
ENSG00000135974	0	0	0	0	0	0	0	0	0	0
ENSG00000136021	0	0	0	0	0	0	0	0	0	0
ENSG00000136026	0	0	0	0	0	0	0	0	0	0
ENSG00000136045	0	0	0	0	0	0	0	0	0	0
ENSG00000136051	0	0	0	0	0	0	0	0	0	0
ENSG00000136052	0	0	0	0	0	0	0	0	0	0
ENSG00000136104	0	0	0	0	0	0	0	0	0	0
ENSG00000136110	0	0	0	0	0	0	0	0	0	0
ENSG00000136144	0	0	0	0	0	0	0	0	0	0
ENSG00000136152	0	0	0	0	0	0	0	0	0	0
ENSG00000136167	0	0	0	0	0	0	0	1	0	0
ENSG00000136235	0	0	0	0	0	1	0	0	0	0
ENSG00000136238	1	0	1	0	0	1	1	0	0	0
ENSG00000136240	0	0	0	0	0	0	0	0	0	0
ENSG00000136270	0	0	0	0	0	0	0	0	0	0
ENSG00000136273	0	0	0	0	0	0	0	0	0	0
ENSG00000136378	0	0	0	0	0	0	0	0	0	0
ENSG00000136404	0	0	0	0	0	0	0	0	0	0
ENSG00000136450	1	1	1	1	1	0	0	1	1	1
ENSG00000136451	0	0	0	0	0	0	0	0	0	0
ENSG00000136490	0	0	0	0	0	0	0	1	0	0
ENSG00000136504	0	0	0	0	0	0	0	0	0	0
ENSG00000136518	0	0	0	0	0	0	0	0	0	0
ENSG00000136628	0	1	0	1	0	1	1	0	1	0
ENSG00000136631	1	0	0	0	0	0	0	0	0	0
ENSG00000136699	0	0	0	0	0	0	0	0	0	0
ENSG00000136715	0	0	0	0	0	0	0	0	0	0
ENSG00000136717	0	0	0	0	0	0	0	0	0	0
ENSG00000136738	0	0	0	0	0	0	0	0	0	0
ENSG00000136807	0	0	0	0	0	0	0	0	0	0
ENSG00000136813	0	0	0	0	0	0	0	0	0	0
ENSG00000136819	0	0	0	0	0	0	0	0	0	0
ENSG00000136824	0	0	0	0	0	0	0	0	0	0
ENSG00000136842	0	0	1	0	0	0	0	0	0	0
ENSG00000136848	0	0	0	0	0	0	0	0	0	0
ENSG00000136854	0	0	0	0	0	1	0	0	0	0
ENSG00000136856	0	0	0	0	0	0	0	0	0	0
ENSG00000136875	0	0	0	0	0	0	0	0	0	0
ENSG00000136878	0	0	0	0	0	0	0	0	0	0
ENSG00000136891	0	0	0	0	0	0	0	0	0	0
ENSG00000136895	0	0	0	0	0	0	0	0	0	0
ENSG00000136930	0	1	1	1	1	0	0	0	1	0
ENSG00000136935	0	0	0	0	0	0	0	0	0	0
ENSG00000136986	0	0	0	0	0	0	0	0	0	0
ENSG00000136997	0	0	0	0	0	0	0	0	0	0
ENSG00000137074	0	0	0	0	0	0	0	0	0	0
ENSG00000137090	0	0	0	0	0	0	0	0	0	0
ENSG00000137274	0	0	0	0	0	0	0	0	0	0
ENSG00000137275	0	0	0	0	0	0	0	0	0	0
ENSG00000137393	0	0	0	0	0	0	0	0	0	0
ENSG00000137413	0	0	0	0	0	0	0	0	0	0
ENSG00000137449	0	0	0	0	0	0	0	0	0	0
ENSG00000137460	0	0	0	0	0	0	0	0	0	0
ENSG00000137463	0	0	0	0	0	0	0	0	0	0
ENSG00000137502	0	0	0	0	0	0	0	0	0	0
ENSG00000137513	0	0	0	0	0	0	0	0	0	0
ENSG00000137571	0	0	0	0	0	0	0	0	0	0
ENSG00000137702	0	0	0	0	0	0	0	0	0	0
ENSG00000137760	0	0	0	0	0	0	0	0	0	0
ENSG00000137764	0	0	0	0	0	0	0	0	0	0
ENSG00000137767	0	0	0	0	0	0	0	0	0	0
ENSG00000137806	0	0	0	0	0	0	0	0	0	0
ENSG00000137807	0	0	0	0	0	0	0	0	0	0
ENSG00000137815	0	0	0	0	0	0	0	0	0	0
ENSG00000137817	0	0	0	0	0	0	0	0	0	0
ENSG00000137822	0	0	0	0	0	0	0	0	0	0
ENSG00000137824	0	0	0	0	0	0	0	0	0	0
ENSG00000137825	0	0	0	0	0	0	0	0	0	0
ENSG00000137831	0	0	0	0	0	0	0	0	0	0
ENSG00000137834	0	0	0	0	0	0	0	0	0	0
ENSG00000137841	0	0	0	0	0	0	0	0	0	0
ENSG00000137845	0	0	0	0	0	0	0	1	0	0
ENSG00000137868	0	0	0	0	0	0	0	0	0	0
ENSG00000137872	0	0	0	0	0	0	0	0	0	0
ENSG00000137942	0	0	0	0	0	0	0	0	0	0
ENSG00000137947	0	0	0	0	0	0	0	1	0	0
ENSG00000137955	0	0	0	0	0	0	0	0	0	0
ENSG00000137992	0	0	0	0	0	0	0	0	0	0
ENSG00000138018	0	0	0	0	0	0	0	0	0	0
ENSG00000138031	0	0	0	0	0	0	0	0	0	0
ENSG00000138036	0	0	0	0	0	0	0	0	0	0
ENSG00000138075	0	0	0	0	0	0	0	0	0	0
ENSG00000138095	0	0	0	0	0	0	0	0	0	0
ENSG00000138111	0	0	0	0	0	0	0	0	0	0
ENSG00000138119	0	0	0	0	0	0	0	0	0	0
ENSG00000138162	0	0	0	0	0	0	0	0	0	0
ENSG00000138175	0	0	0	0	0	0	0	0	0	0
ENSG00000138180	0	0	0	0	0	0	0	0	0	0
ENSG00000138207	0	0	0	0	1	0	0	0	0	0
ENSG00000138231	0	0	0	0	0	0	0	0	0	0
ENSG00000138303	0	0	0	0	0	0	0	0	0	0
ENSG00000138363	0	0	0	0	0	0	0	0	0	0
ENSG00000138375	0	0	0	0	0	0	0	0	0	0
ENSG00000138376	0	0	0	0	0	0	0	0	0	0
ENSG00000138381	0	0	0	0	0	0	0	0	0	0
ENSG00000138413	0	0	0	0	0	0	0	0	0	0
ENSG00000138430	0	0	0	0	0	0	0	0	0	0
ENSG00000138463	0	0	0	0	0	0	0	0	0	0
ENSG00000138592	0	0	0	0	0	0	0	0	0	0
ENSG00000138593	0	0	0	0	0	0	0	0	0	0
ENSG00000138604	0	0	0	0	0	0	0	0	0	0
ENSG00000138614	0	0	0	0	0	0	0	0	0	0
ENSG00000138615	0	0	0	0	0	0	0	0	0	0
ENSG00000138621	0	0	0	0	0	0	0	0	0	0
ENSG00000138629	0	0	0	0	0	0	0	0	0	0
ENSG00000138639	0	0	0	0	0	0	0	0	0	0
ENSG00000138641	0	0	0	0	0	0	0	0	0	0
ENSG00000138670	0	0	0	0	0	0	0	0	0	0
ENSG00000138675	0	0	0	0	0	0	0	0	0	0
ENSG00000138696	0	0	0	0	0	0	0	0	0	0
ENSG00000138698	1	0	0	0	0	0	0	0	0	0
ENSG00000138750	0	0	0	0	0	0	0	0	0	0
ENSG00000138757	0	0	0	0	0	0	0	0	0	0
ENSG00000138759	0	0	0	0	0	0	0	0	0	0
ENSG00000138764	0	0	0	0	0	0	0	0	0	0
ENSG00000138768	0	0	0	0	0	0	0	0	0	0
ENSG00000138785	0	0	0	0	0	0	0	0	0	0
ENSG00000138795	0	0	0	0	0	0	0	0	0	0
ENSG00000138796	0	0	0	0	0	0	0	0	0	0
ENSG00000138798	0	0	0	0	0	0	0	0	0	0
ENSG00000138821	0	0	0	0	0	0	0	0	0	0
ENSG00000138823	0	0	0	0	0	0	0	0	0	0
ENSG00000138867	0	0	0	0	0	0	0	0	0	0
ENSG00000138942	0	0	0	0	0	0	0	0	0	0
ENSG00000139131	0	0	0	0	0	0	0	0	0	0
ENSG00000139173	0	0	0	0	0	0	0	0	0	0
ENSG00000139180	0	0	1	1	0	0	1	0	0	0
ENSG00000139182	1	0	0	0	0	0	0	0	0	0
ENSG00000139263	0	0	0	0	0	0	0	0	0	0
ENSG00000139291	0	0	0	0	0	0	0	0	0	0
ENSG00000139318	0	0	0	0	0	0	0	0	0	0
ENSG00000139324	0	0	0	0	0	0	0	0	0	0
ENSG00000139330	0	0	0	0	0	0	0	0	0	0
ENSG00000139344	0	0	0	0	1	0	0	0	0	0
ENSG00000139350	0	0	0	0	0	0	0	0	0	0
ENSG00000139351	0	0	0	0	0	0	0	0	0	0
ENSG00000139436	0	0	0	0	0	0	0	0	0	0
ENSG00000139496	0	0	0	0	0	0	0	0	0	0
ENSG00000139618	0	0	0	0	0	0	0	0	0	0
ENSG00000139637	0	0	0	0	0	0	0	0	0	0
ENSG00000139725	0	0	0	0	0	0	0	0	0	0
ENSG00000139737	0	0	0	0	0	0	0	0	0	0
ENSG00000139826	0	0	0	0	0	0	0	0	0	0
ENSG00000139910	0	0	0	0	0	0	0	0	0	0
ENSG00000139915	0	0	0	0	0	0	0	0	0	0
ENSG00000139977	0	0	0	0	0	0	0	0	0	0
ENSG00000140280	0	0	0	0	0	0	0	0	0	0
ENSG00000140319	0	0	0	0	0	0	0	0	0	1
ENSG00000140323	0	0	0	0	0	0	0	0	0	0
ENSG00000140350	0	0	0	0	0	1	0	1	1	0
ENSG00000140365	0	0	0	0	0	0	0	0	0	0
ENSG00000140374	0	0	1	0	1	0	0	0	1	0
ENSG00000140382	0	0	0	0	0	0	0	0	0	0
ENSG00000140386	0	0	0	0	0	0	0	0	0	0
ENSG00000140395	0	0	0	0	0	0	0	0	0	0
ENSG00000140396	0	0	0	0	0	0	0	0	0	0
ENSG00000140398	0	0	0	0	0	0	0	0	0	0
ENSG00000140400	0	0	0	0	0	0	0	0	0	0
ENSG00000140443	0	0	0	0	0	0	0	0	0	0
ENSG00000140451	0	0	0	0	0	0	0	0	0	0
ENSG00000140463	0	0	0	0	0	0	0	0	0	0
ENSG00000140497	0	0	0	0	0	0	0	0	0	0
ENSG00000140521	0	0	0	0	0	0	0	0	0	0
ENSG00000140526	0	0	0	0	0	0	0	0	0	0
ENSG00000140543	0	0	0	0	0	0	0	0	0	0
ENSG00000140553	0	0	0	0	0	0	0	0	0	0
ENSG00000140557	0	0	0	0	0	0	0	0	0	0
ENSG00000140575	0	0	0	0	0	0	0	1	0	0
ENSG00000140598	0	0	0	0	0	0	0	0	0	0
ENSG00000140612	0	0	0	0	1	0	0	0	0	0
ENSG00000140632	0	0	0	0	0	0	0	0	0	0
ENSG00000140694	0	0	0	0	0	0	0	0	0	0
ENSG00000140740	0	0	0	0	0	0	1	0	0	0
ENSG00000140829	0	0	0	0	0	0	0	0	0	0
ENSG00000140830	0	0	0	0	0	0	0	0	0	0
ENSG00000140943	0	0	0	0	0	0	0	0	0	0
ENSG00000140968	0	0	0	0	0	0	0	0	0	0
ENSG00000140990	1	1	1	1	1	0	1	0	1	1
ENSG00000140992	0	0	0	0	0	0	0	0	0	0
ENSG00000141002	0	0	0	0	0	0	0	0	0	0
ENSG00000141012	0	0	0	0	0	0	0	0	0	0
ENSG00000141026	0	0	0	0	0	0	0	0	0	0
ENSG00000141027	0	0	0	0	0	0	0	0	0	0
ENSG00000141052	0	0	0	0	0	0	0	0	0	0
ENSG00000141076	0	0	0	0	0	0	0	0	0	0
ENSG00000141101	0	0	0	0	0	0	0	0	0	0
ENSG00000141140	0	0	0	0	0	0	0	0	0	0
ENSG00000141161	0	0	0	0	0	0	0	0	0	0
ENSG00000141258	0	0	0	0	0	0	0	0	0	0
ENSG00000141298	0	0	0	0	0	0	0	0	0	0
ENSG00000141380	0	0	0	0	0	0	0	0	0	0
ENSG00000141425	0	0	0	0	0	0	0	0	0	0
ENSG00000141428	0	0	0	0	0	0	0	0	0	0
ENSG00000141434	0	1	0	0	0	0	0	0	0	0
ENSG00000141458	0	0	0	0	0	0	0	0	0	0
ENSG00000141485	0	0	0	0	0	0	0	0	0	0
ENSG00000141526	0	0	0	0	0	0	0	0	0	0
ENSG00000141564	0	0	0	0	0	0	0	0	0	0
ENSG00000141576	0	0	0	0	0	0	0	0	0	0
ENSG00000141577	0	0	0	0	0	0	0	0	0	0
ENSG00000141580	0	0	0	0	0	0	0	0	0	0
ENSG00000141582	0	0	0	0	0	0	0	0	0	0
ENSG00000141627	0	0	0	0	0	0	0	0	0	0
ENSG00000141665	0	0	0	0	0	0	0	0	0	0
ENSG00000141698	0	0	0	0	0	0	0	0	0	0
ENSG00000141699	0	0	0	0	0	0	0	0	0	0
ENSG00000141720	0	0	0	0	0	0	0	0	0	0
ENSG00000141867	0	0	0	0	0	0	0	0	0	0
ENSG00000141985	0	0	0	0	0	0	0	0	0	0
ENSG00000141994	0	0	0	0	0	0	0	0	0	0
ENSG00000142002	0	0	0	0	0	0	0	0	0	0
ENSG00000142102	0	0	0	0	0	0	0	0	0	0
ENSG00000142208	0	0	0	0	0	0	0	0	0	0
ENSG00000142303	0	0	0	0	0	0	0	0	0	0
ENSG00000142484	0	0	0	0	0	0	0	0	0	0
ENSG00000142606	0	0	0	0	0	0	0	0	0	0
ENSG00000142611	0	0	0	0	0	0	0	0	0	0
ENSG00000142655	0	0	0	0	0	0	0	0	0	0
ENSG00000142657	0	0	0	0	0	0	0	0	1	0
ENSG00000142669	0	0	0	0	0	0	0	1	0	0
ENSG00000142684	0	0	0	0	0	0	0	0	0	0
ENSG00000142687	0	0	0	0	0	0	0	0	0	0
ENSG00000142784	0	0	0	0	0	0	0	0	0	0
ENSG00000142871	0	0	0	0	0	0	0	0	0	0
ENSG00000142892	0	0	0	0	0	0	0	0	0	0
ENSG00000142961	0	0	0	0	0	0	0	0	0	0
ENSG00000143013	0	0	0	0	0	0	0	0	0	0
ENSG00000143033	0	0	0	0	0	0	0	0	0	0
ENSG00000143079	0	0	0	0	0	0	0	0	0	0
ENSG00000143105	0	0	0	0	0	0	0	0	0	0
ENSG00000143155	0	0	0	0	0	0	0	0	0	0
ENSG00000143164	0	0	0	0	0	0	0	0	0	0
ENSG00000143179	0	0	0	0	0	0	0	0	0	0
ENSG00000143183	0	0	0	0	0	0	0	0	0	0
ENSG00000143190	0	0	0	0	0	0	0	0	0	0
ENSG00000143228	0	0	0	0	0	0	0	0	0	0
ENSG00000143324	0	0	0	0	0	0	0	0	0	0
ENSG00000143341	0	0	0	0	0	0	0	0	0	0
ENSG00000143368	0	0	0	0	0	0	0	0	0	1
ENSG00000143384	0	1	1	1	1	1	0	1	1	0
ENSG00000143401	0	0	0	0	0	0	0	0	0	0
ENSG00000143452	0	0	0	0	0	0	0	0	0	0
ENSG00000143469	0	0	0	0	0	0	0	0	0	0
ENSG00000143473	0	0	0	0	0	0	0	0	0	0
ENSG00000143479	0	0	0	0	0	0	0	0	0	0
ENSG00000143499	0	0	0	0	0	0	0	0	0	0
ENSG00000143507	0	0	0	0	0	0	0	0	0	0
ENSG00000143514	0	0	0	0	0	0	0	0	0	0
ENSG00000143621	0	1	1	1	1	0	1	0	1	0
ENSG00000143643	0	0	0	0	0	0	0	0	0	0
ENSG00000143653	0	0	0	0	0	0	0	0	0	0
ENSG00000143740	0	0	0	0	0	0	0	0	0	0
ENSG00000143748	0	0	0	0	0	0	0	0	0	0
ENSG00000143756	0	0	0	0	0	0	0	0	0	0
ENSG00000143772	0	0	0	0	0	0	0	0	0	0
ENSG00000143799	0	0	0	0	0	0	0	0	0	0
ENSG00000143870	0	1	0	1	1	0	0	1	1	0
ENSG00000143891	0	0	0	1	1	0	0	0	0	0
ENSG00000143924	0	0	0	0	0	0	0	0	0	0
ENSG00000143951	0	0	0	0	0	0	0	0	0	0
ENSG00000144048	0	0	0	0	0	0	0	0	0	0
ENSG00000144061	0	0	0	0	0	0	0	0	0	0
ENSG00000144120	0	0	0	0	0	0	0	0	0	0
ENSG00000144228	0	0	0	0	0	0	0	0	0	0
ENSG00000144231	0	0	0	0	0	0	0	0	0	0
ENSG00000144306	0	0	0	0	0	0	0	0	0	0
ENSG00000144320	0	0	0	0	0	0	0	0	0	0
ENSG00000144357	0	0	0	0	0	0	0	0	0	0
ENSG00000144366	0	0	0	0	0	0	0	0	0	0
ENSG00000144451	0	0	0	0	0	0	0	0	0	0
ENSG00000144455	0	0	0	0	0	0	0	0	0	0
ENSG00000144460	0	0	0	0	0	0	0	0	0	0
ENSG00000144560	0	0	0	0	0	0	0	0	0	0
ENSG00000144567	0	0	0	0	0	0	0	0	0	0
ENSG00000144580	0	0	0	0	0	0	0	0	0	0
ENSG00000144589	0	0	0	0	0	0	0	0	0	0
ENSG00000144645	0	0	0	0	0	0	0	0	0	0
ENSG00000144668	0	0	0	0	0	0	0	0	0	0
ENSG00000144677	0	0	0	0	0	0	0	0	0	0
ENSG00000144681	0	0	0	0	0	0	0	0	0	0
ENSG00000144730	0	0	0	0	0	0	0	0	0	0
ENSG00000144747	0	0	0	0	0	0	0	0	0	0
ENSG00000144749	0	0	0	0	0	0	0	0	0	0
ENSG00000144805	0	0	0	0	0	0	0	0	0	0
ENSG00000144810	0	0	0	0	0	0	0	0	0	0
ENSG00000144840	0	0	0	0	0	0	0	0	0	0
ENSG00000144847	0	0	0	0	0	0	0	0	0	0
ENSG00000144848	0	0	0	0	0	0	0	0	0	0
ENSG00000144857	0	0	0	0	0	0	0	0	0	0
ENSG00000144867	0	0	0	0	1	0	0	0	0	0
ENSG00000144895	0	0	0	0	0	0	0	0	0	0
ENSG00000144909	0	0	0	0	0	0	0	0	0	0
ENSG00000144935	0	0	0	0	0	0	0	0	0	0
ENSG00000145041	0	0	0	0	0	0	0	0	0	0
ENSG00000145075	0	0	0	0	0	0	0	0	0	0
ENSG00000145133	0	0	0	0	0	0	0	0	0	0
ENSG00000145191	0	0	0	0	0	0	0	0	0	0
ENSG00000145214	0	0	0	0	0	0	0	0	0	0
ENSG00000145244	0	0	0	0	0	0	0	0	0	0
ENSG00000145293	0	0	0	0	0	0	0	0	0	0
ENSG00000145332	0	0	0	0	0	0	0	0	0	0
ENSG00000145375	0	0	0	0	0	0	0	0	0	0
ENSG00000145384	0	1	0	0	0	0	0	0	0	0
ENSG00000145388	0	0	0	0	0	0	0	0	0	0
ENSG00000145390	0	0	0	0	0	0	0	0	0	0
ENSG00000145431	0	0	0	0	0	0	0	0	0	0
ENSG00000145439	0	0	0	0	0	0	0	0	0	0
ENSG00000145495	0	0	0	0	0	0	0	0	0	0
ENSG00000145632	0	0	0	0	0	0	0	0	0	0
ENSG00000145675	0	0	0	0	0	0	0	0	0	0
ENSG00000145708	0	0	0	0	0	0	0	0	0	0
ENSG00000145715	0	0	0	0	0	0	0	0	0	0
ENSG00000145730	0	0	0	0	0	0	0	0	0	0
ENSG00000145740	0	0	0	0	0	0	0	0	0	0
ENSG00000145741	1	1	0	1	1	1	1	1	1	1
ENSG00000145743	0	0	0	0	0	0	0	0	0	0
ENSG00000145780	0	0	0	0	0	0	0	0	0	0
ENSG00000145781	0	0	0	0	0	0	0	0	0	0
ENSG00000145819	0	0	0	0	0	0	0	0	0	0
ENSG00000145824	0	0	0	0	0	0	0	0	0	0
ENSG00000145860	0	0	0	0	0	0	0	0	0	0
ENSG00000145934	0	0	0	0	0	0	0	0	0	0
ENSG00000145979	0	0	0	0	0	0	0	0	0	0
ENSG00000145990	0	0	0	0	0	0	0	0	0	0
ENSG00000146072	0	0	0	0	0	0	0	0	0	0
ENSG00000146166	0	0	0	0	0	0	0	0	0	0
ENSG00000146221	0	0	0	0	0	0	0	0	0	0
ENSG00000146247	0	0	0	0	0	0	0	0	0	0
ENSG00000146373	0	0	0	0	0	0	0	0	0	0
ENSG00000146376	0	0	0	0	0	0	0	0	0	0
ENSG00000146576	0	0	0	0	0	0	0	0	0	0
ENSG00000146648	0	0	0	0	0	0	0	0	0	0
ENSG00000146684	0	0	0	0	0	0	0	0	0	0
ENSG00000146701	1	1	1	1	1	1	1	1	1	1
ENSG00000146842	0	0	0	0	0	0	0	0	0	0
ENSG00000146872	0	0	0	0	0	0	0	0	0	0
ENSG00000146909	0	0	0	0	0	0	0	0	0	0
ENSG00000147036	0	0	0	0	0	0	0	0	0	0
ENSG00000147044	0	0	0	0	0	0	0	0	0	0
ENSG00000147099	0	0	0	0	0	0	0	0	0	0
ENSG00000147145	0	0	0	0	0	0	0	0	0	0
ENSG00000147162	1	1	0	1	0	1	0	1	1	0
ENSG00000147234	0	0	0	0	0	0	0	0	0	0
ENSG00000147364	0	0	0	0	0	0	0	0	0	0
ENSG00000147416	1	0	0	1	0	1	0	0	0	0
ENSG00000147465	0	0	0	0	0	0	0	0	0	0
ENSG00000147488	0	0	0	0	0	0	0	0	0	0
ENSG00000147536	0	0	0	0	0	0	0	0	0	0
ENSG00000147576	0	0	0	0	0	0	0	0	0	0
[truncated: 1,075 more rows]

## Sheet: top5  wfully conserved events
	CNS	Intestine	Heart	Kidney	Liver	Eye	Muscle	Spleen	Stomach	Testis
ENSG00000000003	0	0	0	0	0	0	0	0	0	0
ENSG00000001167	0	0	0	0	0	0	0	0	0	0
ENSG00000001461	0	0	0	0	0	0	0	0	0	0
ENSG00000001561	0	0	0	0	0	0	0	0	0	0
ENSG00000001626	0	0	0	0	0	0	0	0	0	0
ENSG00000002016	0	0	0	0	0	0	0	0	0	0
ENSG00000002822	0	0	0	0	0	0	0	0	0	0
ENSG00000003056	0	0	0	0	0	0	0	1	0	0
ENSG00000003137	0	0	0	0	0	0	0	0	0	0
ENSG00000003987	0	0	0	0	0	0	0	0	0	0
ENSG00000003989	0	0	0	0	0	0	0	0	0	0
ENSG00000004142	0	0	1	0	0	0	0	0	0	0
ENSG00000004399	0	0	0	0	0	0	0	0	0	0
ENSG00000004455	0	0	0	0	0	0	0	0	0	0
ENSG00000004487	0	0	0	0	0	0	0	0	0	0
ENSG00000004700	0	0	0	0	0	0	0	0	0	0
ENSG00000004809	0	0	0	0	0	0	0	0	0	0
ENSG00000005020	0	0	0	0	0	0	0	0	0	0
ENSG00000005108	0	0	0	0	0	0	0	0	0	0
ENSG00000005156	0	0	0	0	0	0	0	0	0	0
ENSG00000005981	0	0	0	0	0	0	0	0	0	0
ENSG00000006007	0	0	0	0	0	0	0	0	0	0
ENSG00000006114	0	0	0	0	0	0	0	0	0	0
ENSG00000006125	0	0	0	0	0	0	0	0	0	0
ENSG00000006282	0	0	0	0	0	0	0	0	0	0
ENSG00000006451	0	0	0	0	0	0	0	0	0	0
ENSG00000006459	0	0	0	0	0	0	0	0	0	0
ENSG00000006530	0	0	0	0	0	0	0	0	0	0
ENSG00000006625	0	0	0	0	0	0	0	0	0	0
ENSG00000006715	0	0	0	0	0	0	0	0	0	0
ENSG00000006744	0	0	0	0	0	0	0	0	0	0
ENSG00000006831	0	1	0	0	0	0	0	0	1	0
ENSG00000007001	0	0	0	0	0	0	0	0	0	0
ENSG00000007080	0	0	0	0	0	0	0	0	0	0
ENSG00000007168	1	0	1	1	0	0	1	1	1	1
ENSG00000007520	0	0	0	0	0	0	0	0	0	0
ENSG00000007944	0	0	0	0	0	0	0	0	0	0
ENSG00000007952	0	0	0	0	0	0	0	0	0	0
ENSG00000008018	0	0	0	0	0	0	0	0	0	1
ENSG00000008196	0	0	0	0	0	0	0	0	0	0
ENSG00000008256	0	0	0	0	0	0	0	0	0	0
ENSG00000008311	0	0	0	0	0	0	0	0	0	0
ENSG00000008405	0	0	0	0	0	0	0	0	0	0
ENSG00000008710	0	0	0	0	0	0	0	0	0	0
ENSG00000008838	0	0	0	0	0	0	0	0	0	0
ENSG00000009335	0	0	0	0	0	0	0	0	0	0
ENSG00000009954	0	0	0	0	0	0	0	0	0	0
ENSG00000010017	0	0	0	0	0	0	1	0	0	0
ENSG00000010072	0	0	0	0	0	0	0	0	0	0
ENSG00000010165	0	0	0	0	0	0	0	0	0	0
ENSG00000010256	1	1	1	1	1	1	1	0	1	1
ENSG00000010810	0	0	0	0	0	0	0	0	0	0
ENSG00000011021	0	0	0	0	0	0	0	0	0	0
ENSG00000011028	0	0	0	0	0	0	0	0	0	0
ENSG00000011105	0	0	0	0	0	0	0	0	0	0
ENSG00000011114	0	0	0	0	0	0	0	0	0	0
ENSG00000011143	0	0	0	0	0	0	0	0	0	0
ENSG00000011258	0	0	0	0	0	0	0	0	0	0
ENSG00000011376	0	0	0	0	0	0	0	0	0	0
ENSG00000011405	0	0	0	0	0	0	0	0	0	0
ENSG00000011677	0	0	0	0	0	0	0	0	0	0
ENSG00000012232	0	0	0	0	0	0	0	0	0	0
ENSG00000012660	0	0	0	0	0	0	0	0	0	0
ENSG00000012963	0	0	0	0	0	0	0	0	0	0
ENSG00000013288	0	0	0	0	0	0	0	0	0	0
ENSG00000013293	0	0	0	0	0	0	0	0	0	0
ENSG00000013364	0	0	0	0	0	0	0	0	0	0
ENSG00000013503	0	0	0	0	0	0	0	0	0	0
ENSG00000013810	0	0	0	0	0	0	0	0	0	0
ENSG00000014123	0	0	0	0	0	0	0	0	0	0
ENSG00000014216	0	0	0	0	0	0	0	0	0	0
ENSG00000014824	0	0	0	0	0	0	0	0	0	0
ENSG00000015479	0	0	0	0	0	0	0	0	0	0
ENSG00000015676	0	0	0	0	0	0	0	0	0	0
ENSG00000017260	0	0	0	0	0	0	0	0	0	0
ENSG00000017427	0	0	0	0	0	0	0	0	0	0
ENSG00000017797	0	0	0	0	0	0	0	1	0	0
ENSG00000018189	0	0	0	0	0	0	0	0	0	0
ENSG00000018510	0	0	0	0	0	0	0	0	0	0
ENSG00000019186	0	0	0	0	0	0	0	0	0	0
ENSG00000019549	0	0	0	0	0	0	0	0	0	0
ENSG00000019582	0	1	0	0	1	0	0	1	1	0
ENSG00000020922	0	0	0	0	0	0	0	0	0	0
ENSG00000021776	0	0	0	0	0	0	0	0	0	0
ENSG00000021826	0	0	0	0	0	0	0	0	0	0
ENSG00000021852	0	0	0	0	0	0	0	0	0	0
ENSG00000022277	0	0	0	0	0	0	0	1	0	0
ENSG00000023041	0	0	0	0	0	0	0	0	0	0
ENSG00000023171	0	0	0	0	0	0	0	0	0	0
ENSG00000023228	1	1	1	1	0	0	1	0	1	0
ENSG00000023318	0	0	0	0	0	0	0	0	0	0
ENSG00000023516	0	0	0	0	0	0	0	0	0	0
ENSG00000023572	0	0	0	0	0	0	0	0	0	0
ENSG00000023608	0	0	0	0	0	0	0	0	0	0
ENSG00000023839	0	0	0	0	0	0	0	0	0	0
ENSG00000023892	0	0	0	0	0	0	0	0	0	0
ENSG00000023909	0	0	0	0	0	0	0	0	0	0
ENSG00000024048	0	0	0	0	0	0	0	0	0	0
ENSG00000025796	0	0	0	0	0	0	0	0	0	0
ENSG00000026297	0	0	0	0	0	0	0	1	0	0
ENSG00000026652	0	0	0	0	0	0	0	0	0	0
ENSG00000027001	0	0	0	0	0	0	0	0	0	0
ENSG00000027075	0	0	0	0	0	0	0	0	0	0
ENSG00000028116	0	0	0	0	0	0	0	0	0	0
ENSG00000028203	0	0	0	0	0	0	0	0	0	0
ENSG00000028528	0	1	0	0	1	0	0	1	0	0
ENSG00000029364	0	0	0	0	0	0	0	0	0	0
ENSG00000029725	0	0	0	0	0	0	0	0	0	0
ENSG00000030066	0	0	0	0	0	0	0	0	0	0
ENSG00000030304	0	0	0	0	0	0	0	0	0	0
ENSG00000030419	0	0	0	0	0	0	0	0	0	0
ENSG00000031823	0	0	0	0	0	0	0	0	0	0
ENSG00000032389	0	0	0	0	0	0	0	0	0	0
ENSG00000033030	0	0	0	0	0	0	0	0	0	0
ENSG00000033170	0	0	0	0	0	0	0	0	0	0
ENSG00000033178	0	0	0	0	0	0	0	0	0	0
ENSG00000033327	0	0	0	0	0	0	0	0	0	0
ENSG00000033627	0	0	0	0	0	0	0	0	0	0
ENSG00000033800	0	0	0	0	0	0	0	0	0	0
ENSG00000034063	0	0	0	0	0	0	0	0	0	0
ENSG00000034533	0	0	0	0	0	0	0	0	0	0
ENSG00000034677	0	0	0	0	0	0	0	0	0	0
ENSG00000034693	0	0	0	0	0	0	0	0	0	0
ENSG00000035115	0	0	0	0	0	0	0	0	0	0
ENSG00000035499	0	0	0	0	0	0	0	0	0	0
ENSG00000035681	0	0	0	0	0	0	0	0	0	0
ENSG00000035687	0	1	0	0	0	0	0	0	1	0
ENSG00000036054	0	0	0	0	0	0	0	0	0	0
ENSG00000036257	0	0	0	0	0	0	0	0	0	0
ENSG00000036448	0	0	0	0	0	0	0	0	0	0
ENSG00000036473	0	0	0	0	0	0	0	0	0	0
ENSG00000036672	0	0	0	0	0	0	0	0	0	0
ENSG00000036828	0	0	0	0	0	0	0	0	0	0
ENSG00000037637	0	0	0	0	0	0	0	0	0	0
ENSG00000038002	0	0	0	0	0	0	0	0	0	0
ENSG00000038274	0	0	0	0	0	0	0	0	0	0
ENSG00000038358	0	0	0	0	0	0	0	0	0	0
ENSG00000038532	0	0	0	0	0	0	0	0	0	0
ENSG00000040341	0	0	0	0	0	0	1	0	0	0
ENSG00000041802	0	0	0	0	0	0	0	0	0	0
ENSG00000042429	0	0	0	0	0	0	0	0	0	0
ENSG00000042753	0	0	0	0	0	0	0	0	0	0
ENSG00000043514	0	0	0	0	0	0	0	0	0	0
ENSG00000043822	0	0	0	0	0	0	0	0	0	0
ENSG00000046653	1	0	0	0	0	1	0	0	0	0
ENSG00000047056	0	0	0	0	0	0	0	0	0	0
ENSG00000047188	0	0	0	0	0	0	0	0	0	0
ENSG00000047249	1	0	0	0	0	0	0	0	0	0
ENSG00000047315	0	0	0	0	0	0	0	0	0	0
ENSG00000047346	0	0	0	0	0	0	0	0	0	0
ENSG00000047410	0	0	0	0	0	0	0	0	0	0
ENSG00000047648	0	0	0	0	0	0	0	0	0	0
ENSG00000047932	0	0	0	0	0	0	0	0	0	0
ENSG00000048028	0	0	0	0	0	0	0	0	0	0
ENSG00000048545	0	0	0	0	0	0	0	0	0	0
ENSG00000048740	0	0	0	0	0	0	0	0	0	0
ENSG00000049130	0	0	0	0	0	0	0	0	0	0
ENSG00000049239	0	0	0	0	0	0	0	0	0	0
ENSG00000049449	0	0	0	0	0	0	0	0	0	0
ENSG00000049541	0	0	0	0	0	0	0	0	0	0
ENSG00000049656	0	0	0	0	0	0	0	0	0	0
ENSG00000049759	0	0	0	0	0	0	0	0	0	0
ENSG00000050130	0	0	0	0	0	0	0	0	0	0
ENSG00000050405	0	0	0	0	0	0	0	0	0	0
ENSG00000051009	0	0	0	0	0	0	0	0	0	0
ENSG00000051341	0	0	0	0	0	0	0	0	0	0
ENSG00000051620	1	0	0	0	0	0	0	0	0	0
ENSG00000052723	0	0	0	0	0	0	0	0	0	0
ENSG00000052749	0	0	0	0	0	0	0	0	0	0
ENSG00000052841	0	0	0	0	0	0	0	0	0	0
ENSG00000053372	0	0	0	0	0	0	0	0	0	0
ENSG00000053501	0	0	0	0	0	0	0	0	0	0
ENSG00000053900	0	0	0	0	0	0	0	0	0	0
ENSG00000053918	0	0	0	0	0	0	0	0	0	0
ENSG00000054116	0	0	0	0	0	0	0	0	0	0
ENSG00000054179	0	0	0	0	0	0	0	0	0	0
ENSG00000054392	0	0	0	0	0	0	0	0	0	0
ENSG00000054803	0	0	0	0	0	0	0	0	0	0
ENSG00000054965	0	0	0	0	0	0	0	0	0	0
ENSG00000054983	0	0	0	0	0	0	0	0	0	0
ENSG00000055044	0	0	0	0	0	0	0	0	0	0
ENSG00000055070	0	0	0	0	0	0	0	0	0	0
ENSG00000055208	0	0	0	0	0	0	0	0	0	0
ENSG00000055609	0	0	0	0	0	0	0	0	0	0
ENSG00000055732	0	0	0	0	0	0	0	0	0	0
ENSG00000055813	0	0	0	0	0	0	0	0	0	0
ENSG00000055917	0	0	0	0	0	0	0	0	0	0
ENSG00000056291	0	0	0	0	0	0	0	0	0	0
ENSG00000057019	0	0	0	0	0	0	0	0	0	0
ENSG00000057252	0	0	0	0	0	0	0	0	0	0
ENSG00000057468	0	0	0	0	0	0	0	0	0	0
ENSG00000057593	0	0	0	0	0	0	0	0	0	0
ENSG00000057704	0	0	0	0	0	0	0	0	0	0
ENSG00000058063	0	0	0	0	0	0	0	0	0	0
ENSG00000058272	0	0	0	0	0	0	0	0	0	0
ENSG00000058600	0	0	0	0	0	0	0	0	0	0
ENSG00000058804	0	0	0	0	0	0	0	0	0	0
ENSG00000059573	0	0	0	0	0	0	0	0	0	0
ENSG00000059588	0	0	0	0	0	0	0	0	0	0
ENSG00000059758	0	0	0	0	0	0	0	0	0	0
ENSG00000060069	0	0	0	0	0	0	0	0	0	0
ENSG00000060237	0	0	0	0	0	0	0	0	0	0
ENSG00000060339	0	0	0	0	0	0	0	0	0	0
ENSG00000061273	0	0	0	0	0	0	0	0	0	0
ENSG00000061676	1	0	0	0	0	1	0	0	0	0
ENSG00000061794	0	0	0	0	0	0	0	0	0	0
ENSG00000061918	1	0	0	0	0	0	0	0	0	0
ENSG00000061936	0	0	0	0	0	0	0	0	0	0
ENSG00000061987	0	0	0	0	0	0	0	0	0	0
ENSG00000062598	0	0	0	0	0	0	0	0	0	0
ENSG00000062716	0	1	0	0	0	0	0	0	0	0
ENSG00000062725	0	0	0	0	0	0	0	0	0	0
ENSG00000063660	0	0	0	0	0	0	0	0	0	0
ENSG00000064102	0	0	0	0	0	0	0	0	0	0
ENSG00000064309	0	0	0	0	0	0	0	0	0	0
ENSG00000064419	0	0	0	0	0	0	0	0	0	0
ENSG00000064601	0	1	0	1	1	1	0	1	1	0
ENSG00000064655	0	0	0	0	0	0	0	0	0	0
ENSG00000064692	0	0	0	0	0	0	0	0	0	0
ENSG00000064703	0	0	0	0	0	0	0	0	0	0
ENSG00000064835	0	0	0	0	0	0	0	0	0	0
ENSG00000064932	0	0	0	0	0	0	0	0	0	0
ENSG00000064989	0	0	0	0	0	0	0	0	0	0
ENSG00000064999	0	0	0	0	0	0	0	0	0	0
ENSG00000065054	0	0	0	0	0	0	0	0	0	0
ENSG00000065150	0	0	0	0	0	0	0	0	0	0
ENSG00000065154	0	0	0	0	0	1	0	0	0	0
ENSG00000065183	0	0	0	0	0	0	0	0	0	0
ENSG00000065268	0	0	0	0	0	0	0	0	0	0
ENSG00000065308	0	0	0	0	0	0	0	0	0	0
ENSG00000065427	0	1	1	1	1	0	1	1	1	1
ENSG00000065457	0	0	0	0	0	0	0	0	0	0
ENSG00000065526	0	0	0	0	0	0	0	0	0	0
ENSG00000065534	0	0	0	0	0	0	0	0	0	0
ENSG00000065559	0	0	0	0	0	0	0	0	0	0
ENSG00000065600	0	0	0	0	0	0	0	0	0	0
ENSG00000065609	1	0	0	0	0	1	0	0	0	0
ENSG00000066027	0	0	0	0	0	0	0	0	0	0
ENSG00000066117	0	0	0	0	0	0	0	0	0	0
ENSG00000066135	0	0	0	0	0	0	0	0	0	0
ENSG00000066336	0	0	0	0	0	0	0	0	0	0
ENSG00000066422	0	0	0	0	0	0	0	0	0	0
ENSG00000066629	0	0	0	0	0	0	0	0	0	0
ENSG00000066926	0	0	0	0	0	0	0	0	0	0
ENSG00000067064	0	0	0	0	1	0	0	0	0	1
ENSG00000067141	0	0	0	0	0	0	0	0	0	0
ENSG00000067167	0	1	0	1	1	0	0	1	1	0
ENSG00000067221	0	0	0	0	0	0	0	0	0	0
ENSG00000067248	0	0	0	0	0	0	0	0	0	0
ENSG00000067704	0	0	0	0	0	0	0	0	0	0
ENSG00000067836	0	0	0	0	0	0	0	0	0	0
ENSG00000067900	0	0	0	0	0	0	0	0	0	0
ENSG00000068024	0	0	0	0	0	0	0	0	0	0
ENSG00000068079	0	0	0	0	0	0	0	0	0	0
ENSG00000068305	0	0	0	0	0	0	1	0	0	0
ENSG00000068383	0	0	0	0	0	0	0	0	0	0
ENSG00000068654	0	0	0	0	0	0	0	0	0	0
ENSG00000068697	0	1	1	1	1	1	1	1	1	0
ENSG00000068745	0	0	0	0	0	0	0	1	0	0
ENSG00000068878	0	0	0	0	0	0	0	0	0	0
ENSG00000068885	0	0	0	0	0	0	0	0	0	0
ENSG00000068912	0	0	0	0	0	0	0	0	0	0
ENSG00000069248	0	0	0	0	0	0	0	0	0	0
ENSG00000069275	1	1	0	1	0	0	0	0	0	0
ENSG00000069329	0	0	0	0	0	0	0	0	0	0
ENSG00000069702	0	0	0	0	0	0	0	0	0	0
ENSG00000069956	0	0	0	0	0	0	0	0	0	0
ENSG00000069966	0	0	0	0	0	0	0	0	0	0
ENSG00000069974	0	0	0	0	0	0	0	0	0	0
ENSG00000069998	0	0	0	0	0	0	0	0	0	0
ENSG00000070010	0	0	0	0	0	0	0	0	0	0
ENSG00000070018	0	0	0	0	0	0	0	0	0	0
ENSG00000070061	0	0	0	0	0	0	0	0	0	0
ENSG00000070269	0	0	0	0	0	0	0	0	0	0
ENSG00000070413	0	0	0	0	0	0	0	0	0	0
ENSG00000070444	0	0	0	0	0	0	0	0	0	0
ENSG00000070495	0	0	0	0	0	0	0	0	0	0
ENSG00000070501	0	0	0	0	0	0	0	0	0	0
ENSG00000070540	0	0	0	0	0	0	0	0	0	0
ENSG00000070669	0	0	0	0	0	0	0	0	0	0
ENSG00000070748	0	0	0	0	0	0	0	0	0	0
ENSG00000070756	1	1	1	1	1	1	1	1	1	1
ENSG00000070785	0	0	0	0	0	0	0	0	0	0
ENSG00000070831	0	0	0	0	0	0	0	0	0	0
ENSG00000071073	0	0	0	0	0	0	0	0	0	0
ENSG00000071189	0	0	0	0	0	0	0	0	0	0
ENSG00000071246	0	0	0	0	0	0	0	0	0	0
ENSG00000071462	0	0	0	0	0	0	0	0	0	0
ENSG00000071537	0	0	0	0	0	0	0	0	0	0
ENSG00000071539	0	0	0	0	0	0	0	0	0	0
ENSG00000071575	0	0	0	0	0	0	0	0	0	0
ENSG00000071626	0	0	0	0	0	0	0	0	0	0
ENSG00000071655	0	0	0	0	0	0	0	0	0	0
ENSG00000071994	0	0	0	0	0	0	0	0	0	0
ENSG00000072134	0	0	0	0	0	0	0	0	0	0
ENSG00000072274	0	0	0	0	0	0	0	0	0	0
ENSG00000072315	0	0	0	0	0	0	0	0	0	0
ENSG00000072364	0	0	0	0	0	0	0	0	0	0
ENSG00000072736	0	0	0	0	0	0	0	0	0	0
ENSG00000072786	0	0	0	0	0	0	0	0	0	0
ENSG00000072954	0	0	0	0	0	0	1	0	0	0
ENSG00000073060	0	0	0	0	0	0	0	0	0	0
ENSG00000073111	0	0	0	0	0	0	0	0	0	0
ENSG00000073146	0	0	0	0	0	0	0	0	0	0
ENSG00000073169	0	0	0	0	0	0	0	0	0	0
ENSG00000073350	0	0	0	0	0	0	0	0	0	0
ENSG00000073614	0	0	0	0	0	0	0	0	0	0
ENSG00000073711	0	0	0	0	0	0	0	0	0	0
ENSG00000073734	0	0	0	0	0	0	0	0	0	0
ENSG00000073849	0	0	0	0	0	0	0	0	0	0
ENSG00000074071	0	0	0	0	0	0	0	0	0	0
ENSG00000074211	1	0	0	0	0	0	0	0	0	0
ENSG00000074356	0	0	0	0	0	0	0	0	0	0
ENSG00000074410	0	0	0	0	0	0	0	0	0	0
ENSG00000074416	0	0	0	0	0	0	0	0	0	0
ENSG00000074582	0	0	0	0	0	0	0	0	0	0
ENSG00000074695	0	0	0	0	0	0	0	0	0	0
ENSG00000075089	0	0	0	0	0	0	0	0	0	0
ENSG00000075131	0	0	0	0	0	0	0	0	0	0
ENSG00000075151	0	0	0	0	0	0	0	0	0	0
ENSG00000075188	0	0	0	0	0	0	0	0	0	0
ENSG00000075213	0	0	0	0	0	0	0	0	0	0
ENSG00000075223	0	0	0	0	0	0	0	0	0	0
ENSG00000075239	0	0	0	0	0	0	0	0	0	0
ENSG00000075415	1	1	1	1	1	1	1	1	1	0
ENSG00000075461	0	0	0	0	0	0	0	0	0	0
ENSG00000075651	0	0	0	0	0	0	0	0	0	0
ENSG00000075790	0	0	0	0	0	0	0	0	0	0
ENSG00000075891	0	0	0	0	0	0	0	0	0	0
ENSG00000076043	0	0	0	0	0	0	0	0	0	0
ENSG00000076053	0	0	0	0	0	0	0	0	0	1
ENSG00000076351	0	0	0	0	0	0	0	0	0	0
ENSG00000076513	0	0	0	0	0	0	0	0	0	0
ENSG00000076604	0	0	0	0	0	0	0	0	0	0
ENSG00000076685	0	0	0	0	0	0	0	0	0	0
ENSG00000077063	0	0	0	0	0	0	0	0	0	0
ENSG00000077147	0	0	0	0	0	0	0	0	0	0
ENSG00000077152	0	0	0	0	0	0	0	0	0	0
ENSG00000077232	0	0	0	0	0	0	0	0	0	0
ENSG00000077254	0	0	0	0	0	0	0	0	0	0
ENSG00000077264	0	0	0	0	0	0	0	0	0	0
ENSG00000077279	0	0	0	0	0	0	0	0	0	0
ENSG00000077380	0	0	0	0	0	0	0	0	0	0
ENSG00000077420	0	0	0	0	0	0	0	0	0	0
ENSG00000077549	0	0	0	0	0	0	0	0	0	0
ENSG00000077684	0	0	0	0	0	0	0	0	0	0
ENSG00000077713	0	0	0	0	0	0	0	0	0	0
ENSG00000077943	0	0	0	0	0	0	0	0	0	0
ENSG00000078043	0	0	0	0	0	0	0	0	0	0
ENSG00000078070	0	0	0	0	0	0	0	0	0	0
ENSG00000078140	0	0	0	0	0	0	0	0	0	0
ENSG00000078142	0	0	0	0	0	0	0	0	0	0
ENSG00000078403	0	0	0	0	0	0	0	0	0	0
ENSG00000078579	0	0	0	0	0	0	0	0	0	0
ENSG00000078674	0	0	0	0	0	0	0	0	0	0
ENSG00000078687	0	0	0	0	0	0	0	0	0	0
ENSG00000078699	0	0	0	0	0	0	0	0	0	0
ENSG00000078747	0	0	0	0	0	0	0	0	0	0
ENSG00000078804	0	0	0	0	0	0	1	0	0	0
ENSG00000078872	0	0	0	0	0	0	0	0	0	0
ENSG00000078900	0	0	0	0	0	0	0	0	0	0
ENSG00000078902	0	0	0	0	0	0	0	0	0	0
ENSG00000079102	0	0	0	0	0	0	0	0	0	0
ENSG00000079134	0	0	0	0	0	0	0	0	0	0
ENSG00000079277	0	0	0	0	0	0	0	0	0	0
ENSG00000079387	0	0	0	0	0	0	0	0	0	0
ENSG00000079739	0	1	1	0	1	0	1	0	0	0
ENSG00000079785	0	0	0	0	0	0	1	0	0	0
ENSG00000079950	0	0	0	0	0	0	0	0	0	0
ENSG00000080166	0	0	0	0	0	1	0	0	0	0
ENSG00000080345	0	0	0	0	0	0	0	0	0	0
ENSG00000080371	1	0	1	0	0	0	1	1	0	0
ENSG00000080709	0	0	0	0	0	0	0	0	0	0
ENSG00000080802	0	0	0	0	0	0	0	0	0	0
ENSG00000080815	0	0	0	0	0	0	0	0	0	0
ENSG00000080819	0	0	0	0	0	0	0	0	0	0
ENSG00000081014	0	0	0	0	0	0	0	0	0	0
ENSG00000081026	0	0	0	0	0	0	0	0	0	0
ENSG00000081059	0	0	0	0	0	0	0	0	0	0
ENSG00000081154	0	0	0	0	0	0	0	0	0	0
ENSG00000081177	0	0	0	0	0	0	0	0	0	0
ENSG00000081181	0	0	0	0	0	0	0	0	0	0
ENSG00000081307	0	0	0	0	0	0	0	0	0	0
ENSG00000081692	0	0	0	0	0	0	0	0	0	0
ENSG00000081760	0	0	0	0	0	0	0	0	0	0
ENSG00000081800	0	0	0	0	0	0	0	0	0	0
ENSG00000081923	0	0	0	0	0	0	0	0	0	0
ENSG00000082014	0	0	0	0	0	0	0	0	0	0
ENSG00000082258	0	0	0	0	0	0	0	0	0	0
ENSG00000082269	0	0	0	0	0	0	0	0	0	0
ENSG00000082293	0	0	0	0	0	0	0	0	0	0
ENSG00000082397	0	0	0	0	0	0	0	0	0	0
ENSG00000082497	0	0	0	0	0	0	0	0	0	0
ENSG00000082515	0	0	0	0	0	0	0	0	1	0
ENSG00000082516	0	0	0	0	0	0	0	0	0	0
ENSG00000082641	0	0	0	0	0	0	0	0	0	0
ENSG00000082701	0	0	0	0	0	0	0	0	0	0
ENSG00000082898	0	0	0	0	0	0	0	0	0	0
ENSG00000082996	0	1	0	0	0	0	0	0	1	0
ENSG00000083123	0	0	0	0	0	0	0	0	0	0
ENSG00000083223	0	0	0	0	0	0	0	0	0	0
ENSG00000083444	0	0	0	0	0	0	0	0	0	0
ENSG00000083535	0	0	0	0	0	0	0	0	0	0
ENSG00000083544	0	0	0	0	0	0	0	0	0	0
ENSG00000083642	0	0	0	0	0	0	0	0	0	0
ENSG00000083896	0	0	0	0	0	0	0	0	0	0
ENSG00000083937	0	0	0	0	0	0	0	0	0	0
ENSG00000084072	0	0	0	0	0	0	0	0	0	0
ENSG00000084093	0	0	0	0	0	0	0	0	0	0
ENSG00000084110	0	0	0	0	1	0	0	0	0	0
ENSG00000084112	0	0	0	0	0	0	0	0	0	0
ENSG00000084234	1	1	1	0	1	1	0	0	1	0
ENSG00000084623	1	1	1	1	1	1	1	1	1	1
ENSG00000084652	0	0	0	0	0	0	0	0	0	0
ENSG00000084676	0	0	0	0	0	0	0	0	0	0
ENSG00000084710	0	0	0	0	0	0	0	0	0	0
ENSG00000084754	0	0	1	1	0	0	1	0	1	1
ENSG00000084774	0	0	0	0	0	0	0	0	0	0
ENSG00000085185	0	0	0	0	0	0	0	0	0	0
ENSG00000085274	0	0	0	0	0	0	0	0	0	0
ENSG00000085415	0	0	0	0	0	0	0	0	0	0
ENSG00000085733	0	1	0	0	0	0	0	0	1	0
ENSG00000085831	0	0	0	0	0	0	0	0	0	0
ENSG00000085832	0	0	0	0	0	0	0	0	0	0
ENSG00000085978	0	0	0	0	0	0	0	0	0	0
ENSG00000085982	0	0	0	0	0	0	0	0	0	0
ENSG00000085998	0	0	0	0	0	0	0	0	0	0
ENSG00000086015	0	0	0	0	0	0	0	0	0	0
ENSG00000086062	0	0	0	0	0	0	0	0	0	0
ENSG00000086102	0	0	0	0	0	0	0	0	0	0
ENSG00000086189	0	0	0	0	0	0	0	0	0	0
ENSG00000086232	0	0	0	0	0	0	0	0	0	0
ENSG00000086288	0	0	0	0	0	0	0	0	0	0
ENSG00000086475	0	0	0	0	0	0	0	0	0	0
ENSG00000086589	0	0	0	0	0	0	0	0	0	0
ENSG00000086827	0	0	0	0	0	0	0	0	0	0
ENSG00000086991	0	0	0	0	0	0	0	0	0	0
ENSG00000087095	0	0	0	0	0	0	0	0	0	0
ENSG00000087111	0	0	0	0	0	0	0	0	0	0
ENSG00000087191	1	1	1	1	0	1	1	1	1	1
ENSG00000087245	0	0	1	0	0	0	0	0	0	0
ENSG00000087258	1	0	0	0	0	1	0	0	0	0
ENSG00000087274	1	0	0	1	0	1	0	0	0	0
ENSG00000087303	0	0	0	0	0	0	0	0	0	0
ENSG00000087502	0	0	0	0	0	0	0	0	0	0
ENSG00000087903	0	0	0	0	0	0	0	0	0	0
ENSG00000088179	0	0	0	0	0	0	0	0	0	0
ENSG00000088205	0	0	0	0	0	0	0	0	0	0
ENSG00000088298	0	0	0	0	0	0	0	0	0	0
ENSG00000088325	0	0	0	0	0	0	0	0	0	0
ENSG00000088367	0	0	0	0	0	0	0	0	0	0
ENSG00000088451	0	0	0	0	0	0	0	0	0	0
ENSG00000088756	0	0	0	0	0	0	0	0	0	0
ENSG00000088808	0	0	0	0	0	0	0	0	0	0
ENSG00000088812	0	0	0	0	0	0	0	0	0	0
ENSG00000088826	0	0	0	0	0	0	0	0	0	0
ENSG00000088899	0	0	0	0	0	0	0	0	0	0
ENSG00000088930	0	0	0	0	0	0	0	0	0	0
ENSG00000089022	0	0	0	0	0	0	0	0	0	0
ENSG00000089057	0	0	0	0	0	0	0	0	0	0
ENSG00000089163	0	0	0	0	0	0	0	0	0	0
ENSG00000089195	0	0	0	0	0	0	0	0	0	0
ENSG00000089225	0	0	0	0	0	0	0	0	0	0
ENSG00000089234	0	0	0	0	0	0	0	0	0	0
ENSG00000089250	0	0	0	0	0	0	0	0	0	0
ENSG00000089486	0	0	0	0	0	0	0	0	0	0
ENSG00000089693	1	0	0	0	0	0	0	0	1	1
ENSG00000089737	0	0	0	0	0	0	0	0	0	0
ENSG00000090020	0	0	0	0	0	0	0	0	0	0
ENSG00000090061	0	0	0	0	0	0	0	0	0	0
ENSG00000090263	0	0	0	0	0	0	0	0	0	0
ENSG00000090273	0	0	1	0	1	0	0	0	0	1
ENSG00000090316	0	0	0	0	0	0	0	0	0	0
ENSG00000090674	0	0	0	0	0	0	0	0	0	0
ENSG00000090989	0	0	0	0	0	0	0	0	0	0
ENSG00000091010	0	0	0	0	0	0	0	0	0	0
ENSG00000091039	0	0	0	0	0	0	0	0	0	0
ENSG00000091129	1	0	0	0	0	0	0	0	0	0
ENSG00000091140	1	1	1	1	1	1	1	1	1	0
ENSG00000091157	0	0	0	0	0	0	0	0	0	0
ENSG00000091164	0	0	0	0	0	0	0	0	0	0
ENSG00000091409	0	0	0	0	0	0	0	0	0	0
ENSG00000091436	0	0	0	0	0	0	0	0	0	0
ENSG00000091542	0	0	0	0	0	0	1	0	0	0
ENSG00000091664	0	0	0	0	0	0	0	0	0	0
ENSG00000091831	0	0	0	0	0	0	0	0	0	0
ENSG00000091986	0	0	1	0	0	0	0	0	0	0
ENSG00000092020	0	0	0	0	0	0	0	0	0	0
ENSG00000092108	0	0	0	0	0	0	0	0	0	0
ENSG00000092421	0	0	0	0	0	0	0	0	0	0
ENSG00000092531	0	0	0	0	0	0	0	0	0	0
ENSG00000092847	0	0	0	0	0	0	0	0	0	0
ENSG00000092871	0	0	0	0	0	0	0	0	0	0
ENSG00000092969	0	0	0	0	0	0	0	0	0	0
ENSG00000092978	0	0	0	0	0	0	0	0	0	0
ENSG00000093183	0	0	0	0	0	0	0	0	0	0
ENSG00000093222	0	0	0	0	0	0	0	0	0	0
ENSG00000094841	0	0	0	0	0	0	0	0	0	0
ENSG00000094880	0	0	0	0	0	0	0	0	0	0
ENSG00000095209	0	0	0	0	0	0	0	0	0	0
ENSG00000095261	0	0	0	0	0	0	0	0	0	0
ENSG00000095303	0	0	0	0	0	0	0	0	0	0
ENSG00000095319	0	0	0	0	0	0	0	0	0	0
ENSG00000095370	0	0	0	0	0	0	0	0	0	0
ENSG00000095397	0	0	0	0	0	0	0	0	0	0
ENSG00000095485	0	0	0	0	0	0	0	0	0	0
ENSG00000095596	0	0	0	0	0	0	0	0	0	0
ENSG00000095637	0	0	1	0	0	0	0	0	0	0
ENSG00000095787	0	0	0	0	0	0	0	0	0	0
ENSG00000095951	0	0	0	0	0	0	0	0	0	0
ENSG00000096080	0	0	0	0	0	0	0	0	0	0
ENSG00000096401	1	1	0	0	0	1	0	0	0	1
ENSG00000096717	0	0	0	0	0	0	0	0	0	0
ENSG00000096746	0	0	0	0	0	0	0	0	0	0
ENSG00000096968	0	0	0	0	0	0	0	0	0	0
ENSG00000097007	0	0	0	0	0	0	0	0	0	0
ENSG00000097033	0	0	0	0	0	0	0	0	0	0
ENSG00000097046	0	0	0	0	0	0	0	0	0	0
ENSG00000099250	0	0	0	0	0	0	0	0	0	0
ENSG00000099814	0	0	0	0	0	0	0	0	0	0
ENSG00000099821	0	0	0	0	0	0	0	0	0	0
ENSG00000099889	0	0	0	0	0	0	0	0	0	0
ENSG00000099899	0	0	0	0	0	0	0	0	0	0
ENSG00000099917	0	0	0	0	0	0	0	0	0	0
ENSG00000099940	0	0	0	0	0	0	0	0	0	0
ENSG00000099942	0	0	0	0	0	0	0	0	0	0
ENSG00000099949	0	0	0	0	0	0	0	0	0	0
ENSG00000099953	0	0	0	0	0	0	0	0	0	0
ENSG00000099956	0	0	0	0	0	0	0	0	0	0
ENSG00000099991	0	0	0	0	0	0	0	0	0	0
ENSG00000099992	0	0	0	0	0	0	0	0	0	0
ENSG00000099995	0	0	0	0	0	0	0	0	0	0
ENSG00000100014	0	0	0	0	0	0	0	0	0	0
ENSG00000100023	0	0	0	0	0	0	0	0	0	0
ENSG00000100030	1	0	0	0	0	0	0	0	0	0
ENSG00000100033	0	0	0	0	0	0	0	0	0	0
ENSG00000100038	0	0	0	0	0	0	0	0	0	0
ENSG00000100053	0	0	0	0	0	0	0	0	0	0
ENSG00000100056	0	0	0	0	0	0	0	0	0	0
ENSG00000100083	0	0	0	0	0	0	0	0	0	0
ENSG00000100116	0	0	0	0	0	0	0	0	0	0
ENSG00000100122	0	0	0	0	0	0	0	0	0	0
ENSG00000100129	1	1	1	1	1	1	1	1	1	1
ENSG00000100167	0	0	0	0	0	0	0	0	0	0
ENSG00000100207	0	0	0	0	0	0	0	0	0	0
ENSG00000100219	0	1	1	0	1	0	0	1	1	0
ENSG00000100221	0	0	0	0	0	0	0	0	0	0
ENSG00000100226	0	0	0	0	0	0	0	0	0	0
ENSG00000100227	0	0	0	0	0	0	0	1	0	0
ENSG00000100234	0	0	1	0	0	1	0	1	0	0
ENSG00000100243	0	1	0	0	0	0	0	1	1	0
ENSG00000100246	0	0	0	0	0	0	0	0	0	0
ENSG00000100292	0	0	0	0	0	0	0	0	0	0
ENSG00000100294	0	0	0	0	0	0	0	0	0	0
ENSG00000100296	0	1	0	1	0	0	0	0	0	1
ENSG00000100299	0	0	0	0	0	0	0	0	0	0
ENSG00000100304	0	0	0	0	0	0	0	0	0	0
ENSG00000100319	0	0	0	0	0	0	0	0	0	0
ENSG00000100321	0	0	0	0	0	0	0	0	0	0
ENSG00000100324	0	0	0	0	0	0	0	0	0	0
ENSG00000100330	0	0	0	0	0	0	0	0	0	0
ENSG00000100335	0	0	0	0	0	0	0	0	0	0
ENSG00000100348	0	0	0	0	0	0	0	0	0	0
ENSG00000100353	1	1	0	1	1	1	1	1	1	1
ENSG00000100354	0	0	0	0	0	0	0	0	0	0
ENSG00000100357	0	1	1	0	0	0	1	0	1	0
ENSG00000100359	0	0	0	0	0	0	0	0	0	0
ENSG00000100401	0	0	0	0	0	0	0	0	0	0
ENSG00000100416	0	0	0	0	0	0	0	0	0	0
ENSG00000100418	0	0	0	0	0	0	0	0	0	0
ENSG00000100426	0	0	0	0	0	0	0	0	0	0
ENSG00000100433	0	0	0	0	0	0	0	0	0	0
ENSG00000100442	0	1	1	1	1	0	0	0	0	1
ENSG00000100473	0	0	0	0	0	0	0	0	0	0
ENSG00000100479	0	0	0	0	0	0	0	0	0	0
ENSG00000100485	0	0	0	0	0	0	0	0	0	0
ENSG00000100490	0	0	0	0	0	0	0	0	0	0
ENSG00000100528	1	1	0	0	0	0	1	0	1	0
ENSG00000100554	1	0	0	1	0	0	0	0	0	0
ENSG00000100591	0	0	0	0	0	0	0	0	0	0
ENSG00000100592	0	0	0	0	0	0	0	0	0	0
ENSG00000100593	0	0	0	0	0	0	0	0	0	0
ENSG00000100599	0	0	0	0	0	0	0	0	0	0
ENSG00000100600	0	1	0	0	0	0	0	1	1	0
ENSG00000100601	0	0	0	0	0	0	0	0	0	0
ENSG00000100605	0	0	0	0	0	0	0	0	0	0
ENSG00000100612	0	0	0	0	0	0	0	0	0	0
ENSG00000100626	0	0	0	0	0	0	0	0	0	0
ENSG00000100628	0	0	0	0	0	0	0	0	0	0
ENSG00000100647	0	0	0	0	0	0	0	0	0	0
ENSG00000100664	1	1	0	1	1	1	1	1	1	1
ENSG00000100697	0	0	0	0	0	0	0	0	0	0
ENSG00000100744	0	0	0	0	0	0	0	0	0	0
ENSG00000100767	0	0	0	0	0	0	0	0	0	0
ENSG00000100796	0	1	0	0	0	0	0	0	0	0
ENSG00000100815	0	0	0	0	0	0	0	0	0	0
ENSG00000100852	0	0	0	0	0	0	0	0	0	0
ENSG00000100865	0	0	0	0	0	0	0	0	0	0
ENSG00000100906	0	1	0	1	1	0	0	1	1	0
ENSG00000100941	0	0	0	0	1	0	0	1	1	0
ENSG00000100987	0	0	0	0	0	0	0	0	0	0
ENSG00000100991	0	0	0	0	0	0	1	0	0	0
ENSG00000100997	0	0	0	0	0	0	0	0	0	0
ENSG00000101019	0	0	0	0	0	0	0	0	0	0
ENSG00000101076	0	0	0	0	0	0	0	0	0	0
ENSG00000101132	0	0	0	0	0	0	0	0	0	0
ENSG00000101138	0	0	0	0	0	0	0	0	0	0
ENSG00000101144	0	0	0	0	0	0	0	0	0	0
ENSG00000101161	0	0	0	0	0	0	0	0	0	0
ENSG00000101189	0	0	0	0	0	0	0	0	0	0
ENSG00000101193	0	0	0	0	0	0	0	0	0	0
ENSG00000101199	0	0	0	0	0	0	0	0	0	0
ENSG00000101230	0	0	0	0	0	0	0	0	0	0
ENSG00000101265	0	0	0	0	0	0	0	0	0	0
ENSG00000101323	0	0	0	0	0	0	0	0	0	0
ENSG00000101333	0	0	0	0	0	0	0	0	0	0
ENSG00000101346	0	0	0	0	0	0	0	0	0	0
ENSG00000101347	0	0	0	0	0	0	0	0	0	0
ENSG00000101349	0	0	0	0	0	0	0	0	0	0
ENSG00000101350	0	0	0	0	0	0	0	0	0	0
ENSG00000101361	0	0	0	0	0	0	0	0	0	0
ENSG00000101365	0	0	1	0	0	0	1	0	0	0
ENSG00000101367	0	1	1	0	0	0	0	0	0	0
ENSG00000101384	0	0	0	0	0	0	0	0	0	0
ENSG00000101391	0	0	0	0	0	0	0	0	0	0
ENSG00000101407	0	0	0	0	0	0	0	0	0	0
ENSG00000101413	0	0	0	0	0	0	0	0	0	0
ENSG00000101417	0	0	0	0	0	0	0	0	0	0
ENSG00000101442	0	0	0	0	0	0	0	0	0	0
ENSG00000101452	0	0	0	0	0	0	0	0	0	0
ENSG00000101460	0	0	1	0	0	0	1	0	0	0
ENSG00000101464	0	0	0	0	0	0	0	0	0	0
ENSG00000101474	0	0	0	0	0	0	0	0	0	0
ENSG00000101557	0	0	0	0	0	0	0	0	0	0
ENSG00000101577	0	0	0	0	0	0	0	0	0	0
ENSG00000101624	0	0	0	0	0	0	0	0	0	0
ENSG00000101670	0	0	0	0	0	0	0	0	0	0
ENSG00000101752	0	0	0	0	0	0	0	0	0	0
ENSG00000101868	0	0	0	0	0	0	0	0	0	0
ENSG00000101890	0	0	0	0	0	0	0	0	0	0
ENSG00000101892	0	0	0	0	0	0	0	0	0	0
ENSG00000101928	0	0	0	0	0	0	0	0	0	0
ENSG00000101974	0	0	0	0	0	0	0	0	0	0
ENSG00000102024	0	0	0	0	1	0	0	0	0	0
ENSG00000102053	0	0	0	0	0	0	0	0	0	0
ENSG00000102081	0	0	0	0	0	0	0	0	0	0
ENSG00000102174	0	0	0	0	0	0	0	0	0	0
ENSG00000102189	0	0	0	0	0	0	0	0	0	0
ENSG00000102241	0	0	0	0	0	0	0	0	0	0
ENSG00000102383	0	0	0	0	0	0	0	0	0	0
ENSG00000102385	0	0	0	0	0	0	0	0	0	0
ENSG00000102393	0	0	0	0	0	0	0	0	0	0
ENSG00000102471	0	0	0	0	0	0	0	0	0	0
ENSG00000102531	0	0	0	0	0	0	0	0	0	0
ENSG00000102543	0	0	0	0	0	0	0	0	0	0
ENSG00000102683	0	0	0	0	0	0	0	0	0	0
ENSG00000102699	0	0	0	0	0	0	0	0	0	0
ENSG00000102858	1	0	0	0	0	0	0	0	0	0
ENSG00000102893	0	0	0	0	0	0	1	0	0	0
ENSG00000102897	0	0	0	0	0	0	0	0	0	0
ENSG00000102900	0	0	0	0	0	0	0	0	0	0
ENSG00000102908	0	0	0	0	0	0	0	0	0	0
ENSG00000102934	0	0	0	0	0	0	0	0	0	0
ENSG00000102967	0	0	0	0	0	0	0	0	0	0
ENSG00000102974	0	0	0	0	0	0	0	1	0	0
ENSG00000102978	0	0	0	0	0	0	0	0	0	0
ENSG00000102984	0	0	0	0	0	0	0	0	0	0
ENSG00000103024	0	0	0	0	0	0	0	0	0	0
ENSG00000103043	0	0	0	0	0	0	0	0	0	0
ENSG00000103051	0	0	0	0	0	0	0	0	0	0
ENSG00000103056	0	0	0	0	0	0	0	0	0	0
ENSG00000103066	0	0	0	0	0	0	0	0	0	0
ENSG00000103091	0	0	0	0	0	0	0	0	0	0
ENSG00000103126	0	0	0	0	0	0	0	0	0	0
ENSG00000103148	0	0	0	0	0	0	0	0	0	0
ENSG00000103174	0	0	0	0	0	0	0	0	0	0
ENSG00000103196	0	0	0	0	0	0	0	0	0	0
ENSG00000103197	0	0	0	0	0	0	0	0	0	0
ENSG00000103202	0	0	0	0	0	0	0	0	0	0
ENSG00000103227	0	0	0	0	0	0	0	0	0	0
ENSG00000103245	0	0	0	0	0	0	0	0	0	0
ENSG00000103257	0	0	0	0	0	1	0	0	0	0
ENSG00000103264	0	0	0	0	0	0	0	0	0	0
ENSG00000103274	0	0	0	0	0	0	0	0	0	0
ENSG00000103310	0	0	0	0	0	0	0	0	0	0
ENSG00000103316	0	0	0	0	0	0	0	0	0	0
ENSG00000103319	0	0	0	0	0	0	0	0	0	0
ENSG00000103326	0	0	0	0	0	0	0	0	0	0
ENSG00000103415	0	0	0	0	0	0	0	0	0	0
ENSG00000103449	0	0	0	0	0	0	0	0	0	0
ENSG00000103489	0	0	0	0	0	0	0	0	0	0
ENSG00000103657	0	0	0	0	0	0	0	0	0	0
ENSG00000103742	0	0	0	0	0	0	0	0	0	0
ENSG00000103855	0	0	0	0	0	0	0	0	0	0
ENSG00000103932	0	0	0	0	0	0	0	0	0	0
ENSG00000103966	0	0	0	0	0	0	0	0	0	0
ENSG00000104044	0	0	0	0	0	0	0	0	0	0
ENSG00000104112	1	0	0	0	0	0	0	0	0	0
ENSG00000104140	0	0	0	0	0	0	0	0	0	0
ENSG00000104154	0	0	0	0	0	0	0	0	0	0
ENSG00000104237	0	0	0	0	0	0	0	0	0	0
ENSG00000104290	0	0	0	0	0	0	0	0	0	0
ENSG00000104320	0	0	0	0	0	0	0	0	0	0
ENSG00000104321	0	0	0	0	0	0	0	0	0	0
ENSG00000104325	0	1	0	1	1	0	0	0	0	0
ENSG00000104408	0	0	0	0	0	0	0	0	0	0
ENSG00000104412	0	0	0	0	0	0	0	0	0	0
ENSG00000104415	0	0	0	0	0	0	0	0	0	0
ENSG00000104419	0	1	0	1	0	1	0	0	1	0
ENSG00000104497	0	0	0	0	0	0	0	0	0	0
ENSG00000104549	0	0	0	0	0	0	0	0	0	0
ENSG00000104613	0	0	0	0	0	0	0	0	0	0
ENSG00000104626	0	0	0	0	0	0	0	0	0	0
ENSG00000104637	0	0	0	0	0	0	0	0	0	0
ENSG00000104643	0	0	0	0	0	0	0	0	0	0
ENSG00000104687	0	0	0	0	0	0	0	0	0	0
ENSG00000104723	0	0	0	0	0	0	0	0	0	0
ENSG00000104725	0	0	0	0	0	0	0	0	0	0
ENSG00000104762	0	0	0	0	0	0	0	0	0	0
ENSG00000104763	0	1	0	0	0	0	0	0	1	0
ENSG00000104765	1	0	0	0	0	0	0	0	0	0
ENSG00000104885	0	0	0	0	0	0	0	0	0	0
ENSG00000104904	1	1	1	1	1	1	1	1	1	1
ENSG00000104969	0	0	0	0	0	0	0	0	0	0
ENSG00000104980	0	0	0	0	0	0	0	0	0	0
ENSG00000105053	0	0	0	0	0	0	0	0	0	0
ENSG00000105085	0	0	0	0	0	0	0	0	0	0
ENSG00000105173	0	0	0	0	0	0	0	0	0	0
ENSG00000105176	0	0	0	0	0	0	0	0	0	0
ENSG00000105185	0	0	0	0	0	0	0	0	0	0
ENSG00000105220	0	0	1	0	0	0	1	0	0	0
ENSG00000105229	0	0	0	0	0	0	0	0	0	0
ENSG00000105258	0	0	0	0	0	0	0	0	0	0
ENSG00000105289	0	0	0	0	0	0	0	0	0	0
ENSG00000105325	0	0	0	0	0	0	0	0	0	0
ENSG00000105355	0	0	0	0	0	0	0	0	0	0
ENSG00000105662	0	0	0	0	0	0	0	0	0	0
ENSG00000105669	0	0	0	1	1	1	0	1	0	0
ENSG00000105671	0	0	0	0	0	0	0	0	0	0
ENSG00000105676	0	0	0	0	0	0	0	0	0	0
ENSG00000105701	0	0	0	0	0	0	0	0	0	0
ENSG00000105705	0	0	0	0	0	0	0	0	0	0
ENSG00000105726	0	0	0	0	0	0	0	0	0	0
ENSG00000105784	0	0	0	0	0	0	0	0	0	0
ENSG00000105792	0	0	0	0	0	0	0	0	0	0
ENSG00000105793	0	0	0	0	0	0	0	0	0	0
ENSG00000105810	0	0	0	0	0	0	0	0	0	0
ENSG00000105825	0	0	0	0	0	0	0	0	0	0
ENSG00000105851	0	0	0	0	0	0	0	0	0	0
ENSG00000105856	0	1	0	0	1	0	0	0	1	0
ENSG00000105967	0	0	0	0	0	0	0	0	0	0
ENSG00000105972	0	0	0	0	0	0	0	0	0	0
ENSG00000105974	0	0	1	0	0	0	0	0	0	0
ENSG00000105982	0	0	0	0	0	0	0	0	0	0
ENSG00000105983	0	0	0	0	0	0	0	0	0	0
ENSG00000106009	0	0	0	0	0	0	0	0	0	0
ENSG00000106012	0	0	0	0	0	0	0	0	0	0
ENSG00000106052	0	0	0	0	0	0	0	0	0	0
ENSG00000106070	0	0	0	0	0	0	0	0	0	0
ENSG00000106077	0	0	0	0	0	0	0	0	0	0
ENSG00000106078	0	0	0	0	0	0	0	0	0	0
ENSG00000106105	0	0	0	0	0	0	0	0	1	0
ENSG00000106144	0	0	0	0	0	0	0	0	0	0
ENSG00000106211	0	0	1	0	0	1	1	0	0	0
ENSG00000106246	0	0	0	0	0	0	0	0	0	0
ENSG00000106263	0	0	0	0	0	0	0	0	0	0
ENSG00000106299	0	0	0	0	0	0	0	0	0	0
ENSG00000106305	0	0	0	0	0	0	1	0	0	0
ENSG00000106459	0	0	0	0	0	0	0	0	0	0
ENSG00000106460	0	0	0	0	0	0	0	0	0	0
ENSG00000106524	0	0	0	0	0	0	0	0	0	0
ENSG00000106546	0	0	0	0	0	0	0	0	0	0
ENSG00000106609	0	0	0	0	0	0	0	0	0	0
ENSG00000106617	0	0	0	0	0	0	0	0	0	0
ENSG00000106689	0	0	0	0	0	0	0	0	0	0
ENSG00000106692	0	0	0	0	0	0	0	0	0	0
ENSG00000106772	0	0	0	0	0	0	0	0	0	0
ENSG00000106804	0	0	0	0	1	0	0	0	0	0
ENSG00000106809	0	0	0	0	0	0	0	0	0	0
ENSG00000106852	0	0	0	0	0	0	0	0	0	0
ENSG00000106927	0	0	0	0	1	0	0	0	0	0
ENSG00000106993	0	0	0	0	0	0	0	0	0	0
ENSG00000107036	0	0	0	0	0	0	0	0	0	0
ENSG00000107104	0	0	0	0	0	0	0	0	0	0
ENSG00000107130	1	0	0	0	0	0	0	0	0	0
ENSG00000107147	0	0	0	0	0	0	0	0	0	0
ENSG00000107185	0	0	0	0	0	0	0	0	0	0
ENSG00000107223	0	0	0	0	0	0	0	0	0	0
ENSG00000107242	0	0	0	0	0	0	0	0	0	0
ENSG00000107262	0	0	0	0	0	0	0	0	0	0
ENSG00000107290	0	0	0	0	0	0	0	0	0	0
ENSG00000107331	1	0	0	0	0	0	0	0	0	0
ENSG00000107518	0	0	0	0	0	0	0	0	0	0
ENSG00000107521	0	0	0	0	0	0	0	0	0	0
ENSG00000107537	0	0	0	1	1	0	1	0	0	0
ENSG00000107566	0	0	0	0	0	0	0	0	0	0
ENSG00000107581	0	0	0	0	0	0	1	0	0	0
ENSG00000107618	0	0	0	0	0	1	0	0	0	0
ENSG00000107651	0	0	0	0	0	0	0	0	0	0
ENSG00000107679	0	0	0	0	0	0	0	0	0	0
ENSG00000107719	0	0	0	0	0	0	0	0	0	0
ENSG00000107731	0	0	0	0	0	0	0	0	0	0
ENSG00000107815	0	0	0	0	0	0	0	0	0	0
ENSG00000107829	0	0	0	0	0	0	0	0	0	0
ENSG00000107862	0	0	0	0	0	0	0	0	0	0
ENSG00000107863	0	0	0	0	0	0	0	0	0	0
ENSG00000107874	0	0	0	0	0	0	0	0	0	0
ENSG00000107882	0	0	0	0	0	0	0	0	0	0
ENSG00000107897	0	0	0	0	0	0	0	0	0	0
ENSG00000107937	0	0	0	0	0	0	0	0	0	0
ENSG00000107951	0	0	0	0	0	0	0	0	0	0
ENSG00000107954	0	0	0	0	0	0	0	0	0	0
ENSG00000107957	0	0	0	0	0	0	0	0	0	0
ENSG00000107959	0	0	0	0	0	0	0	0	0	0
ENSG00000108055	0	0	0	0	0	0	0	0	0	0
ENSG00000108061	0	0	0	0	0	0	0	0	0	0
ENSG00000108091	0	0	0	0	0	0	0	0	0	0
ENSG00000108094	0	0	0	0	0	0	0	0	0	0
ENSG00000108100	0	0	0	0	0	0	0	0	0	0
ENSG00000108219	0	0	0	0	0	0	0	0	0	0
ENSG00000108255	0	0	0	0	0	1	0	0	0	0
ENSG00000108256	0	0	0	0	0	0	0	0	0	0
ENSG00000108264	0	0	0	0	0	0	0	0	0	0
ENSG00000108270	0	0	0	0	0	0	0	0	0	0
ENSG00000108278	0	0	0	0	0	0	0	0	0	0
ENSG00000108296	0	0	0	0	0	0	0	0	0	0
ENSG00000108372	0	1	0	1	0	0	0	1	0	0
ENSG00000108379	0	0	0	0	0	0	0	0	0	0
ENSG00000108384	0	0	0	0	0	0	0	0	0	0
ENSG00000108395	0	0	0	0	0	0	0	0	0	0
ENSG00000108443	0	0	0	0	0	0	0	0	0	0
ENSG00000108479	0	0	0	0	0	0	0	0	0	0
ENSG00000108506	0	0	0	0	0	0	0	0	0	0
ENSG00000108561	0	1	1	1	1	0	1	0	1	0
ENSG00000108578	0	0	0	0	0	0	0	0	0	0
ENSG00000108587	0	0	0	0	0	0	0	0	0	0
ENSG00000108592	0	0	0	0	0	0	0	0	0	0
ENSG00000108599	0	0	0	0	0	0	0	0	0	0
ENSG00000108651	0	0	0	0	0	0	0	0	0	0
ENSG00000108733	0	0	0	0	0	0	0	0	0	0
ENSG00000108753	0	0	0	0	0	0	0	0	0	0
ENSG00000108788	0	0	0	0	0	0	0	0	0	0
ENSG00000108797	1	0	0	0	0	0	0	0	0	0
ENSG00000108799	0	0	0	0	0	0	0	0	0	0
ENSG00000108828	0	0	0	0	0	0	0	0	0	0
ENSG00000108848	0	1	0	1	1	0	0	1	0	0
ENSG00000108878	0	0	0	0	0	0	0	0	0	0
ENSG00000108883	0	0	0	0	0	0	0	0	0	0
ENSG00000108924	0	0	0	0	0	1	0	0	0	0
ENSG00000108953	1	1	1	1	1	1	1	1	1	1
ENSG00000109016	0	0	0	0	0	0	0	0	0	0
ENSG00000109046	1	0	1	0	0	1	1	1	1	0
ENSG00000109062	0	0	0	0	0	0	0	0	0	0
ENSG00000109066	0	0	0	0	0	0	0	0	0	0
ENSG00000109072	0	0	0	0	1	0	0	0	0	0
ENSG00000109079	0	0	0	0	0	0	0	0	0	0
ENSG00000109099	0	0	0	0	0	0	1	0	0	0
ENSG00000109111	0	0	0	0	0	0	0	0	0	0
ENSG00000109118	0	0	0	0	0	0	0	0	0	0
ENSG00000109171	0	0	0	0	0	0	0	0	0	0
ENSG00000109265	0	0	0	0	0	0	0	0	0	0
ENSG00000109381	0	0	0	0	0	0	0	0	0	0
ENSG00000109436	0	0	0	0	0	0	0	0	0	0
ENSG00000109472	1	0	0	0	0	1	0	0	0	0
ENSG00000109501	0	0	0	0	0	0	0	0	0	0
ENSG00000109536	0	0	0	0	0	0	0	0	0	0
ENSG00000109572	0	0	0	0	0	0	0	0	0	0
ENSG00000109576	0	0	0	0	0	0	0	0	0	0
ENSG00000109586	0	0	0	0	0	0	0	0	0	0
ENSG00000109606	0	0	0	0	0	0	0	0	0	0
ENSG00000109618	0	0	0	0	0	0	0	0	0	0
ENSG00000109654	0	0	0	0	0	0	0	0	0	0
ENSG00000109667	0	0	0	0	0	0	0	0	0	0
ENSG00000109705	0	0	0	0	0	0	0	0	0	0
ENSG00000109736	0	0	0	0	0	0	0	0	0	0
ENSG00000109738	0	0	0	0	0	0	0	0	0	0
ENSG00000109805	0	0	0	0	0	0	0	0	0	0
ENSG00000109814	0	0	0	0	0	0	0	0	0	0
ENSG00000109819	0	0	0	0	0	0	0	0	0	0
ENSG00000109911	0	0	0	0	0	0	0	0	0	0
ENSG00000109917	0	0	0	0	0	0	0	0	0	0
ENSG00000109920	0	0	1	0	0	0	0	1	1	0
ENSG00000109956	0	0	0	0	0	0	0	0	0	0
ENSG00000110063	0	0	0	0	0	0	0	0	0	0
ENSG00000110074	0	0	0	0	0	0	0	0	0	0
ENSG00000110080	0	0	0	0	0	0	0	0	0	0
ENSG00000110321	0	0	0	0	0	0	1	0	0	1
ENSG00000110367	0	0	0	0	0	0	0	0	0	0
ENSG00000110400	0	0	0	0	0	0	0	0	0	0
ENSG00000110427	0	0	0	0	0	0	0	0	0	0
ENSG00000110429	0	0	0	0	0	0	0	0	0	0
ENSG00000110435	0	0	0	0	0	0	0	0	0	0
ENSG00000110436	0	0	0	0	0	0	0	0	0	0
ENSG00000110583	0	0	0	0	0	0	0	0	0	0
ENSG00000110619	0	0	0	0	0	0	0	0	0	0
ENSG00000110717	0	0	0	0	0	1	0	0	0	0
ENSG00000110719	0	0	0	0	0	0	0	0	0	0
ENSG00000110768	0	0	0	0	0	0	0	0	0	0
ENSG00000110799	0	0	0	0	0	0	0	0	0	0
ENSG00000110801	0	0	0	0	0	0	0	0	0	0
ENSG00000110841	0	0	0	0	0	0	0	0	0	0
ENSG00000110888	0	0	0	0	0	0	0	0	0	0
ENSG00000110906	0	0	0	0	0	0	0	0	0	0
ENSG00000110917	0	0	0	0	0	0	0	0	0	0
ENSG00000111087	0	0	0	0	0	0	0	0	0	0
ENSG00000111145	0	0	0	0	0	0	0	0	0	0
ENSG00000111199	0	0	0	0	0	0	0	0	0	0
ENSG00000111231	0	0	0	0	0	0	0	0	0	0
ENSG00000111249	0	0	0	0	0	0	0	0	0	0
ENSG00000111252	0	0	0	0	0	0	0	0	0	0
ENSG00000111275	0	1	1	1	1	0	1	1	1	0
ENSG00000111300	0	0	0	0	0	0	0	0	0	0
ENSG00000111325	0	0	0	0	0	0	0	0	0	0
ENSG00000111361	0	0	0	0	0	0	0	0	0	0
ENSG00000111364	0	0	0	0	0	0	0	0	0	0
ENSG00000111452	0	0	0	0	0	0	0	0	0	0
ENSG00000111530	0	0	0	0	0	0	0	0	0	0
ENSG00000111581	0	0	0	0	0	0	0	0	0	0
ENSG00000111596	0	0	0	0	0	0	0	0	0	0
ENSG00000111615	0	0	0	0	0	0	0	0	0	0
ENSG00000111641	0	0	0	0	0	0	0	0	0	0
ENSG00000111647	0	0	0	0	0	0	0	0	0	0
ENSG00000111678	1	0	1	0	0	0	0	0	0	0
ENSG00000111679	0	0	0	0	0	0	0	1	0	0
ENSG00000111684	0	0	0	0	0	0	0	0	0	0
ENSG00000111707	0	0	0	0	0	0	0	0	0	0
ENSG00000111728	0	0	0	0	0	0	0	0	0	0
ENSG00000111783	0	0	0	0	0	0	0	0	0	0
ENSG00000111802	0	0	0	0	0	0	0	0	0	0
ENSG00000111845	0	0	0	0	0	0	0	0	0	0
ENSG00000111880	0	0	0	0	0	0	0	0	0	0
ENSG00000111897	0	0	1	0	1	1	0	1	1	0
ENSG00000111906	0	0	0	0	0	0	0	0	0	0
ENSG00000112041	0	0	0	0	0	1	0	0	0	0
ENSG00000112077	0	0	0	0	0	0	0	0	0	0
ENSG00000112079	0	0	0	0	0	0	0	0	0	0
ENSG00000112096	1	1	1	1	1	1	1	0	1	1
ENSG00000112110	0	0	0	0	0	0	0	0	0	0
ENSG00000112137	0	0	0	0	0	0	0	0	0	0
ENSG00000112146	1	0	0	1	1	1	0	1	1	0
ENSG00000112210	0	0	0	0	0	0	0	0	0	0
ENSG00000112246	0	0	0	0	0	0	0	0	0	0
ENSG00000112280	0	0	0	0	0	0	0	0	0	0
ENSG00000112282	0	0	0	0	0	0	0	0	0	0
ENSG00000112294	1	0	0	0	1	0	0	0	0	0
ENSG00000112304	0	0	0	0	0	0	0	0	0	0
ENSG00000112305	0	0	0	0	0	0	0	0	0	0
ENSG00000112308	1	1	1	0	0	1	0	1	1	0
ENSG00000112309	0	0	0	0	0	0	0	0	0	0
ENSG00000112333	0	0	0	0	0	0	0	0	0	0
ENSG00000112339	0	0	0	0	0	0	0	0	0	0
ENSG00000112365	0	0	0	0	0	0	0	0	0	0
ENSG00000112379	0	0	0	0	0	0	0	0	0	0
ENSG00000112406	0	0	0	0	0	0	0	0	0	0
ENSG00000112419	0	0	0	0	0	0	0	0	0	0
ENSG00000112425	0	0	0	0	0	0	0	0	0	0
ENSG00000112530	0	0	0	0	0	0	0	0	0	0
ENSG00000112531	0	0	1	0	0	0	1	0	0	0
ENSG00000112561	0	0	0	0	0	0	0	0	0	0
ENSG00000112578	0	0	0	0	0	0	0	0	0	0
ENSG00000112584	0	0	0	0	0	0	0	0	0	0
ENSG00000112592	0	0	0	0	0	0	0	0	0	0
ENSG00000112619	0	0	0	0	0	1	0	0	0	0
ENSG00000112655	0	0	0	0	0	0	0	0	0	0
ENSG00000112697	1	0	0	0	1	1	0	1	0	0
ENSG00000112701	0	0	0	0	0	0	0	0	0	0
ENSG00000112739	0	0	0	0	0	0	0	0	0	0
ENSG00000112769	0	0	0	0	0	0	0	0	0	0
ENSG00000112782	0	0	0	0	0	0	0	0	0	0
ENSG00000112787	0	0	0	0	0	0	0	0	0	0
ENSG00000112818	0	0	0	0	0	0	0	0	0	0
ENSG00000112851	0	0	0	0	0	0	0	0	0	0
ENSG00000112972	0	0	0	0	1	0	0	0	0	0
ENSG00000112977	0	1	0	0	1	0	0	1	1	0
ENSG00000112996	0	0	0	0	0	0	0	0	0	0
ENSG00000113013	0	0	1	0	0	0	1	0	0	0
ENSG00000113068	0	0	1	0	0	0	0	0	0	0
ENSG00000113140	0	1	1	1	1	1	1	1	1	0
ENSG00000113141	0	0	1	0	0	0	0	0	0	0
ENSG00000113161	0	0	0	0	0	0	0	0	0	0
ENSG00000113194	0	0	0	0	0	0	0	0	0	0
ENSG00000113272	0	0	0	0	0	0	0	0	0	0
ENSG00000113282	0	0	0	0	0	0	0	0	0	0
ENSG00000113296	0	0	0	0	0	0	0	0	0	0
ENSG00000113318	0	0	0	0	0	0	0	0	0	0
ENSG00000113319	0	0	0	0	0	0	0	0	0	0
ENSG00000113328	1	0	1	1	1	1	1	0	0	0
ENSG00000113441	0	0	0	0	0	0	0	0	0	0
ENSG00000113460	0	0	0	0	0	0	0	0	0	0
ENSG00000113492	0	0	0	0	0	0	0	0	0	0
ENSG00000113522	0	0	0	0	0	0	0	0	0	0
ENSG00000113569	0	0	0	0	0	0	0	0	0	0
ENSG00000113580	0	0	0	0	0	0	0	0	0	0
ENSG00000113593	0	0	0	0	0	0	0	0	0	0
ENSG00000113615	0	0	0	0	0	0	0	0	0	0
ENSG00000113621	0	0	0	0	0	0	0	0	0	0
ENSG00000113638	0	0	0	0	0	0	0	0	0	0
ENSG00000113648	0	0	0	0	0	0	0	0	0	0
ENSG00000113649	0	0	0	0	0	0	0	0	0	0
ENSG00000113716	0	0	0	0	0	0	0	0	0	0
ENSG00000113734	0	0	0	0	0	0	0	0	0	0
ENSG00000113739	0	0	0	0	0	0	0	0	0	0
ENSG00000113761	0	0	0	0	0	0	0	0	0	0
ENSG00000113810	0	0	0	0	0	0	0	0	0	0
ENSG00000113851	0	0	0	0	0	0	0	0	0	0
ENSG00000113916	0	0	0	0	0	0	0	0	0	0
ENSG00000114019	0	0	0	0	0	0	0	0	0	0
ENSG00000114054	0	0	0	0	1	0	0	0	0	0
ENSG00000114062	0	0	0	0	0	0	0	0	0	0
ENSG00000114098	0	0	0	0	0	0	0	0	0	0
ENSG00000114127	0	0	0	0	0	0	0	0	0	0
ENSG00000114209	0	0	0	0	0	0	0	1	0	0
ENSG00000114268	0	0	0	0	0	0	0	0	0	0
ENSG00000114302	0	0	0	0	0	0	0	0	0	0
ENSG00000114316	0	0	0	0	0	0	0	0	0	0
ENSG00000114331	0	0	0	0	0	0	0	0	0	0
ENSG00000114416	0	0	0	0	0	0	1	0	0	0
ENSG00000114439	0	0	0	0	0	0	0	0	0	0
ENSG00000114446	0	0	0	0	0	0	0	0	0	0
ENSG00000114480	0	0	0	0	0	0	0	0	0	0
ENSG00000114491	0	0	0	0	0	0	0	0	0	0
ENSG00000114503	0	0	0	0	0	0	0	0	0	0
ENSG00000114514	0	0	0	0	0	0	0	0	0	0
ENSG00000114626	0	0	0	0	0	0	0	0	0	0
ENSG00000114650	0	0	0	0	1	0	0	0	0	0
ENSG00000114686	0	0	0	0	0	0	0	0	0	0
ENSG00000114735	0	0	0	0	0	0	0	0	0	0
ENSG00000114738	0	0	0	0	0	0	0	0	0	0
ENSG00000114742	0	0	0	0	0	0	0	0	0	0
ENSG00000114745	0	0	0	0	0	0	0	0	0	0
ENSG00000114770	0	0	0	0	0	0	0	0	0	0
ENSG00000114771	0	0	0	0	0	0	0	0	0	0
ENSG00000114790	0	0	0	0	0	0	0	0	0	0
ENSG00000114796	0	0	0	0	0	0	0	0	0	0
ENSG00000114805	0	0	0	0	0	0	0	0	0	0
ENSG00000114902	0	0	0	0	0	0	0	1	1	1
ENSG00000114948	0	0	0	0	0	0	0	0	0	0
ENSG00000114982	0	0	0	0	0	0	0	0	0	0
ENSG00000114999	0	0	0	0	0	0	0	0	0	0
ENSG00000115053	1	1	1	1	1	1	1	1	1	0
ENSG00000115109	0	0	0	0	0	0	0	0	0	0
ENSG00000115137	0	0	0	0	0	0	0	0	0	0
ENSG00000115138	0	0	0	0	0	0	0	0	0	0
ENSG00000115145	0	0	0	0	0	0	0	0	0	0
ENSG00000115170	0	0	0	0	0	0	0	0	0	0
ENSG00000115183	0	0	0	0	0	0	0	0	0	0
ENSG00000115211	0	0	0	0	0	0	0	0	0	0
ENSG00000115226	0	0	0	0	0	0	0	0	0	0
ENSG00000115234	0	0	0	0	0	0	0	0	0	0
ENSG00000115241	0	0	0	0	0	0	0	0	0	0
ENSG00000115263	0	0	0	0	0	0	0	0	0	0
ENSG00000115267	0	0	0	0	0	0	0	0	0	0
ENSG00000115310	1	0	0	0	1	0	1	0	0	0
ENSG00000115361	0	0	0	0	1	0	0	0	0	0
ENSG00000115363	0	0	0	0	0	0	0	0	0	0
ENSG00000115364	0	0	0	1	0	0	0	0	0	0
ENSG00000115365	1	0	0	0	0	0	0	0	0	0
ENSG00000115368	0	0	0	0	0	0	0	0	0	0
ENSG00000115415	0	0	0	0	0	0	0	0	0	0
ENSG00000115425	0	0	0	0	0	0	0	0	0	0
ENSG00000115459	0	0	0	0	0	0	0	0	0	0
ENSG00000115474	0	0	0	0	0	0	0	0	0	0
ENSG00000115484	1	1	1	1	1	0	1	1	1	1
ENSG00000115504	0	0	0	0	0	0	0	0	0	0
ENSG00000115524	1	0	0	0	0	1	0	1	0	0
ENSG00000115526	0	0	0	0	0	0	0	0	0	0
ENSG00000115539	0	0	0	0	0	0	1	0	0	0
ENSG00000115561	0	1	0	0	0	0	0	0	1	0
ENSG00000115568	0	0	0	0	0	0	0	0	0	0
ENSG00000115592	0	0	0	0	0	0	0	0	0	0
ENSG00000115593	0	0	1	0	0	0	1	0	0	0
ENSG00000115641	0	0	0	0	0	0	0	0	0	0
ENSG00000115652	0	0	0	0	0	0	0	0	0	0
ENSG00000115677	0	0	0	0	0	0	0	0	0	0
ENSG00000115685	1	0	0	0	0	0	0	0	0	0
ENSG00000115705	0	0	0	0	0	0	0	0	0	0
ENSG00000115738	1	1	1	1	1	1	0	1	0	0
ENSG00000115760	0	0	0	0	0	0	0	0	0	0
ENSG00000115761	0	0	0	0	0	0	0	0	0	0
ENSG00000115762	0	0	0	0	0	0	0	0	1	0
ENSG00000115806	1	0	0	0	1	1	1	0	1	1
ENSG00000115828	0	0	0	0	0	0	0	0	0	0
ENSG00000115839	0	0	0	0	0	0	0	0	0	0
ENSG00000115902	0	0	0	0	0	0	0	0	0	0
ENSG00000115904	0	0	0	0	0	0	1	0	0	0
ENSG00000115947	0	0	0	0	0	0	0	0	0	0
ENSG00000115956	0	0	0	0	0	0	0	1	0	0
ENSG00000115963	0	0	0	0	0	0	0	0	0	0
ENSG00000115998	0	0	0	0	0	0	0	0	0	0
ENSG00000116001	0	0	0	0	0	0	0	0	0	0
ENSG00000116016	0	0	1	0	0	1	0	0	0	0
ENSG00000116017	0	0	0	0	0	0	0	0	0	0
ENSG00000116044	0	0	0	0	0	0	0	0	1	0
ENSG00000116062	0	0	0	0	0	0	0	0	0	0
ENSG00000116106	0	0	0	0	0	0	0	0	0	0
ENSG00000116120	0	0	0	0	0	0	0	0	0	0
ENSG00000116138	0	0	0	0	0	0	0	0	0	0
ENSG00000116157	0	0	0	0	0	0	0	0	0	0
ENSG00000116183	0	0	0	0	0	0	0	0	0	0
ENSG00000116198	0	0	0	0	0	0	0	0	0	0
ENSG00000116199	0	0	0	0	0	0	0	0	0	0
ENSG00000116205	0	0	0	0	0	0	0	0	0	0
ENSG00000116213	0	0	0	0	0	0	0	0	0	0
ENSG00000116273	0	0	0	0	0	0	0	0	0	0
ENSG00000116288	1	1	1	1	1	0	1	0	1	1
ENSG00000116353	0	0	0	0	0	0	0	0	0	0
ENSG00000116455	0	0	0	0	0	0	0	0	0	0
ENSG00000116539	0	0	0	0	0	0	0	0	0	0
ENSG00000116560	1	1	1	1	1	1	0	1	1	1
ENSG00000116670	0	0	0	0	0	0	0	0	0	0
ENSG00000116675	1	0	0	0	0	0	0	0	0	0
ENSG00000116679	0	0	0	1	0	0	0	0	0	0
ENSG00000116688	0	0	0	0	0	0	0	0	0	0
ENSG00000116690	0	0	0	0	0	0	0	0	0	0
ENSG00000116698	0	0	0	0	0	0	0	0	0	0
ENSG00000116729	0	0	0	0	0	1	0	0	0	0
ENSG00000116761	0	0	0	1	0	0	0	0	0	0
ENSG00000116774	0	0	0	0	0	0	0	0	0	0
ENSG00000116786	0	0	0	0	0	0	0	0	0	0
ENSG00000116791	0	0	0	0	0	0	0	0	0	0
ENSG00000116809	0	0	0	0	0	0	0	0	0	0
ENSG00000116833	0	0	0	0	0	0	0	0	0	0
ENSG00000116863	0	0	0	0	0	0	0	0	0	0
ENSG00000116882	0	0	0	0	0	0	0	0	0	0
ENSG00000116903	0	0	0	0	0	0	0	0	0	0
ENSG00000116906	0	0	0	0	0	0	0	0	0	0
ENSG00000116954	0	0	0	0	0	0	0	0	0	0
ENSG00000116977	0	0	0	0	0	0	0	0	0	0
ENSG00000116981	0	0	0	0	0	0	0	0	0	0
ENSG00000117133	0	0	0	0	0	0	0	0	0	0
ENSG00000117139	0	0	0	0	0	0	0	0	0	0
ENSG00000117151	0	0	0	0	0	0	0	0	0	0
ENSG00000117153	0	0	0	0	0	0	0	0	0	0
ENSG00000117222	0	0	0	0	0	0	0	0	0	0
ENSG00000117242	0	1	0	0	1	0	0	1	1	0
ENSG00000117266	0	0	0	0	0	0	0	0	0	0
ENSG00000117385	0	0	0	0	0	0	0	0	0	0
ENSG00000117394	0	0	0	0	0	1	0	0	0	0
ENSG00000117395	0	0	0	1	0	0	0	0	1	1
ENSG00000117408	0	0	0	0	0	0	0	0	0	0
ENSG00000117448	0	0	0	0	1	0	0	0	0	0
ENSG00000117475	0	0	0	0	0	0	0	0	0	0
ENSG00000117479	0	0	0	0	0	0	0	0	0	0
ENSG00000117505	0	0	0	0	0	0	0	0	0	0
ENSG00000117528	0	1	0	1	0	0	0	0	1	0
ENSG00000117533	0	0	0	0	0	0	0	0	0	0
ENSG00000117543	0	0	0	0	0	0	0	0	0	0
ENSG00000117601	0	0	0	0	1	0	0	0	0	0
ENSG00000117625	0	0	0	0	0	0	0	0	0	0
ENSG00000117640	0	0	0	0	0	0	0	0	0	0
ENSG00000117676	0	1	0	0	0	0	0	1	1	0
ENSG00000117691	0	0	0	0	0	0	0	0	0	0
ENSG00000117707	0	0	0	0	0	0	0	0	0	0
ENSG00000117751	0	0	0	0	0	0	0	0	0	0
ENSG00000117758	0	0	0	0	0	0	0	0	0	0
ENSG00000118004	0	0	0	0	0	0	0	0	0	0
ENSG00000118007	0	0	0	0	0	0	0	0	0	0
ENSG00000118046	0	0	0	0	0	0	0	0	0	0
ENSG00000118096	0	0	0	0	0	0	0	0	0	0
ENSG00000118193	0	0	0	0	0	0	0	0	0	0
ENSG00000118197	0	0	0	0	0	0	0	0	0	0
ENSG00000118200	0	0	0	0	0	0	0	0	0	0
ENSG00000118402	0	0	0	0	0	0	0	0	0	0
ENSG00000118454	0	0	0	0	0	0	0	0	0	0
ENSG00000118496	0	0	0	0	0	0	0	0	0	0
ENSG00000118513	0	0	0	0	0	0	0	0	0	0
ENSG00000118514	0	0	0	0	1	0	0	0	0	0
ENSG00000118515	0	1	0	1	0	1	0	0	0	0
ENSG00000118523	0	0	1	0	0	1	0	0	0	0
ENSG00000118564	1	1	1	1	0	1	0	1	0	0
ENSG00000118689	0	0	0	0	0	0	0	0	0	0
ENSG00000118733	0	0	0	0	0	0	0	0	0	0
ENSG00000118777	0	0	0	0	0	0	0	0	0	0
ENSG00000118873	0	0	0	0	0	0	0	0	0	0
ENSG00000118887	0	0	0	0	0	0	0	0	0	0
ENSG00000118898	0	0	0	0	0	0	0	0	0	0
ENSG00000118965	0	0	0	0	0	0	0	0	0	0
ENSG00000118971	0	0	0	0	0	0	0	0	0	0
ENSG00000119004	0	0	0	0	0	0	0	0	0	0
ENSG00000119048	0	0	0	0	0	0	0	0	0	0
ENSG00000119203	0	0	0	0	0	0	0	0	0	0
ENSG00000119280	0	0	0	0	0	0	0	0	0	0
ENSG00000119285	0	0	0	0	0	0	0	0	0	0
ENSG00000119321	0	0	0	0	0	0	0	0	0	0
ENSG00000119326	0	0	0	0	0	0	0	0	0	0
ENSG00000119396	0	0	0	0	0	0	0	0	0	0
ENSG00000119414	0	0	0	0	0	0	0	0	0	0
ENSG00000119421	0	0	0	0	0	0	0	0	0	0
ENSG00000119446	0	0	0	0	0	0	0	0	0	0
ENSG00000119471	0	0	1	1	0	0	0	0	0	0
ENSG00000119487	0	0	0	0	0	0	0	0	0	0
ENSG00000119509	0	0	0	0	0	0	0	0	0	0
ENSG00000119514	0	0	0	0	0	0	0	0	0	0
ENSG00000119523	0	0	0	0	0	0	0	0	0	0
ENSG00000119537	0	0	0	0	0	0	0	0	0	0
ENSG00000119596	0	0	0	0	0	0	0	0	0	0
ENSG00000119638	0	0	0	0	0	0	0	0	0	0
ENSG00000119682	0	0	0	0	0	0	0	0	0	0
ENSG00000119685	0	0	0	0	0	0	0	0	0	0
ENSG00000119688	0	0	0	0	0	0	0	0	0	0
ENSG00000119698	0	0	0	0	0	0	0	0	0	0
ENSG00000119707	0	1	0	0	0	1	0	0	0	0
ENSG00000119718	0	0	0	0	0	0	0	0	0	0
ENSG00000119720	0	0	0	0	0	0	0	0	0	0
ENSG00000119723	0	0	0	0	0	0	0	0	0	0
ENSG00000119725	0	0	0	0	0	0	0	0	0	0
ENSG00000119812	0	0	0	0	0	0	0	0	0	0
ENSG00000119820	0	0	0	0	0	0	0	0	0	0
ENSG00000119866	0	0	0	0	0	0	0	0	0	0
ENSG00000119929	0	0	0	0	0	0	0	0	0	0
ENSG00000119946	0	0	0	0	0	0	0	0	0	0
ENSG00000119969	0	0	0	0	0	0	0	0	0	0
ENSG00000120057	0	0	0	0	0	0	0	0	0	0
ENSG00000120063	0	0	0	0	0	0	0	1	0	0
ENSG00000120071	0	0	0	0	0	0	0	1	0	0
ENSG00000120129	0	1	1	0	0	0	0	0	1	0
ENSG00000120158	0	0	0	0	0	0	0	0	0	0
ENSG00000120159	0	0	0	0	0	0	0	0	0	0
ENSG00000120253	0	0	0	0	0	0	0	0	0	0
ENSG00000120280	0	0	0	0	0	0	0	0	0	0
ENSG00000120334	0	0	0	0	0	0	0	0	0	0
ENSG00000120370	0	0	0	0	0	0	0	0	0	0
ENSG00000120438	0	0	0	0	0	0	0	0	0	0
ENSG00000120549	0	0	0	0	0	0	0	0	0	0
ENSG00000120594	0	0	0	0	0	0	0	0	0	0
ENSG00000120645	0	0	0	0	0	0	0	0	0	0
ENSG00000120662	0	0	0	0	0	0	0	0	0	0
ENSG00000120685	0	0	0	0	0	0	0	0	0	0
ENSG00000120688	0	0	0	0	0	0	0	0	0	0
ENSG00000120708	0	0	0	0	0	0	0	0	0	0
ENSG00000120729	0	0	0	0	0	0	0	0	0	0
ENSG00000120798	0	0	0	0	0	0	0	0	0	0
ENSG00000120802	0	0	0	0	0	0	0	0	0	0
ENSG00000120805	0	1	0	0	0	0	0	0	1	0
ENSG00000120868	0	0	0	0	0	0	0	0	0	0
ENSG00000120885	1	1	1	0	0	1	0	0	1	0
ENSG00000120915	0	0	0	0	1	0	0	0	0	0
ENSG00000120942	0	0	0	0	0	0	0	0	0	0
ENSG00000120992	0	1	0	1	0	1	1	0	1	1
ENSG00000121039	0	0	0	0	0	1	0	0	0	0
ENSG00000121064	0	0	0	0	0	0	0	0	0	0
ENSG00000121067	0	0	0	0	0	0	0	0	0	0
ENSG00000121073	0	0	0	0	0	0	0	0	0	0
ENSG00000121083	0	0	0	0	0	0	0	0	0	0
ENSG00000121207	0	0	0	0	0	0	0	0	0	0
ENSG00000121274	0	0	0	0	0	0	0	0	0	0
ENSG00000121289	0	0	0	0	0	0	0	0	0	0
ENSG00000121361	0	0	0	0	0	0	0	0	0	0
ENSG00000121486	0	0	0	0	0	0	0	0	0	0
ENSG00000121542	0	0	0	0	0	0	0	0	0	0
ENSG00000121577	0	0	1	0	0	0	0	0	0	0
ENSG00000121578	0	0	0	0	0	0	0	0	0	0
ENSG00000121579	0	0	0	0	0	0	0	0	0	0
ENSG00000121644	0	0	0	0	0	0	0	0	0	0
ENSG00000121690	0	0	0	0	0	0	0	0	0	0
ENSG00000121774	0	0	0	0	0	0	0	0	0	0
ENSG00000121853	0	0	0	0	0	0	0	0	0	0
ENSG00000121897	0	0	0	0	0	0	0	0	0	0
ENSG00000121898	0	0	0	0	0	0	0	0	0	0
ENSG00000121940	0	0	0	0	0	0	0	0	0	0
ENSG00000121964	0	0	0	0	0	0	0	0	0	0
ENSG00000121989	0	0	0	0	0	0	0	0	0	0
ENSG00000122008	0	0	0	0	0	0	0	0	0	0
ENSG00000122218	1	1	1	0	0	1	0	1	1	0
ENSG00000122299	0	0	0	0	0	0	0	0	0	0
ENSG00000122335	0	0	0	0	0	0	0	0	0	0
ENSG00000122359	0	0	0	0	0	0	0	0	0	0
ENSG00000122378	0	0	0	0	1	1	0	0	0	0
ENSG00000122432	0	0	0	0	0	0	0	0	0	0
ENSG00000122435	0	0	0	0	0	0	0	0	0	0
ENSG00000122477	0	0	0	0	0	0	0	0	0	0
ENSG00000122482	0	0	0	0	0	0	0	0	0	0
ENSG00000122507	0	0	0	0	0	0	0	0	0	0
ENSG00000122512	0	0	0	0	0	0	0	0	0	0
ENSG00000122545	1	1	0	1	0	0	0	1	1	0
ENSG00000122550	0	0	0	0	0	0	0	0	0	0
ENSG00000122557	0	0	0	0	0	0	0	0	0	0
ENSG00000122574	0	0	0	0	0	0	0	0	0	0
ENSG00000122591	0	0	0	0	0	0	0	0	0	0
ENSG00000122642	0	0	0	0	0	0	0	0	0	0
ENSG00000122687	0	0	0	0	0	0	0	0	0	0
ENSG00000122692	0	0	0	1	0	0	0	0	0	0
ENSG00000122705	1	0	1	0	0	1	0	0	0	0
ENSG00000122707	0	0	0	0	0	0	0	0	0	0
ENSG00000122741	0	0	0	0	0	0	0	0	0	0
ENSG00000122884	0	0	0	0	0	0	0	0	0	0
ENSG00000122965	0	0	0	0	0	0	0	0	0	0
ENSG00000122966	1	0	0	0	0	0	0	0	0	0
ENSG00000122971	0	0	0	0	0	0	0	0	0	0
ENSG00000123064	0	0	0	0	0	0	0	0	0	0
ENSG00000123066	0	0	0	0	0	0	0	0	0	0
ENSG00000123091	0	0	0	0	0	0	0	0	0	0
ENSG00000123094	0	0	0	0	0	0	0	0	0	0
ENSG00000123119	0	0	0	0	0	0	0	0	0	0
ENSG00000123131	0	0	0	0	1	0	0	0	1	0
ENSG00000123178	0	0	0	0	0	0	0	0	0	0
ENSG00000123200	0	0	0	0	0	0	0	0	0	0
ENSG00000123240	0	0	0	0	0	0	0	0	1	0
ENSG00000123243	0	0	0	0	0	0	0	0	0	0
ENSG00000123352	0	0	0	0	0	0	0	0	0	0
ENSG00000123453	0	0	0	0	0	0	0	0	0	0
ENSG00000123552	0	0	0	0	0	0	0	0	0	0
ENSG00000123575	0	0	0	0	0	0	0	0	0	0
ENSG00000123609	0	1	0	0	0	0	0	1	0	0
ENSG00000123610	0	0	0	0	0	0	0	0	0	0
ENSG00000123636	0	0	0	0	0	0	0	0	0	0
ENSG00000123728	0	0	0	0	0	0	0	0	0	0
ENSG00000123737	0	0	0	0	0	0	0	0	0	0
ENSG00000123836	0	0	0	0	0	0	0	0	0	0
ENSG00000123892	0	0	0	0	0	0	0	0	0	0
ENSG00000123908	0	0	0	0	0	0	0	0	0	0
ENSG00000123933	0	0	0	0	0	0	0	0	0	0
ENSG00000123992	0	1	0	0	0	0	0	0	0	0
ENSG00000124145	0	0	0	0	0	0	0	0	0	0
ENSG00000124151	0	0	0	0	0	0	0	0	0	0
ENSG00000124155	0	0	0	0	0	0	0	0	0	0
ENSG00000124160	0	0	0	0	0	0	0	0	0	0
ENSG00000124181	0	0	0	0	0	0	0	0	0	0
ENSG00000124191	0	0	0	0	0	0	0	0	0	0
ENSG00000124194	0	0	0	0	0	0	0	0	0	0
ENSG00000124207	0	0	0	0	0	0	1	0	0	0
ENSG00000124214	0	0	0	0	0	0	0	0	0	0
ENSG00000124222	0	0	0	0	0	0	0	0	0	0
ENSG00000124226	0	0	0	0	0	0	0	1	0	0
ENSG00000124228	0	0	0	0	0	0	0	0	0	0
ENSG00000124253	0	0	0	0	0	0	0	0	0	0
ENSG00000124275	0	0	0	0	0	0	0	0	0	0
ENSG00000124299	0	1	0	0	0	0	0	0	0	0
ENSG00000124333	0	0	0	0	0	0	0	0	0	0
ENSG00000124380	0	0	0	0	0	0	0	0	0	0
ENSG00000124422	0	0	0	0	0	0	0	0	0	0
ENSG00000124429	0	0	0	0	0	0	0	0	0	0
ENSG00000124523	0	0	0	0	0	0	0	0	0	0
ENSG00000124532	0	0	0	0	0	0	0	0	0	0
ENSG00000124535	0	0	0	0	0	0	0	0	0	0
ENSG00000124571	0	0	0	0	0	0	0	0	0	0
ENSG00000124574	0	0	0	0	0	0	0	0	0	0
ENSG00000124587	0	0	0	0	0	0	0	0	0	0
ENSG00000124615	0	0	0	0	0	0	0	0	0	0
ENSG00000124641	0	0	0	0	0	0	0	0	0	0
ENSG00000124659	0	0	0	0	0	0	0	0	0	0
ENSG00000124701	0	0	1	0	0	0	1	0	0	0
ENSG00000124702	0	0	0	0	0	0	0	0	0	0
ENSG00000124743	0	0	1	0	0	0	1	0	0	0
ENSG00000124782	0	0	0	0	0	0	0	0	0	0
ENSG00000124783	0	0	0	1	1	0	0	0	1	0
ENSG00000124784	0	0	0	0	0	0	0	0	0	0
ENSG00000124786	0	0	0	0	0	0	0	0	0	0
ENSG00000124802	0	0	0	0	0	0	0	0	0	0
ENSG00000124813	0	0	0	0	0	0	0	0	0	0
ENSG00000124818	0	0	0	0	0	0	0	0	0	0
ENSG00000124827	0	0	0	0	0	0	0	0	0	0
ENSG00000125037	0	0	0	0	0	0	0	0	0	0
ENSG00000125107	0	0	1	0	0	0	0	0	0	1
ENSG00000125124	0	0	0	0	0	0	0	0	0	0
ENSG00000125246	0	0	0	0	0	0	0	0	0	0
ENSG00000125247	0	0	0	0	0	0	0	0	0	0
ENSG00000125249	0	0	0	0	0	0	0	0	0	0
ENSG00000125257	0	0	0	0	0	0	0	0	0	0
ENSG00000125351	0	0	0	0	0	0	0	0	0	0
ENSG00000125354	0	0	0	0	0	0	0	0	0	0
ENSG00000125355	0	0	0	0	0	0	0	0	0	0
ENSG00000125375	0	0	0	0	0	0	0	0	0	0
ENSG00000125378	0	0	0	0	0	0	0	0	0	0
ENSG00000125386	0	0	0	0	0	0	0	0	0	0
ENSG00000125409	0	0	0	0	0	0	0	0	0	0
ENSG00000125450	0	0	0	0	0	0	0	0	0	0
ENSG00000125454	0	0	0	0	0	0	0	0	0	0
ENSG00000125457	0	0	0	0	0	0	0	0	0	0
ENSG00000125630	0	0	0	0	0	0	0	0	0	0
ENSG00000125676	0	0	0	0	0	0	0	0	0	0
ENSG00000125686	0	0	0	0	0	0	0	0	0	0
ENSG00000125691	0	1	1	1	1	1	1	1	1	0
ENSG00000125695	0	0	0	0	0	0	0	0	0	1
ENSG00000125703	0	0	0	0	0	0	0	0	0	0
ENSG00000125812	0	0	0	0	0	0	0	0	0	0
ENSG00000125821	0	0	0	0	0	0	0	0	0	0
ENSG00000125864	0	0	0	0	0	1	0	0	0	0
ENSG00000125871	0	0	0	0	0	0	0	0	0	0
ENSG00000125875	0	0	0	0	0	0	0	0	0	0
ENSG00000125885	0	0	0	0	0	0	0	0	0	0
ENSG00000125912	0	0	0	0	0	0	0	0	0	0
ENSG00000125971	1	0	0	1	0	1	0	0	0	0
ENSG00000125991	0	0	0	0	0	0	0	0	0	0
ENSG00000126016	0	0	0	0	0	0	0	0	0	0
ENSG00000126067	1	1	0	1	1	0	1	1	1	0
ENSG00000126088	0	0	0	0	0	0	0	0	0	0
ENSG00000126226	0	0	0	0	0	0	0	0	0	0
ENSG00000126261	0	0	0	0	0	0	0	0	0	0
ENSG00000126562	0	0	0	0	0	0	0	0	0	0
ENSG00000126581	0	0	0	0	0	0	0	0	0	0
ENSG00000126653	0	0	0	0	0	0	0	0	0	0
ENSG00000126746	0	0	0	0	0	0	0	0	0	0
ENSG00000126790	0	0	0	0	0	0	0	0	0	0
ENSG00000126858	0	0	0	0	0	0	0	0	0	0
ENSG00000126883	0	0	0	0	0	0	0	0	0	0
ENSG00000126970	0	0	0	0	0	0	0	0	0	0
ENSG00000127125	0	0	0	0	0	0	0	0	0	0
ENSG00000127325	0	0	0	0	0	0	0	0	0	0
ENSG00000127334	0	0	0	0	0	0	0	0	0	0
ENSG00000127418	0	0	0	0	0	0	0	0	0	0
ENSG00000127463	0	0	0	0	0	0	0	0	0	0
ENSG00000127481	0	0	0	0	0	0	0	0	0	0
ENSG00000127526	0	0	0	0	0	0	0	0	0	0
ENSG00000127586	0	0	0	0	0	0	0	0	0	0
ENSG00000127720	0	0	0	0	0	0	0	0	0	0
ENSG00000127804	0	0	0	0	0	0	0	0	0	0
ENSG00000127831	0	0	0	0	0	0	0	0	0	0
ENSG00000127837	0	0	0	0	0	0	0	0	0	0
ENSG00000127946	0	0	0	0	0	0	0	0	0	0
ENSG00000127947	0	0	0	0	0	0	0	0	0	0
ENSG00000127948	0	1	1	0	1	0	0	0	0	0
ENSG00000127951	0	0	0	0	0	0	0	1	0	0
ENSG00000127990	1	0	0	0	0	0	0	0	0	0
ENSG00000127995	0	0	0	0	0	0	0	0	0	0
ENSG00000128045	0	0	0	0	0	0	0	0	0	0
ENSG00000128059	0	0	0	0	0	0	0	0	0	0
ENSG00000128191	0	0	0	0	0	0	0	0	0	0
ENSG00000128272	0	0	0	0	0	0	0	0	0	0
ENSG00000128487	0	0	0	0	0	0	0	0	0	0
ENSG00000128513	0	0	0	0	0	0	0	0	0	0
ENSG00000128585	0	0	0	0	0	0	0	0	0	0
ENSG00000128602	0	0	0	0	0	0	0	0	0	0
ENSG00000128607	0	0	0	0	0	0	0	0	0	0
ENSG00000128641	0	0	0	0	0	0	0	0	0	0
ENSG00000128654	0	0	0	0	0	0	0	0	0	0
ENSG00000128655	0	0	0	0	0	0	0	0	0	0
ENSG00000128694	0	0	0	0	0	0	0	0	0	0
ENSG00000128708	0	0	0	0	0	0	0	0	0	1
ENSG00000128731	1	0	0	0	0	0	0	0	0	0
ENSG00000128791	0	0	0	0	0	0	0	0	0	0
ENSG00000128802	0	0	0	0	0	0	0	0	0	0
ENSG00000128805	0	0	0	0	0	0	0	0	0	0
ENSG00000128923	0	0	0	0	0	0	0	0	0	0
ENSG00000128928	0	0	0	0	0	0	0	0	0	0
ENSG00000129007	0	1	0	0	0	0	0	0	0	0
ENSG00000129084	0	0	0	0	0	0	0	0	0	0
ENSG00000129151	0	0	0	0	1	0	0	0	0	0
ENSG00000129152	0	0	0	0	0	0	0	0	0	0
ENSG00000129159	0	0	0	0	0	0	0	0	0	0
ENSG00000129170	0	0	1	0	0	0	0	0	0	0
ENSG00000129295	0	0	0	0	0	0	0	0	0	0
ENSG00000129317	0	0	0	0	0	0	0	0	0	0
ENSG00000129518	0	0	0	0	0	0	0	0	0	0
ENSG00000129596	0	0	0	0	1	0	0	0	0	0
ENSG00000129636	0	0	0	0	0	0	0	0	0	0
ENSG00000129657	0	0	0	0	0	0	0	0	0	0
ENSG00000129675	0	0	0	0	0	0	0	0	0	0
ENSG00000129691	0	0	0	0	0	0	0	0	0	0
ENSG00000129925	0	0	0	0	0	0	0	0	0	0
ENSG00000129933	0	0	0	0	0	0	0	0	0	0
ENSG00000129946	0	0	0	0	0	0	0	0	0	0
ENSG00000130021	0	0	0	0	0	0	0	0	0	0
ENSG00000130024	0	0	0	0	0	0	0	0	0	0
ENSG00000130032	0	0	0	0	0	0	0	0	0	0
ENSG00000130066	0	1	0	1	1	1	0	1	1	0
ENSG00000130150	0	0	0	0	0	0	0	0	0	0
ENSG00000130227	0	0	0	0	0	0	0	0	0	0
ENSG00000130340	0	0	0	0	0	0	0	0	0	0
ENSG00000130396	0	0	0	0	0	0	0	0	0	0
ENSG00000130540	1	0	0	0	0	0	0	0	0	0
ENSG00000130558	1	0	0	0	0	0	0	0	0	0
ENSG00000130561	0	0	0	0	0	1	0	0	0	0
ENSG00000130589	0	0	0	0	0	0	0	0	0	0
ENSG00000130640	0	0	0	0	0	0	0	0	0	0
ENSG00000130703	0	0	0	0	0	0	0	0	0	0
ENSG00000130706	0	0	0	0	0	0	0	0	0	0
ENSG00000130714	0	0	0	0	0	0	0	0	0	0
ENSG00000130717	0	0	0	0	0	0	0	0	0	0
ENSG00000130723	1	0	0	0	0	1	0	0	0	0
ENSG00000130764	0	0	0	0	0	0	0	0	0	0
ENSG00000130779	0	0	0	0	0	0	0	0	0	0
ENSG00000130830	0	0	0	0	0	0	0	0	0	0
ENSG00000130876	0	0	0	0	0	0	0	0	0	0
ENSG00000130939	0	0	0	0	0	0	0	0	0	0
ENSG00000130956	0	0	0	0	0	0	0	0	0	0
ENSG00000130988	0	0	0	0	1	0	0	0	0	0
ENSG00000131023	0	0	0	0	0	0	0	0	0	0
ENSG00000131043	0	0	0	0	0	0	0	0	0	0
ENSG00000131061	0	0	0	0	0	0	0	0	0	0
ENSG00000131196	0	0	0	0	0	0	0	0	0	0
ENSG00000131238	0	1	0	0	0	0	0	1	1	0
ENSG00000131323	0	0	0	0	0	0	0	0	0	0
ENSG00000131373	0	0	0	0	0	0	0	0	0	0
ENSG00000131375	0	0	0	0	0	0	0	0	0	0
ENSG00000131381	0	0	0	0	0	0	0	0	0	0
ENSG00000131435	0	0	0	0	0	0	0	0	0	0
ENSG00000131473	0	0	0	0	0	0	0	0	0	0
ENSG00000131558	0	0	0	0	0	0	0	0	0	0
ENSG00000131653	0	0	0	0	0	0	0	0	0	0
ENSG00000131725	0	0	0	0	0	0	0	0	0	0
ENSG00000131748	0	0	0	0	0	0	0	0	0	0
ENSG00000131791	0	0	0	0	0	0	1	0	0	0
ENSG00000131831	0	0	0	0	0	0	0	0	0	0
ENSG00000131873	0	0	0	0	0	0	0	0	0	0
ENSG00000131910	0	0	0	0	0	0	0	0	0	0
ENSG00000131943	0	0	0	0	0	0	0	0	0	0
ENSG00000131951	0	0	0	0	0	0	0	0	0	0
ENSG00000132155	0	0	0	0	0	0	0	0	0	0
ENSG00000132170	0	0	0	0	0	0	0	0	0	0
ENSG00000132294	1	0	0	0	0	0	0	0	0	1
ENSG00000132300	0	0	0	0	0	0	0	0	0	0
ENSG00000132305	1	1	1	0	0	1	0	0	1	0
ENSG00000132313	0	0	1	0	0	0	0	0	0	0
ENSG00000132323	0	0	0	0	0	0	0	0	0	0
ENSG00000132330	0	0	0	0	0	0	0	0	0	0
ENSG00000132376	0	0	0	0	0	1	0	0	0	0
ENSG00000132383	0	0	0	0	0	0	0	0	0	0
ENSG00000132388	0	0	0	0	0	0	0	0	0	0
ENSG00000132423	0	0	0	0	0	0	0	0	0	0
ENSG00000132424	1	0	1	0	0	1	0	1	1	0
ENSG00000132434	0	0	0	0	0	0	0	0	0	0
ENSG00000132470	0	0	0	0	0	0	0	0	0	0
ENSG00000132471	0	0	0	0	0	0	0	0	0	0
ENSG00000132478	0	0	0	0	0	0	0	0	0	0
ENSG00000132603	0	0	0	0	0	0	0	0	0	0
ENSG00000132623	0	0	0	0	0	0	0	0	0	0
ENSG00000132640	1	0	0	0	0	0	0	0	0	0
ENSG00000132646	0	0	0	0	0	0	0	0	0	0
ENSG00000132669	0	0	0	0	0	0	0	0	0	0
ENSG00000132688	0	0	0	0	0	0	0	0	0	0
ENSG00000132694	0	0	0	0	0	0	0	0	0	0
ENSG00000132740	0	0	0	0	0	0	0	0	0	0
ENSG00000132773	0	0	0	0	0	0	0	0	0	0
ENSG00000132780	0	0	0	0	0	0	0	0	0	0
ENSG00000132781	0	0	0	0	0	0	0	0	0	0
ENSG00000132792	0	0	0	0	0	0	0	0	0	0
ENSG00000132823	0	0	0	0	0	0	0	0	0	1
ENSG00000132854	0	0	0	0	0	0	0	0	0	0
ENSG00000132855	0	0	0	0	0	0	0	0	0	0
ENSG00000132906	0	0	0	0	0	0	0	0	0	0
ENSG00000132912	1	0	0	0	0	0	1	0	0	0
ENSG00000132938	0	0	0	0	0	0	0	0	0	0
ENSG00000132953	0	0	0	0	0	0	0	0	0	0
ENSG00000133026	0	0	0	0	0	0	0	0	0	0
ENSG00000133027	0	0	0	0	0	0	0	0	0	0
ENSG00000133055	0	0	0	0	0	0	0	0	0	0
ENSG00000133069	0	0	0	0	0	0	0	0	0	0
ENSG00000133107	0	0	0	0	0	0	0	0	0	0
ENSG00000133110	0	0	0	0	0	0	0	0	0	0
ENSG00000133116	0	0	0	1	0	0	0	0	0	0
ENSG00000133121	0	0	0	0	0	0	0	0	0	0
ENSG00000133195	0	0	0	0	0	0	0	0	0	0
ENSG00000133226	1	1	1	1	0	1	1	0	1	1
ENSG00000133256	0	0	0	0	0	0	0	0	0	0
ENSG00000133398	0	0	0	0	0	0	0	0	0	0
ENSG00000133424	0	0	0	0	0	0	0	0	0	0
ENSG00000133511	0	0	0	0	0	0	0	0	0	0
ENSG00000133639	1	1	1	1	0	1	1	1	1	0
ENSG00000133657	0	0	0	0	0	0	0	0	0	0
ENSG00000133687	0	0	0	0	0	0	0	0	0	0
ENSG00000133704	0	0	0	0	0	0	0	0	0	0
ENSG00000133706	0	0	0	0	0	0	0	0	0	0
ENSG00000133731	0	0	0	0	0	0	0	0	0	0
ENSG00000133739	0	0	0	0	0	0	0	0	0	0
ENSG00000133794	0	0	0	0	0	0	0	0	0	0
ENSG00000133835	0	1	0	1	1	0	0	0	1	0
ENSG00000133872	0	0	0	0	0	0	0	0	0	0
ENSG00000133958	0	0	0	0	0	0	0	0	0	0
ENSG00000133961	0	0	0	0	0	0	0	0	0	0
ENSG00000133997	0	0	0	0	0	0	0	0	0	0
ENSG00000134001	0	0	0	0	0	0	0	0	0	0
ENSG00000134013	0	0	0	0	0	0	0	0	0	0
ENSG00000134014	0	0	0	0	0	0	0	0	0	0
ENSG00000134077	0	0	0	0	0	0	0	0	0	0
ENSG00000134107	0	1	0	0	0	1	1	0	0	0
ENSG00000134153	0	0	0	0	0	0	0	0	0	0
ENSG00000134207	0	0	0	0	0	0	0	0	0	0
ENSG00000134242	0	0	0	0	0	0	0	0	0	0
ENSG00000134247	0	0	0	0	0	0	0	0	0	0
ENSG00000134255	0	0	0	0	0	0	0	0	0	0
ENSG00000134259	0	0	0	0	0	0	0	0	0	0
ENSG00000134313	0	0	0	0	0	0	0	0	0	0
ENSG00000134317	0	0	0	0	0	0	0	0	0	0
ENSG00000134318	0	0	0	0	0	0	0	0	0	0
ENSG00000134324	0	0	0	0	0	0	0	0	0	0
ENSG00000134371	0	0	0	0	0	0	0	0	0	0
ENSG00000134375	0	0	0	0	0	0	0	0	0	0
ENSG00000134452	0	0	0	0	0	0	0	0	0	0
ENSG00000134453	0	0	0	0	0	0	0	0	0	0
ENSG00000134480	0	0	0	0	0	0	0	0	0	0
ENSG00000134504	0	0	0	0	0	0	0	0	0	0
ENSG00000134508	0	0	0	0	0	0	0	0	0	0
ENSG00000134533	0	0	0	0	0	0	0	0	0	0
ENSG00000134571	0	0	1	0	0	0	0	0	0	0
ENSG00000134595	0	0	0	0	0	0	0	0	0	0
ENSG00000134602	0	0	0	0	0	0	0	0	0	0
ENSG00000134644	1	0	1	0	0	0	0	0	0	0
ENSG00000134684	0	0	0	0	0	0	0	0	0	0
ENSG00000134697	0	0	0	0	0	0	0	0	0	0
ENSG00000134780	0	0	0	0	0	0	0	0	0	0
ENSG00000134851	0	0	0	0	0	0	0	0	0	0
ENSG00000134852	0	0	0	0	0	0	0	0	0	0
ENSG00000134882	0	0	0	0	0	0	0	0	0	0
ENSG00000134899	0	0	0	0	0	0	0	0	0	0
ENSG00000134905	0	0	0	0	0	0	0	0	0	0
ENSG00000134910	0	0	0	0	0	0	0	0	0	0
ENSG00000134917	0	0	0	0	0	0	0	0	0	0
ENSG00000134954	0	0	0	0	0	0	0	0	0	0
ENSG00000134955	0	0	0	0	0	0	0	0	0	0
ENSG00000134987	0	0	0	0	0	0	0	0	0	0
ENSG00000135048	0	0	0	0	0	0	0	0	0	0
ENSG00000135049	0	0	0	0	0	0	0	0	0	0
ENSG00000135111	0	0	0	0	0	0	0	0	0	0
ENSG00000135119	0	0	0	0	0	0	0	0	0	0
ENSG00000135127	0	0	0	0	0	0	0	0	0	0
ENSG00000135272	0	0	0	0	0	0	0	0	0	0
ENSG00000135297	0	0	0	0	0	0	0	0	0	0
ENSG00000135316	0	0	0	0	0	0	0	0	0	0
ENSG00000135317	0	0	0	0	0	0	0	0	0	0
ENSG00000135333	0	0	0	0	0	0	0	0	0	0
ENSG00000135341	0	0	0	0	0	0	0	0	0	0
ENSG00000135363	0	0	0	0	0	0	0	0	0	0
ENSG00000135365	0	0	0	0	0	0	0	0	0	0
ENSG00000135373	0	0	0	0	0	0	0	0	0	0
ENSG00000135378	0	0	0	0	0	0	0	0	0	0
ENSG00000135387	0	1	1	1	0	1	1	1	1	1
ENSG00000135457	0	0	0	0	0	0	0	0	0	0
ENSG00000135472	1	0	0	0	0	0	0	0	0	0
ENSG00000135473	0	0	0	0	0	0	0	0	0	0
ENSG00000135476	0	0	0	0	0	0	0	0	0	0
ENSG00000135521	0	0	0	0	0	0	0	0	0	0
ENSG00000135525	0	0	0	0	0	0	0	0	0	0
ENSG00000135541	0	0	0	0	0	0	0	0	0	0
ENSG00000135597	0	0	0	0	0	0	0	0	0	0
ENSG00000135624	0	0	0	0	0	0	0	0	0	0
ENSG00000135677	0	0	1	0	0	0	0	0	0	0
ENSG00000135678	0	0	0	0	0	0	0	0	0	0
ENSG00000135679	0	0	0	0	0	0	0	0	0	0
ENSG00000135686	0	0	0	0	0	0	0	0	0	0
ENSG00000135720	1	0	0	0	0	0	0	0	0	0
ENSG00000135740	0	0	0	0	0	0	0	0	0	0
ENSG00000135750	0	0	0	0	0	0	0	0	0	0
ENSG00000135763	0	0	0	0	0	0	0	0	0	0
ENSG00000135766	0	0	0	0	0	0	0	0	0	0
ENSG00000135773	0	0	0	0	0	0	0	0	0	0
ENSG00000135775	0	0	0	0	0	0	0	0	0	0
ENSG00000135776	0	0	0	0	0	0	0	0	0	0
ENSG00000135778	0	0	0	0	0	0	0	0	0	0
ENSG00000135801	0	0	0	0	0	0	0	0	0	0
ENSG00000135838	0	0	0	0	0	0	0	0	0	0
ENSG00000135845	0	0	0	0	0	0	0	0	0	0
ENSG00000135862	0	0	0	0	0	0	0	0	0	0
ENSG00000135870	0	0	0	0	0	0	0	0	0	0
ENSG00000135905	0	0	0	0	0	0	0	0	0	0
ENSG00000135926	0	0	0	0	0	0	0	0	0	0
ENSG00000135930	0	0	0	0	0	0	0	0	0	0
ENSG00000135931	0	0	0	0	0	0	0	0	0	0
ENSG00000135932	0	0	0	0	0	0	0	0	0	0
ENSG00000135972	0	0	0	0	0	0	0	0	0	0
ENSG00000135974	0	0	0	0	0	0	0	0	0	0
ENSG00000136021	0	0	0	0	0	0	0	0	0	0
ENSG00000136026	0	0	0	0	0	0	0	0	0	0
ENSG00000136045	0	0	0	0	0	0	0	0	0	0
ENSG00000136051	0	0	0	0	0	0	0	0	0	0
ENSG00000136052	0	0	0	0	0	0	0	0	0	0
ENSG00000136104	0	0	0	0	0	0	0	0	0	0
ENSG00000136110	0	0	0	0	0	0	0	0	0	0
ENSG00000136144	0	0	0	0	0	0	0	0	0	0
ENSG00000136152	0	0	0	0	0	0	0	0	0	0
ENSG00000136167	0	0	0	0	0	0	0	1	0	0
ENSG00000136235	0	0	0	0	0	1	0	0	0	0
ENSG00000136238	1	0	1	0	0	1	1	0	1	0
ENSG00000136240	0	0	0	0	0	0	0	0	0	0
ENSG00000136270	0	0	0	0	0	0	0	0	0	0
ENSG00000136273	0	0	0	0	0	0	0	0	0	0
ENSG00000136378	0	0	0	0	0	0	0	0	0	0
ENSG00000136404	0	0	0	0	0	0	0	0	0	0
ENSG00000136450	1	1	1	1	1	0	0	1	1	1
ENSG00000136451	0	0	0	0	0	0	0	0	0	0
ENSG00000136490	0	0	0	0	0	0	0	1	0	0
ENSG00000136504	0	0	0	0	0	0	0	0	0	0
ENSG00000136518	0	0	0	0	0	0	0	0	0	0
ENSG00000136628	1	1	0	1	1	1	1	1	1	1
ENSG00000136631	1	0	0	0	0	0	0	0	0	0
ENSG00000136699	0	0	0	0	0	0	0	0	0	0
ENSG00000136715	0	0	0	0	0	0	0	0	0	0
ENSG00000136717	0	0	0	0	0	0	0	0	0	0
ENSG00000136738	0	0	0	0	0	0	0	0	0	0
ENSG00000136807	0	0	0	0	0	0	0	0	0	0
ENSG00000136813	0	0	0	0	0	0	0	0	0	0
ENSG00000136819	0	0	0	0	0	0	0	0	0	0
ENSG00000136824	0	0	0	0	0	0	0	0	0	0
ENSG00000136842	0	0	1	0	0	0	0	0	0	0
ENSG00000136848	0	0	0	0	0	0	0	0	0	0
ENSG00000136854	0	0	0	0	0	1	0	0	0	0
ENSG00000136856	0	0	0	0	0	0	0	0	0	0
ENSG00000136875	0	0	0	0	0	0	0	0	0	0
ENSG00000136878	0	0	0	0	0	0	0	0	0	0
ENSG00000136891	0	0	0	0	0	0	0	0	0	0
ENSG00000136895	0	0	0	0	0	0	0	0	0	0
ENSG00000136930	0	1	1	1	1	0	0	0	1	0
ENSG00000136935	0	0	0	0	0	0	0	0	0	0
ENSG00000136986	0	0	0	0	0	0	0	0	0	0
ENSG00000136997	0	0	0	0	0	0	0	0	0	0
ENSG00000137074	0	0	0	0	0	0	0	0	0	0
ENSG00000137090	0	0	0	0	0	0	0	0	0	0
ENSG00000137274	0	0	0	0	0	0	0	0	0	0
ENSG00000137275	0	0	0	0	0	0	0	0	0	0
ENSG00000137393	0	0	0	0	0	0	0	0	0	0
ENSG00000137413	0	0	0	0	0	0	0	0	0	0
ENSG00000137449	0	0	0	0	0	0	0	0	0	0
ENSG00000137460	0	0	0	0	0	0	0	0	0	0
ENSG00000137463	0	0	0	0	0	0	0	0	0	0
ENSG00000137502	0	0	0	0	0	0	0	0	0	0
ENSG00000137513	0	0	0	0	0	0	0	0	0	0
ENSG00000137571	0	0	0	0	0	0	0	0	0	0
ENSG00000137702	0	0	0	0	0	0	0	0	0	0
ENSG00000137760	0	0	0	0	0	0	0	0	0	0
ENSG00000137764	0	0	0	0	0	0	0	0	0	0
ENSG00000137767	0	0	0	0	0	0	0	0	0	0
ENSG00000137806	0	0	0	0	0	0	0	0	0	0
ENSG00000137807	0	0	0	0	0	0	0	0	0	0
ENSG00000137815	0	0	0	0	0	0	0	0	0	0
ENSG00000137817	0	0	0	0	0	0	0	0	0	0
ENSG00000137822	0	0	0	0	0	0	0	0	0	0
ENSG00000137824	0	0	0	0	0	0	0	0	0	0
ENSG00000137825	0	0	0	0	0	0	0	0	0	0
ENSG00000137831	0	0	0	0	0	0	0	0	0	0
ENSG00000137834	0	0	0	0	0	0	0	0	0	0
ENSG00000137841	0	0	0	0	0	0	0	0	0	0
ENSG00000137845	0	0	0	0	0	0	0	1	0	0
ENSG00000137868	0	0	0	0	0	0	0	0	0	0
ENSG00000137872	0	0	0	0	0	0	0	0	0	0
ENSG00000137942	0	0	0	0	0	0	0	0	0	0
ENSG00000137947	0	0	0	0	0	0	0	1	0	0
ENSG00000137955	0	0	0	0	0	0	0	0	0	0
ENSG00000137992	0	0	0	1	0	0	0	0	0	0
ENSG00000138018	0	0	0	0	0	0	0	0	0	0
ENSG00000138031	0	0	0	0	0	0	0	0	0	0
ENSG00000138036	0	0	0	0	0	0	0	0	0	0
ENSG00000138075	0	0	0	0	0	0	0	0	0	0
ENSG00000138095	0	0	0	0	0	0	0	0	0	0
ENSG00000138111	0	0	0	0	0	0	0	0	0	0
ENSG00000138119	0	0	0	0	0	0	0	0	0	0
ENSG00000138162	0	0	0	0	0	0	0	0	0	0
ENSG00000138175	0	0	0	0	0	0	0	0	0	0
ENSG00000138180	0	0	0	0	0	0	0	0	0	0
ENSG00000138207	0	0	0	0	1	0	0	0	0	0
ENSG00000138231	0	0	0	0	0	0	0	0	0	0
ENSG00000138303	0	0	0	0	0	0	0	0	0	0
ENSG00000138363	0	0	0	0	0	0	0	0	0	0
ENSG00000138375	0	0	0	0	0	0	0	0	0	0
ENSG00000138376	0	0	0	0	0	0	0	0	0	0
ENSG00000138381	0	0	0	0	0	0	0	0	0	0
ENSG00000138413	0	0	0	1	1	0	0	0	0	0
ENSG00000138430	0	0	0	0	0	0	0	0	0	0
ENSG00000138463	0	0	0	0	0	0	0	0	0	0
ENSG00000138592	0	0	0	0	0	0	0	0	0	0
ENSG00000138593	0	0	0	0	0	0	0	0	0	0
ENSG00000138604	0	0	0	0	0	0	0	0	0	0
ENSG00000138614	0	0	0	0	0	0	0	0	0	0
ENSG00000138615	0	0	0	0	0	0	0	0	0	0
ENSG00000138621	0	0	0	0	0	0	0	0	0	0
ENSG00000138629	0	0	0	0	0	0	0	0	0	0
ENSG00000138639	0	0	0	0	0	0	0	0	0	0
ENSG00000138641	0	0	0	0	0	0	0	0	0	0
ENSG00000138670	0	0	0	0	0	0	0	0	0	0
ENSG00000138675	0	0	0	0	0	0	0	0	0	0
ENSG00000138696	0	0	0	0	0	0	0	0	0	0
ENSG00000138698	1	0	0	0	0	0	0	0	0	0
ENSG00000138750	0	0	0	0	0	0	0	0	0	0
ENSG00000138757	0	0	0	0	0	0	0	0	0	0
ENSG00000138759	0	0	0	0	0	0	0	0	0	0
ENSG00000138764	0	0	0	0	0	0	0	0	0	0
ENSG00000138768	0	0	0	0	0	0	0	0	0	0
ENSG00000138785	0	0	0	0	0	0	0	0	0	0
ENSG00000138795	0	0	0	0	0	0	0	0	0	0
ENSG00000138796	0	0	0	0	0	0	0	0	0	0
ENSG00000138798	0	0	0	0	0	0	0	0	0	0
ENSG00000138821	0	0	0	0	0	0	0	0	0	0
ENSG00000138823	0	0	0	0	0	0	0	0	0	0
ENSG00000138867	0	0	0	0	0	0	0	0	0	0
ENSG00000138942	0	0	0	0	0	0	0	0	0	0
ENSG00000139131	0	0	0	0	0	0	0	0	0	0
ENSG00000139173	0	0	0	0	0	0	0	0	0	0
ENSG00000139180	0	0	1	1	1	0	1	0	1	0
ENSG00000139182	1	0	0	0	0	0	0	0	0	0
ENSG00000139263	0	0	0	0	0	0	0	0	0	0
ENSG00000139291	0	0	0	0	0	0	0	0	0	0
ENSG00000139318	0	0	0	0	0	0	0	0	0	0
ENSG00000139324	0	0	0	0	0	0	0	0	0	0
ENSG00000139330	0	0	0	0	0	0	0	0	0	0
ENSG00000139344	0	0	0	0	1	0	0	0	0	0
ENSG00000139350	0	0	0	0	0	0	0	0	0	0
ENSG00000139351	0	0	0	0	0	0	0	0	0	0
ENSG00000139436	0	0	0	0	0	0	0	0	0	0
ENSG00000139496	0	0	0	0	0	0	0	0	0	0
ENSG00000139618	0	0	0	0	0	0	0	0	0	0
ENSG00000139637	0	0	0	0	0	0	0	0	0	0
ENSG00000139725	0	0	0	0	0	0	0	0	0	0
ENSG00000139737	0	0	0	0	0	0	0	0	0	0
ENSG00000139826	0	0	0	0	0	0	0	0	0	0
ENSG00000139910	0	0	0	0	0	0	0	0	0	0
ENSG00000139915	0	0	0	0	0	0	0	0	0	0
ENSG00000139977	0	0	0	0	0	0	0	0	0	0
ENSG00000140280	0	0	0	0	0	0	0	0	0	0
ENSG00000140319	0	0	0	0	0	0	0	0	1	1
ENSG00000140323	0	0	0	0	0	0	0	0	0	0
ENSG00000140350	0	0	0	1	0	1	0	1	1	0
ENSG00000140365	0	0	0	0	0	0	0	0	0	0
ENSG00000140374	0	0	1	0	1	0	0	0	1	0
ENSG00000140382	0	0	0	0	0	0	0	0	0	0
ENSG00000140386	0	0	0	0	0	0	0	0	0	0
ENSG00000140395	0	0	0	0	0	0	0	0	0	0
ENSG00000140396	0	0	0	0	0	0	0	0	0	0
ENSG00000140398	0	0	0	0	0	0	0	0	0	0
ENSG00000140400	0	0	0	0	0	0	0	0	0	0
ENSG00000140443	0	0	0	0	0	0	0	0	0	0
ENSG00000140451	0	0	0	0	0	0	0	0	0	0
ENSG00000140463	0	0	0	0	0	0	0	0	0	0
ENSG00000140497	0	0	0	0	0	0	0	0	0	0
ENSG00000140521	0	0	0	0	0	0	0	0	0	0
ENSG00000140526	0	0	0	0	0	0	0	0	0	0
ENSG00000140543	0	0	0	0	0	0	0	0	0	0
ENSG00000140553	0	0	0	0	0	0	0	0	0	0
ENSG00000140557	0	0	0	0	0	0	0	0	0	0
ENSG00000140575	0	0	0	0	0	0	0	1	0	0
ENSG00000140598	0	0	0	0	0	0	0	0	0	0
ENSG00000140612	0	1	0	0	1	0	0	1	0	0
ENSG00000140632	0	0	0	0	0	0	0	0	0	0
ENSG00000140694	0	0	0	0	0	0	0	0	0	0
ENSG00000140740	0	0	0	0	0	0	1	0	0	0
ENSG00000140829	0	0	0	0	0	0	0	0	0	0
ENSG00000140830	0	0	0	0	0	0	0	0	0	0
ENSG00000140943	0	0	0	0	0	0	0	0	0	0
ENSG00000140968	0	0	0	0	0	0	0	0	0	0
ENSG00000140990	1	1	1	1	1	0	1	0	1	1
ENSG00000140992	0	0	0	0	0	0	0	0	0	0
ENSG00000141002	0	0	0	0	0	0	0	0	0	0
ENSG00000141012	0	0	0	0	0	0	0	0	0	0
ENSG00000141026	0	0	0	0	0	0	0	0	0	0
ENSG00000141027	0	0	1	0	0	1	0	0	0	0
ENSG00000141052	0	0	0	0	0	0	0	0	0	0
ENSG00000141076	0	0	0	0	0	0	0	0	0	0
ENSG00000141101	0	0	0	0	0	0	0	0	0	0
ENSG00000141140	0	0	0	0	0	0	0	0	0	0
ENSG00000141161	0	0	0	0	0	0	0	0	0	0
ENSG00000141258	0	0	0	0	0	0	0	0	0	0
ENSG00000141298	0	0	0	0	0	0	0	0	0	0
ENSG00000141380	0	0	0	0	0	0	0	0	0	0
ENSG00000141425	0	0	0	0	0	0	0	0	0	0
ENSG00000141428	0	0	0	0	0	0	0	0	0	0
ENSG00000141434	0	1	0	0	0	0	0	0	0	0
ENSG00000141458	0	0	0	0	0	0	0	0	0	0
ENSG00000141485	0	0	0	0	0	0	0	0	0	0
ENSG00000141526	0	0	0	0	0	0	0	0	0	0
ENSG00000141564	0	0	0	0	0	0	0	0	0	0
ENSG00000141576	0	0	0	0	0	0	0	0	0	0
ENSG00000141577	0	0	0	0	0	0	0	0	0	0
ENSG00000141580	0	0	0	0	0	0	0	0	0	0
ENSG00000141582	0	0	0	0	0	0	0	0	0	0
ENSG00000141627	0	0	0	0	0	0	0	0	0	0
ENSG00000141665	0	0	0	0	0	0	0	0	0	0
ENSG00000141698	0	0	0	0	0	0	0	0	0	0
ENSG00000141699	0	0	0	0	0	0	0	0	0	0
ENSG00000141720	0	0	0	0	0	0	0	0	0	0
ENSG00000141867	0	0	0	0	0	0	0	0	0	0
ENSG00000141985	0	0	0	0	0	0	0	0	0	0
ENSG00000141994	0	0	0	0	0	0	0	0	0	0
ENSG00000142002	0	0	0	0	0	0	0	0	0	0
ENSG00000142102	0	0	0	0	0	0	0	0	0	0
ENSG00000142208	0	0	0	0	0	0	0	0	0	0
ENSG00000142303	0	0	0	0	0	0	0	0	0	0
ENSG00000142484	0	0	0	0	0	0	0	0	0	0
ENSG00000142606	0	0	0	0	0	0	0	0	0	0
ENSG00000142611	0	0	0	0	0	0	0	0	0	0
ENSG00000142655	0	0	0	0	0	0	0	0	0	0
ENSG00000142657	0	1	0	0	0	0	0	0	1	0
ENSG00000142669	0	1	0	0	0	0	0	1	0	0
ENSG00000142684	0	0	0	0	0	0	0	0	0	0
ENSG00000142687	0	0	0	0	0	0	0	0	0	0
ENSG00000142784	0	0	0	0	0	0	0	0	0	0
ENSG00000142871	0	0	0	0	0	0	0	0	0	0
ENSG00000142892	0	0	0	0	0	0	0	0	0	0
ENSG00000142961	0	0	0	0	0	0	0	0	0	0
ENSG00000143013	0	0	0	0	0	0	0	0	0	0
ENSG00000143033	0	0	0	0	0	0	0	0	0	0
ENSG00000143079	0	0	0	0	0	0	0	0	0	0
ENSG00000143105	0	0	0	0	0	0	0	0	0	0
ENSG00000143155	0	0	0	0	0	0	0	0	0	0
ENSG00000143164	0	0	0	0	0	0	0	0	0	0
ENSG00000143179	0	0	0	0	0	0	0	0	0	0
ENSG00000143183	0	0	0	0	0	0	0	0	0	0
ENSG00000143190	0	0	0	0	0	0	0	0	0	0
ENSG00000143228	0	0	0	0	0	0	0	0	0	0
ENSG00000143324	0	0	0	0	0	0	0	0	0	0
ENSG00000143341	0	0	0	0	0	0	0	0	0	0
ENSG00000143368	0	0	0	0	0	0	0	0	0	1
ENSG00000143384	0	1	1	1	1	1	0	1	1	0
ENSG00000143401	0	0	0	0	0	0	0	0	0	0
ENSG00000143452	0	0	0	0	0	0	0	0	0	0
ENSG00000143469	0	0	0	0	0	0	0	0	0	0
ENSG00000143473	0	0	0	0	0	0	0	0	0	0
ENSG00000143479	0	0	0	0	0	0	0	0	0	0
ENSG00000143499	0	0	0	0	0	0	0	0	0	0
ENSG00000143507	0	0	0	0	0	0	0	0	0	0
ENSG00000143514	0	0	0	0	0	0	0	0	0	0
ENSG00000143621	0	1	1	1	1	0	1	1	1	1
ENSG00000143643	0	0	0	0	0	0	0	0	0	0
ENSG00000143653	1	0	0	0	0	0	0	0	0	0
ENSG00000143740	0	0	0	0	0	0	0	0	0	0
ENSG00000143748	0	0	0	0	0	0	0	0	0	0
ENSG00000143756	0	0	0	0	0	0	0	0	0	0
ENSG00000143772	0	0	0	0	0	0	0	0	0	0
ENSG00000143799	0	0	0	0	0	0	0	0	0	0
ENSG00000143870	0	1	0	1	1	0	0	1	1	1
ENSG00000143891	0	1	0	1	1	0	0	0	0	0
ENSG00000143924	0	0	0	0	0	0	0	0	0	0
ENSG00000143951	0	0	0	0	0	0	0	0	0	0
ENSG00000144048	0	0	0	0	0	0	0	0	0	0
ENSG00000144061	0	0	0	0	0	0	0	0	0	0
ENSG00000144120	0	0	0	0	0	0	0	0	0	0
ENSG00000144228	0	0	0	0	0	0	0	0	0	0
ENSG00000144231	0	0	0	0	0	0	0	0	0	0
ENSG00000144306	0	0	0	0	0	0	0	0	0	0
ENSG00000144320	0	0	0	0	0	0	0	0	0	0
ENSG00000144357	0	0	0	0	0	0	0	0	0	0
ENSG00000144366	0	0	0	0	0	0	0	0	0	0
ENSG00000144451	0	0	0	0	0	0	0	0	0	0
ENSG00000144455	0	0	0	0	0	0	0	0	0	0
ENSG00000144460	0	0	0	0	0	0	0	0	0	0
ENSG00000144560	0	0	0	0	0	0	0	0	0	0
ENSG00000144567	0	0	0	0	0	0	0	0	0	0
ENSG00000144580	0	0	0	0	0	0	0	0	0	0
ENSG00000144589	0	0	0	0	0	0	0	0	0	0
ENSG00000144645	0	0	0	0	0	0	0	0	0	0
ENSG00000144668	0	0	0	0	0	0	0	0	0	0
ENSG00000144677	0	0	0	0	0	0	0	0	0	0
ENSG00000144681	0	0	0	0	0	0	0	0	0	0
ENSG00000144730	0	0	0	0	0	0	0	0	0	0
ENSG00000144747	0	0	0	0	0	0	0	0	0	0
ENSG00000144749	0	0	0	0	0	0	0	0	0	0
ENSG00000144805	0	0	0	0	0	0	0	0	0	0
ENSG00000144810	0	0	0	0	0	0	0	0	0	0
ENSG00000144840	0	0	0	0	0	0	0	0	0	0
ENSG00000144847	0	0	0	0	0	0	0	0	0	0
ENSG00000144848	0	0	0	0	0	0	0	0	0	0
ENSG00000144857	0	0	0	0	0	0	0	0	0	0
ENSG00000144867	0	0	0	0	1	0	0	0	0	0
ENSG00000144895	0	0	0	0	0	0	0	0	0	0
ENSG00000144909	0	0	0	0	0	0	0	0	0	0
ENSG00000144935	0	0	0	0	0	0	0	0	0	0
ENSG00000145041	0	0	0	0	0	0	0	0	0	0
ENSG00000145075	0	0	0	0	0	0	0	0	0	0
ENSG00000145133	0	0	0	0	0	0	0	0	0	0
ENSG00000145191	0	0	0	0	0	0	0	0	0	0
ENSG00000145214	0	0	0	0	0	0	0	0	0	0
ENSG00000145244	0	0	0	0	0	0	0	0	0	0
ENSG00000145293	0	0	0	0	0	0	0	0	0	0
ENSG00000145332	0	0	0	0	0	0	0	0	0	0
ENSG00000145375	0	0	0	0	0	0	0	0	0	0
ENSG00000145384	0	1	0	0	0	0	0	0	0	0
ENSG00000145388	0	0	0	0	0	0	0	0	0	0
ENSG00000145390	0	0	0	0	0	0	0	0	0	0
ENSG00000145431	0	0	0	0	0	0	0	0	0	0
ENSG00000145439	0	0	0	0	0	0	0	0	0	0
ENSG00000145495	0	0	0	0	0	0	0	0	0	0
ENSG00000145632	0	0	0	0	0	0	0	0	0	0
ENSG00000145675	0	0	0	0	0	0	0	0	0	0
ENSG00000145708	0	0	0	0	0	0	0	0	0	0
ENSG00000145715	0	0	0	0	0	0	0	0	0	0
ENSG00000145730	0	0	0	0	0	0	0	0	0	0
ENSG00000145740	0	0	0	0	0	0	0	0	0	0
ENSG00000145741	1	1	0	1	1	1	1	1	1	1
ENSG00000145743	0	0	0	0	0	0	0	0	0	0
ENSG00000145780	0	0	0	0	0	0	1	0	0	0
ENSG00000145781	0	0	0	0	0	0	0	0	0	0
ENSG00000145819	0	0	0	0	0	0	0	0	0	0
ENSG00000145824	1	0	0	0	0	0	0	0	0	0
ENSG00000145860	0	0	0	0	0	0	0	0	0	0
ENSG00000145934	0	0	0	0	0	0	0	0	0	0
ENSG00000145979	0	0	0	0	0	0	0	0	0	0
ENSG00000145990	0	0	0	0	0	0	0	0	0	0
ENSG00000146072	0	0	0	0	0	0	0	0	0	0
ENSG00000146166	0	0	0	0	0	0	0	0	0	0
ENSG00000146221	0	0	0	0	0	0	0	0	0	0
ENSG00000146247	0	0	0	0	0	0	0	0	0	0
ENSG00000146373	0	0	0	0	0	0	0	0	0	0
ENSG00000146376	0	0	0	0	0	0	0	0	0	0
ENSG00000146576	0	0	0	0	0	0	0	0	0	0
ENSG00000146648	0	0	0	0	0	0	0	0	0	0
ENSG00000146684	0	0	0	0	0	0	0	0	0	0
ENSG00000146701	1	1	1	1	1	1	1	1	1	1
ENSG00000146842	0	0	0	0	0	0	0	0	0	0
ENSG00000146872	0	0	0	0	0	0	0	0	0	0
ENSG00000146909	0	0	0	0	0	0	0	0	0	0
ENSG00000147036	0	0	0	0	0	0	0	0	0	0
ENSG00000147044	0	0	0	0	0	0	0	0	0	0
ENSG00000147099	0	0	0	0	0	0	0	0	0	0
ENSG00000147145	0	0	0	0	0	0	0	0	0	0
ENSG00000147162	1	1	0	1	0	1	0	1	1	0
ENSG00000147234	0	0	0	0	0	0	0	0	0	0
ENSG00000147364	0	0	0	0	0	0	0	0	0	0
ENSG00000147416	1	0	0	1	0	1	0	0	0	0
ENSG00000147465	0	0	0	0	0	0	0	0	0	0
ENSG00000147488	0	0	0	0	0	0	0	0	0	0
ENSG00000147536	0	0	0	0	0	0	0	0	0	0
ENSG00000147576	0	0	0	0	0	0	0	0	0	0
[truncated: 1,075 more rows]

## Sheet: top4  wfully conserved events
	CNS	Intestine	Heart	Kidney	Liver	Eye	Muscle	Spleen	Stomach	Testis
ENSG00000000003	0	0	0	0	0	0	0	0	0	0
ENSG00000001167	0	0	0	0	0	0	0	0	0	0
ENSG00000001461	0	0	0	0	0	0	0	0	0	0
ENSG00000001561	0	0	0	0	0	0	0	0	0	0
ENSG00000001626	0	0	0	0	0	0	0	0	0	0
ENSG00000002016	0	0	0	0	0	0	0	0	0	0
ENSG00000002822	0	0	0	0	0	0	0	0	0	0
ENSG00000003056	0	0	0	0	0	0	0	1	0	0
ENSG00000003137	0	0	0	0	0	0	0	0	0	0
ENSG00000003987	0	0	0	0	0	0	0	0	0	0
ENSG00000003989	0	0	0	0	0	0	0	0	0	0
ENSG00000004142	1	0	1	0	0	0	0	0	1	0
ENSG00000004399	0	0	0	0	0	0	0	0	0	0
ENSG00000004455	0	0	0	0	0	0	0	0	0	0
ENSG00000004487	0	0	0	0	0	0	0	0	0	0
ENSG00000004700	0	0	0	0	0	0	0	0	0	0
ENSG00000004809	0	0	0	0	0	0	0	0	0	0
ENSG00000005020	0	0	0	0	0	0	0	0	0	0
ENSG00000005108	0	0	0	0	0	0	0	0	0	0
ENSG00000005156	0	0	0	0	0	0	0	0	0	0
ENSG00000005981	0	0	0	0	0	0	0	0	0	0
ENSG00000006007	0	0	0	0	0	0	0	0	0	0
ENSG00000006114	0	0	0	0	0	0	0	0	0	0
ENSG00000006125	0	0	0	0	0	0	0	0	0	0
ENSG00000006282	0	0	0	0	0	0	0	0	0	0
ENSG00000006451	0	0	1	0	0	0	0	0	0	1
ENSG00000006459	0	0	0	0	0	0	0	0	0	0
ENSG00000006530	0	0	0	0	0	0	0	0	0	0
ENSG00000006625	0	0	0	0	0	0	0	0	0	0
ENSG00000006715	0	0	0	0	0	0	0	0	0	0
ENSG00000006744	0	0	0	0	0	0	0	0	0	0
ENSG00000006831	0	1	0	0	0	0	0	0	1	0
ENSG00000007001	0	0	0	0	0	0	0	0	0	0
ENSG00000007080	0	0	0	0	0	0	0	0	0	0
ENSG00000007168	1	0	1	1	1	1	1	1	1	1
ENSG00000007520	0	0	0	0	0	0	0	0	0	0
ENSG00000007944	0	0	0	0	0	0	0	0	0	0
ENSG00000007952	0	0	0	0	0	0	0	0	0	0
ENSG00000008018	0	0	0	0	0	0	0	0	1	1
ENSG00000008196	0	0	0	0	0	0	0	0	0	0
ENSG00000008256	0	0	0	0	0	0	0	0	0	0
ENSG00000008311	0	0	0	0	0	0	0	0	0	0
ENSG00000008405	0	0	0	0	0	0	0	0	0	0
ENSG00000008710	0	0	0	0	0	0	0	0	0	0
ENSG00000008838	0	0	0	0	0	0	0	0	0	0
ENSG00000009335	0	0	0	0	0	0	0	0	0	0
ENSG00000009954	0	0	0	0	0	0	0	0	0	0
ENSG00000010017	0	0	0	0	0	0	1	0	0	1
ENSG00000010072	0	0	0	0	0	0	0	0	0	0
ENSG00000010165	0	0	0	0	0	0	0	0	0	0
ENSG00000010256	1	1	1	1	1	1	1	0	1	1
ENSG00000010810	0	0	0	0	0	0	0	0	0	0
ENSG00000011021	0	0	0	0	0	0	0	0	0	0
ENSG00000011028	0	0	0	0	0	0	0	0	0	0
ENSG00000011105	0	0	0	0	0	0	0	0	0	0
ENSG00000011114	0	0	0	0	0	0	0	0	0	0
ENSG00000011143	0	0	0	0	0	0	0	0	0	0
ENSG00000011258	0	0	0	0	0	0	0	0	0	0
ENSG00000011376	0	0	0	0	0	0	0	0	0	0
ENSG00000011405	0	0	0	0	0	0	0	0	0	0
ENSG00000011677	0	0	0	0	0	0	0	0	0	0
ENSG00000012232	0	0	0	0	0	0	0	0	0	0
ENSG00000012660	0	0	0	0	0	0	0	0	0	0
ENSG00000012963	0	0	0	0	0	0	0	0	0	0
ENSG00000013288	0	0	0	0	0	0	0	0	0	0
ENSG00000013293	0	0	0	0	0	0	0	0	0	0
ENSG00000013364	0	0	0	0	0	0	0	0	0	0
ENSG00000013503	0	0	0	0	0	0	0	0	0	0
ENSG00000013810	0	0	0	0	0	0	0	0	0	0
ENSG00000014123	0	0	0	0	0	0	0	0	0	0
ENSG00000014216	0	0	0	0	0	0	0	0	0	0
ENSG00000014824	0	0	0	0	0	0	0	0	0	0
ENSG00000015479	0	0	0	0	0	0	0	0	0	0
ENSG00000015676	0	0	0	0	0	0	0	0	0	0
ENSG00000017260	0	0	0	0	0	0	0	0	0	0
ENSG00000017427	0	0	0	0	0	0	0	0	0	0
ENSG00000017797	1	0	0	0	0	0	0	1	0	0
ENSG00000018189	0	0	0	0	0	0	0	0	0	0
ENSG00000018510	0	0	0	0	0	0	0	0	0	0
ENSG00000019186	0	0	0	0	0	0	0	0	0	0
ENSG00000019549	0	0	0	0	0	0	0	0	0	0
ENSG00000019582	0	1	0	1	1	0	1	1	1	0
ENSG00000020922	0	0	0	0	0	0	0	0	0	0
ENSG00000021776	0	0	0	0	0	0	0	0	0	0
ENSG00000021826	0	0	0	0	0	0	0	0	0	0
ENSG00000021852	0	0	0	0	1	0	0	0	0	0
ENSG00000022277	0	1	0	0	0	1	0	1	1	0
ENSG00000023041	0	0	0	0	0	0	0	0	0	0
ENSG00000023171	0	0	0	0	0	0	0	0	0	0
ENSG00000023228	1	1	1	1	0	1	1	0	1	0
ENSG00000023318	0	0	1	0	0	0	0	0	1	0
ENSG00000023516	0	0	0	0	0	0	0	0	0	0
ENSG00000023572	0	0	0	0	0	0	0	0	0	0
ENSG00000023608	0	0	0	0	0	0	0	0	0	0
ENSG00000023839	0	0	0	0	0	0	0	0	0	0
ENSG00000023892	0	0	0	0	0	0	0	0	0	0
ENSG00000023909	0	0	0	0	0	0	0	0	0	0
ENSG00000024048	0	0	0	0	0	0	0	0	0	0
ENSG00000025796	0	0	0	0	0	1	0	0	0	1
ENSG00000026297	0	0	0	0	0	0	0	1	0	0
ENSG00000026652	0	0	0	0	0	0	0	0	0	0
ENSG00000027001	0	0	0	0	0	0	0	0	0	0
ENSG00000027075	0	0	0	0	0	0	0	0	0	0
ENSG00000028116	0	0	0	0	0	0	0	0	0	0
ENSG00000028203	0	0	0	0	0	0	0	0	0	0
ENSG00000028528	0	1	0	0	1	0	1	1	1	0
ENSG00000029364	0	0	0	0	0	0	0	0	0	0
ENSG00000029725	0	0	0	0	0	0	0	0	0	0
ENSG00000030066	0	0	0	0	0	0	0	0	0	0
ENSG00000030304	0	0	0	0	0	0	0	0	0	0
ENSG00000030419	0	0	0	0	0	0	0	0	0	0
ENSG00000031823	0	0	0	0	0	0	0	0	0	0
ENSG00000032389	0	0	0	0	0	0	0	0	0	0
ENSG00000033030	0	0	0	0	0	0	0	0	0	0
ENSG00000033170	0	0	0	0	0	0	0	0	0	0
ENSG00000033178	0	0	0	0	0	0	0	0	0	0
ENSG00000033327	0	0	0	0	0	0	0	0	0	0
ENSG00000033627	0	0	0	0	0	0	0	0	0	0
ENSG00000033800	0	0	0	0	0	0	0	0	0	0
ENSG00000034063	0	0	0	0	0	0	0	0	0	0
ENSG00000034533	0	0	0	0	0	0	0	0	0	0
ENSG00000034677	0	0	0	0	0	0	0	0	0	0
ENSG00000034693	0	0	0	0	0	0	0	0	0	0
ENSG00000035115	0	0	0	0	0	0	0	0	0	0
ENSG00000035499	0	0	0	0	0	0	0	0	0	0
ENSG00000035681	0	0	0	0	0	0	0	0	0	0
ENSG00000035687	0	1	0	0	0	0	0	1	1	0
ENSG00000036054	0	0	0	0	0	0	0	0	0	0
ENSG00000036257	0	0	0	0	0	0	0	0	0	0
ENSG00000036448	0	0	0	0	0	0	0	0	0	0
ENSG00000036473	0	0	0	0	0	0	0	0	0	0
ENSG00000036672	0	0	0	0	0	0	0	0	0	0
ENSG00000036828	0	0	0	0	0	0	0	0	0	0
ENSG00000037637	0	0	0	0	0	0	0	0	0	0
ENSG00000038002	0	0	0	0	0	0	0	0	0	0
ENSG00000038274	0	0	0	0	0	0	0	0	0	0
ENSG00000038358	0	0	0	0	0	0	0	0	0	0
ENSG00000038532	0	0	0	0	0	0	0	0	0	0
ENSG00000040341	1	0	0	0	0	0	1	0	0	0
ENSG00000041802	0	0	0	0	0	0	0	0	0	0
ENSG00000042429	0	0	0	0	0	0	0	0	0	0
ENSG00000042753	0	0	0	0	0	0	0	0	0	0
ENSG00000043514	0	0	0	0	0	0	0	0	0	0
ENSG00000043822	0	0	0	0	0	0	0	0	0	0
ENSG00000046653	1	0	0	0	0	1	0	0	0	0
ENSG00000047056	0	0	0	0	0	0	0	0	0	0
ENSG00000047188	0	0	0	0	0	0	0	0	0	0
ENSG00000047249	1	0	0	0	0	0	0	0	0	0
ENSG00000047315	0	0	0	0	0	0	0	0	0	0
ENSG00000047346	0	0	0	0	0	0	0	0	0	0
ENSG00000047410	0	0	0	0	0	0	0	0	0	0
ENSG00000047648	0	0	0	0	0	0	0	0	0	0
ENSG00000047932	0	0	0	0	0	0	0	0	0	0
ENSG00000048028	0	0	0	0	0	0	0	0	0	0
ENSG00000048545	0	0	0	0	0	0	0	0	0	0
ENSG00000048740	0	0	0	0	0	0	0	0	0	0
ENSG00000049130	0	0	0	0	0	0	0	0	0	0
ENSG00000049239	0	0	0	0	0	0	0	0	0	0
ENSG00000049449	0	0	0	0	0	0	0	0	0	0
ENSG00000049541	0	0	0	0	0	0	0	0	0	0
ENSG00000049656	0	0	0	0	0	0	0	0	0	0
ENSG00000049759	0	0	0	0	0	0	0	0	0	0
ENSG00000050130	0	0	0	0	0	0	0	0	0	0
ENSG00000050405	0	0	0	0	0	0	0	0	0	0
ENSG00000051009	0	0	0	0	0	0	0	0	0	0
ENSG00000051341	0	0	0	0	0	0	0	0	0	0
ENSG00000051620	1	0	0	0	0	0	0	0	0	0
ENSG00000052723	0	0	0	0	0	0	0	0	0	0
ENSG00000052749	0	0	0	0	0	0	0	0	0	0
ENSG00000052841	0	0	0	0	0	0	0	0	0	0
ENSG00000053372	0	0	0	0	0	0	0	0	0	0
ENSG00000053501	0	0	0	0	0	0	0	0	0	0
ENSG00000053900	0	0	0	0	0	0	0	0	0	0
ENSG00000053918	0	0	0	0	0	0	0	0	0	0
ENSG00000054116	0	0	0	0	0	0	0	0	0	0
ENSG00000054179	0	0	0	0	0	0	0	0	0	0
ENSG00000054392	0	0	0	0	0	0	0	0	0	0
ENSG00000054803	0	0	0	0	0	0	0	0	0	0
ENSG00000054965	0	0	0	0	0	0	0	0	0	0
ENSG00000054983	0	0	0	0	0	0	0	0	0	0
ENSG00000055044	0	0	0	0	0	0	0	1	0	0
ENSG00000055070	0	0	0	0	0	0	0	0	0	0
ENSG00000055208	0	0	0	0	0	0	0	0	0	0
ENSG00000055609	0	0	0	0	0	0	0	0	0	0
ENSG00000055732	0	0	0	0	0	0	0	0	0	0
ENSG00000055813	0	0	0	0	0	0	0	0	0	0
ENSG00000055917	0	0	0	0	0	0	0	0	0	0
ENSG00000056291	0	0	0	0	0	0	0	0	0	0
ENSG00000057019	0	0	0	0	0	0	0	0	0	0
ENSG00000057252	0	0	0	0	0	0	0	0	0	0
ENSG00000057468	0	0	0	0	0	0	0	0	0	0
ENSG00000057593	0	0	0	0	0	0	0	0	0	0
ENSG00000057704	0	0	0	0	0	0	0	0	0	0
ENSG00000058063	0	0	0	0	0	0	0	0	0	0
ENSG00000058272	1	1	1	0	0	0	0	0	1	0
ENSG00000058600	0	0	0	0	0	0	0	0	0	0
ENSG00000058804	0	0	0	0	0	0	0	0	0	0
ENSG00000059573	0	0	0	0	0	0	0	0	0	0
ENSG00000059588	0	0	0	0	0	0	0	0	0	0
ENSG00000059758	0	0	0	0	0	0	0	0	0	0
ENSG00000060069	0	0	0	0	0	0	0	0	0	0
ENSG00000060237	0	0	0	0	0	0	0	0	0	0
ENSG00000060339	0	0	0	0	0	0	0	0	0	0
ENSG00000061273	0	0	0	0	0	0	0	0	0	0
ENSG00000061676	1	0	0	0	0	1	0	0	0	0
ENSG00000061794	0	0	0	0	0	0	0	0	0	0
ENSG00000061918	1	0	0	0	0	0	0	0	0	0
ENSG00000061936	0	0	0	0	0	0	0	0	0	0
ENSG00000061987	0	0	0	0	0	0	0	0	0	0
ENSG00000062598	0	0	0	0	0	0	0	0	0	0
ENSG00000062716	0	1	0	0	1	0	0	0	0	0
ENSG00000062725	1	0	0	0	0	0	0	0	0	0
ENSG00000063660	0	0	0	0	0	0	0	0	0	0
ENSG00000064102	0	0	0	0	0	0	0	0	0	0
ENSG00000064309	0	0	0	0	0	0	0	0	0	0
ENSG00000064419	0	0	0	0	0	0	1	0	0	0
ENSG00000064601	0	1	0	1	1	1	0	1	1	0
ENSG00000064655	0	0	0	0	0	0	0	0	0	0
ENSG00000064692	0	0	0	0	0	0	0	0	0	0
ENSG00000064703	0	0	0	0	0	0	0	0	0	0
ENSG00000064835	0	0	0	0	0	0	0	0	0	0
ENSG00000064932	0	0	0	0	0	0	0	0	0	0
ENSG00000064989	0	0	0	0	0	0	0	0	0	0
ENSG00000064999	0	0	0	0	0	0	0	0	0	0
ENSG00000065054	0	0	0	0	0	0	0	0	0	0
ENSG00000065150	0	0	0	0	0	0	0	0	0	0
ENSG00000065154	0	0	0	1	1	1	1	0	0	0
ENSG00000065183	0	0	0	0	0	0	0	0	0	0
ENSG00000065268	0	0	0	0	0	0	0	0	0	0
ENSG00000065308	0	0	0	0	0	0	0	0	0	0
ENSG00000065427	0	1	1	1	1	1	1	1	1	1
ENSG00000065457	0	0	0	0	0	0	0	0	0	0
ENSG00000065526	0	0	0	0	0	0	0	0	0	0
ENSG00000065534	0	0	0	0	0	0	0	0	0	0
ENSG00000065559	0	0	0	0	0	0	0	0	0	0
ENSG00000065600	0	0	0	0	0	0	0	0	0	0
ENSG00000065609	1	0	0	0	0	1	0	0	0	0
ENSG00000066027	0	0	0	0	0	0	0	0	0	0
ENSG00000066117	0	0	0	0	0	0	0	0	0	0
ENSG00000066135	0	0	0	0	0	0	0	0	0	0
ENSG00000066336	0	0	0	0	0	0	0	1	0	0
ENSG00000066422	0	0	0	0	0	0	0	0	0	0
ENSG00000066629	0	0	0	0	0	0	0	0	0	0
ENSG00000066926	0	0	0	0	0	0	0	0	0	0
ENSG00000067064	0	0	0	0	1	0	0	0	0	1
ENSG00000067141	0	0	0	0	0	0	0	0	0	0
ENSG00000067167	0	1	1	1	1	1	1	1	1	1
ENSG00000067221	0	0	0	0	0	0	0	0	0	0
ENSG00000067248	0	0	0	0	0	0	0	0	0	0
ENSG00000067704	0	0	0	0	0	0	0	0	0	0
ENSG00000067836	0	0	0	0	0	0	0	0	0	0
ENSG00000067900	0	0	0	0	0	0	0	0	0	0
ENSG00000068024	0	0	0	0	0	0	0	0	0	0
ENSG00000068079	0	0	0	0	0	0	0	0	0	0
ENSG00000068305	1	0	0	0	0	0	1	0	0	0
ENSG00000068383	1	0	0	0	0	0	0	0	0	0
ENSG00000068654	0	0	0	0	0	0	0	0	0	0
ENSG00000068697	1	1	1	1	1	1	1	1	1	0
ENSG00000068745	0	0	0	0	0	0	0	1	0	0
ENSG00000068878	0	0	0	0	0	0	0	0	0	0
ENSG00000068885	0	0	0	0	0	0	0	0	0	0
ENSG00000068912	0	0	0	0	0	0	0	0	0	0
ENSG00000069248	0	0	0	0	0	0	0	0	0	0
ENSG00000069275	1	1	0	1	0	1	1	1	1	0
ENSG00000069329	1	0	0	0	0	0	0	0	0	0
ENSG00000069702	0	0	0	0	0	0	0	0	0	0
ENSG00000069956	1	0	0	0	0	0	0	0	0	0
ENSG00000069966	0	0	0	0	0	0	0	0	0	0
ENSG00000069974	0	0	0	0	0	0	0	0	0	0
ENSG00000069998	0	0	0	0	0	0	0	0	0	0
ENSG00000070010	0	0	0	0	0	0	0	0	0	0
ENSG00000070018	0	0	0	0	0	0	0	0	0	0
ENSG00000070061	0	0	0	0	0	0	0	0	0	0
ENSG00000070269	0	0	0	0	0	0	0	0	0	0
ENSG00000070413	0	0	0	0	0	0	0	0	0	0
ENSG00000070444	0	0	0	0	0	0	0	0	0	0
ENSG00000070495	0	0	0	0	0	0	0	0	0	0
ENSG00000070501	0	0	0	0	0	0	0	0	0	0
ENSG00000070540	0	0	0	0	0	0	0	0	0	0
ENSG00000070669	0	0	0	0	0	0	0	0	0	0
ENSG00000070748	0	0	0	0	0	0	0	0	0	0
ENSG00000070756	1	1	1	1	1	1	1	1	1	1
ENSG00000070785	0	0	0	0	0	0	0	0	0	0
ENSG00000070831	0	0	0	0	0	0	0	0	0	0
ENSG00000071073	0	0	0	0	0	0	0	0	0	0
ENSG00000071189	0	0	0	0	0	0	0	0	0	0
ENSG00000071246	0	0	0	0	0	0	0	0	0	0
ENSG00000071462	0	0	0	0	0	0	0	0	0	0
ENSG00000071537	0	0	0	0	0	0	0	0	0	0
ENSG00000071539	0	0	0	0	0	0	0	0	0	0
ENSG00000071575	0	0	0	0	0	0	0	0	0	0
ENSG00000071626	0	0	0	0	0	0	0	0	0	0
ENSG00000071655	0	0	0	0	0	0	0	0	0	0
ENSG00000071994	0	0	0	0	0	0	0	0	0	0
ENSG00000072134	0	0	0	0	0	0	0	0	0	0
ENSG00000072274	0	0	0	0	0	0	0	0	0	0
ENSG00000072315	0	0	0	0	0	0	0	0	0	0
ENSG00000072364	0	0	0	0	0	0	0	0	0	0
ENSG00000072736	0	0	0	0	0	0	0	0	0	0
ENSG00000072786	0	0	0	0	0	0	0	0	0	0
ENSG00000072954	0	0	0	0	0	0	1	0	0	0
ENSG00000073060	0	0	0	0	0	0	0	0	0	0
ENSG00000073111	0	0	0	0	0	0	0	0	0	0
ENSG00000073146	0	0	0	0	0	0	0	0	0	1
ENSG00000073169	0	0	0	0	0	0	0	0	0	0
ENSG00000073350	0	0	0	0	0	0	0	0	0	0
ENSG00000073614	0	0	0	0	0	0	0	0	0	0
ENSG00000073711	0	0	0	0	0	0	0	0	0	0
ENSG00000073734	0	0	0	0	0	0	0	0	0	0
ENSG00000073849	0	0	0	0	0	0	0	1	0	0
ENSG00000074071	0	0	0	0	0	0	0	0	0	0
ENSG00000074211	1	0	0	0	0	0	0	0	0	0
ENSG00000074356	0	0	0	0	0	0	0	0	0	0
ENSG00000074410	0	0	0	0	0	0	0	0	0	0
ENSG00000074416	0	0	0	0	0	0	0	0	0	0
ENSG00000074582	0	0	0	0	0	0	0	0	0	0
ENSG00000074695	0	0	0	0	0	0	0	0	0	0
ENSG00000075089	0	0	0	0	0	0	0	0	0	0
ENSG00000075131	0	0	0	0	0	0	0	0	0	0
ENSG00000075151	0	0	0	0	0	0	0	0	0	0
ENSG00000075188	0	0	0	0	0	0	0	0	0	0
ENSG00000075213	0	0	0	0	0	0	0	0	0	0
ENSG00000075223	0	0	0	0	0	0	0	0	0	0
ENSG00000075239	0	0	0	0	0	0	0	0	0	0
ENSG00000075415	1	1	1	1	1	1	1	1	1	0
ENSG00000075461	0	0	0	0	0	0	0	0	0	0
ENSG00000075651	0	0	0	0	0	0	0	0	0	0
ENSG00000075790	0	0	0	0	0	0	1	0	0	0
ENSG00000075891	0	0	0	0	0	0	0	0	0	0
ENSG00000076043	0	0	0	0	0	0	0	0	0	0
ENSG00000076053	0	0	0	0	0	0	0	0	0	1
ENSG00000076351	0	0	0	0	0	0	0	0	0	0
ENSG00000076513	0	0	0	0	0	0	0	0	0	0
ENSG00000076604	0	0	0	0	0	0	0	0	0	0
ENSG00000076685	0	0	0	0	0	0	0	0	0	0
ENSG00000077063	0	0	0	0	0	0	0	0	0	0
ENSG00000077147	0	0	0	0	0	0	0	0	0	0
ENSG00000077152	0	0	0	0	0	0	0	0	0	0
ENSG00000077232	0	0	0	0	0	0	0	0	0	0
ENSG00000077254	0	0	0	0	0	0	0	0	0	0
ENSG00000077264	0	0	0	0	0	0	0	0	0	0
ENSG00000077279	0	0	0	0	0	0	0	0	0	0
ENSG00000077380	0	0	0	0	0	0	0	0	0	0
ENSG00000077420	0	0	0	0	0	0	0	0	0	0
ENSG00000077549	0	0	0	0	0	0	0	0	0	0
ENSG00000077684	0	0	0	0	0	0	0	0	0	0
ENSG00000077713	0	0	0	0	0	0	0	0	0	0
ENSG00000077943	0	0	0	0	0	0	0	0	0	0
ENSG00000078043	0	0	0	0	0	0	0	0	0	0
ENSG00000078070	0	0	0	0	0	0	0	0	0	0
ENSG00000078140	0	0	0	0	0	0	0	0	0	0
ENSG00000078142	0	0	0	0	0	0	0	0	0	0
ENSG00000078403	0	0	0	0	0	0	0	0	0	0
ENSG00000078579	0	0	0	0	0	0	0	0	0	0
ENSG00000078674	0	0	0	0	0	0	0	0	0	0
ENSG00000078687	0	0	0	0	0	0	0	0	0	0
ENSG00000078699	0	0	0	0	0	0	0	0	0	0
ENSG00000078747	0	0	0	0	0	0	0	0	0	0
ENSG00000078804	0	0	0	0	0	0	1	0	0	0
ENSG00000078872	0	0	0	0	0	0	0	0	0	0
ENSG00000078900	0	0	0	0	0	0	0	0	0	0
ENSG00000078902	0	0	0	0	0	0	0	0	0	0
ENSG00000079102	0	0	0	0	0	0	0	0	0	0
ENSG00000079134	0	0	0	0	0	0	0	0	0	1
ENSG00000079277	0	0	0	0	0	0	0	0	0	0
ENSG00000079387	0	0	0	0	0	0	0	0	0	0
ENSG00000079739	0	1	1	1	1	0	1	0	0	0
ENSG00000079785	0	0	0	0	0	0	1	0	0	0
ENSG00000079950	0	0	0	0	0	0	0	0	0	0
ENSG00000080166	0	0	0	0	0	1	0	0	0	0
ENSG00000080345	0	0	0	0	0	0	0	0	0	0
ENSG00000080371	1	1	1	0	1	0	1	1	1	0
ENSG00000080709	0	0	0	0	0	0	0	0	0	0
ENSG00000080802	0	0	0	0	0	0	0	0	0	0
ENSG00000080815	0	0	0	0	0	0	0	0	0	0
ENSG00000080819	0	0	0	0	0	0	0	0	0	0
ENSG00000081014	0	0	0	0	0	0	0	0	0	0
ENSG00000081026	0	0	0	0	0	0	0	0	0	0
ENSG00000081059	0	0	0	0	0	0	0	0	0	0
ENSG00000081154	0	0	0	0	0	0	0	0	0	0
ENSG00000081177	0	0	0	0	0	0	0	0	0	0
ENSG00000081181	0	0	0	0	0	0	0	0	0	0
ENSG00000081307	0	0	0	0	0	0	0	0	0	0
ENSG00000081692	0	0	0	0	0	0	0	0	0	0
ENSG00000081760	0	0	0	0	0	0	0	0	0	0
ENSG00000081800	0	0	0	0	0	0	0	0	0	0
ENSG00000081923	0	0	0	0	0	0	0	0	0	0
ENSG00000082014	0	0	0	0	0	0	0	0	0	0
ENSG00000082258	0	0	0	0	0	0	0	0	0	0
ENSG00000082269	0	0	0	0	0	0	0	0	0	0
ENSG00000082293	0	0	0	0	0	0	0	0	0	0
ENSG00000082397	0	0	0	0	0	0	0	0	0	0
ENSG00000082497	0	0	0	0	0	0	0	0	0	0
ENSG00000082515	0	0	0	1	1	0	0	0	1	0
ENSG00000082516	0	0	0	0	0	0	0	0	0	0
ENSG00000082641	0	0	0	0	0	0	0	0	0	0
ENSG00000082701	1	0	0	0	0	0	0	0	0	0
ENSG00000082898	0	0	0	0	0	0	0	0	0	1
ENSG00000082996	0	1	0	0	0	0	0	0	1	0
ENSG00000083123	0	0	1	0	0	0	0	0	0	0
ENSG00000083223	0	0	0	0	0	0	0	0	0	0
ENSG00000083444	0	0	0	0	0	0	0	0	0	0
ENSG00000083535	0	0	0	0	0	0	0	0	0	0
ENSG00000083544	0	0	0	0	0	0	0	0	0	0
ENSG00000083642	0	0	0	0	0	0	0	0	0	0
ENSG00000083896	1	0	0	0	0	0	0	1	0	0
ENSG00000083937	0	0	0	0	0	0	0	0	0	0
ENSG00000084072	0	0	0	1	0	0	0	0	0	0
ENSG00000084093	0	0	0	0	0	0	0	0	0	0
ENSG00000084110	0	0	0	0	1	0	0	0	0	0
ENSG00000084112	0	0	0	0	0	0	0	0	0	0
ENSG00000084234	1	1	1	1	1	1	0	0	1	0
ENSG00000084623	1	1	1	1	1	1	1	1	1	1
ENSG00000084652	0	0	0	0	0	0	0	0	0	0
ENSG00000084676	0	0	0	0	0	0	0	0	0	0
ENSG00000084710	0	0	0	0	0	0	0	0	0	0
ENSG00000084754	0	1	1	1	1	0	1	1	1	1
ENSG00000084774	0	0	0	0	0	0	0	0	0	0
ENSG00000085185	0	0	0	0	0	0	0	0	0	0
ENSG00000085274	0	0	0	0	0	0	0	0	0	0
ENSG00000085415	0	0	0	0	0	0	0	0	0	0
ENSG00000085733	0	1	0	0	0	1	0	0	1	0
ENSG00000085831	0	0	0	0	0	0	0	0	0	0
ENSG00000085832	0	0	0	0	0	0	0	0	0	0
ENSG00000085978	0	0	0	0	0	0	0	0	0	0
ENSG00000085982	0	0	0	0	0	0	0	0	0	0
ENSG00000085998	0	0	0	0	0	0	0	0	0	0
ENSG00000086015	0	0	0	0	0	0	0	0	0	0
ENSG00000086062	0	0	0	0	0	0	0	0	0	0
ENSG00000086102	0	0	0	0	0	0	0	0	0	0
ENSG00000086189	0	0	0	0	0	0	0	0	0	0
ENSG00000086232	0	0	0	0	0	0	0	0	0	0
ENSG00000086288	0	0	0	0	0	0	0	0	0	0
ENSG00000086475	0	0	0	0	0	0	0	0	0	0
ENSG00000086589	0	0	0	0	0	0	0	0	0	0
ENSG00000086827	0	0	0	0	0	0	0	0	0	0
ENSG00000086991	0	0	0	0	0	0	0	0	0	0
ENSG00000087095	0	0	0	0	0	0	0	0	0	0
ENSG00000087111	0	0	0	0	0	0	0	0	0	0
ENSG00000087191	1	1	1	1	1	1	1	1	1	1
ENSG00000087245	0	1	1	0	0	0	0	0	1	0
ENSG00000087258	1	0	0	0	0	1	0	0	0	0
ENSG00000087274	1	0	1	1	0	1	0	0	0	0
ENSG00000087303	0	0	0	0	0	0	0	0	0	0
ENSG00000087502	0	0	0	0	0	0	0	0	0	0
ENSG00000087903	0	0	0	0	0	0	0	0	0	0
ENSG00000088179	0	0	0	0	0	0	0	0	0	0
ENSG00000088205	0	0	0	0	0	0	0	0	0	0
ENSG00000088298	0	0	0	0	0	0	0	0	0	0
ENSG00000088325	0	0	0	0	0	0	0	0	0	1
ENSG00000088367	0	0	0	0	0	0	0	0	0	0
ENSG00000088451	0	0	0	0	0	0	0	0	0	0
ENSG00000088756	0	0	0	0	0	0	0	0	0	0
ENSG00000088808	0	0	0	0	0	0	0	0	0	0
ENSG00000088812	0	0	0	0	0	0	0	0	0	0
ENSG00000088826	0	0	0	0	0	0	0	0	0	0
ENSG00000088899	0	0	0	0	0	0	0	0	0	0
ENSG00000088930	0	0	0	0	0	0	0	0	0	0
ENSG00000089022	0	0	0	0	0	0	0	0	0	0
ENSG00000089057	0	0	0	0	0	0	0	0	0	0
ENSG00000089163	0	0	0	0	0	0	0	0	0	0
ENSG00000089195	0	0	0	0	0	0	0	0	0	0
ENSG00000089225	0	0	0	0	0	0	0	0	0	0
ENSG00000089234	0	0	0	0	0	0	0	0	0	0
ENSG00000089250	0	0	0	0	0	0	0	0	0	0
ENSG00000089486	1	0	0	0	0	1	0	0	0	0
ENSG00000089693	1	1	0	0	0	1	0	0	1	1
ENSG00000089737	0	0	0	0	0	0	0	0	0	0
ENSG00000090020	0	0	0	0	0	0	0	0	0	0
ENSG00000090061	0	0	0	0	0	0	1	0	0	0
ENSG00000090263	0	0	0	0	0	0	0	0	0	0
ENSG00000090273	0	1	1	1	1	0	0	0	1	1
ENSG00000090316	0	0	0	0	0	0	0	0	0	0
ENSG00000090674	0	0	0	0	0	0	0	0	0	0
ENSG00000090989	0	0	0	0	0	0	0	0	0	0
ENSG00000091010	0	0	0	0	0	0	0	0	0	0
ENSG00000091039	0	0	0	0	0	0	0	0	0	0
ENSG00000091129	1	0	0	0	0	0	0	0	0	0
ENSG00000091140	1	1	1	1	1	1	1	1	1	0
ENSG00000091157	0	0	0	0	0	0	0	0	0	0
ENSG00000091164	0	1	0	1	1	0	1	0	1	1
ENSG00000091409	0	0	0	0	0	0	0	0	0	0
ENSG00000091436	0	0	0	0	0	0	0	0	0	0
ENSG00000091542	0	0	1	0	0	0	1	0	0	0
ENSG00000091664	0	0	0	0	0	0	0	0	0	0
ENSG00000091831	0	0	0	0	0	0	0	0	0	0
ENSG00000091986	0	0	1	0	0	0	0	0	0	0
ENSG00000092020	0	0	0	0	0	0	0	0	0	0
ENSG00000092108	0	0	0	0	0	0	0	0	0	0
ENSG00000092421	0	0	0	0	0	0	0	0	0	0
ENSG00000092531	0	0	0	0	0	0	0	0	0	0
ENSG00000092847	0	0	0	0	0	0	0	0	0	0
ENSG00000092871	0	0	0	0	0	0	0	0	0	0
ENSG00000092969	0	0	0	0	0	0	0	0	0	0
ENSG00000092978	0	0	0	0	0	0	0	0	0	0
ENSG00000093183	0	0	0	0	0	0	0	0	0	0
ENSG00000093222	0	0	0	0	0	0	0	0	0	0
ENSG00000094841	0	0	0	0	0	0	0	0	0	0
ENSG00000094880	0	0	0	0	0	0	0	0	0	0
ENSG00000095209	0	0	0	0	0	0	0	0	0	0
ENSG00000095261	0	0	0	0	0	0	0	0	0	0
ENSG00000095303	0	0	0	0	0	0	0	0	0	0
ENSG00000095319	0	0	0	0	0	0	0	0	0	0
ENSG00000095370	0	0	0	0	0	0	0	0	0	0
ENSG00000095397	0	0	0	0	0	0	0	0	0	0
ENSG00000095485	0	0	0	0	0	0	0	0	0	0
ENSG00000095596	0	0	0	0	0	0	0	0	0	0
ENSG00000095637	0	0	1	0	0	0	0	0	0	0
ENSG00000095787	1	0	0	0	0	1	0	1	0	1
ENSG00000095951	0	0	0	0	0	0	0	0	0	0
ENSG00000096080	0	0	0	0	0	0	1	0	1	0
ENSG00000096401	1	1	0	1	0	1	0	0	0	1
ENSG00000096717	0	0	0	0	0	0	0	0	0	0
ENSG00000096746	0	0	0	0	0	0	0	0	0	0
ENSG00000096968	0	0	0	0	0	0	0	0	0	0
ENSG00000097007	0	0	0	0	0	0	0	0	0	0
ENSG00000097033	0	0	0	0	0	0	0	0	0	1
ENSG00000097046	0	0	0	0	0	0	0	0	0	0
ENSG00000099250	0	0	0	0	0	0	0	0	0	0
ENSG00000099814	0	0	0	0	0	0	0	0	0	0
ENSG00000099821	0	0	0	0	0	0	0	0	0	0
ENSG00000099889	0	0	0	0	0	0	0	0	0	0
ENSG00000099899	0	0	0	0	0	0	0	0	0	0
ENSG00000099917	0	0	0	0	0	0	0	0	0	0
ENSG00000099940	0	0	0	0	0	0	0	0	0	0
ENSG00000099942	0	0	0	0	0	0	0	0	0	0
ENSG00000099949	0	0	0	0	0	0	0	0	0	0
ENSG00000099953	0	0	0	0	0	0	0	0	0	0
ENSG00000099956	0	0	0	0	0	0	0	0	0	0
ENSG00000099991	0	0	0	0	0	0	0	0	0	0
ENSG00000099992	0	0	0	0	0	0	0	0	0	0
ENSG00000099995	0	0	0	0	0	0	0	0	0	0
ENSG00000100014	0	0	0	0	0	0	0	0	0	0
ENSG00000100023	0	0	0	0	0	0	0	0	0	0
ENSG00000100030	1	0	0	0	0	0	0	0	0	0
ENSG00000100033	0	0	0	0	0	0	0	0	0	0
ENSG00000100038	0	0	0	0	0	0	0	0	0	0
ENSG00000100053	0	0	0	0	0	0	0	0	0	0
ENSG00000100056	0	0	0	0	0	0	0	0	0	0
ENSG00000100083	0	0	0	0	0	0	0	0	0	0
ENSG00000100116	0	0	0	0	0	0	0	0	0	0
ENSG00000100122	0	0	0	0	0	0	0	0	0	0
ENSG00000100129	1	1	1	1	1	1	1	1	1	1
ENSG00000100167	0	0	0	0	0	0	0	0	0	0
ENSG00000100207	0	0	0	0	0	0	0	0	0	0
ENSG00000100219	0	1	1	0	1	1	1	1	1	0
ENSG00000100221	0	0	0	0	0	0	0	0	0	0
ENSG00000100226	0	0	0	0	0	0	0	0	0	0
ENSG00000100227	0	0	0	0	0	0	0	1	1	0
ENSG00000100234	0	0	1	0	0	1	0	1	0	0
ENSG00000100243	0	1	0	0	0	1	0	1	1	0
ENSG00000100246	0	0	0	0	0	0	0	0	0	1
ENSG00000100292	0	0	0	0	0	0	0	1	0	0
ENSG00000100294	0	0	0	0	0	0	0	0	0	0
ENSG00000100296	0	1	0	1	0	0	0	0	1	1
ENSG00000100299	0	0	0	0	0	0	0	0	0	0
ENSG00000100304	0	0	0	0	0	0	0	0	0	0
ENSG00000100319	0	0	0	0	0	0	0	0	0	0
ENSG00000100321	0	0	0	0	0	0	0	0	0	0
ENSG00000100324	0	0	0	0	0	0	0	0	0	0
ENSG00000100330	0	0	0	0	0	0	0	0	0	0
ENSG00000100335	0	0	0	0	0	0	0	0	0	0
ENSG00000100348	0	0	0	0	0	0	0	0	0	0
ENSG00000100353	1	1	1	1	1	1	1	1	1	1
ENSG00000100354	0	0	0	0	0	0	0	0	0	0
ENSG00000100357	0	1	1	0	0	0	1	0	1	1
ENSG00000100359	0	0	0	0	0	0	0	0	0	0
ENSG00000100401	0	0	0	0	0	0	0	0	0	0
ENSG00000100416	0	0	0	0	0	0	0	0	0	0
ENSG00000100418	0	0	0	0	0	0	0	0	0	0
ENSG00000100426	0	0	0	0	0	0	0	0	0	0
ENSG00000100433	0	0	0	0	0	0	0	0	0	0
ENSG00000100442	0	1	1	1	1	0	0	0	0	1
ENSG00000100473	0	0	0	0	0	0	0	0	0	0
ENSG00000100479	0	0	0	0	0	0	0	0	0	0
ENSG00000100485	0	0	0	0	0	0	0	0	0	0
ENSG00000100490	0	0	0	0	0	0	0	0	0	0
ENSG00000100528	1	1	0	1	0	1	1	1	1	0
ENSG00000100554	1	0	0	1	0	0	0	0	0	0
ENSG00000100591	0	0	0	1	0	0	0	0	0	0
ENSG00000100592	0	0	0	0	0	0	0	0	0	0
ENSG00000100593	0	0	0	0	0	0	0	0	0	0
ENSG00000100599	0	0	0	0	0	0	0	0	0	0
ENSG00000100600	0	1	0	0	0	0	0	1	1	0
ENSG00000100601	0	0	0	0	0	0	0	0	0	0
ENSG00000100605	0	0	0	0	0	0	0	0	0	0
ENSG00000100612	0	0	0	0	0	0	0	0	0	0
ENSG00000100626	0	0	0	0	0	0	0	0	0	0
ENSG00000100628	0	0	0	0	0	0	0	0	0	0
ENSG00000100647	0	0	0	0	0	0	0	0	0	0
ENSG00000100664	1	1	1	1	1	1	1	1	1	1
ENSG00000100697	0	0	0	0	0	0	0	0	0	0
ENSG00000100744	0	0	0	0	0	0	0	0	0	0
ENSG00000100767	0	0	0	0	0	0	0	0	0	0
ENSG00000100796	0	1	0	0	0	0	0	0	0	0
ENSG00000100815	0	0	0	0	0	0	0	0	0	0
ENSG00000100852	0	0	0	0	0	0	0	0	0	0
ENSG00000100865	0	0	0	0	0	0	0	0	0	0
ENSG00000100906	0	1	1	1	1	1	0	1	1	0
ENSG00000100941	0	1	1	0	1	0	0	1	1	0
ENSG00000100987	0	0	0	0	0	0	0	0	0	0
ENSG00000100991	0	1	0	0	0	0	1	1	0	1
ENSG00000100997	0	0	0	0	0	0	0	0	0	0
ENSG00000101019	0	0	0	0	0	0	0	0	0	0
ENSG00000101076	0	0	0	0	0	0	0	0	0	0
ENSG00000101132	0	0	0	0	0	0	0	0	0	0
ENSG00000101138	0	0	0	0	0	0	0	0	0	0
ENSG00000101144	0	0	0	0	0	0	0	0	0	0
ENSG00000101161	0	0	0	0	0	0	0	0	0	0
ENSG00000101189	0	0	0	0	0	0	0	0	0	0
ENSG00000101193	0	0	0	0	0	0	0	0	0	0
ENSG00000101199	0	0	0	0	0	0	0	0	0	0
ENSG00000101230	0	0	0	0	0	0	0	0	0	0
ENSG00000101265	0	0	0	0	0	0	0	0	0	0
ENSG00000101323	0	0	0	0	0	0	0	0	0	0
ENSG00000101333	0	0	0	0	0	0	0	0	0	0
ENSG00000101346	0	0	0	0	0	0	0	0	0	0
ENSG00000101347	0	0	0	0	0	0	0	0	0	0
ENSG00000101349	0	0	0	0	0	0	0	0	0	0
ENSG00000101350	0	0	0	0	0	0	0	0	0	0
ENSG00000101361	0	0	0	0	0	0	0	0	0	0
ENSG00000101365	0	0	1	0	0	0	1	0	0	0
ENSG00000101367	0	1	1	0	0	0	0	1	1	0
ENSG00000101384	0	0	0	0	0	0	0	0	0	0
ENSG00000101391	0	0	0	0	0	0	0	0	0	0
ENSG00000101407	0	0	0	0	0	0	0	0	0	0
ENSG00000101413	0	0	0	0	0	0	0	0	0	0
ENSG00000101417	0	0	0	0	0	0	0	0	0	0
ENSG00000101442	0	0	0	0	0	0	0	0	0	0
ENSG00000101452	0	0	0	0	0	0	0	0	0	0
ENSG00000101460	0	0	1	0	0	0	1	0	0	0
ENSG00000101464	0	0	0	0	0	0	0	0	0	0
ENSG00000101474	0	0	0	0	0	0	0	0	0	0
ENSG00000101557	0	0	0	0	0	0	0	0	0	0
ENSG00000101577	0	0	0	0	0	0	0	0	0	0
ENSG00000101624	0	0	0	0	0	0	0	0	0	0
ENSG00000101670	0	0	0	0	0	0	0	0	0	0
ENSG00000101752	0	0	0	0	0	0	0	0	0	0
ENSG00000101868	0	0	0	0	0	0	0	0	0	0
ENSG00000101890	0	0	0	0	0	0	0	0	0	0
ENSG00000101892	0	0	0	0	0	0	0	0	0	0
ENSG00000101928	0	0	0	0	0	0	0	0	0	0
ENSG00000101974	0	0	0	0	0	0	0	0	0	0
ENSG00000102024	0	0	0	0	1	0	0	0	0	0
ENSG00000102053	0	0	0	0	0	0	0	0	0	0
ENSG00000102081	0	0	0	0	0	0	0	0	0	0
ENSG00000102174	0	0	0	0	0	0	0	0	0	0
ENSG00000102189	0	0	0	0	0	0	0	0	0	0
ENSG00000102241	0	0	0	0	0	0	0	0	0	0
ENSG00000102383	0	0	0	0	0	0	0	0	0	0
ENSG00000102385	0	0	0	0	0	0	0	0	0	0
ENSG00000102393	0	0	0	0	0	0	0	0	0	0
ENSG00000102471	0	0	0	0	0	0	0	0	0	0
ENSG00000102531	0	0	0	0	0	0	0	0	0	0
ENSG00000102543	0	0	0	0	0	0	0	0	0	0
ENSG00000102683	0	0	0	0	0	0	1	0	0	0
ENSG00000102699	0	0	0	0	0	0	0	0	0	0
ENSG00000102858	1	0	0	0	0	0	0	0	1	0
ENSG00000102893	0	0	0	0	0	0	1	0	0	0
ENSG00000102897	0	0	0	0	0	0	0	0	0	0
ENSG00000102900	0	0	0	0	0	0	0	0	0	0
ENSG00000102908	0	0	0	0	0	0	0	0	0	0
ENSG00000102934	0	0	0	0	0	0	0	0	0	0
ENSG00000102967	0	0	0	0	0	0	0	0	0	0
ENSG00000102974	0	0	0	0	0	0	0	1	0	0
ENSG00000102978	0	0	0	0	0	0	0	0	0	0
ENSG00000102984	0	0	0	0	0	0	0	0	0	0
ENSG00000103024	0	0	0	0	0	0	0	0	0	0
ENSG00000103043	0	0	0	0	0	0	0	0	0	0
ENSG00000103051	0	0	0	0	0	0	0	0	0	0
ENSG00000103056	0	0	0	0	0	0	0	0	0	0
ENSG00000103066	0	0	0	0	0	0	0	0	0	0
ENSG00000103091	0	0	0	0	0	0	0	0	0	0
ENSG00000103126	0	0	0	0	0	0	0	0	0	0
ENSG00000103148	0	0	0	0	0	0	0	0	0	0
ENSG00000103174	0	0	0	0	0	0	0	0	0	0
ENSG00000103196	0	0	0	0	0	0	0	0	0	0
ENSG00000103197	0	0	0	0	0	0	0	0	0	0
ENSG00000103202	0	0	0	0	0	0	0	0	0	0
ENSG00000103227	0	0	0	0	0	0	0	0	0	0
ENSG00000103245	0	0	0	0	0	0	0	0	0	0
ENSG00000103257	0	0	0	0	0	1	0	0	0	0
ENSG00000103264	0	0	0	0	0	0	0	0	0	0
ENSG00000103274	0	0	0	0	0	0	0	0	0	0
ENSG00000103310	0	0	0	0	0	0	0	0	0	0
ENSG00000103316	0	0	0	0	0	0	0	0	0	0
ENSG00000103319	0	0	0	0	0	0	0	0	0	0
ENSG00000103326	0	0	0	0	0	0	0	0	0	0
ENSG00000103415	0	0	0	0	0	0	0	0	0	0
ENSG00000103449	0	0	0	0	0	0	0	0	0	0
ENSG00000103489	0	0	0	0	0	0	0	0	0	0
ENSG00000103657	0	0	0	0	0	0	0	0	0	0
ENSG00000103742	0	0	0	0	0	0	0	0	0	0
ENSG00000103855	0	0	0	0	0	0	0	0	0	0
ENSG00000103932	0	0	0	0	0	0	0	0	0	0
ENSG00000103966	0	0	0	0	0	0	0	0	0	0
ENSG00000104044	0	0	0	0	0	0	0	0	0	0
ENSG00000104112	1	0	0	0	0	0	0	0	0	0
ENSG00000104140	0	0	0	0	0	0	0	0	0	0
ENSG00000104154	0	0	0	0	0	0	0	0	0	0
ENSG00000104237	0	0	0	0	0	0	0	0	0	0
ENSG00000104290	0	0	0	0	0	0	0	0	0	0
ENSG00000104320	0	0	0	0	0	0	0	0	0	0
ENSG00000104321	0	0	0	0	0	0	0	0	0	0
ENSG00000104325	0	1	1	1	1	0	0	0	0	0
ENSG00000104408	0	0	0	0	0	0	0	0	0	0
ENSG00000104412	0	0	0	0	0	0	0	0	0	0
ENSG00000104415	0	0	0	0	0	0	0	0	0	0
ENSG00000104419	0	1	0	1	0	1	0	0	1	0
ENSG00000104497	0	0	0	0	0	0	0	0	0	0
ENSG00000104549	0	0	0	0	0	0	0	0	0	0
ENSG00000104613	0	0	0	0	0	0	0	0	0	0
ENSG00000104626	0	0	0	0	0	0	0	0	0	0
ENSG00000104637	0	0	0	0	0	0	0	0	0	0
ENSG00000104643	0	0	0	0	0	0	0	0	0	0
ENSG00000104687	0	0	0	0	0	0	0	0	0	0
ENSG00000104723	0	0	0	0	0	0	0	0	0	0
ENSG00000104725	0	0	0	0	0	0	0	0	0	0
ENSG00000104762	0	0	0	0	0	0	0	0	0	0
ENSG00000104763	0	1	0	0	0	0	0	0	1	0
ENSG00000104765	1	0	0	0	0	0	0	0	0	0
ENSG00000104885	0	0	0	0	0	0	0	0	0	0
ENSG00000104904	1	1	1	1	1	1	1	1	1	1
ENSG00000104969	0	0	0	0	0	0	0	0	0	0
ENSG00000104980	0	0	0	0	0	0	0	0	0	0
ENSG00000105053	0	0	0	0	0	0	0	0	0	0
ENSG00000105085	0	0	0	0	0	0	0	0	0	0
ENSG00000105173	0	0	0	0	0	0	0	0	0	0
ENSG00000105176	0	0	0	0	0	0	0	0	0	0
ENSG00000105185	0	0	0	0	0	0	0	0	0	0
ENSG00000105220	0	0	1	0	0	0	1	0	0	0
ENSG00000105229	0	0	0	0	0	0	0	0	0	0
ENSG00000105258	0	0	0	0	0	0	0	0	0	0
ENSG00000105289	0	0	0	0	0	0	0	0	0	0
ENSG00000105325	0	0	0	0	0	0	0	0	0	0
ENSG00000105355	0	0	0	0	0	0	0	0	0	0
ENSG00000105662	0	0	0	0	0	0	0	0	0	0
ENSG00000105669	1	1	0	1	1	1	1	1	1	0
ENSG00000105671	0	0	0	0	0	0	0	0	0	0
ENSG00000105676	0	0	0	0	0	0	0	0	0	0
ENSG00000105701	0	0	0	0	0	0	0	0	0	0
ENSG00000105705	0	0	0	0	0	0	0	0	0	0
ENSG00000105726	0	0	0	0	0	0	0	0	0	0
ENSG00000105784	0	0	0	0	0	0	0	0	0	0
ENSG00000105792	0	0	0	0	0	0	0	0	0	0
ENSG00000105793	0	0	0	0	0	0	0	0	0	0
ENSG00000105810	0	0	0	0	0	0	0	0	0	0
ENSG00000105825	0	0	0	0	0	0	0	0	0	0
ENSG00000105851	0	0	0	0	0	0	0	0	0	0
ENSG00000105856	0	1	0	0	1	0	0	0	1	0
ENSG00000105967	0	0	0	0	0	0	0	0	0	0
ENSG00000105972	0	0	0	0	0	0	0	0	0	0
ENSG00000105974	0	0	1	0	0	0	0	0	0	0
ENSG00000105982	0	0	0	0	0	0	0	0	0	0
ENSG00000105983	0	0	0	0	0	0	0	0	0	0
ENSG00000106009	0	0	0	0	0	0	0	0	0	0
ENSG00000106012	0	0	0	0	0	0	0	0	0	0
ENSG00000106052	1	0	0	0	0	0	0	0	0	0
ENSG00000106070	0	0	0	0	0	0	0	0	0	0
ENSG00000106077	0	0	0	0	0	0	0	0	0	0
ENSG00000106078	0	0	0	0	0	0	0	0	0	0
ENSG00000106105	0	0	0	0	0	0	1	0	1	0
ENSG00000106144	0	0	0	0	0	0	0	0	0	0
ENSG00000106211	0	0	1	0	0	1	1	0	0	0
ENSG00000106246	0	0	0	0	0	0	0	0	0	0
ENSG00000106263	0	0	0	0	0	0	1	0	0	0
ENSG00000106299	0	0	0	0	0	0	0	0	0	0
ENSG00000106305	0	1	0	1	0	0	1	0	0	1
ENSG00000106459	0	0	0	0	0	0	0	0	0	0
ENSG00000106460	0	0	0	0	0	0	0	0	0	0
ENSG00000106524	0	0	0	0	0	0	0	0	0	0
ENSG00000106546	0	0	0	0	0	0	0	0	0	0
ENSG00000106609	0	0	0	0	0	0	0	0	0	0
ENSG00000106617	0	0	0	0	0	0	0	0	0	0
ENSG00000106689	0	0	0	0	0	0	0	0	0	0
ENSG00000106692	0	0	0	0	0	0	0	0	0	0
ENSG00000106772	0	0	0	0	0	0	0	0	0	0
ENSG00000106804	0	0	0	0	1	0	0	0	0	0
ENSG00000106809	0	0	0	0	0	0	0	0	0	0
ENSG00000106852	0	0	0	0	0	0	0	0	0	0
ENSG00000106927	0	0	0	0	1	0	0	0	0	0
ENSG00000106993	0	0	0	0	0	0	0	0	0	0
ENSG00000107036	0	0	0	0	0	0	0	0	0	0
ENSG00000107104	0	0	0	0	0	0	0	0	0	0
ENSG00000107130	1	0	0	0	0	0	0	0	0	0
ENSG00000107147	0	0	0	0	0	0	0	0	0	0
ENSG00000107185	0	0	0	0	0	0	0	0	0	0
ENSG00000107223	0	1	0	0	0	0	0	0	0	0
ENSG00000107242	0	0	0	0	0	0	0	0	0	0
ENSG00000107262	0	0	0	0	0	0	0	0	0	0
ENSG00000107290	0	0	0	0	0	0	0	0	0	0
ENSG00000107331	1	0	0	0	0	0	0	0	0	0
ENSG00000107518	0	0	0	0	0	0	0	0	0	0
ENSG00000107521	0	0	0	0	0	0	0	0	0	0
ENSG00000107537	0	0	1	1	1	0	1	0	1	0
ENSG00000107566	0	0	0	0	0	0	0	0	0	0
ENSG00000107581	0	0	0	0	0	0	1	0	0	0
ENSG00000107618	0	0	0	0	0	1	0	0	0	0
ENSG00000107651	0	0	0	0	0	0	0	0	0	0
ENSG00000107679	0	0	0	0	0	0	0	0	0	0
ENSG00000107719	0	0	0	0	0	0	0	0	0	0
ENSG00000107731	0	0	0	0	0	0	0	0	0	0
ENSG00000107815	0	0	0	0	0	0	0	0	0	0
ENSG00000107829	0	0	0	1	0	0	0	0	0	0
ENSG00000107862	0	0	0	0	0	0	0	0	0	0
ENSG00000107863	1	0	0	0	0	0	0	0	0	0
ENSG00000107874	0	0	0	0	0	0	0	0	0	0
ENSG00000107882	0	0	0	0	0	0	0	0	0	0
ENSG00000107897	0	0	0	0	0	0	0	0	0	0
ENSG00000107937	0	0	0	0	0	0	0	0	0	0
ENSG00000107951	0	0	0	0	0	0	0	0	0	0
ENSG00000107954	0	0	0	0	0	0	0	0	0	0
ENSG00000107957	0	0	0	0	0	0	0	0	0	0
ENSG00000107959	0	0	0	0	0	0	0	0	0	0
ENSG00000108055	0	0	0	0	0	0	0	0	0	0
ENSG00000108061	0	0	0	0	0	0	0	0	0	0
ENSG00000108091	0	0	0	0	0	0	0	0	0	0
ENSG00000108094	0	0	0	0	0	0	0	0	0	0
ENSG00000108100	0	0	0	0	0	0	0	0	0	0
ENSG00000108219	0	0	0	0	0	0	0	0	0	0
ENSG00000108255	0	0	0	0	0	1	0	0	0	0
ENSG00000108256	0	0	0	0	0	0	0	0	0	0
ENSG00000108264	0	0	0	0	0	0	0	0	0	0
ENSG00000108270	0	0	0	0	0	0	0	0	0	0
ENSG00000108278	0	0	0	0	0	0	0	0	0	0
ENSG00000108296	0	0	0	0	0	0	0	0	0	0
ENSG00000108372	0	1	0	1	0	0	0	1	1	0
ENSG00000108379	0	0	0	0	0	0	0	0	0	0
ENSG00000108384	0	0	0	0	0	0	0	0	0	0
ENSG00000108395	0	0	0	0	0	0	0	0	0	0
ENSG00000108443	0	0	0	0	0	0	0	0	0	0
ENSG00000108479	0	0	0	0	0	0	0	0	0	0
ENSG00000108506	0	0	0	0	0	0	0	0	0	0
ENSG00000108561	0	1	1	1	1	0	1	1	1	1
ENSG00000108578	0	0	0	1	0	0	0	0	0	0
ENSG00000108587	0	0	0	0	0	0	0	0	0	0
ENSG00000108592	0	0	0	0	0	0	0	0	0	0
ENSG00000108599	0	0	0	0	0	0	0	0	0	0
ENSG00000108651	0	0	0	0	0	0	0	0	0	0
ENSG00000108733	0	0	0	0	0	0	0	0	0	0
ENSG00000108753	0	0	0	0	0	0	0	0	0	0
ENSG00000108788	0	0	0	0	0	0	0	0	0	0
ENSG00000108797	1	0	0	0	0	0	0	0	0	0
ENSG00000108799	0	0	0	0	0	0	0	0	0	0
ENSG00000108828	1	0	0	0	0	0	0	0	0	0
ENSG00000108848	0	1	1	1	1	1	0	1	0	0
ENSG00000108878	0	0	0	0	0	0	0	0	0	0
ENSG00000108883	0	0	0	0	0	0	0	0	0	0
ENSG00000108924	0	0	0	0	0	1	0	0	0	0
ENSG00000108953	1	1	1	1	1	1	1	1	1	1
ENSG00000109016	0	0	0	1	0	0	0	0	0	0
ENSG00000109046	1	1	1	0	1	1	1	1	1	0
ENSG00000109062	0	0	0	0	0	0	0	0	0	0
ENSG00000109066	0	0	0	0	0	0	0	0	0	0
ENSG00000109072	0	0	0	0	1	0	0	0	0	0
ENSG00000109079	0	0	0	0	0	0	0	0	0	0
ENSG00000109099	0	0	1	0	0	0	1	0	0	0
ENSG00000109111	0	0	0	0	0	0	0	0	0	0
ENSG00000109118	0	0	0	0	0	0	0	0	0	0
ENSG00000109171	0	0	0	0	0	0	1	0	0	0
ENSG00000109265	0	0	0	0	0	0	0	0	0	0
ENSG00000109381	0	0	0	0	0	0	0	0	0	0
ENSG00000109436	0	0	0	0	0	0	0	0	0	0
ENSG00000109472	1	0	0	0	0	1	0	0	0	0
ENSG00000109501	0	0	0	0	0	0	0	0	0	0
ENSG00000109536	0	0	0	0	1	0	0	0	0	0
ENSG00000109572	0	0	0	0	0	0	0	0	0	0
ENSG00000109576	0	0	0	0	0	0	0	0	0	0
ENSG00000109586	0	0	0	0	0	0	0	0	0	0
ENSG00000109606	0	0	0	0	0	0	0	0	0	0
ENSG00000109618	0	0	0	0	0	0	0	0	0	0
ENSG00000109654	0	0	0	0	0	0	0	0	0	0
ENSG00000109667	0	0	0	0	0	0	0	0	0	0
ENSG00000109705	0	0	0	0	0	0	0	0	0	0
ENSG00000109736	0	0	0	0	0	0	0	0	0	0
ENSG00000109738	0	0	0	0	0	0	0	0	0	0
ENSG00000109805	0	0	0	0	0	0	0	0	0	0
ENSG00000109814	0	0	0	0	0	0	0	0	0	0
ENSG00000109819	0	0	0	0	0	0	0	0	0	0
ENSG00000109911	0	0	0	0	0	0	0	0	0	0
ENSG00000109917	0	0	0	0	0	0	0	0	0	0
ENSG00000109920	0	0	1	0	1	1	0	1	1	0
ENSG00000109956	0	0	0	0	0	0	0	0	0	0
ENSG00000110063	0	0	0	0	0	0	0	0	0	0
ENSG00000110074	0	0	0	0	0	0	0	0	0	0
ENSG00000110080	0	0	0	0	0	0	0	0	0	0
ENSG00000110321	0	0	0	0	0	1	1	0	1	1
ENSG00000110367	0	0	0	0	0	0	0	0	0	0
ENSG00000110400	0	0	0	0	0	0	0	0	0	0
ENSG00000110427	0	0	0	0	0	0	0	0	0	0
ENSG00000110429	0	0	0	0	0	0	0	0	0	0
ENSG00000110435	0	0	0	0	0	0	0	0	0	0
ENSG00000110436	0	0	0	0	0	0	0	0	0	0
ENSG00000110583	0	0	0	0	0	0	0	0	0	0
ENSG00000110619	0	0	0	0	0	0	0	0	0	0
ENSG00000110717	0	0	0	0	0	1	0	0	0	0
ENSG00000110719	0	0	0	0	0	0	0	0	0	0
ENSG00000110768	0	0	0	0	0	0	0	0	0	0
ENSG00000110799	0	0	0	0	0	0	0	0	0	0
ENSG00000110801	0	0	0	0	0	0	0	0	0	0
ENSG00000110841	0	0	0	0	0	0	0	0	0	0
ENSG00000110888	0	0	0	0	0	0	0	0	0	0
ENSG00000110906	0	0	0	0	0	0	0	0	0	0
ENSG00000110917	0	0	0	0	0	0	0	0	0	0
ENSG00000111087	0	0	0	0	0	0	0	0	0	0
ENSG00000111145	0	0	0	0	0	0	0	0	0	0
ENSG00000111199	0	0	0	0	0	0	0	0	0	0
ENSG00000111231	0	0	0	0	0	0	0	0	0	0
ENSG00000111249	0	0	0	0	0	0	0	0	0	0
ENSG00000111252	0	0	0	0	0	0	0	0	0	0
ENSG00000111275	0	1	1	1	1	0	1	1	1	0
ENSG00000111300	0	0	0	0	0	0	0	0	0	0
ENSG00000111325	0	0	0	0	0	0	0	0	0	0
ENSG00000111361	0	0	0	0	0	0	0	0	0	0
ENSG00000111364	0	0	0	0	0	0	0	0	0	0
ENSG00000111452	0	0	0	0	0	0	0	0	0	0
ENSG00000111530	0	0	0	0	0	0	0	0	0	0
ENSG00000111581	0	0	0	0	0	0	0	0	0	0
ENSG00000111596	0	0	0	0	0	0	0	0	0	0
ENSG00000111615	0	0	0	0	0	0	0	0	0	0
ENSG00000111641	0	0	0	0	0	0	0	0	0	0
ENSG00000111647	0	0	0	0	0	0	0	0	0	0
ENSG00000111678	1	0	1	0	0	1	0	1	1	0
ENSG00000111679	0	0	0	0	0	0	0	1	0	0
ENSG00000111684	0	0	0	0	0	0	0	0	0	0
ENSG00000111707	0	0	0	0	0	0	0	0	0	0
ENSG00000111728	0	0	0	0	0	0	0	0	0	0
ENSG00000111783	0	0	0	0	0	0	0	0	0	0
ENSG00000111802	0	0	0	0	0	0	0	0	0	0
ENSG00000111845	0	0	0	0	0	0	0	0	0	0
ENSG00000111880	0	0	0	0	0	0	0	0	0	0
ENSG00000111897	0	0	1	1	1	1	0	1	1	0
ENSG00000111906	0	0	0	0	0	0	0	0	0	0
ENSG00000112041	0	0	0	0	0	1	0	0	0	0
ENSG00000112077	0	0	0	0	0	0	0	0	0	0
ENSG00000112079	0	0	0	0	0	0	0	1	0	0
ENSG00000112096	1	1	1	1	1	1	1	0	1	1
ENSG00000112110	0	0	0	0	0	0	0	0	0	0
ENSG00000112137	1	0	0	0	0	0	0	0	0	0
ENSG00000112146	1	0	0	1	1	1	0	1	1	0
ENSG00000112210	0	0	0	0	0	0	0	0	0	0
ENSG00000112246	0	0	0	0	0	0	0	0	0	0
ENSG00000112280	0	0	0	0	0	0	0	0	0	0
ENSG00000112282	0	0	0	0	0	0	0	0	0	0
ENSG00000112294	1	0	0	0	1	0	0	0	0	0
ENSG00000112304	0	0	0	0	0	0	0	0	0	0
ENSG00000112305	0	0	0	0	0	0	0	0	0	0
ENSG00000112308	1	1	1	1	0	1	0	1	1	0
ENSG00000112309	0	0	0	0	0	0	0	0	0	0
ENSG00000112333	0	0	0	0	0	0	0	0	0	0
ENSG00000112339	0	0	0	0	0	0	0	0	0	0
ENSG00000112365	0	0	0	0	0	0	0	0	0	0
ENSG00000112379	0	0	0	0	0	0	0	0	0	0
ENSG00000112406	0	0	0	0	0	0	0	0	0	0
ENSG00000112419	0	0	0	0	0	0	0	0	0	0
ENSG00000112425	0	0	0	0	0	0	1	0	0	0
ENSG00000112530	0	0	0	0	0	0	0	0	0	0
ENSG00000112531	0	0	1	0	0	1	1	0	0	0
ENSG00000112561	0	0	0	0	0	0	0	0	0	0
ENSG00000112578	0	0	0	0	0	0	0	0	0	0
ENSG00000112584	0	0	0	0	0	0	0	0	0	0
ENSG00000112592	0	0	0	0	0	0	0	0	0	0
ENSG00000112619	0	0	0	0	0	1	0	0	0	0
ENSG00000112655	0	0	0	0	0	0	0	0	0	0
ENSG00000112697	1	1	0	0	1	1	0	1	0	0
ENSG00000112701	0	0	0	0	0	0	0	0	0	1
ENSG00000112739	0	0	0	0	0	0	0	0	0	0
ENSG00000112769	0	0	0	0	0	0	0	0	0	0
ENSG00000112782	0	0	0	0	0	0	0	0	0	0
ENSG00000112787	0	0	0	0	0	0	0	0	0	0
ENSG00000112818	0	0	0	0	0	0	0	0	0	0
ENSG00000112851	0	0	0	0	0	0	0	0	0	0
ENSG00000112972	0	0	0	0	1	0	0	0	0	0
ENSG00000112977	0	1	0	1	1	1	0	1	1	0
ENSG00000112996	0	0	0	0	0	0	0	0	0	0
ENSG00000113013	0	0	1	0	0	0	1	0	1	0
ENSG00000113068	0	1	1	1	0	0	0	0	0	0
ENSG00000113140	0	1	1	1	1	1	1	1	1	0
ENSG00000113141	0	0	1	0	0	0	0	0	0	0
ENSG00000113161	0	0	0	0	0	0	0	0	0	0
ENSG00000113194	0	0	0	0	0	0	0	0	0	0
ENSG00000113272	0	0	0	0	0	0	0	0	0	0
ENSG00000113282	0	0	0	0	0	0	0	0	0	0
ENSG00000113296	0	0	0	0	0	0	0	0	0	0
ENSG00000113318	0	0	0	0	0	0	0	0	0	0
ENSG00000113319	0	0	0	0	0	0	0	0	0	0
ENSG00000113328	1	1	1	1	1	1	1	0	1	0
ENSG00000113441	0	0	0	0	0	0	0	0	0	0
ENSG00000113460	0	0	0	0	0	0	0	1	0	0
ENSG00000113492	0	0	0	0	0	0	0	0	0	0
ENSG00000113522	0	0	0	0	0	0	0	0	0	0
ENSG00000113569	0	0	0	0	0	0	0	0	0	0
ENSG00000113580	0	0	0	0	0	0	0	0	0	0
ENSG00000113593	0	0	0	0	0	0	0	0	0	0
ENSG00000113615	0	0	0	0	0	0	0	0	0	0
ENSG00000113621	0	0	0	0	0	0	0	0	0	0
ENSG00000113638	0	0	0	0	0	0	0	0	0	0
ENSG00000113648	0	0	0	0	0	0	0	0	0	0
ENSG00000113649	0	0	0	0	0	0	0	0	0	0
ENSG00000113716	0	0	0	0	0	0	0	0	0	0
ENSG00000113734	0	0	0	0	0	0	0	0	0	0
ENSG00000113739	0	0	0	0	0	0	0	0	0	0
ENSG00000113761	0	0	0	0	0	0	0	0	0	0
ENSG00000113810	0	0	0	0	0	0	0	0	0	0
ENSG00000113851	0	0	0	0	0	0	0	0	0	0
ENSG00000113916	0	0	0	0	0	0	0	0	0	0
ENSG00000114019	0	0	0	0	0	0	0	0	0	0
ENSG00000114054	0	0	1	1	1	0	0	0	0	0
ENSG00000114062	0	0	0	0	0	0	0	0	0	0
ENSG00000114098	0	0	0	0	0	0	0	0	0	0
ENSG00000114127	0	0	0	0	0	0	0	0	0	0
ENSG00000114209	0	1	0	0	0	0	0	1	0	0
ENSG00000114268	0	0	0	0	0	0	0	0	0	0
ENSG00000114302	0	0	0	0	0	0	0	0	0	0
ENSG00000114316	0	0	0	0	0	0	1	1	0	1
ENSG00000114331	0	0	0	0	0	0	0	0	0	0
ENSG00000114416	0	0	0	0	0	0	1	0	0	0
ENSG00000114439	0	0	0	0	0	0	0	0	0	0
ENSG00000114446	0	0	0	0	0	0	0	0	0	0
ENSG00000114480	0	0	0	0	0	0	0	0	0	0
ENSG00000114491	0	0	0	0	0	0	0	0	0	0
ENSG00000114503	0	0	0	0	0	0	0	0	0	0
ENSG00000114514	0	0	0	0	0	0	0	0	0	0
ENSG00000114626	0	0	0	0	0	0	0	0	0	0
ENSG00000114650	0	0	0	0	1	0	0	0	0	0
ENSG00000114686	0	0	0	0	0	0	0	0	0	0
ENSG00000114735	0	0	0	0	0	0	0	0	0	0
ENSG00000114738	0	0	0	0	0	0	0	0	0	0
ENSG00000114742	0	0	0	0	0	0	0	0	0	0
ENSG00000114745	0	0	0	0	0	0	0	0	0	0
ENSG00000114770	0	0	0	0	0	0	0	0	0	0
ENSG00000114771	0	0	0	0	0	0	0	0	0	0
ENSG00000114790	0	0	0	0	0	0	0	0	0	0
ENSG00000114796	0	0	0	0	0	0	0	0	0	0
ENSG00000114805	0	0	0	0	0	0	0	0	0	0
ENSG00000114902	0	0	0	1	1	0	0	1	1	1
ENSG00000114948	0	0	0	0	0	0	0	0	0	0
ENSG00000114982	0	0	0	0	0	0	0	0	0	0
ENSG00000114999	0	0	0	0	0	0	0	0	0	0
ENSG00000115053	1	1	1	1	1	1	1	1	1	0
ENSG00000115109	0	0	0	0	0	0	0	0	0	0
ENSG00000115137	0	0	0	0	0	0	0	0	0	0
ENSG00000115138	0	0	0	0	0	0	0	0	0	0
ENSG00000115145	0	0	0	0	0	0	0	0	0	0
ENSG00000115170	0	0	0	0	0	0	0	0	0	0
ENSG00000115183	0	0	0	0	0	0	0	0	0	0
ENSG00000115211	0	0	0	0	0	0	0	0	0	0
ENSG00000115226	0	0	0	0	0	0	0	0	0	0
ENSG00000115234	0	0	0	0	0	0	0	0	0	0
ENSG00000115241	0	0	0	0	0	0	0	0	0	0
ENSG00000115263	0	1	0	0	0	0	0	0	0	0
ENSG00000115267	0	0	0	0	0	0	0	0	0	0
ENSG00000115310	1	0	0	0	1	1	1	0	0	0
ENSG00000115361	0	0	1	1	1	0	0	0	0	0
ENSG00000115363	0	0	0	0	0	0	0	0	0	0
ENSG00000115364	0	0	0	1	0	0	0	0	0	0
ENSG00000115365	1	0	0	0	0	0	0	0	0	0
ENSG00000115368	0	0	0	0	0	0	0	0	0	0
ENSG00000115415	0	0	0	0	0	0	0	0	0	0
ENSG00000115425	0	0	0	0	0	0	0	0	0	0
ENSG00000115459	0	0	0	0	0	0	0	0	0	0
ENSG00000115474	0	0	0	0	0	0	0	0	0	0
ENSG00000115484	1	1	1	1	1	1	1	1	1	1
ENSG00000115504	0	0	0	0	0	0	0	0	0	0
ENSG00000115524	1	1	0	1	0	1	1	1	1	0
ENSG00000115526	0	0	0	0	0	0	0	0	0	0
ENSG00000115539	0	0	0	1	0	0	1	1	0	0
ENSG00000115561	0	1	1	1	0	0	0	0	1	0
ENSG00000115568	0	0	0	0	0	0	0	0	0	0
ENSG00000115592	0	0	0	0	0	0	0	0	0	0
ENSG00000115593	0	0	1	0	0	0	1	0	0	0
ENSG00000115641	0	0	0	0	0	0	0	0	0	0
ENSG00000115652	0	0	0	0	0	0	0	0	0	0
ENSG00000115677	0	0	0	0	0	0	0	0	0	0
ENSG00000115685	1	0	0	0	0	0	0	0	0	0
ENSG00000115705	0	0	0	0	0	0	0	0	0	0
ENSG00000115738	1	1	1	1	1	1	0	1	1	0
ENSG00000115760	0	0	0	0	0	0	0	0	0	0
ENSG00000115761	0	0	0	0	0	0	0	0	0	0
ENSG00000115762	0	0	0	0	0	0	0	0	1	0
ENSG00000115806	1	1	0	0	1	1	1	0	1	1
ENSG00000115828	0	0	0	0	0	0	0	0	0	0
ENSG00000115839	0	0	0	0	0	0	0	0	0	0
ENSG00000115902	0	0	0	0	0	0	0	0	0	0
ENSG00000115904	0	0	0	0	0	0	1	0	0	0
ENSG00000115947	0	0	0	0	0	0	0	0	0	0
ENSG00000115956	0	0	0	0	0	0	0	1	0	0
ENSG00000115963	0	0	0	0	0	0	0	0	0	0
ENSG00000115998	0	0	0	0	0	0	0	0	0	0
ENSG00000116001	0	0	0	0	0	0	0	1	0	0
ENSG00000116016	0	0	1	0	0	1	0	0	0	0
ENSG00000116017	0	0	0	0	0	0	0	0	0	0
ENSG00000116044	0	1	0	0	1	0	0	0	1	0
ENSG00000116062	0	0	0	0	0	0	0	0	0	0
ENSG00000116106	0	0	0	0	0	0	0	0	0	0
ENSG00000116120	0	0	0	0	0	0	0	0	0	0
ENSG00000116138	0	0	0	0	0	0	0	0	0	0
ENSG00000116157	0	0	0	0	0	0	0	0	0	0
ENSG00000116183	0	0	0	0	0	0	0	0	0	0
ENSG00000116198	0	0	0	0	0	0	0	0	0	0
ENSG00000116199	0	0	0	0	0	0	0	0	0	0
ENSG00000116205	0	0	0	0	0	0	0	0	0	0
ENSG00000116213	0	0	0	0	0	0	0	0	0	0
ENSG00000116273	0	0	0	0	0	0	0	0	0	0
ENSG00000116288	1	1	1	1	1	1	1	0	1	1
ENSG00000116353	0	0	0	0	0	0	0	0	0	0
ENSG00000116455	0	0	0	0	0	0	0	0	0	0
ENSG00000116539	0	0	0	0	0	0	0	0	0	0
ENSG00000116560	1	1	1	1	1	1	1	1	1	1
ENSG00000116670	0	0	0	0	0	0	0	0	0	0
ENSG00000116675	1	0	0	0	0	0	0	0	0	0
ENSG00000116679	0	0	0	1	0	0	0	0	0	0
ENSG00000116688	0	0	0	0	0	0	0	0	0	0
ENSG00000116690	0	0	0	0	0	0	0	0	0	0
ENSG00000116698	1	0	0	0	0	0	0	0	0	0
ENSG00000116729	0	0	0	0	0	1	0	0	0	0
ENSG00000116761	0	0	0	1	1	0	0	0	0	0
ENSG00000116774	0	0	0	0	0	0	0	0	0	0
ENSG00000116786	0	0	0	0	0	0	0	0	0	0
ENSG00000116791	0	0	0	0	0	0	0	0	0	0
ENSG00000116809	0	0	0	0	0	0	0	0	0	0
ENSG00000116833	0	0	0	0	0	0	0	0	0	0
ENSG00000116863	0	0	0	0	0	0	0	0	0	0
ENSG00000116882	0	0	0	0	0	0	0	0	0	0
ENSG00000116903	0	0	0	0	0	0	0	0	0	0
ENSG00000116906	0	0	0	0	0	0	0	0	0	0
ENSG00000116954	0	0	0	0	0	0	0	0	0	0
ENSG00000116977	0	0	0	0	0	0	0	0	0	0
ENSG00000116981	0	0	0	0	0	0	0	0	0	0
ENSG00000117133	0	0	0	0	0	0	0	0	0	0
ENSG00000117139	0	0	0	0	0	0	0	0	0	0
ENSG00000117151	0	0	0	0	0	0	0	0	0	0
ENSG00000117153	0	0	0	0	0	0	0	0	0	0
ENSG00000117222	0	0	0	0	0	0	0	0	0	0
ENSG00000117242	0	1	0	0	1	0	0	1	1	1
ENSG00000117266	0	0	0	0	0	0	0	0	0	0
ENSG00000117385	0	0	0	0	0	0	0	0	0	0
ENSG00000117394	1	0	0	0	0	1	0	0	0	0
ENSG00000117395	0	0	0	1	0	0	0	1	1	1
ENSG00000117408	0	0	0	0	0	0	0	0	0	0
ENSG00000117448	0	0	0	0	1	0	0	0	0	0
ENSG00000117475	0	0	0	0	0	0	0	0	0	0
ENSG00000117479	0	0	0	0	0	0	0	0	0	0
ENSG00000117505	0	0	0	0	1	0	0	0	0	1
ENSG00000117528	0	1	0	1	1	0	0	0	1	0
ENSG00000117533	0	0	0	0	0	0	0	0	0	0
ENSG00000117543	0	0	0	0	0	0	0	0	0	0
ENSG00000117601	0	0	0	0	1	0	0	0	0	0
ENSG00000117625	0	0	0	0	0	0	0	0	0	0
ENSG00000117640	0	0	0	0	0	0	0	0	0	0
ENSG00000117676	0	1	0	0	0	0	0	1	1	0
ENSG00000117691	0	0	0	0	0	0	0	0	0	0
ENSG00000117707	0	0	0	0	0	0	0	0	0	0
ENSG00000117751	0	0	0	0	0	0	0	0	0	0
ENSG00000117758	0	0	0	0	0	0	0	1	0	0
ENSG00000118004	0	0	0	0	0	0	0	0	0	0
ENSG00000118007	0	0	0	0	0	0	0	0	0	0
ENSG00000118046	0	0	0	0	0	0	0	0	0	0
ENSG00000118096	0	0	0	0	0	0	0	0	0	0
ENSG00000118193	0	0	0	0	0	0	0	0	0	0
ENSG00000118197	0	0	0	0	0	0	0	0	0	0
ENSG00000118200	1	0	0	0	0	0	0	0	0	0
ENSG00000118402	0	0	0	0	0	0	0	0	0	0
ENSG00000118454	0	0	0	0	0	0	0	0	0	0
ENSG00000118496	0	0	0	0	0	0	0	0	0	0
ENSG00000118513	0	0	0	0	0	0	0	0	0	0
ENSG00000118514	0	0	0	0	1	0	0	0	0	0
ENSG00000118515	0	1	0	1	0	1	1	0	1	0
ENSG00000118523	0	0	1	0	0	1	0	0	0	0
ENSG00000118564	1	1	1	1	0	1	0	1	1	0
ENSG00000118689	0	0	0	0	0	0	0	0	0	0
ENSG00000118733	0	0	0	0	0	0	0	0	0	0
ENSG00000118777	0	0	0	0	0	0	0	0	0	0
ENSG00000118873	0	0	0	0	0	0	0	0	0	0
ENSG00000118887	0	0	0	0	0	0	0	0	0	0
ENSG00000118898	0	0	0	0	0	0	0	0	1	0
ENSG00000118965	0	0	0	0	0	0	0	0	0	0
ENSG00000118971	0	0	0	0	0	0	0	0	0	0
ENSG00000119004	0	0	0	0	0	0	0	0	0	0
ENSG00000119048	0	0	0	0	0	0	0	0	0	0
ENSG00000119203	0	0	0	0	0	0	0	0	0	0
ENSG00000119280	0	0	1	0	0	0	0	0	0	0
ENSG00000119285	0	0	0	0	0	0	0	0	0	0
ENSG00000119321	0	0	0	0	0	0	0	0	0	0
ENSG00000119326	0	0	0	0	0	0	0	0	0	0
ENSG00000119396	0	0	0	0	0	0	0	0	0	0
ENSG00000119414	0	0	0	0	0	0	0	0	0	0
ENSG00000119421	0	0	0	0	0	0	0	0	0	0
ENSG00000119446	0	0	0	0	0	0	0	0	0	0
ENSG00000119471	0	0	1	1	0	0	0	0	0	0
ENSG00000119487	0	0	0	0	0	0	0	0	0	0
ENSG00000119509	0	0	0	0	0	0	0	0	0	0
ENSG00000119514	0	0	0	0	0	0	0	0	0	0
ENSG00000119523	0	0	0	0	0	0	0	0	0	0
ENSG00000119537	0	0	0	0	0	0	0	0	0	0
ENSG00000119596	0	0	0	0	0	0	0	0	0	0
ENSG00000119638	0	0	0	0	0	0	0	0	0	0
ENSG00000119682	0	0	0	0	0	0	0	0	0	0
ENSG00000119685	0	0	0	0	0	0	0	0	0	0
ENSG00000119688	0	0	0	0	0	0	0	0	0	0
ENSG00000119698	0	0	0	0	0	0	0	0	0	0
ENSG00000119707	0	1	0	0	0	1	0	0	0	0
ENSG00000119718	0	0	0	0	0	0	1	0	0	1
ENSG00000119720	0	0	0	0	0	0	0	0	0	0
ENSG00000119723	0	0	0	0	0	0	0	0	0	0
ENSG00000119725	0	0	0	0	0	0	0	0	0	0
ENSG00000119812	0	0	0	0	0	0	0	0	0	0
ENSG00000119820	0	0	0	0	0	0	0	0	0	0
ENSG00000119866	0	0	0	0	0	0	0	0	0	0
ENSG00000119929	0	0	0	0	0	0	0	0	0	0
ENSG00000119946	0	0	0	0	0	0	0	0	0	0
ENSG00000119969	0	0	0	0	0	0	0	0	0	0
ENSG00000120057	0	0	0	0	0	0	0	0	0	0
ENSG00000120063	0	0	0	0	0	0	0	1	0	0
ENSG00000120071	0	0	1	0	0	0	0	1	0	0
ENSG00000120129	0	1	1	0	1	0	0	0	1	0
ENSG00000120158	0	0	0	0	0	0	0	0	0	0
ENSG00000120159	0	0	0	0	0	0	0	0	0	0
ENSG00000120253	0	0	0	0	0	0	0	0	0	0
ENSG00000120280	0	0	0	0	0	0	0	0	0	0
ENSG00000120334	0	0	0	0	0	0	0	0	0	0
ENSG00000120370	0	0	0	0	0	0	0	0	0	0
ENSG00000120438	0	0	0	0	0	0	0	0	0	0
ENSG00000120549	0	0	0	0	0	0	0	0	0	0
ENSG00000120594	0	0	0	0	0	0	0	0	0	0
ENSG00000120645	0	0	0	0	0	0	0	0	0	0
ENSG00000120662	0	0	0	0	0	0	0	0	0	0
ENSG00000120685	0	0	0	0	0	0	0	0	0	0
ENSG00000120688	0	0	0	0	0	0	0	0	0	0
ENSG00000120708	0	0	0	0	0	0	0	0	0	0
ENSG00000120729	0	0	0	0	0	0	1	0	0	0
ENSG00000120798	0	0	0	0	0	0	0	0	0	0
ENSG00000120802	0	0	0	0	0	0	0	0	0	0
ENSG00000120805	1	1	0	0	0	0	0	0	1	0
ENSG00000120868	0	0	0	0	0	0	0	0	0	0
ENSG00000120885	1	1	1	0	0	1	0	0	1	0
ENSG00000120915	0	0	0	1	1	0	0	0	0	0
ENSG00000120942	0	0	0	0	0	0	0	0	0	0
ENSG00000120992	0	1	0	1	0	1	1	0	1	1
ENSG00000121039	0	0	0	0	0	1	0	0	0	0
ENSG00000121064	0	0	0	0	0	0	0	0	0	0
ENSG00000121067	0	0	0	0	0	0	0	0	0	0
ENSG00000121073	0	0	0	0	0	0	0	0	0	0
ENSG00000121083	0	0	0	0	0	0	0	0	0	0
ENSG00000121207	0	0	0	0	0	0	0	0	0	0
ENSG00000121274	0	0	0	0	0	0	0	0	0	0
ENSG00000121289	0	0	0	0	0	0	0	0	0	0
ENSG00000121361	0	0	0	0	0	0	0	0	0	0
ENSG00000121486	0	0	0	0	0	0	0	0	0	0
ENSG00000121542	0	0	0	0	0	0	0	0	0	0
ENSG00000121577	0	0	1	0	0	0	0	0	0	0
ENSG00000121578	0	0	0	0	0	0	0	0	0	0
ENSG00000121579	0	0	1	0	0	0	0	0	0	0
ENSG00000121644	0	0	0	0	0	0	0	0	0	0
ENSG00000121690	0	0	0	0	0	0	0	0	0	0
ENSG00000121774	0	0	0	0	0	0	0	0	0	0
ENSG00000121853	0	0	0	0	0	0	0	0	0	0
ENSG00000121897	0	0	0	0	0	0	0	0	0	0
ENSG00000121898	0	0	0	0	0	0	0	0	0	0
ENSG00000121940	0	0	0	0	0	0	0	0	0	0
ENSG00000121964	0	0	0	0	0	0	0	0	0	0
ENSG00000121989	0	0	0	0	0	0	0	0	0	0
ENSG00000122008	0	0	0	0	0	0	0	0	0	0
ENSG00000122218	1	1	1	1	1	1	0	1	1	0
ENSG00000122299	0	0	0	0	0	0	0	0	0	0
ENSG00000122335	0	0	0	0	0	0	0	0	0	0
ENSG00000122359	0	0	0	0	0	0	0	0	0	0
ENSG00000122378	0	0	0	0	1	1	0	0	0	0
ENSG00000122432	0	0	0	0	0	0	0	0	0	0
ENSG00000122435	0	0	0	0	0	0	0	0	0	0
ENSG00000122477	0	0	0	0	0	0	0	0	0	0
ENSG00000122482	0	0	0	0	0	0	0	0	0	0
ENSG00000122507	0	0	0	0	0	0	0	0	0	0
ENSG00000122512	0	0	0	0	0	0	0	0	0	0
ENSG00000122545	1	1	1	1	0	0	0	1	1	0
ENSG00000122550	0	0	0	0	0	0	0	0	0	0
ENSG00000122557	0	0	0	0	0	0	0	0	0	0
ENSG00000122574	0	0	0	0	0	0	0	0	0	0
ENSG00000122591	0	0	0	0	0	0	0	0	0	0
ENSG00000122642	0	0	0	0	0	0	0	0	0	0
ENSG00000122687	0	0	0	0	0	0	0	0	0	0
ENSG00000122692	0	0	0	1	0	0	0	0	0	0
ENSG00000122705	1	0	1	1	1	1	0	0	0	0
ENSG00000122707	0	0	0	0	0	0	0	0	0	0
ENSG00000122741	0	0	0	0	0	0	0	0	0	0
ENSG00000122884	0	0	0	0	0	0	0	0	0	0
ENSG00000122965	0	0	0	0	0	0	0	0	0	0
ENSG00000122966	1	0	0	0	0	0	0	0	0	0
ENSG00000122971	0	0	0	0	0	0	0	0	0	0
ENSG00000123064	0	0	0	0	0	0	0	0	0	0
ENSG00000123066	0	0	0	0	0	0	0	0	0	0
ENSG00000123091	0	0	0	0	0	0	0	0	0	0
ENSG00000123094	0	0	0	0	0	0	0	0	0	0
ENSG00000123119	0	0	0	0	0	0	0	0	0	0
ENSG00000123131	0	0	0	0	1	0	0	0	1	0
ENSG00000123178	0	0	0	0	0	0	0	0	0	0
ENSG00000123200	0	0	0	0	0	0	0	0	0	0
ENSG00000123240	0	1	0	0	0	0	0	0	1	0
ENSG00000123243	0	0	0	0	0	0	0	0	0	0
ENSG00000123352	0	0	0	0	0	0	0	0	0	1
ENSG00000123453	0	0	0	0	0	0	0	0	0	0
ENSG00000123552	0	0	0	0	0	0	0	0	0	0
ENSG00000123575	0	0	0	0	0	0	0	0	0	0
ENSG00000123609	0	1	0	0	0	0	0	1	0	0
ENSG00000123610	0	0	0	0	0	0	0	0	0	0
ENSG00000123636	0	0	0	0	0	0	0	0	0	0
ENSG00000123728	0	0	0	0	0	0	0	0	0	0
ENSG00000123737	0	0	0	0	0	0	0	0	0	0
ENSG00000123836	0	0	0	0	0	0	0	0	0	0
ENSG00000123892	0	0	0	0	0	0	0	0	0	0
ENSG00000123908	0	0	0	0	0	0	0	0	0	0
ENSG00000123933	0	0	0	0	0	0	0	0	0	0
ENSG00000123992	0	1	0	0	0	0	0	0	0	0
ENSG00000124145	0	0	0	0	0	0	0	0	0	0
ENSG00000124151	0	0	0	0	0	0	0	0	0	0
ENSG00000124155	0	0	0	0	0	0	0	0	0	0
ENSG00000124160	0	0	0	0	0	0	0	0	0	0
ENSG00000124181	0	0	0	0	0	0	0	0	0	0
ENSG00000124191	0	0	0	0	0	0	0	0	0	0
ENSG00000124194	0	0	0	0	0	0	0	0	0	0
ENSG00000124207	0	0	0	0	0	0	1	0	0	0
ENSG00000124214	0	0	0	0	0	0	0	0	0	0
ENSG00000124222	0	0	0	0	0	0	0	0	0	0
ENSG00000124226	0	0	0	0	0	0	0	1	0	0
ENSG00000124228	0	0	0	0	0	0	0	0	0	0
ENSG00000124253	0	0	0	0	0	0	0	0	0	0
ENSG00000124275	0	0	0	0	0	0	0	0	0	0
ENSG00000124299	0	1	0	0	0	0	0	0	0	0
ENSG00000124333	0	0	0	0	0	0	0	0	0	0
ENSG00000124380	0	0	0	0	0	0	0	0	0	0
ENSG00000124422	0	0	0	0	0	0	0	0	0	0
ENSG00000124429	0	0	0	0	0	0	0	0	0	0
ENSG00000124523	0	0	0	0	0	0	0	0	0	0
ENSG00000124532	0	0	0	0	0	0	0	0	0	0
ENSG00000124535	0	0	0	0	0	0	0	0	0	0
ENSG00000124571	0	0	0	0	0	0	0	0	0	0
ENSG00000124574	0	0	0	0	0	0	0	0	0	0
ENSG00000124587	0	0	0	0	0	0	0	0	0	0
ENSG00000124615	0	0	0	0	0	0	0	0	0	0
ENSG00000124641	0	0	0	0	0	0	0	0	0	0
ENSG00000124659	0	0	0	0	0	0	0	0	0	0
ENSG00000124701	0	0	1	0	0	0	1	0	0	0
ENSG00000124702	0	0	0	0	0	0	1	0	0	0
ENSG00000124743	0	0	1	0	0	0	1	0	0	0
ENSG00000124782	0	0	0	0	0	0	0	0	0	0
ENSG00000124783	0	0	0	1	1	0	0	0	1	1
ENSG00000124784	0	0	0	0	0	0	0	0	0	0
ENSG00000124786	0	0	0	0	0	0	0	0	0	0
ENSG00000124802	0	0	0	0	0	0	0	0	0	0
ENSG00000124813	0	0	0	0	0	0	0	0	0	0
ENSG00000124818	0	0	0	0	0	0	0	0	0	0
ENSG00000124827	0	0	0	0	0	0	0	0	0	0
ENSG00000125037	0	0	0	0	0	0	0	0	0	0
ENSG00000125107	1	0	1	0	0	0	1	0	1	1
ENSG00000125124	0	0	0	0	0	0	0	0	0	0
ENSG00000125246	0	0	0	0	0	0	0	0	0	0
ENSG00000125247	0	0	0	0	0	0	0	0	0	0
ENSG00000125249	0	0	0	0	0	0	0	0	0	0
ENSG00000125257	0	0	0	0	0	0	0	0	0	0
ENSG00000125351	0	0	0	0	0	0	0	0	0	0
ENSG00000125354	0	0	0	0	0	0	0	0	0	0
ENSG00000125355	0	0	0	0	0	0	0	0	0	0
ENSG00000125375	0	0	0	0	0	0	0	0	0	0
ENSG00000125378	0	0	0	0	0	0	0	0	0	0
ENSG00000125386	0	0	0	0	0	0	0	0	0	0
ENSG00000125409	0	0	0	0	0	0	0	0	0	0
ENSG00000125450	0	0	0	0	0	0	0	0	0	0
ENSG00000125454	0	0	0	0	0	0	0	0	0	0
ENSG00000125457	0	0	0	0	0	0	0	0	0	0
ENSG00000125630	0	0	0	0	0	0	0	0	0	0
ENSG00000125676	0	0	0	0	0	0	0	0	0	0
ENSG00000125686	0	0	0	0	0	0	0	0	0	0
ENSG00000125691	1	1	1	1	1	1	1	1	1	0
ENSG00000125695	0	0	0	0	0	0	0	0	0	1
ENSG00000125703	0	0	0	0	0	0	0	0	0	0
ENSG00000125812	0	0	0	0	0	0	0	0	0	0
ENSG00000125821	0	0	0	0	0	0	0	0	0	0
ENSG00000125864	0	0	0	0	0	1	0	0	0	0
ENSG00000125871	0	0	0	0	0	0	0	0	0	0
ENSG00000125875	0	0	0	0	0	0	0	0	0	0
ENSG00000125885	0	0	0	0	0	0	0	0	0	0
ENSG00000125912	0	0	0	0	0	0	0	0	0	0
ENSG00000125971	1	0	0	1	0	1	0	0	0	0
ENSG00000125991	0	0	0	0	0	0	0	0	0	0
ENSG00000126016	0	0	0	0	0	0	0	0	0	0
ENSG00000126067	1	1	0	1	1	1	1	1	1	0
ENSG00000126088	0	0	0	0	0	0	0	0	0	0
ENSG00000126226	0	0	0	0	0	0	0	0	0	0
ENSG00000126261	0	0	0	0	0	0	0	0	0	0
ENSG00000126562	0	0	0	0	0	0	0	0	0	0
ENSG00000126581	0	0	0	0	0	0	0	0	0	0
ENSG00000126653	0	0	0	0	0	0	0	0	0	0
ENSG00000126746	0	0	0	0	0	0	0	0	0	0
ENSG00000126790	0	0	0	0	0	0	0	0	0	0
ENSG00000126858	0	0	0	0	0	0	0	0	0	0
ENSG00000126883	0	0	0	0	0	0	0	0	0	0
ENSG00000126970	0	0	0	0	0	0	0	0	0	0
ENSG00000127125	0	0	0	0	0	0	0	0	0	0
ENSG00000127325	0	0	0	0	0	0	0	0	0	0
ENSG00000127334	0	0	0	0	0	0	0	0	0	0
ENSG00000127418	0	0	0	0	0	0	0	0	0	0
ENSG00000127463	0	0	0	0	0	0	0	0	0	0
ENSG00000127481	0	0	0	0	0	0	0	0	0	0
ENSG00000127526	0	0	0	0	0	0	0	0	0	0
ENSG00000127586	0	0	0	0	0	0	0	0	0	0
ENSG00000127720	0	0	0	0	0	0	0	0	0	0
ENSG00000127804	0	0	0	0	0	0	0	0	0	0
ENSG00000127831	0	0	0	0	0	0	0	0	0	0
ENSG00000127837	0	0	0	0	0	0	0	0	0	0
ENSG00000127946	0	0	0	0	0	0	0	0	0	0
ENSG00000127947	0	0	0	0	0	0	0	0	0	0
ENSG00000127948	0	1	1	0	1	0	0	0	1	0
ENSG00000127951	0	0	0	0	0	0	0	1	0	0
ENSG00000127990	1	0	0	0	0	1	0	0	0	0
ENSG00000127995	0	0	0	0	0	0	0	0	0	0
ENSG00000128045	0	0	0	0	0	0	0	0	0	0
ENSG00000128059	0	0	0	0	0	0	0	0	0	0
ENSG00000128191	0	0	0	0	0	0	0	0	0	0
ENSG00000128272	0	0	1	0	1	0	0	0	1	0
ENSG00000128487	0	0	0	0	0	0	0	0	0	0
ENSG00000128513	0	0	0	0	0	0	0	0	0	0
ENSG00000128585	0	0	0	0	0	0	0	0	0	0
ENSG00000128602	0	0	0	0	0	0	0	0	0	0
ENSG00000128607	0	0	0	0	0	0	0	0	0	0
ENSG00000128641	0	0	0	0	0	0	0	0	0	0
ENSG00000128654	0	0	0	0	0	0	0	0	0	0
ENSG00000128655	0	0	0	0	0	0	0	0	0	0
ENSG00000128694	0	0	0	0	0	0	0	0	0	0
ENSG00000128708	0	0	0	0	0	0	0	0	0	1
ENSG00000128731	1	0	0	0	0	1	0	0	0	0
ENSG00000128791	0	0	0	0	0	0	0	0	0	0
ENSG00000128802	0	0	0	0	0	0	0	0	0	0
ENSG00000128805	0	0	0	0	0	0	0	0	0	0
ENSG00000128923	0	0	0	0	0	0	0	0	0	0
ENSG00000128928	0	0	0	0	0	0	0	0	0	0
ENSG00000129007	0	1	0	0	0	0	0	0	0	0
ENSG00000129084	0	0	0	0	0	0	0	0	0	0
ENSG00000129151	0	0	0	0	1	0	0	0	0	0
ENSG00000129152	0	0	0	0	0	0	0	0	0	0
ENSG00000129159	0	0	0	0	0	0	0	0	0	0
ENSG00000129170	0	0	1	0	0	0	0	0	0	0
ENSG00000129295	0	0	0	0	0	0	0	0	0	0
ENSG00000129317	0	0	0	0	0	0	0	0	0	0
ENSG00000129518	0	0	0	0	0	0	0	0	0	0
ENSG00000129596	0	0	0	0	1	0	0	0	0	0
ENSG00000129636	0	0	0	0	0	0	0	0	0	0
ENSG00000129657	0	0	0	0	0	0	0	0	0	0
ENSG00000129675	0	0	0	0	0	0	0	0	0	0
ENSG00000129691	0	0	0	0	0	0	0	0	0	0
ENSG00000129925	0	0	0	0	0	0	0	0	0	0
ENSG00000129933	0	0	0	0	0	0	0	0	0	0
ENSG00000129946	0	0	0	0	0	0	0	0	0	0
ENSG00000130021	0	0	0	0	0	0	0	0	0	0
ENSG00000130024	0	0	0	0	0	0	0	0	0	0
ENSG00000130032	0	0	0	0	0	0	0	0	0	0
ENSG00000130066	0	1	1	1	1	1	0	1	1	0
ENSG00000130150	0	0	0	0	0	0	0	0	0	0
ENSG00000130227	0	0	0	0	0	0	0	0	0	0
ENSG00000130340	0	1	0	1	0	0	0	0	0	0
ENSG00000130396	0	0	0	0	0	0	0	0	0	0
ENSG00000130540	1	0	0	0	0	0	0	0	0	0
ENSG00000130558	1	0	0	0	0	0	0	0	0	0
ENSG00000130561	0	0	0	0	0	1	0	0	0	0
ENSG00000130589	0	0	0	0	0	0	0	0	0	0
ENSG00000130640	0	0	0	0	0	0	0	0	0	0
ENSG00000130703	0	0	0	0	0	0	0	0	0	0
ENSG00000130706	0	0	0	0	0	0	0	0	0	0
ENSG00000130714	0	0	0	0	0	0	0	0	0	0
ENSG00000130717	0	0	0	0	0	0	0	0	0	0
ENSG00000130723	1	0	1	0	0	1	1	0	0	0
ENSG00000130764	0	0	0	0	0	0	0	0	0	0
ENSG00000130779	0	0	0	0	0	0	0	0	0	0
ENSG00000130830	0	0	0	0	0	0	0	0	0	0
ENSG00000130876	0	0	0	0	0	0	0	0	0	0
ENSG00000130939	0	0	0	0	0	0	0	0	0	0
ENSG00000130956	0	0	0	0	0	0	0	0	0	0
ENSG00000130988	0	0	0	0	1	0	0	0	0	0
ENSG00000131023	0	0	0	0	0	0	0	0	0	0
ENSG00000131043	0	0	0	0	0	0	0	0	0	0
ENSG00000131061	0	0	0	0	0	0	0	0	0	0
ENSG00000131196	0	0	0	0	0	0	0	0	0	0
ENSG00000131238	0	1	0	0	0	0	0	1	1	0
ENSG00000131323	0	0	0	0	0	0	0	0	0	0
ENSG00000131373	0	0	0	0	0	0	0	0	0	0
ENSG00000131375	0	0	0	0	0	0	0	0	0	0
ENSG00000131381	0	0	0	0	0	0	0	0	0	0
ENSG00000131435	0	0	0	0	0	0	0	0	0	0
ENSG00000131473	0	0	0	0	0	0	0	0	0	0
ENSG00000131558	0	0	0	0	0	0	0	0	0	0
ENSG00000131653	0	0	0	0	0	0	0	0	0	0
ENSG00000131725	0	0	0	0	0	0	0	0	0	0
ENSG00000131748	0	0	0	0	0	0	0	0	0	0
ENSG00000131791	0	0	0	0	0	0	1	0	0	0
ENSG00000131831	0	0	0	0	0	0	0	0	0	0
ENSG00000131873	0	0	0	0	0	0	0	0	0	0
ENSG00000131910	0	0	0	0	0	0	0	0	0	0
ENSG00000131943	0	0	0	0	0	0	0	0	0	0
ENSG00000131951	0	0	0	0	0	0	0	0	0	0
ENSG00000132155	0	0	0	0	0	0	0	0	1	0
ENSG00000132170	0	0	0	0	0	0	0	0	0	0
ENSG00000132294	1	0	0	0	0	1	0	0	0	1
ENSG00000132300	0	0	0	0	0	0	0	0	0	0
ENSG00000132305	1	1	1	0	0	1	0	0	1	0
ENSG00000132313	0	0	1	0	0	0	0	0	0	0
ENSG00000132323	0	0	0	0	0	0	0	0	0	0
ENSG00000132330	0	0	0	0	0	0	0	0	0	0
ENSG00000132376	0	0	0	0	0	1	0	0	0	0
ENSG00000132383	0	0	0	0	0	0	0	0	0	0
ENSG00000132388	0	0	0	0	0	0	0	0	0	0
ENSG00000132423	0	0	0	0	0	0	0	0	0	0
ENSG00000132424	1	0	1	0	0	1	0	1	1	0
ENSG00000132434	1	0	0	0	0	0	0	0	0	0
ENSG00000132470	0	0	0	0	0	0	0	0	0	0
ENSG00000132471	0	0	0	0	0	0	0	0	0	0
ENSG00000132478	0	0	0	0	0	0	0	0	0	0
ENSG00000132603	0	0	0	0	0	0	0	0	0	0
ENSG00000132623	0	0	0	0	0	0	0	0	0	0
ENSG00000132640	1	0	0	0	0	0	0	0	0	0
ENSG00000132646	0	0	0	0	0	0	0	0	0	0
ENSG00000132669	0	0	0	0	0	0	0	0	0	0
ENSG00000132688	0	0	0	0	0	0	0	0	0	0
ENSG00000132694	0	0	0	0	0	0	0	0	0	0
ENSG00000132740	0	0	0	0	0	0	0	0	0	0
ENSG00000132773	0	0	0	0	0	0	0	0	0	0
ENSG00000132780	0	0	0	0	0	0	0	1	0	0
ENSG00000132781	0	0	0	0	0	0	0	0	0	0
ENSG00000132792	0	0	0	0	0	0	0	0	0	0
ENSG00000132823	0	0	0	0	0	0	0	0	0	1
ENSG00000132854	0	0	0	0	0	0	0	0	0	0
ENSG00000132855	0	0	0	0	0	0	0	0	0	0
ENSG00000132906	0	0	0	0	0	0	0	0	0	0
ENSG00000132912	1	0	0	0	0	0	1	0	0	0
ENSG00000132938	0	0	0	0	0	0	0	0	0	0
ENSG00000132953	0	0	0	0	0	0	0	0	0	0
ENSG00000133026	0	0	0	0	0	0	0	0	0	0
ENSG00000133027	0	0	0	0	0	0	0	0	0	0
ENSG00000133055	0	0	0	0	0	0	0	0	0	0
ENSG00000133069	0	0	0	0	0	0	0	0	0	0
ENSG00000133107	0	0	0	0	0	0	0	0	0	0
ENSG00000133110	0	0	0	0	0	0	0	0	0	0
ENSG00000133116	0	0	0	1	0	0	0	0	0	0
ENSG00000133121	0	0	0	0	0	0	0	0	0	0
ENSG00000133195	0	0	0	0	0	0	0	0	0	0
ENSG00000133226	1	1	1	1	1	1	1	0	1	1
ENSG00000133256	0	0	0	0	0	0	0	0	0	0
ENSG00000133398	0	0	0	0	0	0	0	0	0	0
ENSG00000133424	0	0	0	0	0	0	0	0	0	0
ENSG00000133511	1	0	0	0	0	0	0	0	0	0
ENSG00000133639	1	1	1	1	1	1	1	1	1	0
ENSG00000133657	0	0	0	0	0	0	0	0	0	0
ENSG00000133687	0	0	0	0	0	0	0	0	0	0
ENSG00000133704	0	0	0	0	0	0	0	0	0	0
ENSG00000133706	0	0	0	0	0	0	0	0	0	0
ENSG00000133731	0	0	0	0	0	0	0	0	0	0
ENSG00000133739	0	0	0	0	0	0	0	0	0	0
ENSG00000133794	0	0	0	0	0	0	0	0	0	0
ENSG00000133835	0	1	1	1	1	0	0	0	1	0
ENSG00000133872	0	0	0	0	0	0	0	0	0	0
ENSG00000133958	0	0	0	0	0	0	0	0	0	0
ENSG00000133961	0	0	0	0	0	0	0	0	0	0
ENSG00000133997	0	0	0	0	0	0	0	0	0	0
ENSG00000134001	0	0	0	0	0	0	0	0	0	0
ENSG00000134013	0	0	0	0	0	0	0	0	0	0
ENSG00000134014	0	0	0	0	0	0	0	0	0	0
ENSG00000134077	0	0	0	0	0	0	0	0	0	0
ENSG00000134107	0	1	1	0	0	1	1	0	0	0
ENSG00000134153	0	0	0	0	0	0	0	0	0	0
ENSG00000134207	0	0	0	0	0	0	0	0	0	0
ENSG00000134242	0	0	0	0	0	0	0	0	0	0
ENSG00000134247	0	0	0	0	0	0	0	0	0	0
ENSG00000134255	0	0	0	0	0	0	0	0	0	0
ENSG00000134259	0	0	0	0	0	0	0	0	0	0
ENSG00000134313	0	0	0	0	0	0	0	0	0	0
ENSG00000134317	0	0	0	0	0	0	0	0	0	0
ENSG00000134318	0	0	0	0	0	0	0	0	0	0
ENSG00000134324	0	0	0	0	0	0	0	0	0	0
ENSG00000134371	0	0	0	0	0	0	0	0	0	0
ENSG00000134375	0	0	0	0	0	0	0	0	0	0
ENSG00000134452	0	0	0	0	0	0	0	0	0	0
ENSG00000134453	0	0	0	0	0	0	0	0	0	0
ENSG00000134480	0	0	0	0	0	0	0	0	0	0
ENSG00000134504	0	0	0	0	0	0	0	0	0	0
ENSG00000134508	0	0	0	0	0	0	0	0	0	0
ENSG00000134533	0	0	0	0	0	0	0	0	0	0
ENSG00000134571	0	0	1	0	0	0	0	0	0	0
ENSG00000134595	0	0	0	0	0	0	0	0	0	0
ENSG00000134602	0	0	0	0	0	0	0	0	0	0
ENSG00000134644	1	1	1	1	0	1	1	0	0	0
ENSG00000134684	0	0	0	0	0	0	0	0	0	0
ENSG00000134697	0	0	0	0	0	0	0	0	0	0
ENSG00000134780	0	0	0	0	0	0	0	0	0	0
ENSG00000134851	0	0	0	0	0	0	0	0	0	0
ENSG00000134852	0	0	0	0	0	0	0	0	0	0
ENSG00000134882	0	0	0	0	0	0	0	0	0	0
ENSG00000134899	0	0	0	0	0	0	0	0	0	0
ENSG00000134905	0	0	0	0	0	0	0	0	0	0
ENSG00000134910	0	0	0	0	0	0	0	0	0	0
ENSG00000134917	0	0	0	0	0	0	0	0	0	0
ENSG00000134954	0	0	0	0	0	0	0	1	0	0
ENSG00000134955	0	0	0	0	0	0	0	0	0	0
ENSG00000134987	0	0	0	0	0	0	0	0	0	0
ENSG00000135048	0	0	0	0	0	0	0	0	0	0
ENSG00000135049	0	0	0	0	0	0	0	0	0	0
ENSG00000135111	0	0	0	0	0	0	0	0	0	0
ENSG00000135119	0	0	0	0	0	0	0	0	0	0
ENSG00000135127	0	0	0	0	0	0	0	0	0	0
ENSG00000135272	0	0	0	0	0	0	0	0	0	0
ENSG00000135297	0	0	0	0	0	0	0	0	0	0
ENSG00000135316	0	1	0	0	0	1	0	1	0	0
ENSG00000135317	0	0	0	0	0	0	0	0	0	0
ENSG00000135333	0	0	0	0	0	0	0	0	0	0
ENSG00000135341	0	0	0	0	0	0	0	0	0	0
ENSG00000135363	0	0	0	0	0	0	0	0	0	0
ENSG00000135365	0	0	0	0	0	0	0	0	0	0
ENSG00000135373	0	0	0	0	0	0	0	0	0	0
ENSG00000135378	0	0	0	0	0	0	0	0	0	0
ENSG00000135387	0	1	1	1	0	1	1	1	1	1
ENSG00000135457	0	0	0	0	0	0	0	0	0	0
ENSG00000135472	1	0	0	0	0	0	0	0	0	0
ENSG00000135473	0	0	0	0	0	0	0	0	0	0
ENSG00000135476	0	0	0	0	0	0	0	0	0	0
ENSG00000135521	0	0	0	0	0	0	0	0	0	0
ENSG00000135525	0	0	0	0	0	1	0	0	0	0
ENSG00000135541	0	0	0	0	0	0	0	0	0	0
ENSG00000135597	0	0	0	0	0	0	0	0	0	0
ENSG00000135624	0	0	0	0	0	0	0	0	0	0
ENSG00000135677	0	0	1	0	0	0	0	1	0	0
ENSG00000135678	0	0	0	0	0	0	0	0	0	0
ENSG00000135679	0	0	0	0	0	0	0	0	0	0
ENSG00000135686	0	0	0	0	0	0	0	0	0	0
ENSG00000135720	1	0	0	0	0	0	0	0	0	0
ENSG00000135740	0	0	0	0	0	0	0	0	0	0
ENSG00000135750	0	0	0	0	0	0	0	0	0	0
ENSG00000135763	0	0	0	0	0	0	0	0	0	0
ENSG00000135766	0	0	0	0	0	0	0	0	0	0
ENSG00000135773	0	0	0	0	0	0	0	0	0	0
ENSG00000135775	0	0	0	0	0	0	0	0	0	0
ENSG00000135776	0	0	0	0	0	0	0	0	0	0
ENSG00000135778	0	0	0	0	0	0	0	0	0	0
ENSG00000135801	0	0	0	0	0	0	0	0	0	0
ENSG00000135838	0	0	0	0	0	0	0	0	0	0
ENSG00000135845	0	0	0	0	0	0	0	0	0	0
ENSG00000135862	0	0	0	0	0	0	0	0	0	0
ENSG00000135870	0	0	0	0	0	0	0	0	0	0
ENSG00000135905	0	0	0	0	0	0	0	0	0	0
ENSG00000135926	0	0	0	0	0	0	0	0	0	0
ENSG00000135930	0	0	0	0	0	0	0	0	0	0
ENSG00000135931	0	0	0	0	0	0	0	0	0	0
ENSG00000135932	1	0	0	0	0	0	0	0	0	0
ENSG00000135972	0	0	0	0	0	0	0	0	0	0
ENSG00000135974	0	0	0	0	0	0	0	0	0	0
ENSG00000136021	0	0	0	0	0	0	0	0	0	0
ENSG00000136026	0	0	0	0	0	0	0	0	0	0
ENSG00000136045	0	0	0	0	0	0	0	0	0	0
ENSG00000136051	0	0	0	0	0	0	0	0	0	0
ENSG00000136052	0	0	0	0	0	0	0	0	0	0
ENSG00000136104	0	0	0	0	0	0	0	0	0	0
ENSG00000136110	0	0	0	0	0	0	0	0	0	0
ENSG00000136144	0	0	0	0	0	0	0	0	0	0
ENSG00000136152	0	0	0	0	0	0	0	0	0	0
ENSG00000136167	0	0	0	0	0	0	0	1	0	0
ENSG00000136235	0	0	0	0	0	1	0	0	0	0
ENSG00000136238	1	1	1	0	0	1	1	0	1	0
ENSG00000136240	0	0	0	0	0	0	0	0	0	0
ENSG00000136270	0	0	0	0	0	0	0	0	0	0
ENSG00000136273	0	0	0	0	0	0	0	0	0	0
ENSG00000136378	0	0	0	0	0	0	0	0	0	0
ENSG00000136404	0	0	0	0	0	0	0	0	0	0
ENSG00000136450	1	1	1	1	1	0	0	1	1	1
ENSG00000136451	0	0	0	0	0	0	0	0	0	0
ENSG00000136490	0	0	0	0	0	0	0	1	0	0
ENSG00000136504	0	0	0	0	0	0	0	0	0	0
ENSG00000136518	0	0	0	0	0	0	0	0	0	0
ENSG00000136628	1	1	1	1	1	1	1	1	1	1
ENSG00000136631	1	0	0	0	0	0	0	0	0	0
ENSG00000136699	0	0	0	0	0	0	0	0	0	0
ENSG00000136715	0	0	0	0	0	0	0	0	0	0
ENSG00000136717	0	0	0	0	0	0	0	0	0	0
ENSG00000136738	0	0	0	0	0	0	0	0	0	0
ENSG00000136807	0	0	0	0	0	0	0	0	0	0
ENSG00000136813	0	0	0	0	0	0	0	0	0	0
ENSG00000136819	0	0	0	0	0	0	0	0	0	0
ENSG00000136824	0	0	0	0	0	0	0	0	0	0
ENSG00000136842	0	0	1	0	0	0	0	0	0	0
ENSG00000136848	0	0	0	0	0	0	0	0	0	0
ENSG00000136854	0	0	0	0	0	1	0	0	0	0
ENSG00000136856	0	0	0	0	0	0	0	0	0	0
ENSG00000136875	0	0	0	0	0	0	0	0	0	0
ENSG00000136878	0	0	0	0	0	0	0	0	0	0
ENSG00000136891	0	0	0	0	0	0	0	0	0	0
ENSG00000136895	1	0	0	0	0	0	0	0	0	0
ENSG00000136930	0	1	1	1	1	0	1	0	1	0
ENSG00000136935	0	0	0	0	0	0	0	0	0	0
ENSG00000136986	0	0	0	0	0	0	0	0	0	0
ENSG00000136997	0	0	0	0	0	0	0	0	0	0
ENSG00000137074	0	0	0	0	0	0	0	0	0	0
ENSG00000137090	0	0	0	0	0	0	0	0	0	0
ENSG00000137274	0	0	0	0	0	0	0	0	0	0
ENSG00000137275	0	0	0	0	0	0	0	0	0	0
ENSG00000137393	0	0	0	0	0	0	0	0	0	0
ENSG00000137413	0	0	0	0	0	0	0	0	0	0
ENSG00000137449	0	0	0	0	0	0	0	0	0	0
ENSG00000137460	0	0	0	0	0	0	0	0	0	0
ENSG00000137463	0	0	0	0	0	0	0	0	0	0
ENSG00000137502	0	0	0	0	0	0	0	0	0	0
ENSG00000137513	0	0	0	0	0	0	0	0	0	0
ENSG00000137571	0	0	0	0	0	0	0	0	0	0
ENSG00000137702	0	0	0	0	0	0	0	0	0	0
ENSG00000137760	0	0	0	0	0	0	0	0	0	0
ENSG00000137764	0	0	0	0	0	0	0	0	0	0
ENSG00000137767	0	0	0	0	0	0	0	0	0	0
ENSG00000137806	0	0	0	0	0	0	0	0	0	0
ENSG00000137807	0	0	0	0	0	0	0	0	0	0
ENSG00000137815	0	0	0	0	0	0	0	0	0	0
ENSG00000137817	0	0	0	0	0	0	0	0	0	0
ENSG00000137822	0	0	0	0	0	0	0	0	0	0
ENSG00000137824	0	0	0	0	0	0	0	0	0	0
ENSG00000137825	0	0	0	0	0	0	0	0	0	0
ENSG00000137831	0	0	0	0	0	0	0	0	0	0
ENSG00000137834	0	0	0	0	0	0	0	0	0	0
ENSG00000137841	0	0	0	0	0	0	0	0	0	0
ENSG00000137845	0	0	0	0	0	0	0	1	0	0
ENSG00000137868	0	0	0	0	0	0	0	0	0	0
ENSG00000137872	0	0	0	0	0	0	0	0	0	0
ENSG00000137942	0	0	0	0	0	0	0	0	0	0
ENSG00000137947	0	0	0	0	1	0	0	1	0	0
ENSG00000137955	0	0	0	0	0	0	0	0	0	0
ENSG00000137992	0	0	0	1	0	0	0	0	1	0
ENSG00000138018	0	0	0	0	0	0	0	0	0	0
ENSG00000138031	0	0	0	0	0	0	0	0	0	0
ENSG00000138036	0	0	0	0	0	0	0	0	0	0
ENSG00000138075	0	0	0	0	0	0	0	0	0	0
ENSG00000138095	0	0	0	0	0	0	0	0	0	0
ENSG00000138111	0	0	0	0	0	0	0	0	0	0
ENSG00000138119	0	0	0	0	0	0	0	0	0	0
ENSG00000138162	0	0	0	0	0	0	0	0	0	0
ENSG00000138175	0	0	0	0	0	0	0	0	0	0
ENSG00000138180	0	0	0	0	0	0	0	0	0	0
ENSG00000138207	0	0	0	0	1	0	0	0	0	0
ENSG00000138231	0	0	0	0	0	0	0	0	0	0
ENSG00000138303	0	0	0	0	0	0	0	0	0	0
ENSG00000138363	0	0	0	0	0	0	0	0	0	0
ENSG00000138375	0	0	0	0	0	0	0	0	0	0
ENSG00000138376	0	0	0	0	0	0	0	0	0	0
ENSG00000138381	0	0	0	0	0	0	0	0	0	0
ENSG00000138413	0	0	0	1	1	0	0	0	0	0
ENSG00000138430	0	0	0	0	0	0	0	0	0	0
ENSG00000138463	0	0	0	0	0	0	0	0	0	0
ENSG00000138592	0	0	0	0	0	0	0	0	0	0
ENSG00000138593	0	0	0	0	0	0	0	0	0	0
ENSG00000138604	0	0	0	0	0	0	0	0	0	0
ENSG00000138614	0	0	0	0	0	0	0	0	0	0
ENSG00000138615	0	0	0	0	0	0	0	0	0	0
ENSG00000138621	0	0	0	0	0	0	0	0	0	0
ENSG00000138629	0	0	0	0	0	0	0	0	0	0
ENSG00000138639	0	0	0	0	0	0	0	0	0	0
ENSG00000138641	0	0	0	0	0	0	0	0	0	0
ENSG00000138670	0	0	0	0	0	0	0	0	0	0
ENSG00000138675	0	0	0	0	0	0	0	0	0	0
ENSG00000138696	0	0	0	0	0	0	0	0	0	0
ENSG00000138698	1	0	0	0	0	1	0	0	0	0
ENSG00000138750	0	0	0	0	0	0	0	0	0	1
ENSG00000138757	0	0	0	0	0	0	0	0	0	0
ENSG00000138759	0	0	0	0	0	0	0	0	0	0
ENSG00000138764	0	0	0	0	0	0	0	0	0	0
ENSG00000138768	0	0	0	0	0	0	0	0	0	0
ENSG00000138785	0	0	0	0	0	0	0	0	0	0
ENSG00000138795	0	0	0	0	0	0	0	0	0	0
ENSG00000138796	0	0	0	0	0	0	0	0	0	0
ENSG00000138798	0	0	0	0	0	0	0	0	0	0
ENSG00000138821	0	0	0	0	0	0	0	0	0	0
ENSG00000138823	0	0	0	0	0	0	0	0	0	0
ENSG00000138867	0	0	0	0	0	0	0	0	0	0
ENSG00000138942	0	0	0	0	0	0	0	0	0	0
ENSG00000139131	0	0	0	0	0	0	0	0	0	0
ENSG00000139173	0	0	0	0	0	0	0	0	0	0
ENSG00000139180	0	1	1	1	1	0	1	0	1	0
ENSG00000139182	1	0	0	0	0	0	0	0	0	0
ENSG00000139263	0	0	0	0	0	0	0	0	0	0
ENSG00000139291	0	0	0	0	0	0	0	0	0	0
ENSG00000139318	0	0	0	0	0	0	0	1	0	0
ENSG00000139324	0	0	0	0	0	0	0	0	0	0
ENSG00000139330	0	0	0	0	0	0	0	0	0	0
ENSG00000139344	0	0	0	0	1	0	0	0	0	0
ENSG00000139350	0	0	0	0	0	0	0	0	0	0
ENSG00000139351	0	0	0	0	0	0	0	0	0	0
ENSG00000139436	0	0	0	0	0	0	0	1	0	0
ENSG00000139496	0	0	0	0	0	0	0	0	0	1
ENSG00000139618	0	0	0	0	0	0	0	0	0	0
ENSG00000139637	0	0	0	0	0	0	0	0	0	0
ENSG00000139725	0	0	0	0	0	0	0	0	0	0
ENSG00000139737	0	0	0	0	0	0	0	0	0	0
ENSG00000139826	0	0	0	0	0	0	0	0	0	0
ENSG00000139910	0	0	0	0	0	0	0	0	0	0
ENSG00000139915	0	0	0	0	0	0	0	0	0	0
ENSG00000139977	0	0	0	0	0	0	0	0	0	0
ENSG00000140280	0	0	0	0	0	0	0	0	0	0
ENSG00000140319	0	0	0	0	1	0	0	0	1	1
ENSG00000140323	0	0	0	0	0	0	0	0	0	0
ENSG00000140350	1	0	0	1	1	1	0	1	1	0
ENSG00000140365	0	0	0	0	0	0	0	0	0	0
ENSG00000140374	0	1	1	0	1	0	0	0	1	0
ENSG00000140382	0	0	0	0	0	0	0	0	0	0
ENSG00000140386	0	0	0	0	0	0	0	0	0	0
ENSG00000140395	0	0	0	0	0	0	0	0	0	0
ENSG00000140396	0	0	0	0	0	0	0	0	0	0
ENSG00000140398	0	0	0	0	0	0	0	0	0	0
ENSG00000140400	0	0	0	0	0	0	0	0	0	0
ENSG00000140443	0	0	0	0	0	0	0	0	0	0
ENSG00000140451	0	0	0	0	0	0	0	0	0	0
ENSG00000140463	0	0	0	0	0	0	0	0	0	0
ENSG00000140497	0	0	0	0	0	0	0	0	0	0
ENSG00000140521	0	0	0	0	0	0	0	0	0	0
ENSG00000140526	0	0	0	0	0	0	0	0	0	0
ENSG00000140543	0	0	0	0	0	0	0	0	0	0
ENSG00000140553	0	0	0	0	0	0	0	0	0	0
ENSG00000140557	0	0	0	0	0	0	0	0	0	0
ENSG00000140575	0	0	0	0	0	0	0	1	0	0
ENSG00000140598	0	0	0	0	0	0	0	0	0	0
ENSG00000140612	0	1	0	1	1	0	0	1	0	0
ENSG00000140632	1	0	0	0	0	0	0	0	0	0
ENSG00000140694	0	0	0	0	0	0	0	0	0	0
ENSG00000140740	0	0	1	0	0	0	1	0	0	0
ENSG00000140829	0	0	0	0	0	0	0	0	0	0
ENSG00000140830	0	0	0	0	0	0	0	0	0	0
ENSG00000140943	0	0	0	0	0	0	0	0	0	0
ENSG00000140968	0	0	0	0	0	0	0	0	0	0
ENSG00000140990	1	1	1	1	1	1	1	1	1	1
ENSG00000140992	0	0	0	0	0	0	0	0	0	0
ENSG00000141002	0	0	0	0	0	0	0	0	0	0
ENSG00000141012	0	0	0	0	0	0	0	0	0	0
ENSG00000141026	0	0	0	0	0	0	0	0	0	0
ENSG00000141027	0	0	1	0	0	1	1	0	0	0
ENSG00000141052	0	0	0	0	0	0	0	0	0	0
ENSG00000141076	0	0	0	0	0	0	0	0	0	0
ENSG00000141101	0	0	0	0	0	0	0	0	0	0
ENSG00000141140	0	0	0	0	0	0	0	0	0	0
ENSG00000141161	0	0	0	0	0	0	0	0	0	0
ENSG00000141258	0	0	0	0	0	0	0	0	0	0
ENSG00000141298	0	0	0	0	0	0	0	0	0	0
ENSG00000141380	0	0	0	0	0	0	0	0	0	0
ENSG00000141425	0	0	0	0	0	0	0	0	0	0
ENSG00000141428	0	0	0	0	0	0	0	0	0	0
ENSG00000141434	0	1	0	0	0	0	0	0	0	0
ENSG00000141458	0	0	0	0	0	0	0	0	0	0
ENSG00000141485	0	0	0	0	0	0	0	0	0	0
ENSG00000141526	0	0	0	0	0	0	0	0	0	0
ENSG00000141564	0	0	0	0	0	0	0	0	0	0
ENSG00000141576	0	0	0	0	0	0	0	0	0	0
ENSG00000141577	0	0	0	0	0	0	0	0	0	0
ENSG00000141580	0	0	0	0	0	0	0	0	0	0
ENSG00000141582	0	0	0	0	0	0	0	0	0	0
ENSG00000141627	0	0	0	0	0	0	0	0	0	0
ENSG00000141665	0	0	0	0	0	0	0	0	0	0
ENSG00000141698	0	0	0	0	0	0	0	0	0	0
ENSG00000141699	0	0	0	0	0	0	0	0	0	0
ENSG00000141720	1	0	0	0	0	0	0	0	0	0
ENSG00000141867	0	0	0	0	0	0	0	0	0	0
ENSG00000141985	0	0	0	0	0	0	0	0	0	0
ENSG00000141994	0	0	0	0	0	0	0	0	0	0
ENSG00000142002	0	0	0	0	0	0	0	0	0	0
ENSG00000142102	0	0	0	0	0	0	0	0	0	0
ENSG00000142208	0	0	0	0	0	0	0	0	0	0
ENSG00000142303	0	0	0	0	0	0	0	0	0	0
ENSG00000142484	0	0	0	0	0	0	0	0	0	0
ENSG00000142606	0	0	0	0	0	0	0	0	0	0
ENSG00000142611	0	0	0	0	0	0	0	0	0	0
ENSG00000142655	0	0	0	0	0	0	0	0	0	0
ENSG00000142657	0	1	0	0	0	0	0	0	1	0
ENSG00000142669	0	1	0	0	0	0	0	1	0	0
ENSG00000142684	0	0	0	0	0	0	0	0	0	0
ENSG00000142687	0	0	0	0	0	0	0	0	0	0
ENSG00000142784	0	0	0	0	0	0	0	0	0	0
ENSG00000142871	0	0	0	0	0	1	0	0	0	0
ENSG00000142892	0	0	0	0	0	0	0	0	1	0
ENSG00000142961	0	0	0	0	0	0	0	0	0	0
ENSG00000143013	0	0	0	0	0	1	0	0	0	0
ENSG00000143033	0	0	0	0	0	0	0	0	0	0
ENSG00000143079	0	0	0	0	0	0	0	0	0	0
ENSG00000143105	0	0	0	0	0	0	0	0	0	0
ENSG00000143155	0	0	0	0	0	0	0	0	0	0
ENSG00000143164	0	0	0	0	0	0	1	0	0	0
ENSG00000143179	0	0	0	0	0	0	0	0	0	0
ENSG00000143183	0	1	0	0	0	0	0	0	1	0
ENSG00000143190	0	0	0	0	0	0	0	0	0	0
ENSG00000143228	0	0	0	0	0	0	0	0	0	0
ENSG00000143324	0	0	0	0	0	0	0	0	0	0
ENSG00000143341	0	0	0	0	0	0	0	0	0	0
ENSG00000143368	0	0	0	0	0	0	0	0	0	1
ENSG00000143384	0	1	1	1	1	1	1	1	1	0
ENSG00000143401	0	0	0	0	0	0	0	0	0	0
ENSG00000143452	0	0	0	0	0	0	0	0	0	0
ENSG00000143469	0	0	0	0	0	0	0	0	0	0
ENSG00000143473	0	0	0	0	0	0	0	0	0	0
ENSG00000143479	0	0	0	0	0	0	0	0	0	0
ENSG00000143499	0	0	0	0	0	0	0	0	0	0
ENSG00000143507	0	0	0	0	0	0	0	0	0	0
ENSG00000143514	0	0	0	0	0	0	0	0	0	0
ENSG00000143621	1	1	1	1	1	0	1	1	1	1
ENSG00000143643	0	0	0	0	0	0	0	0	0	0
ENSG00000143653	1	0	0	0	0	0	0	0	0	0
ENSG00000143740	0	0	0	0	0	0	0	0	0	0
ENSG00000143748	0	0	0	0	0	0	0	0	0	0
ENSG00000143756	0	0	0	0	0	0	0	0	0	0
ENSG00000143772	0	0	0	0	0	0	0	0	0	0
ENSG00000143799	0	0	0	0	0	0	0	0	0	0
ENSG00000143870	0	1	1	1	1	0	0	1	1	1
ENSG00000143891	0	1	0	1	1	0	0	0	0	0
ENSG00000143924	0	0	0	0	0	0	0	0	0	0
ENSG00000143951	0	0	0	0	0	0	0	0	0	0
ENSG00000144048	0	0	0	0	0	0	0	0	0	0
ENSG00000144061	0	0	0	0	0	0	0	0	0	0
ENSG00000144120	0	0	0	0	0	0	0	0	0	0
ENSG00000144228	0	0	0	0	0	0	0	0	0	0
ENSG00000144231	0	0	0	0	0	0	0	0	0	0
ENSG00000144306	0	0	0	0	0	0	0	0	0	0
ENSG00000144320	0	0	0	0	0	0	1	0	0	0
ENSG00000144357	0	0	0	0	0	0	1	0	0	0
ENSG00000144366	0	0	0	0	0	0	0	0	0	0
ENSG00000144451	0	0	0	0	0	0	0	0	0	0
ENSG00000144455	0	0	0	0	0	0	0	0	0	0
ENSG00000144460	0	0	0	0	0	0	0	0	0	0
ENSG00000144560	0	0	0	0	0	0	0	0	0	0
ENSG00000144567	0	0	0	0	0	0	0	0	0	0
ENSG00000144580	0	0	0	0	0	0	1	0	0	0
ENSG00000144589	0	0	0	0	0	0	0	0	0	0
ENSG00000144645	0	0	0	0	0	0	0	0	0	0
ENSG00000144668	0	0	0	0	0	0	0	0	0	0
ENSG00000144677	0	0	0	0	0	0	0	0	0	0
ENSG00000144681	0	0	0	0	0	0	0	0	0	0
ENSG00000144730	0	0	0	0	0	0	0	0	0	0
ENSG00000144747	0	0	0	0	0	0	0	0	0	0
ENSG00000144749	0	0	0	0	0	0	0	0	0	0
ENSG00000144805	0	0	0	0	0	0	0	0	0	0
ENSG00000144810	0	0	0	0	0	0	0	0	0	0
ENSG00000144840	0	0	0	0	0	0	0	0	0	0
ENSG00000144847	0	0	0	0	0	0	0	0	0	0
ENSG00000144848	0	0	0	0	0	0	0	0	0	0
ENSG00000144857	0	0	0	0	0	0	0	0	0	0
ENSG00000144867	0	0	0	1	1	0	0	0	1	0
ENSG00000144895	0	0	0	0	0	0	0	0	0	0
ENSG00000144909	0	0	0	0	0	0	0	0	0	0
ENSG00000144935	0	0	0	0	0	0	0	0	0	0
ENSG00000145041	0	0	0	0	0	0	0	0	0	0
ENSG00000145075	0	0	0	0	0	0	0	0	0	0
ENSG00000145133	0	0	0	0	0	0	0	0	0	0
ENSG00000145191	0	0	0	0	0	0	0	0	0	0
ENSG00000145214	0	0	0	0	0	0	0	0	0	0
ENSG00000145244	0	0	1	0	0	0	0	0	0	0
ENSG00000145293	0	0	0	0	0	0	0	0	0	0
ENSG00000145332	0	0	0	0	0	0	0	0	0	0
ENSG00000145375	0	0	0	0	0	0	0	0	0	0
ENSG00000145384	0	1	0	0	0	0	0	0	0	0
ENSG00000145388	0	0	0	0	0	0	0	0	0	0
ENSG00000145390	0	0	0	0	0	0	0	0	0	0
ENSG00000145431	0	0	0	0	0	0	0	0	0	0
ENSG00000145439	0	0	0	0	0	0	0	0	0	0
ENSG00000145495	0	0	0	0	0	0	0	0	0	0
ENSG00000145632	0	0	0	0	0	0	0	0	0	0
ENSG00000145675	0	0	0	0	0	0	0	0	0	0
ENSG00000145708	0	0	0	0	0	0	0	0	0	0
ENSG00000145715	0	0	0	0	0	0	0	0	0	0
ENSG00000145730	0	0	0	0	0	0	0	0	0	0
ENSG00000145740	0	0	0	1	0	0	0	0	0	0
ENSG00000145741	1	1	0	1	1	1	1	1	1	1
ENSG00000145743	0	0	0	0	0	0	0	0	0	0
ENSG00000145780	0	0	0	0	0	0	1	0	0	0
ENSG00000145781	0	0	0	0	0	0	0	0	0	0
ENSG00000145819	0	0	0	0	0	0	0	0	0	0
ENSG00000145824	1	0	0	0	0	0	0	0	0	0
ENSG00000145860	0	0	0	0	0	0	0	0	0	0
ENSG00000145934	0	0	0	0	0	0	0	0	0	0
ENSG00000145979	0	0	0	0	0	0	0	0	0	0
ENSG00000145990	0	0	0	0	0	0	0	0	0	0
ENSG00000146072	0	0	0	0	0	0	0	0	0	0
ENSG00000146166	0	0	0	0	0	0	0	0	0	0
ENSG00000146221	0	0	0	0	0	0	0	0	0	0
ENSG00000146247	0	0	0	0	0	0	0	0	0	0
ENSG00000146373	0	0	0	0	0	0	0	0	0	0
ENSG00000146376	0	0	0	0	0	0	0	0	0	0
ENSG00000146576	0	0	0	0	0	0	0	0	0	0
ENSG00000146648	0	0	0	0	0	0	0	0	0	0
ENSG00000146684	0	0	0	0	0	0	0	0	0	0
ENSG00000146701	1	1	1	1	1	1	1	1	1	1
ENSG00000146842	0	0	0	0	0	0	0	0	0	0
ENSG00000146872	0	0	0	0	0	0	1	0	0	0
ENSG00000146909	0	0	0	0	0	0	0	0	0	0
ENSG00000147036	0	0	0	0	0	0	0	0	0	0
ENSG00000147044	0	0	0	0	0	0	0	0	0	0
ENSG00000147099	0	0	0	0	0	0	0	0	0	0
ENSG00000147145	0	0	0	0	0	0	0	0	0	0
ENSG00000147162	1	1	0	1	0	1	1	1	1	0
ENSG00000147234	0	0	0	0	0	0	0	0	0	0
ENSG00000147364	0	0	0	0	0	0	0	0	0	0
ENSG00000147416	1	1	0	1	0	1	0	1	0	0
ENSG00000147465	0	0	0	0	0	0	0	0	0	0
ENSG00000147488	0	0	0	0	0	0	0	0	0	0
ENSG00000147536	0	0	0	0	0	0	0	0	0	0
ENSG00000147576	0	0	0	0	1	0	0	0	0	0
[truncated: 1,075 more rows]

## Sheet: top3  wfully conserved events
	CNS	Intestine	Heart	Kidney	Liver	Eye	Muscle	Spleen	Stomach	Testis
ENSG00000000003	0	0	0	0	1	0	0	0	0	0
ENSG00000001167	0	0	0	0	0	0	0	0	0	0
ENSG00000001461	0	0	0	0	0	0	0	0	0	0
ENSG00000001561	0	0	0	0	0	0	0	0	0	0
ENSG00000001626	0	0	0	0	0	0	0	0	0	0
ENSG00000002016	0	0	0	0	0	0	0	0	0	0
ENSG00000002822	0	0	0	0	0	0	0	0	0	0
ENSG00000003056	0	0	0	0	0	0	0	1	1	0
ENSG00000003137	0	0	0	0	0	0	0	0	0	0
ENSG00000003987	1	0	0	0	0	0	0	0	0	0
ENSG00000003989	0	0	0	0	0	0	0	0	0	0
ENSG00000004142	1	0	1	0	0	0	0	0	1	0
ENSG00000004399	0	0	0	0	0	0	0	0	0	0
ENSG00000004455	0	0	0	1	0	0	0	0	0	0
ENSG00000004487	0	0	0	0	0	0	0	0	0	0
ENSG00000004700	0	0	0	0	0	0	0	0	0	0
ENSG00000004809	0	0	0	0	0	0	0	0	0	0
ENSG00000005020	0	0	0	0	0	0	0	1	0	0
ENSG00000005108	0	0	0	0	0	0	0	0	0	0
ENSG00000005156	0	0	0	0	0	0	0	0	0	0
ENSG00000005981	0	0	0	0	0	0	0	0	0	0
ENSG00000006007	0	0	0	0	0	0	0	0	0	0
ENSG00000006114	0	0	0	0	0	0	0	0	0	0
ENSG00000006125	1	0	0	0	0	0	0	0	0	0
ENSG00000006282	0	0	0	0	0	0	0	0	0	0
ENSG00000006451	1	1	1	0	0	1	0	0	0	1
ENSG00000006459	0	0	0	0	0	0	0	0	0	0
ENSG00000006530	0	0	0	0	0	0	0	0	0	0
ENSG00000006625	0	0	0	0	0	0	0	0	0	0
ENSG00000006715	1	0	0	0	0	0	0	0	0	0
ENSG00000006744	0	0	0	0	0	0	0	0	0	0
ENSG00000006831	1	1	0	0	0	0	1	1	1	1
ENSG00000007001	0	0	0	0	0	0	0	0	0	0
ENSG00000007080	1	0	0	1	0	0	1	0	0	0
ENSG00000007168	1	1	1	1	1	1	1	1	1	1
ENSG00000007520	0	0	0	0	0	0	0	0	0	0
ENSG00000007944	0	0	0	0	0	0	0	0	0	0
ENSG00000007952	0	0	0	0	0	0	0	0	0	0
ENSG00000008018	0	1	0	0	0	0	0	1	1	1
ENSG00000008196	0	0	0	0	0	0	0	0	0	0
ENSG00000008256	0	0	0	0	0	0	0	0	0	0
ENSG00000008311	0	0	0	0	0	0	0	0	0	0
ENSG00000008405	0	0	0	0	0	0	0	0	0	0
ENSG00000008710	0	0	0	0	0	0	0	0	0	0
ENSG00000008838	0	0	0	0	0	0	0	0	0	0
ENSG00000009335	0	0	0	0	0	0	0	0	0	0
ENSG00000009954	0	0	0	0	0	0	0	0	0	0
ENSG00000010017	0	0	0	0	0	0	1	0	0	1
ENSG00000010072	0	0	0	0	0	0	0	0	0	0
ENSG00000010165	0	0	0	0	0	0	0	0	0	0
ENSG00000010256	1	1	1	1	1	1	1	0	1	1
ENSG00000010810	0	0	0	0	0	0	0	0	0	0
ENSG00000011021	0	0	0	0	0	0	0	0	0	0
ENSG00000011028	0	0	0	0	0	0	0	0	0	0
ENSG00000011105	0	0	0	0	0	0	0	0	0	0
ENSG00000011114	0	0	0	0	0	0	0	0	0	0
ENSG00000011143	0	0	0	0	0	0	0	0	0	0
ENSG00000011258	0	0	0	0	0	0	0	0	0	0
ENSG00000011376	0	0	0	0	0	0	0	0	0	0
ENSG00000011405	0	0	0	0	0	0	0	0	0	0
ENSG00000011677	1	0	0	0	0	0	0	0	0	0
ENSG00000012232	0	0	0	0	0	0	0	0	0	0
ENSG00000012660	0	0	0	0	0	0	0	0	0	0
ENSG00000012963	0	0	0	0	0	0	0	1	0	0
ENSG00000013288	0	0	0	0	0	0	0	0	0	0
ENSG00000013293	0	0	0	0	0	0	0	0	0	0
ENSG00000013364	0	1	0	0	0	0	0	0	0	0
ENSG00000013503	0	0	0	0	0	0	0	0	0	0
ENSG00000013810	0	0	0	0	0	0	0	0	0	0
ENSG00000014123	0	0	0	0	0	0	0	0	0	0
ENSG00000014216	0	0	0	0	0	0	0	0	0	0
ENSG00000014824	0	0	0	0	0	0	0	0	0	0
ENSG00000015479	0	0	0	0	0	0	0	0	0	0
ENSG00000015676	0	0	0	0	0	0	1	0	0	0
ENSG00000017260	0	0	0	0	0	0	0	0	0	0
ENSG00000017427	0	0	0	0	0	0	0	0	0	0
ENSG00000017797	1	1	0	0	0	1	0	1	1	0
ENSG00000018189	0	0	0	0	0	0	0	0	0	0
ENSG00000018510	0	0	0	0	0	0	0	0	0	0
ENSG00000019186	0	0	0	0	0	0	0	0	0	0
ENSG00000019549	0	0	0	0	0	0	0	0	0	0
ENSG00000019582	1	1	1	1	1	1	1	1	1	0
ENSG00000020922	0	0	0	0	0	0	0	0	0	0
ENSG00000021776	0	0	0	0	0	0	0	0	0	0
ENSG00000021826	0	0	0	0	0	0	0	0	0	0
ENSG00000021852	0	0	0	0	1	0	0	0	0	0
ENSG00000022277	1	1	1	0	0	1	0	1	1	0
ENSG00000023041	0	0	0	0	0	0	0	0	0	0
ENSG00000023171	0	0	0	0	0	0	0	0	0	0
ENSG00000023228	1	1	1	1	1	1	1	1	1	1
ENSG00000023318	0	0	1	0	0	0	1	1	1	0
ENSG00000023516	0	0	0	0	0	0	0	0	0	0
ENSG00000023572	0	0	0	0	0	0	0	0	0	0
ENSG00000023608	0	0	0	0	0	0	0	0	0	0
ENSG00000023839	0	0	0	1	1	0	0	0	0	0
ENSG00000023892	0	0	0	0	0	0	0	0	0	0
ENSG00000023909	0	0	0	0	0	0	0	0	0	0
ENSG00000024048	0	0	0	0	0	0	0	0	0	0
ENSG00000025796	0	1	0	0	0	1	1	0	1	1
ENSG00000026297	0	0	0	0	0	0	0	1	0	0
ENSG00000026652	0	0	0	0	0	0	0	0	0	0
ENSG00000027001	0	0	0	0	0	0	0	0	0	0
ENSG00000027075	0	0	0	0	0	0	0	0	0	0
ENSG00000028116	0	0	0	0	0	0	0	0	0	0
ENSG00000028203	0	0	0	0	0	0	0	0	0	0
ENSG00000028528	0	1	1	0	1	1	1	1	1	0
ENSG00000029364	0	0	0	0	0	0	0	0	0	0
ENSG00000029725	0	0	0	0	0	0	0	0	0	0
ENSG00000030066	0	0	0	0	0	0	0	0	0	0
ENSG00000030304	0	0	0	0	0	0	0	0	0	0
ENSG00000030419	0	0	0	0	0	0	0	0	0	0
ENSG00000031823	0	0	0	0	0	0	0	0	0	0
ENSG00000032389	0	0	0	0	0	0	0	0	0	0
ENSG00000033030	0	0	0	0	0	0	0	1	0	0
ENSG00000033170	0	0	0	0	0	0	0	0	0	0
ENSG00000033178	0	0	0	0	0	0	0	0	0	0
ENSG00000033327	0	0	0	0	0	0	0	0	0	0
ENSG00000033627	0	0	0	0	0	0	0	0	0	0
ENSG00000033800	0	0	0	0	0	0	0	0	0	0
ENSG00000034063	0	0	0	0	0	0	0	0	0	0
ENSG00000034533	0	0	0	0	0	0	0	0	0	0
ENSG00000034677	0	0	0	0	0	0	0	0	0	0
ENSG00000034693	0	0	0	0	0	0	0	0	0	0
ENSG00000035115	0	0	0	0	0	0	0	0	0	0
ENSG00000035499	0	0	0	0	0	0	0	0	0	0
ENSG00000035681	0	0	0	0	0	0	0	1	0	0
ENSG00000035687	0	1	0	0	0	1	0	1	1	0
ENSG00000036054	0	0	0	0	0	0	0	0	0	0
ENSG00000036257	0	0	0	0	0	0	0	0	0	0
ENSG00000036448	0	0	1	0	0	0	0	0	0	0
ENSG00000036473	0	0	0	0	0	0	0	0	0	0
ENSG00000036672	0	0	0	0	0	0	1	0	0	0
ENSG00000036828	0	0	0	0	0	0	0	0	0	0
ENSG00000037637	0	0	0	0	0	0	0	0	0	0
ENSG00000038002	0	0	0	0	0	0	0	0	0	0
ENSG00000038274	0	0	0	0	0	0	0	0	0	0
ENSG00000038358	0	0	0	0	0	0	0	0	0	0
ENSG00000038532	0	0	0	0	0	0	0	0	0	0
ENSG00000040341	1	0	0	0	0	0	1	0	0	0
ENSG00000041802	0	0	0	0	0	0	0	0	0	0
ENSG00000042429	0	0	0	0	0	0	0	0	0	0
ENSG00000042753	0	0	0	0	0	0	0	1	1	0
ENSG00000043514	0	0	0	0	0	0	0	0	0	0
ENSG00000043822	0	0	0	0	0	0	0	0	0	0
ENSG00000046653	1	0	0	0	0	1	0	0	0	0
ENSG00000047056	0	0	0	0	0	0	0	0	0	0
ENSG00000047188	0	0	0	0	0	0	0	0	0	0
ENSG00000047249	1	0	0	1	0	0	0	0	0	0
ENSG00000047315	0	0	0	1	0	0	0	0	0	0
ENSG00000047346	0	0	0	0	0	0	0	0	0	0
ENSG00000047410	0	0	0	1	0	0	0	0	0	1
ENSG00000047648	0	0	0	0	0	0	0	0	0	0
ENSG00000047932	0	0	0	0	0	0	0	0	0	0
ENSG00000048028	0	0	0	0	0	0	0	0	0	0
ENSG00000048545	0	0	0	0	0	0	0	0	0	0
ENSG00000048740	1	0	0	0	0	0	0	0	0	0
ENSG00000049130	0	0	0	0	0	0	0	0	0	0
ENSG00000049239	0	0	0	0	1	0	0	0	0	0
ENSG00000049449	0	0	0	0	0	0	0	0	0	0
ENSG00000049541	0	0	0	0	0	0	0	0	0	0
ENSG00000049656	0	0	0	0	0	0	0	0	0	0
ENSG00000049759	0	0	0	0	0	0	0	0	0	0
ENSG00000050130	0	0	0	0	0	0	0	0	0	1
ENSG00000050405	0	0	0	0	0	0	0	0	0	0
ENSG00000051009	0	0	0	0	0	0	0	0	0	0
ENSG00000051341	0	0	0	0	0	0	0	0	0	0
ENSG00000051620	1	0	0	0	0	0	0	0	0	0
ENSG00000052723	0	0	0	0	0	0	0	0	0	0
ENSG00000052749	0	0	0	0	0	0	0	0	0	0
ENSG00000052841	0	0	0	0	0	0	0	0	0	0
ENSG00000053372	0	0	0	0	0	0	0	0	0	0
ENSG00000053501	0	0	0	0	0	0	0	0	0	0
ENSG00000053900	0	0	0	0	0	0	0	0	0	0
ENSG00000053918	0	0	0	0	0	0	0	0	0	0
ENSG00000054116	0	0	0	0	0	0	0	0	0	0
ENSG00000054179	0	0	0	0	0	0	0	0	0	0
ENSG00000054392	0	0	0	0	0	0	0	0	0	0
ENSG00000054803	0	0	0	0	0	0	0	0	0	0
ENSG00000054965	0	0	0	0	0	0	0	0	0	0
ENSG00000054983	0	0	0	0	0	0	0	0	0	0
ENSG00000055044	0	0	0	0	0	0	0	1	1	0
ENSG00000055070	0	0	0	0	0	0	1	0	0	0
ENSG00000055208	0	0	0	0	0	0	0	0	0	0
ENSG00000055609	0	0	1	0	0	0	0	0	0	0
ENSG00000055732	0	0	0	0	0	0	0	0	0	0
ENSG00000055813	0	0	0	0	0	0	0	0	0	0
ENSG00000055917	0	0	0	0	0	0	0	1	0	0
ENSG00000056291	0	0	0	0	0	0	0	0	0	0
ENSG00000057019	0	0	0	0	0	0	0	0	0	0
ENSG00000057252	0	0	0	0	0	0	0	0	0	0
ENSG00000057468	0	0	0	0	0	0	0	0	0	0
ENSG00000057593	0	0	0	0	1	0	0	0	0	0
ENSG00000057704	0	0	0	0	0	0	0	0	0	0
ENSG00000058063	0	0	0	0	0	0	0	0	0	1
ENSG00000058272	1	1	1	0	0	0	1	0	1	0
ENSG00000058600	0	0	0	0	0	0	0	0	0	0
ENSG00000058804	0	0	0	0	0	0	0	0	0	0
ENSG00000059573	0	0	0	0	0	0	0	0	0	0
ENSG00000059588	0	0	0	0	0	0	0	0	0	0
ENSG00000059758	0	0	0	0	0	0	0	0	0	0
ENSG00000060069	0	0	0	0	0	0	0	0	0	1
ENSG00000060237	0	0	0	0	0	0	0	0	0	0
ENSG00000060339	0	0	0	0	0	0	0	0	0	0
ENSG00000061273	0	0	0	0	0	0	0	0	0	0
ENSG00000061676	1	0	1	0	0	1	0	0	0	0
ENSG00000061794	0	0	0	0	0	0	0	0	0	0
ENSG00000061918	1	0	0	0	0	0	0	0	0	0
ENSG00000061936	0	1	0	0	0	1	0	1	0	0
ENSG00000061987	0	0	0	0	0	0	0	0	0	0
ENSG00000062598	0	0	0	0	0	0	0	0	0	0
ENSG00000062716	0	1	0	0	1	0	0	0	0	0
ENSG00000062725	1	0	0	0	0	0	0	0	0	0
ENSG00000063660	0	0	0	0	0	0	0	0	0	0
ENSG00000064102	0	1	0	0	0	1	1	0	0	0
ENSG00000064309	0	0	0	0	0	0	0	0	0	0
ENSG00000064419	0	0	0	0	1	0	1	0	1	0
ENSG00000064601	1	1	1	1	1	1	0	1	1	0
ENSG00000064655	0	0	0	0	0	0	0	0	0	0
ENSG00000064692	0	0	0	0	0	0	0	0	0	0
ENSG00000064703	0	0	0	0	0	0	0	0	0	0
ENSG00000064835	0	0	0	0	0	0	0	0	0	0
ENSG00000064932	0	0	0	0	0	0	0	0	0	0
ENSG00000064989	0	0	0	0	0	0	0	0	0	0
ENSG00000064999	0	0	0	0	0	0	0	0	0	0
ENSG00000065054	0	0	1	0	0	0	0	0	0	0
ENSG00000065150	0	0	0	0	0	0	0	0	0	0
ENSG00000065154	1	0	1	1	1	1	1	0	0	0
ENSG00000065183	0	0	0	0	0	0	0	0	0	0
ENSG00000065268	0	0	0	0	0	0	0	0	0	0
ENSG00000065308	0	0	0	0	0	0	0	0	0	0
ENSG00000065427	1	1	1	1	1	1	1	1	1	1
ENSG00000065457	0	0	0	0	0	0	0	0	0	0
ENSG00000065526	0	0	0	0	0	0	0	0	0	0
ENSG00000065534	0	0	0	0	0	0	0	0	0	0
ENSG00000065559	0	0	0	0	0	0	0	0	0	0
ENSG00000065600	0	0	0	0	0	0	0	0	0	0
ENSG00000065609	1	0	0	0	0	1	0	0	0	0
ENSG00000066027	0	0	0	0	0	0	0	0	0	0
ENSG00000066117	0	0	0	1	0	0	0	0	0	0
ENSG00000066135	0	0	0	0	0	0	0	0	0	0
ENSG00000066336	0	0	0	0	0	0	0	1	0	0
ENSG00000066422	0	0	0	0	0	0	0	0	0	0
ENSG00000066629	0	0	0	0	0	0	0	0	0	0
ENSG00000066926	0	0	0	0	0	0	0	0	0	0
ENSG00000067064	1	1	0	0	1	1	1	0	1	1
ENSG00000067141	0	0	0	0	0	0	0	0	0	0
ENSG00000067167	0	1	1	1	1	1	1	1	1	1
ENSG00000067221	0	0	0	0	0	0	0	0	0	0
ENSG00000067248	0	0	0	0	0	0	0	0	0	0
ENSG00000067704	0	0	0	0	0	0	0	0	0	0
ENSG00000067836	0	0	0	0	0	0	0	0	0	0
ENSG00000067900	0	0	0	0	0	0	0	0	0	0
ENSG00000068024	0	0	0	0	0	0	0	0	0	0
ENSG00000068079	0	0	0	0	0	0	0	0	0	0
ENSG00000068305	1	0	1	0	0	1	1	1	0	0
ENSG00000068383	1	0	0	0	0	0	0	0	0	0
ENSG00000068654	0	0	0	0	0	0	0	0	0	0
ENSG00000068697	1	1	1	1	1	1	1	1	1	0
ENSG00000068745	0	0	1	0	0	1	0	1	0	0
ENSG00000068878	0	0	0	0	0	0	0	0	0	0
ENSG00000068885	0	0	0	0	0	0	0	0	0	0
ENSG00000068912	0	0	0	0	0	0	0	0	0	0
ENSG00000069248	0	0	0	0	0	0	0	0	0	0
ENSG00000069275	1	1	1	1	1	1	1	1	1	0
ENSG00000069329	1	0	0	1	0	1	0	1	0	0
ENSG00000069702	0	0	0	0	0	0	0	0	0	0
ENSG00000069956	1	0	0	0	0	1	1	0	0	0
ENSG00000069966	0	0	0	0	0	0	0	0	0	0
ENSG00000069974	0	0	0	0	0	0	0	0	1	0
ENSG00000069998	0	0	0	0	0	0	0	0	0	0
ENSG00000070010	0	0	0	0	0	0	1	0	1	0
ENSG00000070018	0	0	0	0	0	0	0	0	0	0
ENSG00000070061	0	0	0	0	0	0	0	0	0	0
ENSG00000070269	0	0	0	0	0	0	0	0	0	0
ENSG00000070413	0	0	0	0	0	1	0	0	0	0
ENSG00000070444	0	0	0	0	0	0	0	0	0	0
ENSG00000070495	0	0	0	0	0	0	0	0	0	0
ENSG00000070501	0	0	0	0	0	0	0	0	0	0
ENSG00000070540	0	0	0	0	0	0	0	0	0	0
ENSG00000070669	0	0	0	0	0	0	0	0	0	0
ENSG00000070748	0	0	0	0	0	0	0	0	0	0
ENSG00000070756	1	1	1	1	1	1	1	1	1	1
ENSG00000070785	0	0	0	0	0	0	0	0	0	0
ENSG00000070831	0	0	0	0	0	0	0	0	0	0
ENSG00000071073	0	0	0	0	0	0	0	0	0	0
ENSG00000071189	0	0	0	0	0	0	0	0	0	0
ENSG00000071246	0	0	0	0	0	0	0	0	0	0
ENSG00000071462	0	0	0	0	0	0	0	0	0	0
ENSG00000071537	0	0	0	0	0	0	0	0	0	0
ENSG00000071539	0	0	0	0	0	0	0	0	0	0
ENSG00000071575	0	0	0	0	0	0	0	0	0	0
ENSG00000071626	0	0	0	0	0	0	0	0	0	0
ENSG00000071655	0	0	0	0	0	0	0	0	0	0
ENSG00000071994	0	0	0	0	0	0	0	0	0	0
ENSG00000072134	0	0	0	0	0	0	0	0	0	0
ENSG00000072274	0	0	0	0	0	0	0	0	0	0
ENSG00000072315	0	0	0	0	0	0	0	0	0	0
ENSG00000072364	0	0	0	0	0	0	0	0	0	0
ENSG00000072736	0	0	0	0	0	1	0	0	0	0
ENSG00000072786	0	0	0	0	0	0	0	0	0	0
ENSG00000072954	0	0	0	0	0	0	1	0	0	0
ENSG00000073060	0	0	0	0	0	0	0	0	0	0
ENSG00000073111	0	0	0	0	0	0	0	0	0	0
ENSG00000073146	0	0	0	0	0	0	0	0	0	1
ENSG00000073169	0	0	0	0	0	0	0	0	0	0
ENSG00000073350	0	0	0	0	0	0	0	0	0	0
ENSG00000073614	0	0	0	0	0	0	0	0	0	0
ENSG00000073711	0	0	0	0	0	0	0	0	0	0
ENSG00000073734	0	0	0	0	0	0	0	0	0	0
ENSG00000073849	0	0	0	0	0	0	0	1	0	0
ENSG00000074071	0	0	0	0	0	0	0	0	0	0
ENSG00000074211	1	0	0	0	0	0	0	0	0	0
ENSG00000074356	0	0	0	0	0	0	0	0	0	0
ENSG00000074410	0	0	0	0	0	0	0	0	0	0
ENSG00000074416	0	0	0	0	0	0	0	0	0	0
ENSG00000074582	0	0	0	0	0	0	0	0	0	0
ENSG00000074695	0	0	0	0	0	0	0	0	1	0
ENSG00000075089	0	0	0	0	0	0	0	0	0	0
ENSG00000075131	0	0	0	0	0	0	0	0	0	0
ENSG00000075151	0	0	0	0	0	0	0	0	0	0
ENSG00000075188	0	0	0	0	0	0	0	0	0	0
ENSG00000075213	0	0	0	0	0	0	0	0	0	0
ENSG00000075223	0	0	0	0	0	0	1	0	0	0
ENSG00000075239	0	0	0	0	0	0	0	0	1	0
ENSG00000075415	1	1	1	1	1	1	1	1	1	0
ENSG00000075461	0	0	0	0	0	0	0	0	0	0
ENSG00000075651	0	0	0	0	0	0	0	0	0	0
ENSG00000075790	0	0	0	0	0	0	1	0	0	0
ENSG00000075891	0	0	0	0	0	0	0	0	0	0
ENSG00000076043	0	0	0	0	0	0	0	0	0	0
ENSG00000076053	0	0	0	0	0	0	0	0	0	1
ENSG00000076351	0	0	0	0	0	0	0	0	0	0
ENSG00000076513	0	0	0	0	0	0	0	0	0	0
ENSG00000076604	0	0	0	0	0	0	0	0	0	0
ENSG00000076685	0	0	0	0	0	0	0	0	0	0
ENSG00000077063	0	0	0	0	0	0	0	0	0	0
ENSG00000077147	0	0	0	0	0	0	0	0	0	0
ENSG00000077152	0	0	0	0	0	0	0	0	0	0
ENSG00000077232	0	0	0	0	0	0	0	0	0	0
ENSG00000077254	0	0	0	0	0	0	0	0	0	0
ENSG00000077264	0	0	0	0	0	0	0	0	0	0
ENSG00000077279	0	0	0	0	0	0	0	0	0	0
ENSG00000077380	0	0	0	0	0	0	0	0	0	0
ENSG00000077420	0	0	0	0	0	0	0	0	0	0
ENSG00000077549	0	0	0	0	0	0	0	0	0	0
ENSG00000077684	0	0	0	0	0	0	0	0	0	0
ENSG00000077713	0	0	0	0	0	0	0	0	0	0
ENSG00000077943	0	0	0	0	0	0	0	0	0	0
ENSG00000078043	0	0	0	0	0	0	0	0	0	0
ENSG00000078070	0	0	0	1	0	0	0	0	0	0
ENSG00000078140	0	0	0	0	0	0	0	0	0	0
ENSG00000078142	0	0	0	0	0	0	0	0	0	0
ENSG00000078403	0	0	0	0	0	0	0	0	0	0
ENSG00000078579	0	0	0	0	0	0	0	0	0	0
ENSG00000078674	0	0	0	0	0	0	0	0	0	0
ENSG00000078687	0	0	0	0	0	0	0	0	0	0
ENSG00000078699	0	0	0	0	0	0	0	0	0	0
ENSG00000078747	0	0	0	0	0	0	0	0	0	0
ENSG00000078804	0	0	1	0	0	0	1	0	0	0
ENSG00000078872	0	0	0	0	0	0	0	0	0	0
ENSG00000078900	0	0	0	0	0	0	0	0	0	0
ENSG00000078902	0	0	0	0	0	0	0	0	0	0
ENSG00000079102	0	0	0	0	0	0	0	0	0	0
ENSG00000079134	0	0	0	0	0	0	0	0	0	1
ENSG00000079277	0	0	0	0	0	0	0	0	0	0
ENSG00000079387	0	0	0	0	0	0	0	0	0	0
ENSG00000079739	1	1	1	1	1	1	1	0	1	0
ENSG00000079785	1	0	0	1	0	0	1	1	0	1
ENSG00000079950	0	0	0	0	0	0	0	0	0	0
ENSG00000080166	0	0	0	0	0	1	0	0	0	0
ENSG00000080345	0	0	0	0	0	0	0	0	0	0
ENSG00000080371	1	1	1	0	1	1	1	1	1	0
ENSG00000080709	0	0	0	0	0	0	0	0	0	0
ENSG00000080802	0	0	0	0	0	0	0	0	0	0
ENSG00000080815	0	0	0	0	0	0	0	0	0	0
ENSG00000080819	0	0	0	0	1	0	0	0	0	0
ENSG00000081014	0	0	0	0	0	0	0	0	0	0
ENSG00000081026	0	0	0	0	0	0	0	0	0	0
ENSG00000081059	0	0	0	0	0	0	0	0	0	0
ENSG00000081154	0	0	1	0	0	1	0	1	0	0
ENSG00000081177	0	0	0	0	0	0	0	0	0	0
ENSG00000081181	0	0	0	0	0	0	0	0	0	0
ENSG00000081307	0	0	0	0	0	0	0	0	0	0
ENSG00000081692	0	0	0	0	0	0	0	0	0	0
ENSG00000081760	0	0	0	0	0	0	0	0	0	0
ENSG00000081800	0	0	0	0	0	0	0	0	0	0
ENSG00000081923	0	0	0	0	0	0	0	0	0	0
ENSG00000082014	0	0	0	0	0	0	0	0	0	0
ENSG00000082258	0	0	0	0	0	0	0	0	0	0
ENSG00000082269	0	0	0	0	0	0	0	0	0	0
ENSG00000082293	0	0	0	0	0	0	0	0	0	0
ENSG00000082397	0	0	0	0	0	0	0	0	0	0
ENSG00000082497	0	0	0	0	0	0	0	0	0	0
ENSG00000082515	0	0	0	1	1	0	0	0	1	0
ENSG00000082516	0	0	0	0	0	0	0	0	0	0
ENSG00000082641	0	0	0	0	0	0	0	0	0	0
ENSG00000082701	1	0	0	0	0	1	1	0	0	0
ENSG00000082898	0	0	0	1	0	0	0	0	0	1
ENSG00000082996	0	1	1	1	1	0	0	1	1	0
ENSG00000083123	0	0	1	1	0	0	0	0	0	0
ENSG00000083223	0	0	0	0	0	0	0	0	0	0
ENSG00000083444	0	0	0	0	0	0	0	0	0	0
ENSG00000083535	0	0	0	0	0	0	0	0	0	0
ENSG00000083544	0	0	0	0	0	0	0	0	0	0
ENSG00000083642	0	0	0	0	0	0	0	0	0	1
ENSG00000083896	1	1	1	0	1	1	0	1	0	0
ENSG00000083937	0	1	0	1	0	0	0	0	0	0
ENSG00000084072	0	1	0	1	1	0	0	0	0	0
ENSG00000084093	0	0	0	0	0	0	0	0	0	0
ENSG00000084110	0	0	0	0	1	0	0	0	0	0
ENSG00000084112	0	0	0	0	0	0	0	0	0	0
ENSG00000084234	1	1	1	1	1	1	0	1	1	0
ENSG00000084623	1	1	1	1	1	1	1	1	1	1
ENSG00000084652	0	0	0	0	0	0	0	0	0	0
ENSG00000084676	0	0	0	0	0	0	0	0	0	0
ENSG00000084710	1	0	0	0	0	0	0	0	0	0
ENSG00000084754	0	1	1	1	1	1	1	1	1	1
ENSG00000084774	0	0	0	0	0	0	0	0	0	0
ENSG00000085185	0	0	0	0	0	0	0	0	0	0
ENSG00000085274	0	0	0	0	0	0	0	0	0	0
ENSG00000085415	0	0	0	0	0	0	0	0	0	0
ENSG00000085733	1	1	1	1	1	1	0	0	1	0
ENSG00000085831	0	0	0	0	0	0	0	0	0	0
ENSG00000085832	0	0	0	0	0	0	0	0	0	0
ENSG00000085978	0	0	0	0	0	0	0	0	0	0
ENSG00000085982	0	0	0	0	0	0	0	0	0	0
ENSG00000085998	0	0	0	0	0	0	0	0	0	0
ENSG00000086015	0	0	0	0	0	0	0	0	0	0
ENSG00000086062	0	0	0	0	0	0	0	0	0	0
ENSG00000086102	0	0	0	0	0	0	0	0	0	0
ENSG00000086189	0	0	0	0	0	0	1	0	0	0
ENSG00000086232	0	0	0	0	0	0	0	0	0	0
ENSG00000086288	0	0	0	0	0	0	0	0	0	0
ENSG00000086475	0	0	0	0	0	0	0	0	0	0
ENSG00000086589	0	0	0	0	0	0	0	0	0	0
ENSG00000086827	0	0	0	0	0	0	0	0	0	0
ENSG00000086991	0	0	0	0	0	0	0	0	0	0
ENSG00000087095	0	0	0	0	0	0	0	0	0	0
ENSG00000087111	0	0	0	0	0	0	0	0	0	0
ENSG00000087191	1	1	1	1	1	1	1	1	1	1
ENSG00000087245	0	1	1	0	0	0	0	0	1	0
ENSG00000087258	1	0	0	0	0	1	0	0	0	0
ENSG00000087274	1	0	1	1	0	1	1	0	0	0
ENSG00000087303	0	0	0	0	0	0	0	0	0	0
ENSG00000087502	0	0	0	0	0	0	0	0	0	0
ENSG00000087903	0	0	0	0	0	0	0	0	0	0
ENSG00000088179	0	0	0	0	0	0	0	0	0	0
ENSG00000088205	0	1	0	0	0	0	0	1	0	0
ENSG00000088298	0	0	0	0	0	0	0	0	0	0
ENSG00000088325	0	0	0	0	0	0	0	0	0	1
ENSG00000088367	0	0	0	0	0	0	0	0	0	0
ENSG00000088451	0	0	0	0	0	0	0	0	0	0
ENSG00000088756	0	0	0	0	0	0	0	0	0	0
ENSG00000088808	0	0	0	0	0	0	0	0	0	0
ENSG00000088812	0	0	0	0	0	1	0	0	0	0
ENSG00000088826	0	0	0	0	0	0	0	0	0	0
ENSG00000088899	0	0	0	0	0	0	0	0	0	0
ENSG00000088930	0	1	0	0	0	0	0	0	1	1
ENSG00000089022	0	0	0	0	0	0	0	0	0	0
ENSG00000089057	0	0	0	0	0	0	0	0	0	0
ENSG00000089163	0	0	0	0	0	0	0	0	0	0
ENSG00000089195	0	0	0	0	0	0	0	0	0	0
ENSG00000089225	0	0	0	0	0	0	0	0	0	0
ENSG00000089234	0	0	0	0	0	0	0	0	0	1
ENSG00000089250	0	0	0	0	0	0	0	0	0	0
ENSG00000089486	1	0	0	0	0	1	0	0	0	0
ENSG00000089693	1	1	1	1	1	1	0	0	1	1
ENSG00000089737	0	0	0	0	0	0	0	0	0	0
ENSG00000090020	0	0	0	0	0	0	0	0	0	0
ENSG00000090061	0	0	0	0	0	0	1	1	1	1
ENSG00000090263	0	0	0	0	0	0	0	0	0	0
ENSG00000090273	0	1	1	1	1	1	1	0	1	1
ENSG00000090316	0	1	1	1	0	1	0	0	1	1
ENSG00000090674	0	0	0	0	0	0	0	0	0	0
ENSG00000090989	0	0	0	0	0	0	0	0	0	0
ENSG00000091010	0	0	0	0	0	0	0	0	0	0
ENSG00000091039	0	0	0	0	0	0	0	0	0	0
ENSG00000091129	1	0	0	0	0	0	0	0	0	0
ENSG00000091140	1	1	1	1	1	1	1	1	1	1
ENSG00000091157	1	0	0	0	0	0	0	0	0	0
ENSG00000091164	1	1	0	1	1	0	1	0	1	1
ENSG00000091409	0	0	0	0	0	0	0	0	0	0
ENSG00000091436	0	0	0	0	0	0	0	0	0	0
ENSG00000091542	0	1	1	1	0	1	1	1	1	0
ENSG00000091664	0	0	0	0	0	0	0	0	0	0
ENSG00000091831	0	0	0	0	0	0	0	0	0	0
ENSG00000091986	0	0	1	0	0	0	0	0	0	0
ENSG00000092020	0	0	0	0	0	0	0	0	0	0
ENSG00000092108	0	0	0	0	1	0	0	0	0	1
ENSG00000092421	0	0	0	0	0	0	0	0	0	0
ENSG00000092531	0	0	1	0	0	0	0	0	0	0
ENSG00000092847	0	0	0	0	0	0	0	0	0	0
ENSG00000092871	0	0	0	0	0	0	0	0	0	0
ENSG00000092969	0	0	0	0	0	0	0	0	0	0
ENSG00000092978	0	0	0	0	0	0	0	0	0	0
ENSG00000093183	0	0	0	0	0	0	0	0	0	0
ENSG00000093222	0	0	0	0	0	0	0	0	0	0
ENSG00000094841	0	0	0	0	0	0	0	0	0	0
ENSG00000094880	0	0	0	0	0	0	0	0	0	0
ENSG00000095209	0	0	0	0	0	0	0	0	0	0
ENSG00000095261	0	0	0	0	0	0	0	0	0	0
ENSG00000095303	0	0	0	0	0	0	0	0	0	0
ENSG00000095319	0	0	0	0	0	0	0	0	0	1
ENSG00000095370	0	0	0	0	0	0	0	0	0	0
ENSG00000095397	0	0	0	0	0	0	0	0	0	0
ENSG00000095485	0	0	0	0	0	0	0	0	0	0
ENSG00000095596	0	0	0	0	0	0	0	0	0	0
ENSG00000095637	0	0	1	0	0	0	0	0	0	0
ENSG00000095787	1	1	0	0	0	1	0	1	1	1
ENSG00000095951	0	0	0	0	0	0	0	0	0	0
ENSG00000096080	0	1	0	0	0	0	1	0	1	0
ENSG00000096401	1	1	0	1	1	1	0	1	1	1
ENSG00000096717	0	0	0	0	0	0	0	0	0	0
ENSG00000096746	0	0	0	0	0	0	0	0	0	0
ENSG00000096968	0	0	0	0	0	0	0	0	0	0
ENSG00000097007	0	0	0	0	0	0	0	0	0	0
ENSG00000097033	0	0	0	0	0	0	0	1	0	1
ENSG00000097046	0	0	0	0	0	0	0	0	0	0
ENSG00000099250	0	0	0	0	0	0	0	0	0	0
ENSG00000099814	0	0	0	0	0	0	0	0	0	0
ENSG00000099821	0	0	0	0	0	0	0	0	0	0
ENSG00000099889	0	0	0	0	0	0	0	0	0	0
ENSG00000099899	0	0	0	0	0	0	0	0	0	0
ENSG00000099917	0	0	0	0	0	0	0	0	0	0
ENSG00000099940	0	0	0	1	0	0	0	0	0	0
ENSG00000099942	0	0	0	0	0	0	0	0	0	0
ENSG00000099949	0	0	0	0	0	0	0	0	0	0
ENSG00000099953	0	0	0	0	0	0	0	0	0	0
ENSG00000099956	0	0	0	0	0	0	0	0	0	0
ENSG00000099991	0	0	0	0	0	0	0	0	0	0
ENSG00000099992	0	0	0	0	0	0	0	0	0	0
ENSG00000099995	0	0	0	0	0	0	0	1	0	1
ENSG00000100014	0	0	0	0	0	0	0	0	0	0
ENSG00000100023	0	0	0	0	0	0	0	0	0	0
ENSG00000100030	1	0	0	0	0	0	0	0	1	1
ENSG00000100033	0	0	0	0	0	0	0	0	0	0
ENSG00000100038	0	0	0	0	0	0	0	0	0	0
ENSG00000100053	0	0	0	0	0	0	0	0	0	0
ENSG00000100056	0	0	0	0	0	0	0	0	0	0
ENSG00000100083	0	0	0	0	0	0	0	0	0	0
ENSG00000100116	0	0	0	0	0	0	0	0	0	0
ENSG00000100122	0	0	0	0	0	0	0	0	0	0
ENSG00000100129	1	1	1	1	1	1	1	1	1	1
ENSG00000100167	1	0	0	0	0	0	0	0	0	0
ENSG00000100207	0	0	0	0	0	0	0	0	0	0
ENSG00000100219	0	1	1	1	1	1	1	1	1	0
ENSG00000100221	0	0	0	0	0	0	0	0	0	0
ENSG00000100226	0	0	0	0	0	0	0	0	0	0
ENSG00000100227	1	1	1	1	0	0	0	1	1	1
ENSG00000100234	0	1	1	0	0	1	1	1	1	0
ENSG00000100243	0	1	1	0	0	1	1	1	1	0
ENSG00000100246	0	0	0	0	0	0	0	0	0	1
ENSG00000100292	0	0	0	0	0	0	0	1	0	0
ENSG00000100294	0	0	0	0	0	0	0	0	0	0
ENSG00000100296	0	1	1	1	1	1	1	1	1	1
ENSG00000100299	0	0	0	0	0	0	0	0	0	0
ENSG00000100304	0	0	0	0	0	0	0	0	0	0
ENSG00000100319	0	0	0	0	0	0	0	0	0	0
ENSG00000100321	0	0	0	0	0	0	0	0	0	0
ENSG00000100324	0	0	0	0	0	0	0	0	0	0
ENSG00000100330	0	0	0	0	0	0	0	0	0	0
ENSG00000100335	0	0	0	0	0	0	0	0	0	0
ENSG00000100348	0	0	0	0	0	0	0	0	0	0
ENSG00000100353	1	1	1	1	1	1	1	1	1	1
ENSG00000100354	0	0	0	0	0	0	0	0	0	0
ENSG00000100357	0	1	1	1	0	1	1	0	1	1
ENSG00000100359	0	0	0	0	0	0	0	0	1	0
ENSG00000100401	0	0	0	0	0	0	0	0	0	0
ENSG00000100416	0	0	0	0	0	0	0	0	0	0
ENSG00000100418	0	0	0	0	0	0	0	0	0	0
ENSG00000100426	0	0	0	0	0	0	0	0	0	0
ENSG00000100433	0	0	0	0	0	0	0	0	0	0
ENSG00000100442	0	1	1	1	1	1	1	0	1	1
ENSG00000100473	0	0	0	0	0	0	0	0	0	0
ENSG00000100479	0	0	0	0	0	0	0	0	0	0
ENSG00000100485	0	0	0	0	0	0	0	0	0	0
ENSG00000100490	0	0	0	0	0	0	0	0	0	0
ENSG00000100528	1	1	1	1	1	1	1	1	1	0
ENSG00000100554	1	0	1	1	0	1	1	0	1	0
ENSG00000100591	0	0	1	1	0	0	0	0	0	0
ENSG00000100592	0	0	0	0	0	0	0	0	0	0
ENSG00000100593	0	0	0	0	0	0	0	0	0	0
ENSG00000100599	0	0	0	0	0	0	0	0	0	0
ENSG00000100600	0	1	0	0	0	0	0	1	1	0
ENSG00000100601	0	0	0	0	0	0	0	0	0	0
ENSG00000100605	0	0	0	0	0	0	0	0	0	0
ENSG00000100612	0	0	0	0	0	0	0	0	0	0
ENSG00000100626	0	0	0	0	0	0	0	0	0	0
ENSG00000100628	0	0	0	0	0	0	0	0	0	0
ENSG00000100647	0	0	0	0	0	0	0	0	0	0
ENSG00000100664	1	1	1	1	1	1	1	1	1	1
ENSG00000100697	0	0	0	0	0	0	0	0	0	0
ENSG00000100744	0	0	0	0	0	0	0	0	0	0
ENSG00000100767	0	0	0	0	0	0	0	0	0	0
ENSG00000100796	0	1	0	0	0	0	1	1	0	0
ENSG00000100815	0	0	0	0	0	0	0	0	0	0
ENSG00000100852	0	0	0	0	0	1	0	0	0	0
ENSG00000100865	0	0	0	0	0	0	0	0	0	0
ENSG00000100906	0	1	1	1	1	1	0	1	1	0
ENSG00000100941	1	1	1	1	1	1	0	1	1	1
ENSG00000100987	0	0	0	0	0	0	0	0	0	0
ENSG00000100991	0	1	0	1	1	0	1	1	1	1
ENSG00000100997	0	0	0	0	0	0	0	0	0	0
ENSG00000101019	0	0	0	0	0	0	1	0	0	0
ENSG00000101076	0	0	0	0	0	0	0	0	0	0
ENSG00000101132	0	0	0	1	0	0	0	0	0	0
ENSG00000101138	0	0	0	0	0	0	0	0	0	1
ENSG00000101144	0	0	0	0	0	0	0	0	0	0
ENSG00000101161	0	0	0	0	0	0	0	0	0	0
ENSG00000101189	0	0	0	0	0	0	0	0	0	0
ENSG00000101193	0	0	0	0	0	0	0	0	0	0
ENSG00000101199	0	0	0	0	0	0	0	0	0	0
ENSG00000101230	0	0	0	0	0	0	0	0	0	0
ENSG00000101265	1	0	0	0	0	0	0	1	0	0
ENSG00000101323	0	0	0	0	0	0	0	0	0	0
ENSG00000101333	0	0	0	0	0	0	0	0	0	0
ENSG00000101346	0	0	0	0	0	0	0	0	0	0
ENSG00000101347	0	0	0	0	0	0	0	0	0	0
ENSG00000101349	0	0	0	0	0	0	0	0	0	0
ENSG00000101350	0	0	0	0	0	0	0	0	0	1
ENSG00000101361	0	0	0	0	0	0	0	0	0	0
ENSG00000101365	0	0	1	0	0	0	1	0	0	0
ENSG00000101367	0	1	1	0	0	0	0	1	1	0
ENSG00000101384	0	0	0	0	0	0	0	0	0	0
ENSG00000101391	0	0	0	0	0	0	0	0	0	0
ENSG00000101407	0	0	0	0	0	0	0	0	0	0
ENSG00000101413	0	0	0	0	0	0	1	1	0	0
ENSG00000101417	0	0	0	0	0	0	0	0	0	0
ENSG00000101442	0	0	0	0	0	0	0	0	0	0
ENSG00000101452	0	0	0	0	0	0	0	0	0	0
ENSG00000101460	1	0	1	0	1	1	1	0	0	0
ENSG00000101464	0	0	0	0	0	0	0	0	0	0
ENSG00000101474	0	0	0	0	1	0	0	0	0	0
ENSG00000101557	1	0	0	0	0	0	0	0	0	0
ENSG00000101577	0	0	0	0	0	0	0	0	0	0
ENSG00000101624	0	0	0	0	0	0	0	0	0	0
ENSG00000101670	0	0	0	0	0	0	0	0	0	0
ENSG00000101752	0	0	0	0	0	0	0	0	0	0
ENSG00000101868	0	0	0	0	0	0	0	0	0	0
ENSG00000101890	0	0	0	0	0	0	0	0	0	0
ENSG00000101892	0	0	0	0	0	0	0	0	0	0
ENSG00000101928	0	0	0	0	0	0	0	0	0	0
ENSG00000101974	0	0	0	0	0	0	0	0	0	0
ENSG00000102024	0	0	0	0	1	1	0	0	0	0
ENSG00000102053	0	0	0	0	0	0	0	0	0	0
ENSG00000102081	0	0	0	0	0	0	0	0	0	0
ENSG00000102174	0	0	0	0	0	0	0	0	0	0
ENSG00000102189	0	0	0	0	0	0	0	0	0	0
ENSG00000102241	0	0	0	0	0	0	1	0	0	0
ENSG00000102383	0	0	0	0	0	0	0	0	0	0
ENSG00000102385	0	0	0	0	0	0	0	0	0	0
ENSG00000102393	0	0	0	0	0	0	0	0	0	0
ENSG00000102471	0	0	0	0	0	0	0	0	0	0
ENSG00000102531	0	0	0	0	0	0	0	0	0	0
ENSG00000102543	0	0	0	0	0	0	0	0	0	0
ENSG00000102683	0	0	0	0	0	0	1	0	0	0
ENSG00000102699	0	0	0	0	0	0	0	0	0	0
ENSG00000102858	1	0	0	0	0	0	0	0	1	0
ENSG00000102893	0	0	0	0	0	0	1	0	0	0
ENSG00000102897	0	0	0	0	0	0	0	0	0	0
ENSG00000102900	0	0	0	0	0	0	0	0	0	0
ENSG00000102908	0	0	0	0	0	0	0	0	0	0
ENSG00000102934	0	0	0	0	0	0	0	0	0	0
ENSG00000102967	0	0	0	0	0	0	0	0	0	0
ENSG00000102974	0	0	1	0	0	1	0	1	0	0
ENSG00000102978	0	0	0	1	0	0	0	1	0	0
ENSG00000102984	0	0	0	0	0	0	0	0	0	0
ENSG00000103024	0	0	0	0	0	0	0	0	0	0
ENSG00000103043	0	0	0	0	0	0	0	0	0	0
ENSG00000103051	0	0	0	0	0	0	0	0	0	0
ENSG00000103056	0	0	0	0	0	0	0	0	0	0
ENSG00000103066	0	0	0	0	0	0	0	0	0	0
ENSG00000103091	0	0	0	0	0	0	0	0	0	0
ENSG00000103126	0	0	0	0	0	0	0	0	0	0
ENSG00000103148	0	0	0	0	0	0	0	0	0	0
ENSG00000103174	0	0	0	0	0	0	0	0	0	0
ENSG00000103196	0	0	0	0	0	0	0	0	0	0
ENSG00000103197	0	0	0	0	0	0	0	0	0	0
ENSG00000103202	0	0	0	0	0	0	0	0	0	0
ENSG00000103227	0	0	0	0	0	0	0	0	0	0
ENSG00000103245	0	0	0	0	0	0	0	0	0	0
ENSG00000103257	1	0	0	0	0	1	0	0	0	0
ENSG00000103264	0	0	0	0	0	0	0	0	0	0
ENSG00000103274	0	0	0	0	0	0	0	0	0	0
ENSG00000103310	0	0	0	0	0	0	0	0	0	0
ENSG00000103316	0	0	0	0	0	0	0	0	0	0
ENSG00000103319	0	0	0	0	0	0	0	0	0	0
ENSG00000103326	0	0	0	0	0	0	0	0	0	0
ENSG00000103415	0	0	0	0	0	0	0	0	0	0
ENSG00000103449	0	0	0	0	0	0	0	0	0	0
ENSG00000103489	0	0	0	0	0	0	0	0	0	0
ENSG00000103657	0	0	0	0	0	0	0	0	0	0
ENSG00000103742	0	0	0	0	0	0	0	0	0	0
ENSG00000103855	0	0	0	0	0	0	0	0	0	0
ENSG00000103932	0	0	0	0	0	0	0	0	0	0
ENSG00000103966	0	0	0	0	0	0	0	0	0	0
ENSG00000104044	0	0	0	0	0	0	0	0	0	0
ENSG00000104112	1	0	0	0	0	0	0	0	0	0
ENSG00000104140	0	0	0	0	0	0	0	0	0	0
ENSG00000104154	0	0	0	0	0	0	0	0	0	0
ENSG00000104237	0	0	0	0	0	0	0	0	0	0
ENSG00000104290	0	0	0	0	0	0	0	0	0	0
ENSG00000104320	0	0	0	0	0	0	0	0	0	0
ENSG00000104321	0	0	0	0	0	0	0	0	0	0
ENSG00000104325	0	1	1	1	1	0	0	0	1	0
ENSG00000104408	0	0	0	0	0	0	0	0	0	1
ENSG00000104412	0	0	0	1	0	1	0	0	0	0
ENSG00000104415	0	0	0	0	0	0	0	0	0	0
ENSG00000104419	0	1	0	1	0	1	0	1	1	0
ENSG00000104497	0	0	0	0	0	0	0	0	0	0
ENSG00000104549	0	0	0	0	0	0	0	0	0	0
ENSG00000104613	0	0	0	0	0	0	0	0	0	0
ENSG00000104626	0	0	0	0	0	0	0	0	0	0
ENSG00000104637	0	0	0	0	0	0	0	0	0	0
ENSG00000104643	1	0	0	0	0	0	0	0	0	0
ENSG00000104687	0	0	0	1	0	0	0	0	1	0
ENSG00000104723	0	0	0	0	0	1	0	0	0	0
ENSG00000104725	1	0	0	0	0	0	0	0	0	0
ENSG00000104762	0	0	0	0	0	0	0	0	0	1
ENSG00000104763	0	1	0	1	0	0	0	1	1	0
ENSG00000104765	1	0	0	0	0	1	0	1	0	0
ENSG00000104885	0	0	0	0	0	0	0	0	0	0
ENSG00000104904	1	1	1	1	1	1	1	1	1	1
ENSG00000104969	0	0	0	0	1	0	1	0	1	0
ENSG00000104980	0	0	0	0	0	0	0	0	0	0
ENSG00000105053	0	0	0	0	0	0	0	0	0	0
ENSG00000105085	0	0	0	0	0	0	0	0	0	0
ENSG00000105173	0	0	0	0	0	0	0	0	0	0
ENSG00000105176	0	0	0	0	0	0	0	0	0	0
ENSG00000105185	0	0	0	0	0	0	0	0	0	0
ENSG00000105220	0	0	1	0	0	0	1	0	0	0
ENSG00000105229	0	0	0	0	0	0	0	0	0	0
ENSG00000105258	0	0	0	1	1	0	0	0	1	0
ENSG00000105289	0	0	0	0	0	0	0	0	0	0
ENSG00000105325	0	0	0	0	0	0	0	0	0	0
ENSG00000105355	0	0	0	0	0	0	0	0	0	0
ENSG00000105662	0	0	0	0	0	0	0	0	0	0
ENSG00000105669	1	1	1	1	1	1	1	1	1	1
ENSG00000105671	0	0	0	0	0	0	0	0	0	0
ENSG00000105676	0	0	0	0	0	0	0	0	0	0
ENSG00000105701	0	0	0	0	0	1	0	1	0	0
ENSG00000105705	0	0	0	0	0	0	0	0	0	0
ENSG00000105726	0	0	0	1	0	0	0	0	0	0
ENSG00000105784	0	0	0	0	0	0	0	0	0	0
ENSG00000105792	0	0	0	0	0	0	0	0	0	0
ENSG00000105793	0	0	0	0	0	0	0	0	0	0
ENSG00000105810	0	0	0	0	0	0	0	0	0	0
ENSG00000105825	0	0	0	0	0	0	0	0	0	0
ENSG00000105851	0	0	0	0	0	0	0	0	0	0
ENSG00000105856	0	1	0	0	1	0	0	1	1	0
ENSG00000105967	0	0	0	0	0	0	0	0	0	0
ENSG00000105972	0	0	0	0	0	0	0	0	0	0
ENSG00000105974	0	1	1	0	0	0	1	0	0	0
ENSG00000105982	0	0	0	0	0	0	0	0	0	0
ENSG00000105983	0	0	0	0	0	0	0	0	0	0
ENSG00000106009	0	0	0	0	0	0	0	0	0	0
ENSG00000106012	0	0	0	0	0	0	0	0	0	0
ENSG00000106052	1	0	0	0	0	0	0	0	0	0
ENSG00000106070	0	0	0	0	0	0	0	0	0	0
ENSG00000106077	0	0	0	0	0	0	0	0	0	0
ENSG00000106078	0	0	0	0	0	0	0	0	0	0
ENSG00000106105	0	0	1	0	1	0	1	0	1	0
ENSG00000106144	0	0	0	0	0	0	0	0	0	0
ENSG00000106211	0	0	1	0	0	1	1	0	0	0
ENSG00000106246	0	0	0	0	0	0	0	0	0	0
ENSG00000106263	0	1	0	0	1	0	1	0	0	0
ENSG00000106299	0	0	0	0	0	0	0	0	0	0
ENSG00000106305	0	1	0	1	0	0	1	0	0	1
ENSG00000106459	0	0	0	0	0	0	0	0	0	0
ENSG00000106460	0	0	0	0	0	0	0	0	0	0
ENSG00000106524	0	0	0	0	0	0	0	0	0	0
ENSG00000106546	0	0	0	0	0	0	0	0	0	0
ENSG00000106609	0	0	0	1	0	1	0	0	0	1
ENSG00000106617	0	0	0	0	0	0	0	0	0	0
ENSG00000106689	0	0	0	0	0	0	0	0	0	0
ENSG00000106692	0	0	0	0	0	0	0	0	0	0
ENSG00000106772	0	0	0	0	0	0	0	0	0	0
ENSG00000106804	0	0	0	0	1	0	0	0	0	0
ENSG00000106809	0	0	0	0	0	0	0	0	0	0
ENSG00000106852	0	0	0	0	0	0	0	0	0	0
ENSG00000106927	0	0	0	0	1	0	0	0	0	0
ENSG00000106993	0	0	0	0	0	0	0	0	0	0
ENSG00000107036	0	0	0	0	0	0	0	0	0	0
ENSG00000107104	0	0	0	0	0	0	0	0	0	0
ENSG00000107130	1	0	0	0	0	0	0	0	0	0
ENSG00000107147	0	0	0	0	0	0	0	0	0	0
ENSG00000107185	0	0	0	0	0	0	0	0	0	0
ENSG00000107223	0	1	0	0	1	0	0	0	0	0
ENSG00000107242	0	0	0	0	0	0	0	0	0	0
ENSG00000107262	0	0	0	0	0	0	0	0	0	0
ENSG00000107290	0	0	0	0	0	0	0	0	0	0
ENSG00000107331	1	0	0	0	0	0	0	0	0	0
ENSG00000107518	1	0	0	0	0	0	0	0	0	0
ENSG00000107521	0	0	0	0	0	0	0	0	0	0
ENSG00000107537	0	1	1	1	1	0	1	0	1	0
ENSG00000107566	0	0	0	0	0	0	0	0	0	0
ENSG00000107581	0	0	0	0	0	0	1	0	0	0
ENSG00000107618	0	0	0	0	0	1	0	0	0	0
ENSG00000107651	0	0	0	0	0	0	0	0	1	0
ENSG00000107679	0	0	0	0	0	0	0	0	0	0
ENSG00000107719	0	0	0	0	0	0	0	0	0	0
ENSG00000107731	0	0	0	0	0	0	0	0	0	0
ENSG00000107815	0	0	0	0	0	0	0	0	0	0
ENSG00000107829	0	1	1	1	1	0	1	0	1	0
ENSG00000107862	0	0	0	0	0	0	0	0	0	0
ENSG00000107863	1	0	0	0	0	0	0	0	0	0
ENSG00000107874	0	0	0	0	0	0	0	0	0	0
ENSG00000107882	0	0	0	0	0	0	0	0	0	0
ENSG00000107897	0	0	0	0	0	0	0	0	0	0
ENSG00000107937	0	0	0	0	0	0	0	0	0	0
ENSG00000107951	0	0	0	0	0	0	0	0	0	0
ENSG00000107954	0	0	0	0	0	0	0	0	0	0
ENSG00000107957	0	0	0	0	0	0	0	0	0	0
ENSG00000107959	0	0	0	0	0	0	0	0	0	0
ENSG00000108055	0	0	0	0	0	1	0	1	0	0
ENSG00000108061	0	0	0	0	0	0	0	0	0	0
ENSG00000108091	0	0	0	1	0	1	1	0	1	1
ENSG00000108094	0	0	0	0	0	0	0	0	0	0
ENSG00000108100	0	0	0	0	0	0	0	0	0	0
ENSG00000108219	0	0	0	0	0	0	0	0	0	0
ENSG00000108255	0	0	0	0	0	1	0	0	0	0
ENSG00000108256	0	0	0	0	0	0	0	0	0	0
ENSG00000108264	0	0	0	0	0	0	0	0	0	0
ENSG00000108270	0	0	0	0	0	0	0	0	0	0
ENSG00000108278	0	0	0	0	0	0	0	0	0	0
ENSG00000108296	0	0	0	0	0	0	0	0	0	0
ENSG00000108372	1	1	0	1	1	0	0	1	1	1
ENSG00000108379	0	0	0	0	0	0	0	0	0	0
ENSG00000108384	0	0	0	0	0	0	0	0	0	0
ENSG00000108395	0	0	0	0	0	0	0	0	0	0
ENSG00000108443	0	0	0	0	0	0	1	0	0	0
ENSG00000108479	0	0	0	0	0	0	0	0	0	0
ENSG00000108506	0	0	0	0	0	0	0	0	0	0
ENSG00000108561	0	1	1	1	1	1	1	1	1	1
ENSG00000108578	0	0	0	1	0	0	0	0	0	0
ENSG00000108587	0	0	0	0	0	0	0	1	0	0
ENSG00000108592	0	0	0	0	0	0	0	0	0	0
ENSG00000108599	0	0	0	0	0	0	0	0	0	0
ENSG00000108651	0	0	0	0	0	0	0	0	0	0
ENSG00000108733	0	0	0	0	0	0	0	0	0	0
ENSG00000108753	0	0	0	1	0	0	0	0	0	0
ENSG00000108788	0	0	0	0	0	0	1	0	0	0
ENSG00000108797	1	0	0	0	0	0	0	0	0	0
ENSG00000108799	0	0	0	0	0	0	0	0	0	0
ENSG00000108828	1	0	0	0	0	0	0	0	0	0
ENSG00000108848	1	1	1	1	1	1	1	1	1	0
ENSG00000108878	0	0	0	0	0	0	0	0	0	0
ENSG00000108883	0	0	0	0	0	0	0	0	0	0
ENSG00000108924	0	0	0	0	0	1	0	0	0	0
ENSG00000108953	1	1	1	1	1	1	1	1	1	1
ENSG00000109016	0	0	0	1	0	0	1	0	1	1
ENSG00000109046	1	1	1	0	1	1	1	1	1	1
ENSG00000109062	0	0	0	0	0	0	0	0	0	0
ENSG00000109066	0	0	0	0	0	0	0	0	0	0
ENSG00000109072	0	0	0	0	1	0	0	0	0	0
ENSG00000109079	0	0	0	0	0	0	0	0	0	0
ENSG00000109099	0	0	1	0	0	1	1	0	1	0
ENSG00000109111	0	0	0	0	0	0	0	0	0	0
ENSG00000109118	0	0	0	0	0	0	0	0	0	0
ENSG00000109171	0	0	0	0	0	0	1	0	0	0
ENSG00000109265	0	0	0	0	0	0	0	0	0	0
ENSG00000109381	0	0	1	0	0	0	0	1	0	0
ENSG00000109436	0	0	0	0	0	0	0	0	0	0
ENSG00000109472	1	0	0	0	0	1	0	0	0	0
ENSG00000109501	0	0	0	0	0	1	0	0	0	0
ENSG00000109536	0	1	0	1	1	0	0	1	1	0
ENSG00000109572	1	0	0	0	0	1	0	0	1	0
ENSG00000109576	0	0	0	0	0	0	0	0	0	0
ENSG00000109586	0	0	0	0	0	0	0	0	0	0
ENSG00000109606	0	0	1	0	0	0	0	0	0	0
ENSG00000109618	0	0	0	0	0	0	0	0	0	0
ENSG00000109654	1	0	0	0	0	1	0	0	0	0
ENSG00000109667	0	0	0	0	0	0	0	0	0	0
ENSG00000109705	0	0	0	0	0	0	0	0	0	0
ENSG00000109736	0	0	0	0	0	0	0	0	0	0
ENSG00000109738	1	0	0	0	0	0	0	0	0	0
ENSG00000109805	0	0	0	0	0	0	0	0	0	0
ENSG00000109814	0	1	0	0	0	0	0	0	0	0
ENSG00000109819	0	0	0	0	0	0	0	0	0	0
ENSG00000109911	0	0	0	0	0	0	0	0	0	0
ENSG00000109917	0	0	0	0	0	0	0	0	0	0
ENSG00000109920	1	1	1	1	1	1	1	1	1	0
ENSG00000109956	0	0	0	0	0	0	0	0	0	0
ENSG00000110063	0	0	0	0	0	0	0	0	0	0
ENSG00000110074	0	0	0	0	0	0	0	0	0	0
ENSG00000110080	0	0	0	0	0	0	0	0	0	0
ENSG00000110321	1	0	1	1	1	1	1	1	1	1
ENSG00000110367	0	0	0	0	0	0	0	0	0	0
ENSG00000110400	0	0	0	0	0	0	0	0	0	0
ENSG00000110427	0	0	0	0	0	0	0	0	0	0
ENSG00000110429	0	0	0	0	0	0	0	0	0	0
ENSG00000110435	0	0	0	0	0	0	0	0	0	0
ENSG00000110436	0	0	0	0	0	0	0	0	0	0
ENSG00000110583	0	0	0	0	0	0	0	0	0	1
ENSG00000110619	0	0	0	0	0	0	0	0	0	0
ENSG00000110717	0	0	0	0	0	1	0	0	0	0
ENSG00000110719	0	0	0	0	0	0	0	1	0	0
ENSG00000110768	0	0	0	0	0	0	0	0	0	0
ENSG00000110799	0	0	1	0	0	0	0	0	0	0
ENSG00000110801	0	0	0	0	0	0	0	0	0	0
ENSG00000110841	0	0	0	0	0	0	0	0	0	0
ENSG00000110888	0	0	0	0	0	0	0	0	0	0
ENSG00000110906	0	0	0	0	0	0	0	0	0	0
ENSG00000110917	0	0	0	0	0	0	0	0	0	0
ENSG00000111087	0	0	0	0	0	0	0	0	0	0
ENSG00000111145	0	0	0	0	0	0	0	1	0	0
ENSG00000111199	0	0	0	0	0	0	0	0	0	0
ENSG00000111231	0	0	0	1	0	0	1	0	0	0
ENSG00000111249	0	0	0	0	0	0	0	0	0	0
ENSG00000111252	0	0	0	0	0	0	0	0	0	0
ENSG00000111275	0	1	1	1	1	1	1	1	1	0
ENSG00000111300	0	0	0	0	0	0	0	0	0	0
ENSG00000111325	0	0	0	0	0	0	0	0	0	0
ENSG00000111361	0	0	0	1	1	0	1	0	0	0
ENSG00000111364	0	0	0	0	0	0	0	0	0	0
ENSG00000111452	0	0	0	0	0	0	0	0	0	0
ENSG00000111530	0	0	0	0	0	0	0	0	0	0
ENSG00000111581	0	0	0	0	0	0	0	0	0	0
ENSG00000111596	0	0	0	0	0	0	0	0	0	0
ENSG00000111615	0	0	0	0	0	0	0	0	0	0
ENSG00000111641	0	0	0	0	0	0	0	0	0	0
ENSG00000111647	0	0	0	0	0	0	0	0	0	0
ENSG00000111678	1	0	1	0	1	1	1	1	1	0
ENSG00000111679	0	0	0	0	0	0	0	1	0	0
ENSG00000111684	0	1	0	1	0	0	0	0	0	0
ENSG00000111707	0	0	0	0	0	0	0	0	0	0
ENSG00000111728	0	0	0	0	0	0	0	0	0	0
ENSG00000111783	0	0	0	0	0	0	0	0	0	0
ENSG00000111802	0	0	0	0	0	0	0	0	0	0
ENSG00000111845	0	0	1	0	1	0	1	0	0	0
ENSG00000111880	0	0	0	0	0	0	0	0	0	0
ENSG00000111897	0	1	1	1	1	1	0	1	1	0
ENSG00000111906	0	0	0	0	0	0	0	0	0	0
ENSG00000112041	0	0	0	0	0	1	0	0	0	0
ENSG00000112077	0	0	0	0	0	0	0	0	0	0
ENSG00000112079	0	0	0	0	0	0	0	1	0	0
ENSG00000112096	1	1	1	1	1	1	1	1	1	1
ENSG00000112110	0	1	0	1	1	0	1	0	0	0
ENSG00000112137	1	0	0	0	0	0	0	0	0	0
ENSG00000112146	1	1	0	1	1	1	1	1	1	0
ENSG00000112210	0	0	0	0	0	0	0	0	0	0
ENSG00000112246	0	0	0	0	0	0	0	0	0	0
ENSG00000112280	0	0	0	0	0	0	0	0	0	0
ENSG00000112282	0	0	0	0	0	0	0	0	0	0
ENSG00000112294	1	0	0	1	1	0	0	0	0	0
ENSG00000112304	0	1	0	0	0	0	0	0	0	0
ENSG00000112305	0	0	0	0	0	0	0	0	0	0
ENSG00000112308	1	1	1	1	1	1	0	1	1	0
ENSG00000112309	0	0	0	0	0	0	0	0	0	0
ENSG00000112333	0	0	0	0	0	0	0	0	0	0
ENSG00000112339	0	0	0	0	1	0	0	0	0	0
ENSG00000112365	0	0	0	0	0	0	0	0	0	0
ENSG00000112379	0	0	0	0	0	0	0	0	0	0
ENSG00000112406	0	0	0	0	0	0	0	0	0	0
ENSG00000112419	0	0	1	0	0	0	0	0	0	0
ENSG00000112425	0	0	0	0	0	0	1	0	0	0
ENSG00000112530	0	0	0	0	0	0	0	0	0	0
ENSG00000112531	0	0	1	0	0	1	1	0	0	0
ENSG00000112561	0	0	0	0	0	0	0	0	0	0
ENSG00000112578	0	0	0	0	0	0	0	0	0	0
ENSG00000112584	0	0	0	0	0	0	0	0	0	0
ENSG00000112592	0	0	0	0	0	0	0	0	0	0
ENSG00000112619	0	0	0	0	0	1	0	0	0	0
ENSG00000112655	0	0	0	0	0	0	0	0	0	0
ENSG00000112697	1	1	1	1	1	1	0	1	1	0
ENSG00000112701	0	0	0	1	0	0	0	0	0	1
ENSG00000112739	0	0	0	0	0	0	0	0	0	0
ENSG00000112769	0	0	0	0	0	0	0	0	0	0
ENSG00000112782	0	0	0	0	0	0	0	0	0	0
ENSG00000112787	0	0	0	0	0	0	0	0	0	0
ENSG00000112818	0	0	0	0	0	0	0	0	0	0
ENSG00000112851	0	0	0	0	0	0	0	0	0	0
ENSG00000112972	0	1	0	0	1	1	0	0	0	0
ENSG00000112977	0	1	0	1	1	1	0	1	1	1
ENSG00000112996	0	0	0	0	0	0	0	0	0	0
ENSG00000113013	0	0	1	1	0	0	1	0	1	0
ENSG00000113068	0	1	1	1	0	0	0	0	0	0
ENSG00000113140	1	1	1	1	1	1	1	1	1	0
ENSG00000113141	0	0	1	0	0	0	0	0	0	0
ENSG00000113161	0	0	0	0	0	0	0	0	0	0
ENSG00000113194	0	0	0	0	0	0	0	0	0	0
ENSG00000113272	0	0	0	0	0	0	0	0	0	0
ENSG00000113282	0	0	0	0	0	0	0	0	0	0
ENSG00000113296	0	0	0	0	0	0	0	0	0	0
ENSG00000113318	0	0	0	0	0	0	0	0	0	0
ENSG00000113319	0	0	0	0	0	0	0	0	0	0
ENSG00000113328	1	1	1	1	1	1	1	0	1	1
ENSG00000113441	0	0	0	0	0	0	0	0	0	0
ENSG00000113460	0	1	0	0	0	0	0	1	0	0
ENSG00000113492	0	0	0	0	0	0	0	0	0	0
ENSG00000113522	0	0	0	0	0	0	0	0	0	0
ENSG00000113569	0	0	0	0	0	0	0	0	0	0
ENSG00000113580	0	0	0	0	0	0	0	0	0	0
ENSG00000113593	0	0	0	0	0	0	0	0	0	0
ENSG00000113615	0	0	0	0	0	0	0	0	0	0
ENSG00000113621	0	0	0	0	0	0	0	0	0	0
ENSG00000113638	0	0	0	0	0	0	0	0	0	0
ENSG00000113648	1	0	0	0	0	0	1	0	0	0
ENSG00000113649	0	1	0	0	0	0	0	1	1	0
ENSG00000113716	0	0	0	0	0	0	0	0	0	0
ENSG00000113734	0	0	0	0	0	0	0	0	0	0
ENSG00000113739	0	0	0	0	0	0	0	0	0	0
ENSG00000113761	0	0	0	0	0	0	0	0	0	0
ENSG00000113810	0	0	0	0	0	0	0	0	0	0
ENSG00000113851	1	0	0	0	0	0	0	0	0	0
ENSG00000113916	0	0	0	0	0	0	0	0	0	0
ENSG00000114019	0	0	0	0	0	0	0	0	0	0
ENSG00000114054	0	0	1	1	1	0	0	0	0	0
ENSG00000114062	0	0	0	0	0	0	0	0	0	0
ENSG00000114098	0	0	0	0	0	0	0	0	0	0
ENSG00000114127	0	0	0	0	0	0	0	0	0	0
ENSG00000114209	0	1	1	0	0	0	0	1	1	0
ENSG00000114268	0	0	0	0	0	0	0	0	0	0
ENSG00000114302	0	0	0	0	0	0	1	0	0	1
ENSG00000114316	0	1	1	1	0	0	1	1	0	1
ENSG00000114331	0	0	0	0	0	0	0	0	0	0
ENSG00000114416	0	0	0	0	0	0	1	0	0	0
ENSG00000114439	0	0	0	0	0	0	0	0	0	0
ENSG00000114446	0	0	0	0	0	0	0	0	0	1
ENSG00000114480	0	0	0	0	0	0	1	0	0	0
ENSG00000114491	0	0	0	0	0	0	0	0	0	0
ENSG00000114503	0	1	0	1	0	0	0	0	1	0
ENSG00000114514	0	0	0	0	0	0	0	0	0	0
ENSG00000114626	0	0	0	0	0	0	0	0	0	0
ENSG00000114650	0	0	0	0	1	0	0	0	0	0
ENSG00000114686	0	0	0	0	0	0	1	0	0	0
ENSG00000114735	0	0	0	0	0	0	0	0	0	0
ENSG00000114738	0	0	0	0	0	0	0	0	0	0
ENSG00000114742	0	0	0	0	0	0	0	0	0	0
ENSG00000114745	0	0	0	0	0	0	0	0	0	0
ENSG00000114770	0	0	0	0	0	0	0	0	0	0
ENSG00000114771	0	0	0	0	0	0	0	0	0	0
ENSG00000114790	0	0	0	0	0	0	0	0	0	0
ENSG00000114796	0	0	0	0	0	0	0	0	0	0
ENSG00000114805	0	0	0	0	0	0	0	0	0	0
ENSG00000114902	0	1	0	1	1	0	0	1	1	1
ENSG00000114948	0	0	0	0	0	0	0	0	0	0
ENSG00000114982	0	0	0	0	0	0	0	0	0	0
ENSG00000114999	0	0	0	0	0	0	0	0	0	0
ENSG00000115053	1	1	1	1	1	1	1	1	1	1
ENSG00000115109	0	0	0	0	0	0	0	0	0	0
ENSG00000115137	0	0	0	0	0	0	0	0	0	0
ENSG00000115138	0	0	0	0	0	0	0	0	0	0
ENSG00000115145	0	0	0	0	0	0	0	0	1	1
ENSG00000115170	0	0	0	0	0	0	0	0	0	0
ENSG00000115183	0	0	0	0	0	0	0	0	0	0
ENSG00000115211	0	0	0	0	0	0	0	0	0	1
ENSG00000115226	0	0	0	0	0	0	0	0	0	0
ENSG00000115234	0	0	0	0	0	0	0	0	0	0
ENSG00000115241	0	0	0	0	0	0	0	0	0	0
ENSG00000115263	0	1	0	0	0	0	0	0	0	0
ENSG00000115267	0	0	0	0	0	0	0	0	0	0
ENSG00000115310	1	0	1	0	1	1	1	0	1	0
ENSG00000115361	0	0	1	1	1	0	1	0	1	0
ENSG00000115363	0	0	0	0	0	0	0	0	0	0
ENSG00000115364	0	1	0	1	0	0	1	0	0	0
ENSG00000115365	1	0	0	0	0	0	0	0	0	0
ENSG00000115368	0	0	0	0	0	0	0	0	0	0
ENSG00000115415	0	0	0	0	0	0	0	0	0	0
ENSG00000115425	0	0	0	0	0	0	0	0	0	0
ENSG00000115459	0	0	0	0	0	0	0	0	0	0
ENSG00000115474	0	0	0	0	0	0	0	0	0	0
ENSG00000115484	1	1	1	1	1	1	1	1	1	1
ENSG00000115504	0	0	0	0	0	0	0	0	0	0
ENSG00000115524	1	1	1	1	1	1	1	1	1	0
ENSG00000115526	0	0	0	0	0	0	0	0	0	0
ENSG00000115539	0	1	1	1	0	0	1	1	0	0
ENSG00000115561	0	1	1	1	0	0	0	0	1	0
ENSG00000115568	0	0	0	0	0	0	0	0	0	0
ENSG00000115592	0	0	0	0	0	0	1	0	0	0
ENSG00000115593	0	0	1	0	0	0	1	0	0	0
ENSG00000115641	0	0	0	0	0	0	0	0	0	0
ENSG00000115652	0	0	0	0	0	0	0	0	0	0
ENSG00000115677	0	0	0	0	0	0	0	0	0	0
ENSG00000115685	1	0	1	0	0	0	1	0	0	1
ENSG00000115705	0	0	0	0	0	0	0	0	0	0
ENSG00000115738	1	1	1	1	1	1	0	1	1	0
ENSG00000115760	0	0	0	0	0	0	0	0	0	0
ENSG00000115761	0	0	0	0	0	0	0	0	0	0
ENSG00000115762	0	0	0	0	0	0	0	0	1	0
ENSG00000115806	1	1	1	1	1	1	1	0	1	1
ENSG00000115828	0	0	0	0	0	0	0	0	0	0
ENSG00000115839	1	0	0	0	0	0	0	0	0	0
ENSG00000115902	0	0	0	0	0	0	0	0	0	0
ENSG00000115904	0	0	1	0	0	0	1	1	0	0
ENSG00000115947	0	0	0	0	0	0	0	0	0	0
ENSG00000115956	0	0	0	0	0	0	0	1	0	0
ENSG00000115963	0	0	0	0	0	0	0	0	0	0
ENSG00000115998	0	0	0	0	0	0	0	0	0	0
ENSG00000116001	0	0	0	1	0	0	0	1	1	0
ENSG00000116016	0	0	1	0	0	1	1	0	0	0
ENSG00000116017	0	0	0	0	0	0	0	0	0	0
ENSG00000116044	0	1	1	1	1	1	0	1	1	0
ENSG00000116062	0	0	0	0	0	0	0	0	0	0
ENSG00000116106	0	0	0	0	0	0	0	0	0	0
ENSG00000116120	0	0	0	0	0	0	0	0	0	0
ENSG00000116138	0	0	0	0	0	0	0	0	0	0
ENSG00000116157	0	0	0	0	0	0	0	0	0	0
ENSG00000116183	0	0	0	0	0	0	0	0	0	0
ENSG00000116198	0	0	0	0	0	0	0	0	0	0
ENSG00000116199	0	0	0	0	0	0	0	0	0	0
ENSG00000116205	0	0	0	0	0	0	0	0	0	0
ENSG00000116213	0	0	0	0	0	0	0	0	0	0
ENSG00000116273	0	0	0	0	0	0	0	0	0	0
ENSG00000116288	1	1	1	1	1	1	1	1	1	1
ENSG00000116353	0	0	0	0	0	0	0	0	0	0
ENSG00000116455	0	0	0	0	0	0	0	0	0	1
ENSG00000116539	0	0	1	0	0	1	1	0	0	0
ENSG00000116560	1	1	1	1	1	1	1	1	1	1
ENSG00000116670	0	0	0	0	0	0	0	0	0	0
ENSG00000116675	1	0	0	0	0	0	0	0	0	0
ENSG00000116679	0	0	0	1	0	0	0	0	0	0
ENSG00000116688	0	0	0	0	0	0	1	0	0	0
ENSG00000116690	0	0	0	0	0	0	0	0	0	0
ENSG00000116698	1	0	1	0	0	1	1	0	0	1
ENSG00000116729	0	0	0	0	0	1	0	0	0	0
ENSG00000116761	0	0	0	1	1	0	0	0	0	0
ENSG00000116774	0	0	0	0	0	0	0	0	0	0
ENSG00000116786	0	0	0	0	0	0	0	0	0	0
ENSG00000116791	0	0	0	0	0	0	0	0	0	0
ENSG00000116809	0	0	0	0	0	0	0	0	0	0
ENSG00000116833	0	0	0	0	0	0	0	0	0	0
ENSG00000116863	0	0	0	0	0	0	0	0	0	0
ENSG00000116882	0	0	0	0	0	0	0	0	0	0
ENSG00000116903	0	0	0	0	0	0	0	0	0	0
ENSG00000116906	0	0	0	0	0	0	0	0	0	0
ENSG00000116954	0	0	0	1	0	0	0	0	0	0
ENSG00000116977	0	0	0	0	0	0	0	0	0	0
ENSG00000116981	0	0	0	0	0	0	0	0	0	0
ENSG00000117133	0	0	0	0	0	0	0	0	0	0
ENSG00000117139	0	0	0	0	0	0	0	0	0	0
ENSG00000117151	0	0	0	0	0	0	0	0	0	0
ENSG00000117153	0	0	0	0	0	0	0	0	0	0
ENSG00000117222	0	0	0	0	0	0	0	0	0	0
ENSG00000117242	0	1	0	0	1	0	0	1	1	1
ENSG00000117266	0	0	0	0	0	0	0	0	0	0
ENSG00000117385	0	0	0	0	0	0	0	0	0	0
ENSG00000117394	1	0	0	0	0	1	0	0	0	0
ENSG00000117395	0	1	1	1	1	0	1	1	1	1
ENSG00000117408	1	0	0	0	0	0	0	0	0	0
ENSG00000117448	0	0	0	0	1	0	0	0	0	0
ENSG00000117475	0	0	0	0	0	0	0	0	0	0
ENSG00000117479	0	0	0	0	0	0	0	0	0	0
ENSG00000117505	0	0	0	0	1	0	1	0	0	1
ENSG00000117528	0	1	0	1	1	0	0	0	1	0
ENSG00000117533	0	0	0	0	0	0	0	0	0	0
ENSG00000117543	0	0	0	0	0	0	0	0	0	0
ENSG00000117601	0	0	0	0	1	0	0	0	0	0
ENSG00000117625	0	0	0	0	0	0	0	0	0	0
ENSG00000117640	0	0	0	0	0	0	0	0	0	0
ENSG00000117676	0	1	0	1	0	0	0	1	1	0
ENSG00000117691	0	0	0	0	0	0	0	0	0	0
ENSG00000117707	0	0	0	0	0	0	0	0	0	0
ENSG00000117751	0	0	0	0	0	0	0	1	0	0
ENSG00000117758	0	1	0	0	0	1	0	1	0	0
ENSG00000118004	0	0	0	0	0	0	0	0	0	0
ENSG00000118007	0	0	0	0	0	0	0	0	0	0
ENSG00000118046	0	0	0	0	0	0	0	0	0	0
ENSG00000118096	1	0	0	0	0	0	0	0	0	1
ENSG00000118193	0	0	0	0	0	0	0	0	0	0
ENSG00000118197	0	0	0	0	0	0	0	0	0	0
ENSG00000118200	1	0	0	0	0	0	0	0	0	0
ENSG00000118402	0	0	0	0	0	0	0	0	0	0
ENSG00000118454	0	0	0	0	0	0	0	0	0	0
ENSG00000118496	0	0	0	0	0	0	0	0	0	0
ENSG00000118513	0	0	0	0	0	0	0	0	0	0
ENSG00000118514	0	0	0	0	1	0	0	0	0	0
ENSG00000118515	0	1	1	1	1	1	1	0	1	0
ENSG00000118523	0	0	1	0	0	1	0	1	0	0
ENSG00000118564	1	1	1	1	1	1	1	1	1	0
ENSG00000118689	0	0	0	0	0	0	1	0	0	0
ENSG00000118733	0	0	0	0	0	0	0	0	0	0
ENSG00000118777	0	0	0	0	0	0	0	0	0	0
ENSG00000118873	0	0	0	0	0	0	0	0	0	0
ENSG00000118887	0	0	0	0	0	0	0	0	0	0
ENSG00000118898	0	0	0	0	0	0	0	0	1	0
ENSG00000118965	0	0	0	0	0	0	0	0	0	0
ENSG00000118971	0	0	0	0	0	0	0	0	0	0
ENSG00000119004	0	0	0	0	0	0	0	0	0	0
ENSG00000119048	0	0	0	0	0	0	0	0	0	0
ENSG00000119203	0	0	0	0	0	0	0	0	0	0
ENSG00000119280	1	0	1	0	0	0	0	0	0	0
ENSG00000119285	0	0	0	0	0	0	0	0	0	0
ENSG00000119321	0	0	0	0	0	0	0	0	0	0
ENSG00000119326	0	0	0	0	0	0	0	0	0	0
ENSG00000119396	0	0	0	0	0	1	0	0	0	0
ENSG00000119414	0	0	0	0	0	0	1	0	0	0
ENSG00000119421	0	0	0	0	0	0	0	0	0	0
ENSG00000119446	0	0	0	0	0	0	0	0	0	0
ENSG00000119471	0	0	1	1	1	0	0	0	0	0
ENSG00000119487	0	0	1	0	0	0	0	0	0	0
ENSG00000119509	0	0	0	0	0	0	0	0	0	0
ENSG00000119514	0	0	0	0	0	0	0	0	1	0
ENSG00000119523	0	0	0	0	0	0	0	0	0	0
ENSG00000119537	0	0	0	0	0	0	0	0	0	0
ENSG00000119596	0	0	0	0	0	0	0	0	0	0
ENSG00000119638	0	0	0	0	0	0	0	0	0	0
ENSG00000119682	0	0	0	0	0	0	0	0	0	0
ENSG00000119685	0	0	0	0	0	0	0	0	0	0
ENSG00000119688	0	0	0	0	0	0	0	0	0	0
ENSG00000119698	0	0	0	0	0	0	0	0	0	0
ENSG00000119707	1	1	0	0	1	1	1	1	0	0
ENSG00000119718	0	0	0	0	0	0	1	0	1	1
ENSG00000119720	0	0	0	0	0	0	0	0	0	0
ENSG00000119723	0	0	0	0	0	0	0	0	0	0
ENSG00000119725	0	0	0	0	0	0	0	0	0	0
ENSG00000119812	0	0	0	0	0	0	0	0	0	0
ENSG00000119820	1	1	1	1	1	0	0	0	0	0
ENSG00000119866	0	0	0	0	0	0	0	0	0	0
ENSG00000119929	0	0	0	0	0	0	0	0	0	0
ENSG00000119946	0	0	0	0	0	0	0	0	0	0
ENSG00000119969	0	0	0	0	0	0	0	0	0	0
ENSG00000120057	0	0	0	0	0	0	0	0	0	0
ENSG00000120063	0	0	0	0	0	0	0	1	0	1
ENSG00000120071	0	0	1	0	0	1	1	1	0	0
ENSG00000120129	0	1	1	1	1	0	1	0	1	0
ENSG00000120158	0	0	0	0	0	0	0	0	0	0
ENSG00000120159	0	0	0	0	0	0	0	0	0	0
ENSG00000120253	0	0	0	0	0	0	0	0	0	0
ENSG00000120280	0	0	0	0	0	0	0	0	0	0
ENSG00000120334	0	0	0	0	0	0	0	0	0	0
ENSG00000120370	0	0	0	0	0	0	0	0	0	0
ENSG00000120438	0	0	0	0	0	0	0	0	0	0
ENSG00000120549	0	0	0	0	0	0	0	0	0	0
ENSG00000120594	0	0	0	0	0	0	0	0	0	0
ENSG00000120645	0	0	0	0	0	0	0	0	0	0
ENSG00000120662	0	0	0	0	0	0	0	0	0	0
ENSG00000120685	0	0	0	0	0	0	0	1	0	0
ENSG00000120688	0	0	0	0	0	0	0	0	0	0
ENSG00000120708	0	0	0	0	0	0	0	0	0	0
ENSG00000120729	0	0	0	0	0	0	1	0	0	0
ENSG00000120798	0	0	0	0	0	0	0	0	0	0
ENSG00000120802	0	0	0	0	0	0	0	1	0	0
ENSG00000120805	1	1	1	0	0	1	0	0	1	0
ENSG00000120868	0	0	0	0	0	0	0	0	0	0
ENSG00000120885	1	1	1	1	1	1	1	0	1	0
ENSG00000120915	0	0	0	1	1	0	0	0	0	0
ENSG00000120942	0	0	0	0	0	0	0	0	0	0
ENSG00000120992	0	1	0	1	1	1	1	1	1	1
ENSG00000121039	0	0	0	0	0	1	0	0	0	0
ENSG00000121064	0	0	0	0	0	0	0	0	0	0
ENSG00000121067	0	0	0	0	0	0	0	0	0	0
ENSG00000121073	0	0	0	0	0	0	0	0	0	0
ENSG00000121083	0	0	1	0	0	0	0	0	0	0
ENSG00000121207	0	0	0	0	0	0	0	0	0	0
ENSG00000121274	0	0	0	0	0	0	0	0	0	0
ENSG00000121289	0	0	0	0	0	0	0	0	0	0
ENSG00000121361	0	0	0	0	0	0	0	0	0	0
ENSG00000121486	0	0	0	0	0	0	0	0	0	0
ENSG00000121542	0	0	0	0	0	0	0	0	0	0
ENSG00000121577	0	0	1	0	0	0	1	0	0	0
ENSG00000121578	0	0	0	0	0	0	0	0	0	0
ENSG00000121579	0	0	1	1	0	1	0	0	1	1
ENSG00000121644	0	0	0	0	0	0	0	0	0	0
ENSG00000121690	0	0	0	0	0	0	0	0	0	0
ENSG00000121774	0	0	0	0	0	0	0	0	0	0
ENSG00000121853	0	0	0	0	0	0	0	0	0	0
ENSG00000121897	0	0	0	0	0	0	0	0	0	0
ENSG00000121898	0	0	0	0	0	0	0	0	0	0
ENSG00000121940	0	0	0	0	0	0	0	0	0	0
ENSG00000121964	0	0	0	0	0	0	0	0	0	0
ENSG00000121989	0	0	0	0	0	0	0	0	0	0
ENSG00000122008	0	0	0	0	0	0	0	0	0	0
ENSG00000122218	1	1	1	1	1	1	1	1	1	1
ENSG00000122299	0	0	0	0	0	0	0	0	0	0
ENSG00000122335	0	0	0	0	0	0	0	0	0	0
ENSG00000122359	0	0	0	0	0	0	0	0	0	0
ENSG00000122378	1	0	1	0	1	1	0	1	1	0
ENSG00000122432	0	0	0	0	0	0	0	0	0	0
ENSG00000122435	0	0	0	0	0	0	0	0	0	0
ENSG00000122477	0	0	0	0	0	0	1	0	0	0
ENSG00000122482	0	0	0	0	0	0	0	0	0	0
ENSG00000122507	0	0	0	0	0	0	0	0	0	0
ENSG00000122512	0	0	0	0	0	0	0	0	0	0
ENSG00000122545	1	1	1	1	1	0	1	1	1	0
ENSG00000122550	0	0	0	0	0	0	0	0	0	0
ENSG00000122557	0	0	0	0	0	0	0	1	0	0
ENSG00000122574	0	0	0	0	0	0	0	0	0	0
ENSG00000122591	0	0	0	0	0	0	0	0	0	0
ENSG00000122642	0	0	0	0	0	0	0	0	0	0
ENSG00000122687	0	0	0	0	0	0	0	0	0	0
ENSG00000122692	1	1	0	1	0	0	0	1	0	1
ENSG00000122705	1	0	1	1	1	1	0	0	0	0
ENSG00000122707	0	0	0	0	0	0	0	0	0	0
ENSG00000122741	0	0	0	0	0	0	0	0	0	0
ENSG00000122884	0	0	0	0	0	0	0	0	0	0
ENSG00000122965	0	0	0	0	0	0	0	0	0	0
ENSG00000122966	1	0	0	0	0	0	0	0	0	0
ENSG00000122971	0	0	0	0	0	0	0	0	0	0
ENSG00000123064	0	0	0	0	0	0	0	0	0	0
ENSG00000123066	0	0	0	0	0	0	0	0	0	0
ENSG00000123091	0	0	0	0	0	0	0	0	0	0
ENSG00000123094	0	0	0	0	0	0	0	0	0	0
ENSG00000123119	0	0	0	0	0	0	0	0	0	0
ENSG00000123131	0	1	0	0	1	0	0	0	1	0
ENSG00000123178	0	0	0	0	0	0	0	0	0	0
ENSG00000123200	0	0	0	0	0	0	0	0	0	0
ENSG00000123240	0	1	0	1	0	0	0	0	1	0
ENSG00000123243	0	0	0	0	0	0	0	0	0	0
ENSG00000123352	0	0	0	0	0	0	0	0	0	1
ENSG00000123453	0	0	0	0	0	0	0	0	0	0
ENSG00000123552	0	0	0	0	0	0	0	0	0	0
ENSG00000123575	0	0	0	0	0	0	0	0	0	0
ENSG00000123609	0	1	0	0	0	0	0	1	0	0
ENSG00000123610	0	0	0	0	0	0	0	0	0	0
ENSG00000123636	0	0	0	0	0	0	0	0	0	0
ENSG00000123728	0	0	0	0	0	0	0	0	0	0
ENSG00000123737	0	0	0	0	1	0	0	1	0	1
ENSG00000123836	0	0	0	0	0	0	0	0	0	0
ENSG00000123892	0	0	0	0	0	0	0	0	0	0
ENSG00000123908	0	0	0	0	0	0	0	0	0	0
ENSG00000123933	0	0	0	0	0	0	0	0	0	0
ENSG00000123992	0	1	1	0	1	0	1	0	1	0
ENSG00000124145	0	0	0	0	0	0	0	0	0	0
ENSG00000124151	0	0	0	0	0	0	0	0	0	0
ENSG00000124155	0	0	0	0	0	0	0	0	0	0
ENSG00000124160	0	0	0	0	0	0	0	0	0	1
ENSG00000124181	0	0	0	0	0	0	0	0	0	0
ENSG00000124191	0	0	0	0	0	0	0	0	0	0
ENSG00000124194	0	0	0	0	0	0	0	0	0	0
ENSG00000124207	0	0	0	0	0	0	1	0	0	0
ENSG00000124214	0	0	1	0	0	0	1	0	0	0
ENSG00000124222	0	0	0	0	0	0	0	0	0	0
ENSG00000124226	0	0	1	0	1	0	0	1	0	0
ENSG00000124228	0	0	0	0	0	0	0	0	0	0
ENSG00000124253	0	1	0	0	0	0	0	0	0	0
ENSG00000124275	0	0	0	0	0	0	0	0	0	0
ENSG00000124299	0	1	0	1	0	0	0	0	0	0
ENSG00000124333	0	0	0	0	0	0	0	0	0	0
ENSG00000124380	0	0	0	0	0	0	0	0	0	0
ENSG00000124422	1	1	0	0	0	0	0	0	0	0
ENSG00000124429	0	0	0	0	0	0	0	0	0	0
ENSG00000124523	0	0	0	0	0	0	0	0	0	0
ENSG00000124532	0	0	0	0	0	0	0	0	0	0
ENSG00000124535	0	0	0	0	0	0	0	0	0	0
ENSG00000124571	0	0	0	0	0	0	0	0	0	0
ENSG00000124574	0	0	0	0	0	0	0	0	0	0
ENSG00000124587	0	0	0	0	0	0	0	0	0	0
ENSG00000124615	0	0	0	0	0	0	0	0	0	0
ENSG00000124641	0	0	0	0	0	0	0	0	0	0
ENSG00000124659	0	0	0	0	0	0	0	0	0	0
ENSG00000124701	0	0	1	0	0	0	1	0	0	0
ENSG00000124702	0	0	1	0	0	0	1	0	0	0
ENSG00000124743	0	0	1	0	0	0	1	0	0	0
ENSG00000124782	0	0	0	0	0	0	0	0	0	0
ENSG00000124783	0	1	0	1	1	0	1	1	1	1
ENSG00000124784	0	0	0	0	0	0	0	0	0	0
ENSG00000124786	0	0	0	0	0	0	0	0	0	0
ENSG00000124802	0	0	0	0	0	0	0	0	0	0
ENSG00000124813	0	0	0	0	0	0	0	0	0	0
ENSG00000124818	0	0	0	0	0	0	0	0	0	0
ENSG00000124827	0	0	0	0	0	0	0	0	0	0
ENSG00000125037	0	0	0	0	0	0	0	0	0	0
ENSG00000125107	1	1	1	0	0	0	1	1	1	1
ENSG00000125124	0	0	0	0	0	0	0	0	0	0
ENSG00000125246	0	0	0	0	0	0	0	0	0	0
ENSG00000125247	0	0	0	0	0	0	0	0	0	0
ENSG00000125249	0	0	0	0	0	0	0	0	0	0
ENSG00000125257	0	0	0	0	0	0	0	0	0	0
ENSG00000125351	0	0	0	0	0	0	0	0	0	0
ENSG00000125354	0	0	0	0	0	0	0	0	0	1
ENSG00000125355	0	0	0	0	0	0	0	0	0	0
ENSG00000125375	0	0	0	0	0	0	0	0	0	0
ENSG00000125378	0	0	0	0	0	0	0	0	0	0
ENSG00000125386	0	0	0	0	0	0	0	0	0	0
ENSG00000125409	0	0	0	0	0	0	0	0	0	0
ENSG00000125450	0	0	0	0	0	0	0	0	0	0
ENSG00000125454	0	0	0	0	0	0	0	0	0	0
ENSG00000125457	0	0	0	0	0	0	0	0	0	0
ENSG00000125630	0	0	0	0	0	0	0	0	0	0
ENSG00000125676	0	0	0	0	0	0	0	0	0	0
ENSG00000125686	0	0	0	0	0	0	0	0	0	0
ENSG00000125691	1	1	1	1	1	1	1	1	1	0
ENSG00000125695	0	0	0	0	0	0	0	0	0	1
ENSG00000125703	0	0	0	0	0	0	0	0	0	0
ENSG00000125812	0	0	0	0	0	0	0	0	0	0
ENSG00000125821	0	0	0	0	0	0	0	0	0	0
ENSG00000125864	0	0	0	0	0	1	0	0	0	0
ENSG00000125871	0	0	0	0	0	0	0	0	0	0
ENSG00000125875	0	0	0	0	0	0	0	0	0	0
ENSG00000125885	0	0	0	0	0	0	0	0	0	0
ENSG00000125912	0	0	0	0	0	0	0	0	0	0
ENSG00000125971	1	1	0	1	0	1	0	0	0	0
ENSG00000125991	0	0	0	0	0	0	0	0	0	0
ENSG00000126016	0	0	0	0	0	0	0	0	0	0
ENSG00000126067	1	1	1	1	1	1	1	1	1	0
ENSG00000126088	0	0	0	0	1	0	0	0	0	0
ENSG00000126226	0	0	0	0	0	0	0	0	0	0
ENSG00000126261	0	0	0	0	0	0	0	0	0	0
ENSG00000126562	0	0	0	0	0	0	0	0	0	0
ENSG00000126581	0	1	0	1	0	0	0	0	0	0
ENSG00000126653	0	0	0	0	0	0	0	0	0	0
ENSG00000126746	0	0	0	0	0	0	0	0	0	0
ENSG00000126790	0	0	0	0	0	0	0	0	0	0
ENSG00000126858	1	0	0	0	0	0	0	0	0	0
ENSG00000126883	0	0	0	0	0	0	0	0	0	0
ENSG00000126970	0	0	0	0	0	0	0	0	0	0
ENSG00000127125	0	0	0	0	0	0	0	0	0	0
ENSG00000127325	0	0	0	0	0	0	0	0	0	0
ENSG00000127334	0	0	0	0	0	0	0	0	0	0
ENSG00000127418	0	0	0	0	1	0	0	0	0	0
ENSG00000127463	0	0	0	0	0	0	0	0	0	0
ENSG00000127481	0	0	0	0	0	0	1	0	0	0
ENSG00000127526	0	0	0	0	0	0	0	0	0	0
ENSG00000127586	0	0	0	0	0	0	0	0	0	0
ENSG00000127720	0	0	0	0	0	0	0	0	0	0
ENSG00000127804	0	0	0	0	0	0	0	0	0	0
ENSG00000127831	0	0	0	1	0	0	0	0	0	0
ENSG00000127837	0	0	0	0	0	0	0	0	0	0
ENSG00000127946	0	0	0	0	0	0	0	0	0	0
ENSG00000127947	0	0	0	0	0	0	0	0	0	0
ENSG00000127948	0	1	1	1	1	0	0	0	1	0
ENSG00000127951	0	1	0	0	0	0	0	1	0	0
ENSG00000127990	1	0	0	0	0	1	0	0	0	0
ENSG00000127995	0	0	0	0	0	0	0	0	0	0
ENSG00000128045	0	0	0	0	0	0	0	0	0	0
ENSG00000128059	0	0	0	0	0	0	0	0	0	0
ENSG00000128191	1	0	1	0	0	0	0	1	0	1
ENSG00000128272	0	0	1	0	1	0	0	0	1	0
ENSG00000128487	0	0	0	0	0	0	0	0	0	0
ENSG00000128513	0	0	0	0	0	0	0	0	0	0
ENSG00000128585	0	0	0	0	0	0	0	0	0	0
ENSG00000128602	0	0	0	0	0	0	0	0	0	0
ENSG00000128607	0	0	0	0	0	0	0	0	0	0
ENSG00000128641	0	0	0	0	0	0	0	0	0	0
ENSG00000128654	0	0	0	0	0	0	0	0	0	0
ENSG00000128655	0	0	0	0	0	0	0	0	0	0
ENSG00000128694	0	0	0	0	0	0	0	0	0	0
ENSG00000128708	0	0	0	1	0	0	0	0	0	1
ENSG00000128731	1	0	0	0	0	1	0	0	0	0
ENSG00000128791	0	0	0	0	0	1	0	0	0	0
ENSG00000128802	0	0	0	0	0	0	0	0	0	0
ENSG00000128805	0	0	0	0	0	0	0	0	0	0
ENSG00000128923	0	0	0	0	0	0	0	0	0	0
ENSG00000128928	0	0	0	0	0	0	0	0	0	0
ENSG00000129007	0	1	0	0	0	0	0	0	1	0
ENSG00000129084	0	0	0	0	0	0	0	0	0	0
ENSG00000129151	0	0	0	0	1	0	0	0	0	0
ENSG00000129152	0	0	0	0	0	0	0	0	0	0
ENSG00000129159	0	0	0	0	0	0	0	0	0	0
ENSG00000129170	0	0	1	0	0	0	0	0	0	0
ENSG00000129295	0	0	0	0	0	0	0	0	0	0
ENSG00000129317	0	0	0	0	0	0	0	0	0	0
ENSG00000129518	0	0	0	1	1	0	0	0	0	0
ENSG00000129596	0	0	0	1	1	1	0	0	0	0
ENSG00000129636	0	0	0	0	0	0	0	0	0	0
ENSG00000129657	0	0	0	0	0	0	0	0	0	0
ENSG00000129675	0	0	0	0	0	0	0	0	0	0
ENSG00000129691	0	0	0	0	0	0	0	0	0	0
ENSG00000129925	0	0	0	0	0	0	0	0	0	0
ENSG00000129933	0	0	0	0	0	0	0	0	0	0
ENSG00000129946	0	0	0	0	0	0	0	0	0	0
ENSG00000130021	0	0	0	0	0	0	0	0	0	0
ENSG00000130024	0	0	0	0	0	0	0	0	0	0
ENSG00000130032	0	0	0	0	0	0	0	0	0	0
ENSG00000130066	1	1	1	1	1	1	0	1	1	0
ENSG00000130150	0	0	0	0	0	0	0	0	0	0
ENSG00000130227	0	0	0	0	0	0	0	0	0	0
ENSG00000130340	0	1	0	1	0	0	0	1	0	0
ENSG00000130396	0	0	0	0	0	0	0	0	0	0
ENSG00000130540	1	0	0	0	0	0	0	0	0	0
ENSG00000130558	1	0	0	0	0	0	0	0	0	0
ENSG00000130561	0	0	0	0	0	1	0	0	0	0
ENSG00000130589	0	0	0	0	0	0	0	0	0	0
ENSG00000130640	0	0	0	0	0	0	0	0	0	0
ENSG00000130703	0	0	0	0	0	0	0	0	0	0
ENSG00000130706	0	0	0	0	0	0	0	0	0	0
ENSG00000130714	0	0	0	0	0	0	0	0	0	0
ENSG00000130717	0	0	0	0	1	0	0	0	0	0
ENSG00000130723	1	0	1	0	0	1	1	1	0	0
ENSG00000130764	0	0	0	0	0	0	0	0	0	0
ENSG00000130779	0	0	0	0	0	0	0	0	0	0
ENSG00000130830	0	0	0	1	1	0	0	1	0	0
ENSG00000130876	0	0	0	0	0	0	0	0	0	0
ENSG00000130939	0	0	0	0	0	0	0	0	0	0
ENSG00000130956	0	0	0	0	0	0	0	0	0	0
ENSG00000130988	0	0	0	0	1	0	0	0	0	0
ENSG00000131023	0	0	0	0	0	0	0	0	0	0
ENSG00000131043	0	0	0	0	0	0	0	0	0	0
ENSG00000131061	0	0	0	0	0	0	0	0	0	0
ENSG00000131196	0	0	0	0	0	0	0	0	0	0
ENSG00000131238	0	1	0	0	0	0	0	1	1	0
ENSG00000131323	0	0	0	0	0	0	0	0	0	0
ENSG00000131373	0	0	0	0	0	0	0	0	0	0
ENSG00000131375	0	0	0	0	0	0	0	0	0	0
ENSG00000131381	0	0	0	0	0	0	0	0	0	0
ENSG00000131435	0	0	0	0	0	0	0	0	0	0
ENSG00000131473	1	0	0	0	0	0	0	0	0	0
ENSG00000131558	0	0	0	0	0	0	0	0	0	0
ENSG00000131653	0	0	0	0	0	0	0	0	0	0
ENSG00000131725	0	0	0	0	0	0	0	0	0	0
ENSG00000131748	0	0	0	0	0	0	0	0	0	0
ENSG00000131791	0	0	0	0	0	0	1	0	0	0
ENSG00000131831	0	0	0	0	0	0	0	0	0	0
ENSG00000131873	0	0	0	0	0	0	0	0	0	0
ENSG00000131910	0	0	0	0	0	0	0	0	0	0
ENSG00000131943	0	0	0	0	1	0	0	0	0	0
ENSG00000131951	0	0	0	0	0	0	0	0	0	0
ENSG00000132155	0	0	0	1	0	0	1	1	1	0
ENSG00000132170	0	0	0	0	0	0	0	0	0	0
ENSG00000132294	1	0	0	0	0	1	0	0	0	1
ENSG00000132300	0	0	0	0	0	0	0	0	0	0
ENSG00000132305	1	1	1	0	0	1	1	1	1	0
ENSG00000132313	0	0	1	1	0	0	0	0	1	0
ENSG00000132323	0	0	0	0	0	0	0	0	0	0
ENSG00000132330	0	0	0	0	0	0	0	0	0	0
ENSG00000132376	0	0	0	0	0	1	0	0	0	0
ENSG00000132383	0	0	0	0	0	0	0	0	0	0
ENSG00000132388	0	0	1	0	0	0	0	0	0	0
ENSG00000132423	0	0	0	0	0	0	0	0	0	0
ENSG00000132424	1	1	1	1	0	1	1	1	1	0
ENSG00000132434	1	0	0	0	0	0	0	0	0	0
ENSG00000132470	0	0	0	0	0	0	0	0	0	0
ENSG00000132471	0	0	0	0	0	0	0	0	0	0
ENSG00000132478	0	0	0	0	0	0	0	0	0	0
ENSG00000132603	0	0	0	0	0	0	0	0	0	0
ENSG00000132623	0	0	0	0	0	0	0	0	0	0
ENSG00000132640	1	0	0	0	0	0	0	0	0	0
ENSG00000132646	0	0	0	0	0	0	0	0	0	0
ENSG00000132669	0	0	1	0	0	0	0	0	0	0
ENSG00000132688	0	0	0	0	0	0	0	0	0	0
ENSG00000132694	0	0	0	0	0	0	0	0	0	0
ENSG00000132740	0	0	0	0	0	0	0	0	0	0
ENSG00000132773	0	0	0	0	0	0	0	0	0	0
ENSG00000132780	0	1	0	0	0	0	0	1	0	0
ENSG00000132781	0	0	0	0	0	0	0	0	0	0
ENSG00000132792	0	0	0	0	0	0	0	0	0	0
ENSG00000132823	0	0	0	0	0	0	0	0	0	1
ENSG00000132854	0	0	0	0	0	0	0	0	0	0
ENSG00000132855	0	0	0	0	0	0	0	0	0	0
ENSG00000132906	0	0	0	0	0	0	0	0	0	0
ENSG00000132912	1	0	0	0	0	1	1	0	0	0
ENSG00000132938	0	0	0	0	0	0	0	0	0	0
ENSG00000132953	0	0	0	0	0	0	0	0	0	0
ENSG00000133026	0	0	0	0	0	0	0	0	0	0
ENSG00000133027	0	0	0	0	0	0	0	0	0	0
ENSG00000133055	0	0	0	0	0	0	0	0	0	0
ENSG00000133069	0	0	0	0	0	0	0	0	0	0
ENSG00000133107	0	0	0	0	0	0	0	0	0	0
ENSG00000133110	0	0	1	0	0	0	0	0	0	0
ENSG00000133116	0	0	0	1	0	0	0	0	0	0
ENSG00000133121	0	0	0	0	0	0	0	0	0	0
ENSG00000133195	0	0	0	0	0	0	0	0	0	0
ENSG00000133226	1	1	1	1	1	1	1	0	1	1
ENSG00000133256	0	0	0	0	0	0	0	0	0	0
ENSG00000133398	0	0	0	0	0	0	0	0	0	0
ENSG00000133424	0	0	0	0	0	0	0	0	0	0
ENSG00000133511	1	0	0	0	0	0	0	0	0	0
ENSG00000133639	1	1	1	1	1	1	1	1	1	0
ENSG00000133657	0	0	0	0	0	0	0	0	0	0
ENSG00000133687	0	0	0	0	0	0	0	0	0	0
ENSG00000133704	0	0	0	0	0	0	0	0	0	0
ENSG00000133706	0	0	0	0	0	0	0	0	0	0
ENSG00000133731	0	0	0	0	0	0	0	0	0	0
ENSG00000133739	0	0	0	0	0	0	0	0	0	0
ENSG00000133794	0	0	0	0	0	0	0	0	0	0
ENSG00000133835	0	1	1	1	1	0	1	1	1	0
ENSG00000133872	0	0	1	0	0	0	0	0	1	0
ENSG00000133958	0	0	0	0	0	0	0	0	0	0
ENSG00000133961	0	0	0	0	0	0	0	0	0	0
ENSG00000133997	0	1	0	0	1	0	0	0	0	0
ENSG00000134001	0	0	0	0	0	0	0	0	0	0
ENSG00000134013	0	0	0	0	0	0	0	0	0	0
ENSG00000134014	0	0	0	0	0	0	0	0	0	0
ENSG00000134077	0	0	0	0	0	0	0	0	0	0
ENSG00000134107	0	1	1	0	0	1	1	0	1	0
ENSG00000134153	1	0	1	0	0	1	0	0	0	0
ENSG00000134207	0	0	0	0	0	0	0	0	0	0
ENSG00000134242	0	0	0	0	0	0	0	0	0	0
ENSG00000134247	0	0	0	0	0	0	0	0	0	0
ENSG00000134255	0	0	0	0	0	0	0	0	0	0
ENSG00000134259	0	0	0	0	0	0	0	0	0	0
ENSG00000134313	0	0	0	1	0	0	0	0	1	0
ENSG00000134317	0	0	0	0	0	0	0	0	0	0
ENSG00000134318	0	0	0	0	0	0	0	0	0	0
ENSG00000134324	0	0	0	0	0	0	0	0	0	0
ENSG00000134371	0	0	0	0	0	0	0	0	0	0
ENSG00000134375	0	0	0	0	0	0	0	0	0	0
ENSG00000134452	0	0	0	0	0	0	0	0	0	0
ENSG00000134453	0	0	0	0	0	0	0	0	0	1
ENSG00000134480	0	0	0	0	0	0	0	0	0	0
ENSG00000134504	0	0	0	0	0	0	0	0	0	0
ENSG00000134508	0	0	0	0	0	0	0	0	0	0
ENSG00000134533	0	0	0	0	0	0	0	0	0	0
ENSG00000134571	0	0	1	0	0	0	0	0	0	0
ENSG00000134595	0	0	0	0	0	0	0	0	0	0
ENSG00000134602	0	0	0	0	0	0	0	0	0	0
ENSG00000134644	1	1	1	1	0	1	1	1	1	0
ENSG00000134684	1	0	0	0	1	0	0	0	0	0
ENSG00000134697	0	0	0	0	0	0	0	0	0	0
ENSG00000134780	0	0	0	0	0	0	0	0	0	0
ENSG00000134851	0	0	0	0	0	0	0	0	0	0
ENSG00000134852	0	0	0	0	0	0	0	0	0	0
ENSG00000134882	0	0	0	0	0	0	0	0	0	0
ENSG00000134899	0	0	0	0	0	0	0	0	0	0
ENSG00000134905	0	0	0	0	0	0	0	0	0	0
ENSG00000134910	0	0	0	0	0	0	0	0	0	0
ENSG00000134917	0	0	0	0	0	0	0	0	0	0
ENSG00000134954	0	0	0	0	0	0	0	1	0	0
ENSG00000134955	0	0	0	0	0	0	0	0	0	0
ENSG00000134987	0	0	0	0	0	0	0	0	0	0
ENSG00000135048	0	0	0	0	0	0	0	0	0	0
ENSG00000135049	0	0	0	0	0	0	0	0	0	0
ENSG00000135111	0	0	0	0	0	0	0	0	0	0
ENSG00000135119	0	0	0	0	0	0	0	0	0	0
ENSG00000135127	0	0	0	0	0	0	0	0	0	0
ENSG00000135272	0	0	0	0	0	0	0	0	0	0
ENSG00000135297	0	0	0	0	0	0	0	0	0	0
ENSG00000135316	0	1	1	1	0	1	1	1	1	0
ENSG00000135317	0	0	0	0	0	0	0	0	0	0
ENSG00000135333	0	0	0	0	0	0	0	0	0	0
ENSG00000135341	0	0	0	0	0	0	0	1	0	0
ENSG00000135363	0	0	0	0	0	0	0	0	0	0
ENSG00000135365	0	0	0	0	0	0	0	0	0	0
ENSG00000135373	0	0	0	0	0	0	0	0	0	0
ENSG00000135378	0	0	0	0	0	0	0	0	0	0
ENSG00000135387	0	1	1	1	0	1	1	1	1	1
ENSG00000135457	0	0	0	0	0	0	0	0	0	0
ENSG00000135472	1	0	0	0	0	1	0	0	0	0
ENSG00000135473	0	0	0	0	0	0	0	0	0	0
ENSG00000135476	0	0	0	0	0	0	0	0	0	0
ENSG00000135521	0	0	0	0	0	0	0	0	0	0
ENSG00000135525	0	0	0	0	0	1	0	0	0	0
ENSG00000135541	0	0	0	0	0	0	0	0	0	0
ENSG00000135597	0	0	0	0	0	0	0	0	0	0
ENSG00000135624	0	1	0	0	0	0	0	0	0	0
ENSG00000135677	0	1	1	0	0	0	0	1	0	0
ENSG00000135678	0	0	0	0	0	0	0	0	0	0
ENSG00000135679	0	0	0	0	0	0	0	0	0	0
ENSG00000135686	0	0	0	0	0	0	0	0	0	0
ENSG00000135720	1	0	1	0	0	1	1	0	0	0
ENSG00000135740	0	0	0	0	0	0	0	0	0	0
ENSG00000135750	0	0	0	0	0	0	0	0	0	0
ENSG00000135763	0	0	0	0	0	0	0	0	0	0
ENSG00000135766	0	0	0	0	0	0	0	0	0	0
ENSG00000135773	0	0	0	0	0	0	0	0	0	0
ENSG00000135775	0	0	0	0	0	0	0	0	0	0
ENSG00000135776	0	0	0	0	0	0	0	0	0	0
ENSG00000135778	0	0	0	0	0	0	0	0	0	0
ENSG00000135801	0	0	0	0	0	0	0	0	0	0
ENSG00000135838	0	0	0	0	0	0	0	0	0	0
ENSG00000135845	0	0	0	0	0	0	0	0	0	0
ENSG00000135862	0	0	0	0	0	0	1	0	1	0
ENSG00000135870	0	0	0	0	0	0	0	0	0	0
ENSG00000135905	0	0	0	0	0	0	0	0	0	0
ENSG00000135926	0	0	1	0	0	0	0	0	0	0
ENSG00000135930	0	0	0	0	0	0	0	0	0	1
ENSG00000135931	0	0	0	0	0	0	0	0	0	0
ENSG00000135932	1	0	0	0	0	0	0	1	0	0
ENSG00000135972	0	0	0	0	0	0	0	0	0	0
ENSG00000135974	0	0	0	0	0	0	0	0	0	0
ENSG00000136021	0	0	0	0	0	0	0	0	0	0
ENSG00000136026	0	0	0	0	0	0	0	0	0	0
ENSG00000136045	0	0	0	0	0	0	0	0	0	0
ENSG00000136051	0	0	0	0	0	0	0	0	0	0
ENSG00000136052	0	0	0	0	0	0	0	0	0	0
ENSG00000136104	0	0	0	0	0	0	0	0	0	0
ENSG00000136110	0	0	0	0	0	0	0	0	0	0
ENSG00000136144	0	0	0	0	0	0	0	0	0	0
ENSG00000136152	0	0	0	0	0	0	0	0	0	0
ENSG00000136167	0	0	0	0	0	0	0	1	0	0
ENSG00000136235	0	0	0	0	0	1	0	0	0	0
ENSG00000136238	1	1	1	1	1	1	1	0	1	0
ENSG00000136240	0	1	0	0	0	0	0	0	0	0
ENSG00000136270	0	0	0	0	0	0	0	0	0	0
ENSG00000136273	0	0	0	0	0	0	0	0	0	0
ENSG00000136378	0	0	0	0	0	0	0	0	0	0
ENSG00000136404	0	0	0	0	0	0	0	0	0	0
ENSG00000136450	1	1	1	1	1	1	1	1	1	1
ENSG00000136451	0	0	0	0	0	0	0	0	0	0
ENSG00000136490	0	0	0	0	0	0	0	1	0	0
ENSG00000136504	0	0	0	0	0	0	0	0	0	1
ENSG00000136518	0	0	0	0	0	0	0	0	0	0
ENSG00000136628	1	1	1	1	1	1	1	1	1	1
ENSG00000136631	1	0	0	0	0	0	0	0	0	0
ENSG00000136699	0	0	0	0	0	0	0	0	0	0
ENSG00000136715	0	0	0	0	0	0	0	0	0	0
ENSG00000136717	0	0	0	0	0	0	0	0	0	0
ENSG00000136738	0	0	0	0	0	0	0	0	0	0
ENSG00000136807	0	0	0	0	0	0	0	0	0	0
ENSG00000136813	0	0	0	0	0	0	0	0	0	0
ENSG00000136819	0	0	0	0	0	0	0	0	1	0
ENSG00000136824	0	0	0	0	0	0	0	0	0	0
ENSG00000136842	0	0	1	0	0	0	1	0	0	0
ENSG00000136848	0	0	0	0	0	0	0	0	0	0
ENSG00000136854	0	0	0	0	0	1	0	0	0	0
ENSG00000136856	0	0	0	0	0	0	0	0	0	0
ENSG00000136875	0	0	0	0	0	0	0	0	0	0
ENSG00000136878	0	0	0	0	0	0	0	0	0	0
ENSG00000136891	0	0	0	0	0	0	0	0	0	0
ENSG00000136895	1	0	0	0	0	0	0	0	0	0
ENSG00000136930	1	1	1	1	1	1	1	1	1	0
ENSG00000136935	0	0	0	0	0	0	0	0	0	0
ENSG00000136986	0	0	0	0	0	0	0	0	0	0
ENSG00000136997	0	0	0	0	0	0	0	1	0	0
ENSG00000137074	0	0	0	0	0	0	0	0	0	0
ENSG00000137090	0	0	0	0	0	0	0	0	0	0
ENSG00000137274	0	0	0	0	0	0	0	0	0	0
ENSG00000137275	0	0	0	0	0	0	0	0	0	0
ENSG00000137393	0	0	0	0	0	0	0	0	0	0
ENSG00000137413	0	0	0	0	0	0	0	0	0	0
ENSG00000137449	0	0	0	0	0	0	0	0	0	0
ENSG00000137460	0	0	0	0	0	0	0	0	0	0
ENSG00000137463	0	0	0	0	0	0	0	0	0	0
ENSG00000137502	0	0	0	0	0	0	0	0	0	0
ENSG00000137513	0	0	0	0	0	0	0	0	0	0
ENSG00000137571	0	0	0	0	0	0	0	0	0	0
ENSG00000137702	0	0	0	0	0	0	0	0	0	0
ENSG00000137760	0	0	0	0	0	0	0	0	0	0
ENSG00000137764	0	0	0	0	0	0	0	0	0	0
ENSG00000137767	0	0	0	1	0	0	0	0	0	0
ENSG00000137806	0	0	0	1	0	0	0	0	0	0
ENSG00000137807	0	0	0	0	0	0	0	0	0	0
ENSG00000137815	0	0	0	0	0	0	0	0	0	0
ENSG00000137817	1	0	0	0	0	0	0	0	0	0
ENSG00000137822	0	0	0	0	0	0	0	0	0	0
ENSG00000137824	0	0	0	0	0	0	0	0	0	0
ENSG00000137825	0	0	0	0	0	0	0	0	0	0
ENSG00000137831	0	0	0	0	0	0	0	0	0	0
ENSG00000137834	0	0	0	0	0	0	0	0	0	0
ENSG00000137841	0	0	0	0	0	0	0	0	0	0
ENSG00000137845	0	0	0	1	0	0	0	1	1	0
ENSG00000137868	0	0	0	0	0	1	0	0	0	0
ENSG00000137872	1	0	0	0	0	0	0	0	0	0
ENSG00000137942	0	0	0	0	0	0	0	0	0	0
ENSG00000137947	0	1	1	1	1	1	0	1	0	1
ENSG00000137955	0	0	0	0	0	0	0	0	0	0
ENSG00000137992	0	0	0	1	0	0	0	0	1	0
ENSG00000138018	0	0	0	0	0	0	0	0	0	0
ENSG00000138031	0	0	0	0	0	0	0	0	0	0
ENSG00000138036	0	0	0	0	0	0	0	0	0	0
ENSG00000138075	0	0	0	0	0	0	0	0	0	0
ENSG00000138095	0	0	0	0	0	0	0	0	0	0
ENSG00000138111	0	0	0	0	0	0	0	0	0	0
ENSG00000138119	0	0	0	0	0	0	0	0	0	0
ENSG00000138162	0	0	0	0	0	0	0	0	0	0
ENSG00000138175	0	0	0	0	0	0	0	0	0	0
ENSG00000138180	0	0	0	0	0	0	0	0	0	0
ENSG00000138207	0	0	0	0	1	0	0	0	0	0
ENSG00000138231	0	0	0	0	0	0	0	0	0	0
ENSG00000138303	0	0	0	0	0	0	0	0	0	0
ENSG00000138363	0	1	0	0	1	1	0	0	1	0
ENSG00000138375	0	0	0	0	0	0	0	0	0	0
ENSG00000138376	0	0	0	0	0	0	0	0	0	0
ENSG00000138381	0	0	0	0	0	0	0	0	0	0
ENSG00000138413	0	1	0	1	1	0	0	0	0	0
ENSG00000138430	0	0	0	0	0	0	0	0	0	0
ENSG00000138463	0	0	0	0	0	0	0	0	0	0
ENSG00000138592	0	0	0	0	0	0	0	0	0	0
ENSG00000138593	0	0	0	0	0	0	0	0	0	0
ENSG00000138604	0	0	0	0	0	0	0	0	0	0
ENSG00000138614	0	0	0	0	0	0	0	0	0	0
ENSG00000138615	0	0	0	0	0	0	0	0	0	0
ENSG00000138621	0	0	0	0	0	0	0	0	0	0
ENSG00000138629	0	0	0	0	0	0	0	0	0	0
ENSG00000138639	0	0	0	0	0	0	0	0	0	0
ENSG00000138641	0	0	0	0	0	0	0	0	0	0
ENSG00000138670	0	0	0	0	0	0	0	0	0	0
ENSG00000138675	0	0	0	0	0	0	0	0	0	0
ENSG00000138696	0	0	0	0	0	0	0	0	0	0
ENSG00000138698	1	0	0	0	0	1	0	0	0	0
ENSG00000138750	0	0	0	0	0	0	0	0	0	1
ENSG00000138757	0	0	0	0	0	0	0	0	0	1
ENSG00000138759	0	0	0	0	0	0	0	0	0	0
ENSG00000138764	0	0	0	0	0	0	0	0	0	0
ENSG00000138768	0	0	0	0	0	0	0	0	0	1
ENSG00000138785	0	0	0	0	0	0	0	0	0	0
ENSG00000138795	0	0	0	0	0	0	0	0	0	0
ENSG00000138796	0	0	0	0	0	0	1	0	0	0
ENSG00000138798	0	0	0	0	0	0	0	0	0	0
ENSG00000138821	0	0	0	0	0	0	0	0	0	0
ENSG00000138823	0	0	0	0	1	0	0	0	0	0
ENSG00000138867	0	0	0	0	0	0	0	0	0	0
ENSG00000138942	0	0	0	1	1	0	0	0	0	0
ENSG00000139131	0	0	0	0	0	0	0	0	0	0
ENSG00000139173	0	0	0	0	0	0	0	0	0	0
ENSG00000139180	1	1	1	1	1	1	1	0	1	0
ENSG00000139182	1	0	0	0	0	0	0	0	0	0
ENSG00000139263	0	0	0	0	0	0	0	0	0	0
ENSG00000139291	0	0	0	0	0	0	0	0	0	0
ENSG00000139318	0	0	0	0	0	1	0	1	0	0
ENSG00000139324	0	0	0	0	0	0	0	0	0	0
ENSG00000139330	0	0	0	0	0	0	0	0	0	0
ENSG00000139344	0	0	0	0	1	0	0	0	0	0
ENSG00000139350	0	0	0	0	0	0	0	0	0	0
ENSG00000139351	0	0	0	0	0	0	0	0	0	0
ENSG00000139436	0	0	0	0	0	0	0	1	0	0
ENSG00000139496	0	0	0	0	0	0	0	0	0	1
ENSG00000139618	0	0	0	0	0	0	0	0	0	0
ENSG00000139637	0	0	0	0	0	0	0	0	0	0
ENSG00000139725	0	0	0	0	0	0	0	0	0	0
ENSG00000139737	0	0	0	0	0	0	0	0	0	0
ENSG00000139826	0	0	0	0	0	0	0	0	0	0
ENSG00000139910	0	0	0	0	0	0	0	0	0	0
ENSG00000139915	0	0	0	0	0	0	0	0	0	0
ENSG00000139977	0	0	0	0	0	0	0	0	0	0
ENSG00000140280	0	0	0	0	0	0	0	0	0	0
ENSG00000140319	1	1	1	0	1	0	1	0	1	1
ENSG00000140323	0	0	0	0	0	0	0	0	0	0
ENSG00000140350	1	0	1	1	1	1	0	1	1	0
ENSG00000140365	0	0	0	0	0	0	0	0	0	0
ENSG00000140374	0	1	1	0	1	0	1	0	1	0
ENSG00000140382	0	0	0	0	0	0	0	0	0	0
ENSG00000140386	0	0	0	0	0	0	0	0	0	0
ENSG00000140395	0	0	0	0	0	0	0	0	0	0
ENSG00000140396	0	0	0	0	0	0	0	0	0	0
ENSG00000140398	0	0	0	0	0	0	0	0	0	0
ENSG00000140400	0	0	0	0	0	0	0	0	0	0
ENSG00000140443	0	0	0	0	0	0	0	0	0	0
ENSG00000140451	0	0	0	0	0	0	0	0	0	0
ENSG00000140463	0	0	0	0	0	0	0	0	0	0
ENSG00000140497	0	0	0	0	0	0	0	0	0	0
ENSG00000140521	0	0	0	0	0	0	0	0	0	0
ENSG00000140526	0	0	0	0	0	0	0	0	0	0
ENSG00000140543	0	0	0	0	0	0	0	0	0	0
ENSG00000140553	0	0	0	0	0	0	0	0	0	0
ENSG00000140557	0	0	0	0	0	0	0	0	0	0
ENSG00000140575	0	1	0	1	0	1	0	1	0	0
ENSG00000140598	0	0	0	0	0	0	0	0	0	0
ENSG00000140612	0	1	1	1	1	1	0	1	1	1
ENSG00000140632	1	0	0	0	0	0	0	0	0	0
ENSG00000140694	0	0	0	0	0	0	0	0	0	0
ENSG00000140740	0	1	1	0	1	0	1	1	1	0
ENSG00000140829	0	0	0	0	0	0	0	0	0	0
ENSG00000140830	0	0	0	0	0	0	0	0	0	0
ENSG00000140943	0	0	0	0	0	0	0	0	0	0
ENSG00000140968	0	0	0	0	0	0	0	0	0	0
ENSG00000140990	1	1	1	1	1	1	1	1	1	1
ENSG00000140992	0	0	0	0	0	0	0	0	0	1
ENSG00000141002	0	0	0	0	0	0	0	1	0	0
ENSG00000141012	0	0	0	0	0	0	0	0	0	0
ENSG00000141026	0	0	0	0	0	0	0	0	0	0
ENSG00000141027	1	0	1	0	0	1	1	1	0	0
ENSG00000141052	0	0	0	0	0	0	0	0	0	0
ENSG00000141076	0	0	0	0	0	0	0	0	0	0
ENSG00000141101	0	0	0	0	0	0	0	0	0	0
ENSG00000141140	0	0	0	0	0	0	0	0	0	0
ENSG00000141161	0	0	0	0	0	0	0	0	0	0
ENSG00000141258	0	0	0	0	0	0	0	0	0	0
ENSG00000141298	0	0	0	0	0	0	0	0	0	0
ENSG00000141380	0	0	0	0	0	0	0	0	0	0
ENSG00000141425	0	0	0	0	0	0	0	0	0	0
ENSG00000141428	0	0	0	0	0	0	0	0	0	0
ENSG00000141434	0	1	0	0	0	0	0	0	0	0
ENSG00000141458	0	0	0	0	0	0	0	0	0	0
ENSG00000141485	0	0	0	0	0	0	0	0	0	0
ENSG00000141526	0	0	0	0	0	0	0	0	0	0
ENSG00000141564	0	0	0	0	0	0	0	0	0	0
ENSG00000141576	0	0	0	0	0	1	0	0	0	0
ENSG00000141577	0	0	0	0	0	0	0	0	0	0
ENSG00000141580	0	0	0	0	0	0	0	0	0	0
ENSG00000141582	0	0	0	0	0	0	0	0	0	0
ENSG00000141627	0	0	0	0	0	0	0	0	0	1
ENSG00000141665	0	0	0	0	0	0	0	0	0	0
ENSG00000141698	0	0	0	0	0	0	0	0	0	0
ENSG00000141699	0	0	0	0	0	0	0	0	0	0
ENSG00000141720	1	0	0	0	0	0	0	0	0	0
ENSG00000141867	0	0	0	0	0	0	0	0	0	0
ENSG00000141985	0	0	0	0	0	0	0	0	0	0
ENSG00000141994	0	0	0	0	0	0	0	0	0	0
ENSG00000142002	1	0	0	0	0	0	0	0	0	0
ENSG00000142102	0	0	0	0	0	0	0	0	0	0
ENSG00000142208	0	0	0	0	0	0	0	0	0	0
ENSG00000142303	0	0	0	0	0	0	0	0	0	0
ENSG00000142484	0	0	0	0	0	0	0	0	0	0
ENSG00000142606	0	0	0	0	0	0	0	0	0	0
ENSG00000142611	0	0	0	0	0	0	0	0	0	0
ENSG00000142655	0	0	0	0	0	0	0	0	0	0
ENSG00000142657	0	1	0	0	1	0	0	0	1	0
ENSG00000142669	1	1	0	1	0	0	0	1	1	0
ENSG00000142684	0	0	0	0	0	0	0	0	0	0
ENSG00000142687	0	0	0	1	0	0	0	0	0	0
ENSG00000142784	0	0	0	0	0	0	0	0	0	0
ENSG00000142871	0	0	0	0	0	1	0	0	0	0
ENSG00000142892	0	1	0	1	1	0	0	0	1	0
ENSG00000142961	0	0	0	0	0	0	0	0	0	0
ENSG00000143013	1	0	0	0	0	1	0	0	0	0
ENSG00000143033	0	0	0	0	0	0	0	0	0	0
ENSG00000143079	0	0	0	0	0	0	0	0	0	0
ENSG00000143105	0	0	0	0	0	0	0	0	0	0
ENSG00000143155	0	0	0	0	0	0	0	0	0	0
ENSG00000143164	0	0	0	0	0	0	1	0	0	0
ENSG00000143179	0	0	0	0	0	0	0	0	0	0
ENSG00000143183	0	1	0	1	1	1	1	0	1	0
ENSG00000143190	0	0	0	0	0	0	0	0	0	0
ENSG00000143228	0	0	0	0	0	0	0	0	0	0
ENSG00000143324	0	0	0	0	0	0	0	0	0	0
ENSG00000143341	0	0	0	0	0	0	0	0	0	0
ENSG00000143368	1	1	1	0	1	1	0	1	1	1
ENSG00000143384	1	1	1	1	1	1	1	1	1	0
ENSG00000143401	0	0	0	0	0	1	0	0	0	0
ENSG00000143452	0	0	0	0	0	0	0	0	0	0
ENSG00000143469	0	0	0	0	0	0	0	0	0	0
ENSG00000143473	0	0	0	0	0	0	0	0	0	0
ENSG00000143479	0	0	0	0	0	0	0	0	0	0
ENSG00000143499	0	0	0	0	0	0	0	0	0	0
ENSG00000143507	0	0	0	0	0	0	0	0	0	0
ENSG00000143514	0	0	0	0	0	0	0	0	0	0
ENSG00000143621	1	1	1	1	1	0	1	1	1	1
ENSG00000143643	0	0	0	0	0	0	0	0	0	0
ENSG00000143653	1	0	0	0	0	0	0	0	0	0
ENSG00000143740	0	0	0	0	0	0	0	0	0	0
ENSG00000143748	0	0	0	0	0	0	0	0	0	0
ENSG00000143756	0	0	0	0	0	0	0	0	0	0
ENSG00000143772	0	0	0	0	0	0	0	0	0	0
ENSG00000143799	0	0	0	0	0	0	0	0	0	1
ENSG00000143870	1	1	1	1	1	1	1	1	1	1
ENSG00000143891	0	1	0	1	1	0	0	0	1	0
ENSG00000143924	0	0	0	0	0	0	0	0	0	0
ENSG00000143951	0	0	0	0	0	0	0	0	0	0
ENSG00000144048	0	0	0	0	0	0	0	0	0	0
ENSG00000144061	0	0	0	0	0	0	0	0	0	0
ENSG00000144120	0	0	0	0	0	0	0	0	0	0
ENSG00000144228	0	0	0	0	0	0	0	0	0	0
ENSG00000144231	0	0	0	0	0	0	0	0	0	0
ENSG00000144306	0	0	1	0	0	0	1	0	0	0
ENSG00000144320	0	0	0	0	0	0	1	0	0	0
ENSG00000144357	0	0	0	0	0	0	1	0	0	0
ENSG00000144366	0	0	0	0	0	0	0	0	0	0
ENSG00000144451	0	0	0	0	0	0	0	0	0	0
ENSG00000144455	0	0	0	0	0	0	0	0	0	0
ENSG00000144460	0	0	0	0	0	0	0	0	0	0
ENSG00000144560	0	0	0	0	0	0	0	0	0	0
ENSG00000144567	0	0	0	0	0	0	0	0	0	0
ENSG00000144580	0	0	1	1	1	0	1	1	0	1
ENSG00000144589	0	0	0	0	0	0	0	0	0	0
ENSG00000144645	0	0	0	0	0	0	0	0	0	0
ENSG00000144668	0	0	0	0	0	0	0	0	0	0
ENSG00000144677	0	0	0	0	0	0	0	0	0	0
ENSG00000144681	0	0	0	0	0	0	0	0	0	0
ENSG00000144730	0	0	0	0	0	0	0	0	0	0
ENSG00000144747	0	0	0	0	0	0	0	0	0	0
ENSG00000144749	0	0	0	0	0	0	0	0	0	0
ENSG00000144805	0	0	0	0	0	0	0	0	0	0
ENSG00000144810	0	0	0	0	0	0	0	0	0	0
ENSG00000144840	0	0	0	0	0	0	0	0	0	0
ENSG00000144847	0	0	0	0	0	0	0	0	0	0
ENSG00000144848	0	0	0	0	0	0	0	0	0	0
ENSG00000144857	0	0	0	0	0	0	0	0	0	0
ENSG00000144867	0	1	0	1	1	0	1	0	1	0
ENSG00000144895	0	1	0	0	0	0	0	0	0	0
ENSG00000144909	0	0	0	0	0	0	0	0	0	0
ENSG00000144935	0	0	0	0	0	0	0	0	0	0
ENSG00000145041	0	0	0	0	0	0	0	0	0	0
ENSG00000145075	0	0	0	0	0	0	0	0	0	0
ENSG00000145133	0	0	0	0	0	0	0	0	0	0
ENSG00000145191	0	0	0	0	0	0	0	0	0	0
ENSG00000145214	0	0	0	0	0	0	0	0	0	0
ENSG00000145244	0	0	1	0	0	0	0	0	0	0
ENSG00000145293	0	0	0	0	0	0	0	0	0	0
ENSG00000145332	0	0	0	0	0	0	0	0	0	0
ENSG00000145375	0	0	0	0	0	0	0	0	0	0
ENSG00000145384	0	1	0	0	0	0	0	0	0	0
ENSG00000145388	0	0	0	0	0	0	0	0	0	0
ENSG00000145390	0	0	0	0	0	0	0	0	0	0
ENSG00000145431	0	0	0	0	0	0	0	0	0	0
ENSG00000145439	0	0	0	0	0	0	0	0	0	0
ENSG00000145495	1	0	0	0	0	0	0	0	0	0
ENSG00000145632	0	0	0	0	0	0	0	0	0	0
ENSG00000145675	0	0	0	0	0	0	0	0	0	0
ENSG00000145708	0	0	0	0	0	0	0	0	0	0
ENSG00000145715	0	0	0	0	0	0	0	0	0	0
ENSG00000145730	0	0	0	0	0	0	0	0	0	0
ENSG00000145740	0	0	0	1	1	0	0	0	0	0
ENSG00000145741	1	1	0	1	1	1	1	1	1	1
ENSG00000145743	0	0	0	0	0	0	0	0	0	0
ENSG00000145780	1	0	1	0	0	1	1	0	0	0
ENSG00000145781	0	0	0	0	0	0	0	0	0	0
ENSG00000145819	0	0	0	0	0	0	0	0	0	0
ENSG00000145824	1	0	0	0	0	0	0	0	0	0
ENSG00000145860	0	0	0	0	0	0	0	0	0	0
ENSG00000145934	0	0	0	0	0	0	0	0	0	0
ENSG00000145979	0	0	0	0	0	0	0	0	0	0
ENSG00000145990	0	0	0	0	0	0	0	0	0	0
ENSG00000146072	1	0	0	0	0	0	0	0	0	0
ENSG00000146166	0	0	0	0	0	0	0	0	0	0
ENSG00000146221	0	0	0	0	0	0	0	0	0	0
ENSG00000146247	0	0	0	0	0	0	0	0	0	0
ENSG00000146373	0	0	0	0	0	0	0	0	0	0
ENSG00000146376	0	0	0	0	0	0	0	0	0	0
ENSG00000146576	0	0	0	0	0	0	0	0	0	0
ENSG00000146648	0	0	0	0	0	0	0	0	0	0
ENSG00000146684	0	0	0	0	0	0	0	0	0	0
ENSG00000146701	1	1	1	1	1	1	1	1	1	1
ENSG00000146842	0	0	0	0	0	0	0	0	0	0
ENSG00000146872	0	0	0	0	0	0	1	1	0	0
ENSG00000146909	0	0	0	0	0	0	0	0	0	0
ENSG00000147036	0	0	0	0	0	0	0	0	0	0
ENSG00000147044	0	0	0	0	0	0	0	0	0	0
ENSG00000147099	0	0	0	0	0	0	0	0	0	0
ENSG00000147145	0	0	0	0	0	0	0	0	0	0
ENSG00000147162	1	1	1	1	0	1	1	1	1	0
ENSG00000147234	0	0	0	0	0	0	0	0	0	0
ENSG00000147364	0	0	0	0	0	0	0	0	0	0
ENSG00000147416	1	1	0	1	1	1	0	1	1	0
ENSG00000147465	0	0	0	0	0	0	0	0	0	0
ENSG00000147488	0	0	0	0	0	0	0	0	0	0
ENSG00000147536	0	0	0	0	0	0	0	0	0	0
ENSG00000147576	0	0	0	0	1	0	1	0	0	0
[truncated: 1,075 more rows]

## Sheet: top2  wfully conserved events
	CNS	Intestine	Heart	Kidney	Liver	Eye	Muscle	Spleen	Stomach	Testis
ENSG00000000003	0	1	0	1	1	1	0	0	1	0
ENSG00000001167	1	1	0	1	0	1	1	0	1	1
ENSG00000001461	0	0	0	0	0	0	0	0	0	0
ENSG00000001561	0	0	0	0	0	0	0	0	0	0
ENSG00000001626	0	0	0	0	0	0	0	0	0	0
ENSG00000002016	0	0	0	0	0	0	0	0	0	0
ENSG00000002822	0	0	0	0	0	0	0	0	0	0
ENSG00000003056	1	1	1	1	1	1	1	1	1	1
ENSG00000003137	0	0	0	0	0	0	0	0	0	0
ENSG00000003987	1	0	0	0	0	0	0	0	0	0
ENSG00000003989	0	0	0	0	0	0	0	0	0	0
ENSG00000004142	1	1	1	1	1	1	0	0	1	0
ENSG00000004399	0	0	0	0	0	0	0	0	0	0
ENSG00000004455	0	0	0	1	0	0	0	0	0	0
ENSG00000004487	1	0	0	0	0	1	0	1	0	1
ENSG00000004700	0	0	0	0	0	0	0	0	0	0
ENSG00000004809	0	0	0	0	0	0	0	0	0	0
ENSG00000005020	0	0	0	0	0	0	0	1	1	0
ENSG00000005108	0	0	0	0	0	0	0	0	0	0
ENSG00000005156	0	0	0	0	0	0	0	0	0	0
ENSG00000005981	0	0	0	0	0	0	0	0	0	0
ENSG00000006007	1	0	0	1	0	0	0	0	0	0
ENSG00000006114	0	0	0	0	0	0	0	0	0	0
ENSG00000006125	1	0	0	0	0	0	0	0	0	0
ENSG00000006282	0	0	0	0	0	0	0	0	0	0
ENSG00000006451	1	1	1	1	1	1	1	1	1	1
ENSG00000006459	0	0	0	0	0	0	0	0	0	0
ENSG00000006530	0	0	0	0	0	0	0	1	0	0
ENSG00000006625	0	0	0	0	0	0	0	0	0	0
ENSG00000006715	1	1	1	1	1	1	0	1	1	1
ENSG00000006744	0	0	0	0	0	0	1	1	1	0
ENSG00000006831	1	1	0	0	1	1	1	1	1	1
ENSG00000007001	0	0	0	0	1	0	0	0	0	0
ENSG00000007080	1	1	1	1	0	1	1	0	1	0
ENSG00000007168	1	1	1	1	1	1	1	1	1	1
ENSG00000007520	0	0	0	0	0	0	0	0	0	0
ENSG00000007944	0	0	0	0	0	0	0	0	0	0
ENSG00000007952	0	0	0	0	0	0	0	0	0	0
ENSG00000008018	1	1	1	1	0	1	1	1	1	1
ENSG00000008196	0	0	0	0	0	0	0	0	0	0
ENSG00000008256	0	0	0	0	0	1	0	0	0	0
ENSG00000008311	0	0	0	0	0	0	0	0	0	0
ENSG00000008405	0	0	0	0	0	0	0	0	0	1
ENSG00000008710	0	0	0	0	0	0	0	0	0	0
ENSG00000008838	0	0	0	0	0	0	0	0	1	0
ENSG00000009335	0	0	0	0	0	0	1	0	0	0
ENSG00000009954	0	0	0	0	0	0	0	0	0	0
ENSG00000010017	0	0	1	0	1	0	1	0	0	1
ENSG00000010072	0	0	0	0	0	0	0	0	0	1
ENSG00000010165	0	0	0	0	0	0	0	0	0	0
ENSG00000010256	1	1	1	1	1	1	1	1	1	1
ENSG00000010810	0	0	0	0	0	0	0	0	0	0
ENSG00000011021	0	0	0	0	0	0	0	0	0	0
ENSG00000011028	0	0	0	0	0	0	0	0	0	0
ENSG00000011105	0	0	0	0	0	0	0	0	0	0
ENSG00000011114	0	0	0	0	0	0	0	0	0	1
ENSG00000011143	0	0	0	0	0	0	0	0	0	0
ENSG00000011258	0	0	0	0	0	0	0	0	0	0
ENSG00000011376	0	0	0	0	0	0	0	0	0	0
ENSG00000011405	0	1	0	1	0	1	0	0	0	1
ENSG00000011677	1	0	0	0	0	0	0	0	0	0
ENSG00000012232	1	0	0	0	0	0	0	0	0	0
ENSG00000012660	0	0	0	0	0	0	0	0	1	0
ENSG00000012963	0	1	1	1	0	0	1	1	1	0
ENSG00000013288	0	0	0	0	0	0	0	0	0	0
ENSG00000013293	0	0	0	0	0	0	0	0	0	0
ENSG00000013364	0	1	0	1	1	1	0	1	1	0
ENSG00000013503	0	0	0	0	0	0	0	0	0	0
ENSG00000013810	0	0	0	0	0	0	0	0	0	0
ENSG00000014123	0	0	1	0	0	0	1	0	0	0
ENSG00000014216	0	0	0	0	0	0	1	0	0	0
ENSG00000014824	1	0	0	0	0	1	0	0	0	0
ENSG00000015479	0	0	1	0	0	0	0	0	0	0
ENSG00000015676	1	1	1	1	1	1	1	0	1	0
ENSG00000017260	0	0	0	0	0	0	0	1	0	0
ENSG00000017427	0	0	0	0	0	0	0	0	0	0
ENSG00000017797	1	1	1	0	0	1	0	1	1	0
ENSG00000018189	0	0	0	0	0	0	0	0	0	0
ENSG00000018510	0	0	0	0	0	0	0	0	0	0
ENSG00000019186	0	0	0	0	0	0	0	0	0	0
ENSG00000019549	0	0	0	0	0	0	0	0	0	0
ENSG00000019582	1	1	1	1	1	1	1	1	1	1
ENSG00000020922	0	0	0	0	0	0	0	0	0	0
ENSG00000021776	0	0	0	0	0	0	0	0	0	0
ENSG00000021826	0	0	0	0	0	0	0	0	0	0
ENSG00000021852	0	0	0	0	1	0	0	0	0	0
ENSG00000022277	1	1	1	1	1	1	1	1	1	1
ENSG00000023041	0	0	0	0	0	0	0	0	0	0
ENSG00000023171	0	0	0	0	0	0	0	0	0	0
ENSG00000023228	1	1	1	1	1	1	1	1	1	1
ENSG00000023318	0	1	1	1	1	1	1	1	1	1
ENSG00000023516	1	0	0	0	0	0	0	0	0	0
ENSG00000023572	0	0	0	0	0	0	0	0	0	0
ENSG00000023608	0	0	0	0	0	0	0	0	0	0
ENSG00000023839	0	0	0	1	1	0	0	0	0	0
ENSG00000023892	0	0	0	0	0	0	0	1	0	0
ENSG00000023909	0	0	0	0	0	0	0	0	0	0
ENSG00000024048	0	0	0	0	0	0	0	0	0	0
ENSG00000025796	1	1	0	1	1	1	1	1	1	1
ENSG00000026297	0	1	0	0	0	0	0	1	1	0
ENSG00000026652	0	0	0	0	0	0	0	0	0	0
ENSG00000027001	0	0	0	0	0	0	0	0	0	0
ENSG00000027075	0	0	0	0	0	0	0	0	0	0
ENSG00000028116	0	0	0	0	0	0	0	0	0	0
ENSG00000028203	0	0	0	0	0	0	0	0	0	0
ENSG00000028528	0	1	1	1	1	1	1	1	1	1
ENSG00000029364	0	0	0	1	1	0	0	0	0	0
ENSG00000029725	1	0	1	0	0	1	1	0	0	1
ENSG00000030066	0	0	0	0	0	0	0	0	0	1
ENSG00000030304	0	0	0	0	0	0	0	0	0	0
ENSG00000030419	0	0	0	0	0	0	0	0	0	0
ENSG00000031823	0	0	0	0	0	0	0	0	0	0
ENSG00000032389	0	0	0	0	0	0	0	0	0	0
ENSG00000033030	0	1	0	0	1	1	0	1	1	1
ENSG00000033170	1	1	0	0	0	0	0	0	1	0
ENSG00000033178	0	0	0	0	0	0	0	0	0	0
ENSG00000033327	0	0	0	0	0	0	0	0	0	0
ENSG00000033627	1	0	0	1	0	0	1	0	0	0
ENSG00000033800	0	0	0	0	0	0	0	0	0	0
ENSG00000034063	0	0	0	0	0	0	0	0	0	0
ENSG00000034533	0	0	0	0	0	0	0	0	0	0
ENSG00000034677	0	0	0	0	0	0	1	0	0	0
ENSG00000034693	0	0	0	0	1	0	0	0	0	1
ENSG00000035115	0	0	0	0	0	0	0	0	0	0
ENSG00000035499	0	0	0	0	0	0	0	0	0	0
ENSG00000035681	0	1	0	0	0	0	0	1	1	0
ENSG00000035687	1	1	0	1	1	1	1	1	1	1
ENSG00000036054	0	0	0	0	0	0	0	0	0	0
ENSG00000036257	0	0	0	0	0	0	0	0	0	0
ENSG00000036448	0	0	1	0	0	0	1	0	0	0
ENSG00000036473	0	0	0	0	0	0	0	0	0	0
ENSG00000036672	0	0	1	0	0	0	1	0	0	0
ENSG00000036828	0	0	0	0	0	0	0	0	0	0
ENSG00000037637	0	0	0	0	0	0	0	0	0	0
ENSG00000038002	0	0	0	0	0	0	0	0	0	0
ENSG00000038274	1	0	1	0	0	1	0	1	1	1
ENSG00000038358	0	0	1	0	0	0	1	1	1	0
ENSG00000038532	0	0	0	0	0	0	0	0	0	0
ENSG00000040341	1	1	1	0	0	1	1	0	0	0
ENSG00000041802	0	0	0	0	0	0	0	0	0	0
ENSG00000042429	0	0	0	0	0	0	0	0	0	0
ENSG00000042753	1	1	1	1	1	1	0	1	1	1
ENSG00000043514	0	0	0	0	0	0	0	0	0	0
ENSG00000043822	1	0	0	1	1	0	0	0	0	0
ENSG00000046653	1	0	0	0	0	1	0	0	0	0
ENSG00000047056	0	0	0	0	1	1	0	0	0	0
ENSG00000047188	0	0	0	0	0	0	0	0	0	1
ENSG00000047249	1	0	1	1	0	1	0	0	0	0
ENSG00000047315	0	1	1	1	0	0	0	0	0	1
ENSG00000047346	0	0	1	0	0	0	0	0	0	0
ENSG00000047410	1	1	0	1	1	1	1	0	1	1
ENSG00000047648	0	0	0	0	0	0	0	0	0	0
ENSG00000047932	1	1	0	1	0	1	0	1	1	1
ENSG00000048028	0	0	1	0	0	0	1	0	0	0
ENSG00000048545	0	0	0	0	0	0	0	0	0	0
ENSG00000048740	1	0	0	0	0	0	0	0	0	0
ENSG00000049130	0	0	0	0	0	0	0	0	0	0
ENSG00000049239	0	0	0	0	1	0	0	0	0	0
ENSG00000049449	0	0	0	0	0	0	0	0	0	1
ENSG00000049541	0	0	0	0	0	0	0	0	0	0
ENSG00000049656	0	1	0	0	0	0	0	0	0	0
ENSG00000049759	1	0	0	0	0	1	0	0	1	0
ENSG00000050130	0	1	0	1	1	1	1	0	0	1
ENSG00000050405	0	0	0	0	0	0	0	0	0	0
ENSG00000051009	0	0	0	0	0	0	0	0	0	0
ENSG00000051341	0	0	0	0	0	0	0	0	0	0
ENSG00000051620	1	0	0	0	0	1	0	0	0	0
ENSG00000052723	0	0	0	1	0	0	0	1	0	0
ENSG00000052749	0	0	0	0	0	0	1	0	0	0
ENSG00000052841	0	0	0	0	0	0	0	0	0	0
ENSG00000053372	0	0	0	1	0	0	1	1	0	0
ENSG00000053501	0	0	0	0	0	0	0	0	0	0
ENSG00000053900	0	0	0	0	0	0	0	0	0	0
ENSG00000053918	0	0	0	0	0	0	0	0	0	0
ENSG00000054116	0	0	0	0	0	0	0	0	0	0
ENSG00000054179	0	0	0	0	0	0	0	0	0	0
ENSG00000054392	0	0	0	0	0	0	0	0	0	0
ENSG00000054803	0	0	0	0	0	0	0	0	0	0
ENSG00000054965	0	0	0	0	0	0	0	0	0	0
ENSG00000054983	0	0	0	0	0	0	0	0	0	0
ENSG00000055044	0	1	1	1	0	0	0	1	1	1
ENSG00000055070	0	0	1	0	0	0	1	1	1	0
ENSG00000055208	0	0	0	0	0	0	1	0	0	0
ENSG00000055609	0	0	1	0	0	1	0	0	0	0
ENSG00000055732	0	0	0	0	0	0	0	0	0	0
ENSG00000055813	0	0	0	0	0	0	0	0	0	0
ENSG00000055917	1	0	1	0	0	1	1	1	0	1
ENSG00000056291	0	0	0	0	0	0	0	0	0	0
ENSG00000057019	0	0	0	0	0	0	0	0	0	0
ENSG00000057252	0	0	0	0	0	0	0	0	0	0
ENSG00000057468	0	0	0	0	0	0	0	0	0	0
ENSG00000057593	0	0	0	0	1	0	0	0	0	0
ENSG00000057704	0	0	0	0	0	0	0	0	0	0
ENSG00000058063	0	1	0	1	1	1	0	1	1	1
ENSG00000058272	1	1	1	1	0	0	1	1	1	1
ENSG00000058600	0	0	0	0	0	0	0	0	0	0
ENSG00000058804	0	0	0	0	0	0	0	0	0	0
ENSG00000059573	0	0	0	0	0	0	0	0	0	0
ENSG00000059588	0	0	0	0	0	0	0	0	0	0
ENSG00000059758	0	0	0	0	0	1	0	0	0	1
ENSG00000060069	0	0	0	0	0	0	0	1	0	1
ENSG00000060237	1	0	1	0	1	1	0	0	1	1
ENSG00000060339	0	0	0	0	1	0	0	1	1	0
ENSG00000061273	0	0	0	0	0	0	0	0	0	0
ENSG00000061676	1	0	1	0	0	1	1	1	0	0
ENSG00000061794	0	1	0	1	1	0	1	1	1	0
ENSG00000061918	1	0	1	0	0	0	0	0	0	0
ENSG00000061936	1	1	1	1	1	1	1	1	1	1
ENSG00000061987	0	0	0	0	0	0	0	0	0	0
ENSG00000062598	0	0	0	0	0	0	0	0	0	0
ENSG00000062716	0	1	1	1	1	1	0	1	1	0
ENSG00000062725	1	0	0	0	0	0	1	1	0	1
ENSG00000063660	1	0	0	0	0	0	0	0	0	0
ENSG00000064102	1	1	1	1	1	1	1	1	1	1
ENSG00000064309	0	0	0	0	0	0	0	0	0	0
ENSG00000064419	1	1	1	1	1	1	1	1	1	1
ENSG00000064601	1	1	1	1	1	1	1	1	1	1
ENSG00000064655	0	0	0	0	0	0	0	0	0	0
ENSG00000064692	0	0	0	0	0	0	0	0	0	0
ENSG00000064703	0	0	0	0	0	0	0	0	0	0
ENSG00000064835	0	0	0	0	0	0	0	0	0	0
ENSG00000064932	0	0	0	0	0	0	0	0	0	0
ENSG00000064989	0	0	0	0	0	0	0	0	0	0
ENSG00000064999	0	0	0	0	0	0	0	0	0	0
ENSG00000065054	1	0	1	0	1	0	0	0	1	0
ENSG00000065150	0	0	0	0	0	0	0	0	0	0
ENSG00000065154	1	0	1	1	1	1	1	0	1	0
ENSG00000065183	0	0	0	0	0	0	0	0	0	0
ENSG00000065268	0	0	0	0	1	0	0	0	0	1
ENSG00000065308	0	0	0	0	0	0	0	0	0	0
ENSG00000065427	1	1	1	1	1	1	1	1	1	1
ENSG00000065457	0	0	0	0	0	0	0	0	0	0
ENSG00000065526	0	0	0	0	0	0	0	0	0	0
ENSG00000065534	0	0	0	0	0	0	0	0	0	0
ENSG00000065559	1	0	0	1	1	0	0	0	0	0
ENSG00000065600	0	0	0	0	0	0	0	0	0	0
ENSG00000065609	1	0	0	0	0	1	0	0	0	0
ENSG00000066027	0	1	0	1	1	1	0	1	1	0
ENSG00000066117	0	1	0	1	0	0	0	1	0	1
ENSG00000066135	0	0	0	0	0	0	0	0	0	0
ENSG00000066336	0	0	0	0	0	0	0	1	0	0
ENSG00000066422	0	0	0	1	0	0	0	0	0	0
ENSG00000066629	0	0	0	0	0	0	0	0	0	0
ENSG00000066926	0	0	1	0	1	0	1	0	0	0
ENSG00000067064	1	1	0	1	1	1	1	0	1	1
ENSG00000067141	1	0	0	0	0	1	0	0	0	0
ENSG00000067167	1	1	1	1	1	1	1	1	1	1
ENSG00000067221	0	0	0	0	0	0	0	0	0	0
ENSG00000067248	0	0	0	0	0	0	0	0	0	0
ENSG00000067704	0	0	0	0	0	0	0	0	0	0
ENSG00000067836	1	0	0	0	0	0	0	0	0	0
ENSG00000067900	0	0	0	0	0	0	0	0	0	0
ENSG00000068024	0	0	0	0	0	0	0	0	0	0
ENSG00000068079	0	0	0	0	0	0	0	0	0	0
ENSG00000068305	1	0	1	1	1	1	1	1	0	0
ENSG00000068383	1	0	1	0	0	0	0	1	1	0
ENSG00000068654	0	0	0	0	0	0	0	0	0	0
ENSG00000068697	1	1	1	1	1	1	1	1	1	1
ENSG00000068745	1	1	1	1	1	1	0	1	1	0
ENSG00000068878	0	0	0	0	0	0	1	0	0	0
ENSG00000068885	0	0	0	0	0	0	0	0	0	0
ENSG00000068912	0	0	0	0	0	0	0	0	0	0
ENSG00000069248	0	0	0	0	0	0	0	0	0	1
ENSG00000069275	1	1	1	1	1	1	1	1	1	1
ENSG00000069329	1	0	1	1	1	1	1	1	1	1
ENSG00000069702	0	0	0	0	0	0	0	1	0	0
ENSG00000069956	1	0	0	0	0	1	1	0	0	1
ENSG00000069966	0	0	0	0	0	1	0	0	0	0
ENSG00000069974	0	0	0	0	0	0	0	0	1	0
ENSG00000069998	0	0	0	0	0	0	0	0	0	0
ENSG00000070010	0	0	1	1	1	0	1	1	1	1
ENSG00000070018	0	0	0	0	0	0	0	0	0	0
ENSG00000070061	0	0	0	0	0	0	0	0	0	0
ENSG00000070269	0	0	0	0	0	0	0	0	0	0
ENSG00000070413	1	1	1	0	0	1	1	1	0	0
ENSG00000070444	0	0	0	0	0	0	0	0	0	1
ENSG00000070495	0	0	1	0	0	0	1	0	0	0
ENSG00000070501	0	1	1	1	0	0	1	0	0	0
ENSG00000070540	0	0	1	0	0	1	0	0	0	0
ENSG00000070669	0	0	0	0	0	0	0	0	1	0
ENSG00000070748	0	0	0	0	0	0	0	0	0	0
ENSG00000070756	1	1	1	1	1	1	1	1	1	1
ENSG00000070785	0	0	0	0	0	0	0	0	0	0
ENSG00000070831	0	0	0	1	0	0	0	0	0	0
ENSG00000071073	0	0	0	0	0	0	0	0	0	0
ENSG00000071189	0	0	0	0	0	0	0	0	0	0
ENSG00000071246	0	0	0	0	0	0	0	0	0	0
ENSG00000071462	0	0	1	1	1	0	0	1	0	0
ENSG00000071537	0	0	0	0	0	0	0	0	0	0
ENSG00000071539	0	0	0	0	0	0	0	0	0	0
ENSG00000071575	1	0	0	0	0	1	0	0	0	0
ENSG00000071626	0	0	1	0	0	0	0	1	0	0
ENSG00000071655	0	0	0	0	0	0	0	0	0	0
ENSG00000071994	0	0	0	0	0	0	0	0	0	0
ENSG00000072134	0	0	0	0	0	0	0	0	0	0
ENSG00000072274	0	0	0	1	0	0	1	0	0	0
ENSG00000072315	0	0	0	0	0	0	0	0	0	0
ENSG00000072364	0	0	0	0	0	0	0	0	0	0
ENSG00000072736	0	1	1	1	0	1	1	1	1	0
ENSG00000072786	0	0	0	0	0	0	0	0	0	0
ENSG00000072954	0	0	1	0	0	1	1	0	0	0
ENSG00000073060	0	0	0	0	0	0	0	0	0	0
ENSG00000073111	0	1	0	0	0	0	0	1	0	0
ENSG00000073146	0	0	0	0	0	0	0	0	0	1
ENSG00000073169	0	0	0	0	0	0	0	0	0	0
ENSG00000073350	0	1	0	0	0	0	0	0	1	0
ENSG00000073614	0	0	0	0	0	0	0	0	0	0
ENSG00000073711	0	0	1	0	0	0	1	0	0	0
ENSG00000073734	0	0	0	0	0	0	0	0	0	0
ENSG00000073849	0	0	1	0	1	0	0	1	0	0
ENSG00000074071	0	1	0	1	0	0	0	0	1	0
ENSG00000074211	1	0	0	0	0	0	0	0	0	0
ENSG00000074356	0	0	0	1	0	0	0	0	0	0
ENSG00000074410	0	0	0	0	0	0	0	0	0	0
ENSG00000074416	0	0	0	0	0	0	0	0	0	0
ENSG00000074582	0	0	0	0	0	0	0	0	0	0
ENSG00000074695	0	1	0	1	1	0	0	1	1	0
ENSG00000075089	0	0	0	0	0	0	0	0	0	0
ENSG00000075131	0	0	0	0	0	0	0	1	0	0
ENSG00000075151	0	0	0	0	0	0	1	0	0	1
ENSG00000075188	0	0	0	0	0	0	0	0	0	0
ENSG00000075213	0	0	0	0	0	0	0	0	0	0
ENSG00000075223	0	0	0	0	0	0	1	0	0	0
ENSG00000075239	0	0	1	0	0	0	0	0	1	0
ENSG00000075415	1	1	1	1	1	1	1	1	1	0
ENSG00000075461	1	0	0	0	0	0	0	0	0	0
ENSG00000075651	0	0	0	0	0	0	0	0	0	0
ENSG00000075790	0	0	0	0	0	0	1	0	0	0
ENSG00000075891	0	0	0	0	0	0	0	0	0	0
ENSG00000076043	0	0	0	0	0	0	0	0	0	1
ENSG00000076053	0	0	0	1	1	0	0	1	1	1
ENSG00000076351	0	0	0	0	1	0	0	0	0	0
ENSG00000076513	0	0	0	0	0	0	0	0	0	0
ENSG00000076604	0	0	0	0	0	0	0	0	0	0
ENSG00000076685	0	0	0	0	0	0	0	0	0	0
ENSG00000077063	0	0	0	0	0	0	0	0	0	0
ENSG00000077147	0	1	0	0	0	0	1	0	1	0
ENSG00000077152	0	0	0	0	0	0	0	0	0	1
ENSG00000077232	0	0	0	0	0	0	0	0	0	0
ENSG00000077254	0	0	0	0	0	0	0	0	0	0
ENSG00000077264	0	0	0	0	0	0	0	0	0	0
ENSG00000077279	0	0	0	0	0	0	0	0	0	0
ENSG00000077380	0	0	0	0	0	0	0	0	0	0
ENSG00000077420	0	0	0	0	0	0	0	1	0	0
ENSG00000077549	0	0	0	0	0	0	1	0	0	0
ENSG00000077684	0	0	0	0	0	0	0	0	0	0
ENSG00000077713	0	0	0	0	0	0	0	0	0	0
ENSG00000077943	0	0	0	0	0	0	0	0	0	0
ENSG00000078043	0	0	0	0	0	0	0	0	0	0
ENSG00000078070	0	0	0	1	1	0	0	0	0	0
ENSG00000078140	0	0	0	0	0	0	0	0	0	0
ENSG00000078142	0	0	0	0	0	0	0	0	0	0
ENSG00000078403	0	0	0	0	0	0	0	0	0	0
ENSG00000078579	0	0	0	0	0	0	0	0	0	0
ENSG00000078674	0	1	1	1	0	1	0	1	1	0
ENSG00000078687	1	0	0	0	0	1	1	1	0	0
ENSG00000078699	0	0	0	0	0	0	0	0	0	0
ENSG00000078747	0	0	1	0	0	1	0	1	0	0
ENSG00000078804	0	0	1	0	0	0	1	0	0	0
ENSG00000078872	0	0	0	1	1	0	1	0	1	1
ENSG00000078900	0	0	0	0	0	0	0	0	0	0
ENSG00000078902	0	0	0	0	0	0	0	0	0	0
ENSG00000079102	0	0	0	0	0	0	0	0	0	0
ENSG00000079134	0	1	0	0	0	1	0	1	0	1
ENSG00000079277	0	0	0	0	0	0	0	0	0	0
ENSG00000079387	0	0	0	0	0	0	0	0	0	1
ENSG00000079739	1	1	1	1	1	1	1	0	1	0
ENSG00000079785	1	1	1	1	0	1	1	1	0	1
ENSG00000079950	0	0	0	0	0	0	0	0	0	0
ENSG00000080166	0	0	0	0	0	1	0	0	0	0
ENSG00000080345	0	0	0	0	0	0	0	0	0	0
ENSG00000080371	1	1	1	1	1	1	1	1	1	0
ENSG00000080709	0	0	0	0	0	0	0	0	0	0
ENSG00000080802	0	0	0	0	0	0	0	0	0	0
ENSG00000080815	0	0	0	0	0	0	0	0	0	0
ENSG00000080819	0	1	1	0	1	0	0	1	1	0
ENSG00000081014	0	0	0	0	0	0	0	0	0	0
ENSG00000081026	0	0	0	0	0	0	0	0	0	0
ENSG00000081059	0	0	0	0	0	0	0	0	0	0
ENSG00000081154	0	1	1	1	0	1	0	1	1	0
ENSG00000081177	0	0	0	0	0	0	0	0	0	0
ENSG00000081181	0	0	0	0	0	0	0	0	0	0
ENSG00000081307	0	0	0	0	0	0	0	0	0	0
ENSG00000081692	0	0	0	0	0	0	0	0	0	0
ENSG00000081760	0	1	0	0	1	0	0	0	0	0
ENSG00000081800	0	0	0	0	0	0	0	0	0	0
ENSG00000081923	0	0	0	0	0	0	0	0	0	0
ENSG00000082014	1	0	0	0	0	0	1	0	0	0
ENSG00000082258	0	0	0	0	0	0	0	1	0	0
ENSG00000082269	0	0	0	0	0	0	0	0	0	0
ENSG00000082293	0	0	0	0	0	0	0	0	0	0
ENSG00000082397	0	0	0	0	0	1	0	0	0	0
ENSG00000082497	0	0	0	0	0	0	0	0	0	0
ENSG00000082515	0	0	1	1	1	0	1	0	1	0
ENSG00000082516	0	0	0	0	0	0	0	0	0	0
ENSG00000082641	0	0	0	0	0	0	0	0	0	0
ENSG00000082701	1	0	0	0	0	1	1	0	0	1
ENSG00000082898	0	1	0	1	0	0	0	1	1	1
ENSG00000082996	1	1	1	1	1	1	0	1	1	1
ENSG00000083123	1	0	1	1	1	1	1	0	1	0
ENSG00000083223	0	0	0	0	0	0	0	0	0	0
ENSG00000083444	0	0	0	0	0	0	0	0	0	0
ENSG00000083535	0	0	0	0	0	0	0	0	0	0
ENSG00000083544	0	0	1	0	0	0	1	0	0	1
ENSG00000083642	1	0	0	0	0	0	0	0	0	1
ENSG00000083896	1	1	1	1	1	1	0	1	1	1
ENSG00000083937	0	1	1	1	1	0	1	0	1	1
ENSG00000084072	0	1	1	1	1	0	1	1	1	0
ENSG00000084093	0	0	0	0	0	0	0	0	0	0
ENSG00000084110	0	0	0	0	1	0	0	0	0	0
ENSG00000084112	0	0	0	0	0	0	0	0	0	0
ENSG00000084234	1	1	1	1	1	1	1	1	1	1
ENSG00000084623	1	1	1	1	1	1	1	1	1	1
ENSG00000084652	0	0	0	0	0	0	0	0	0	0
ENSG00000084676	0	0	0	0	0	0	0	1	0	0
ENSG00000084710	1	0	0	0	0	1	0	0	0	0
ENSG00000084754	1	1	1	1	1	1	1	1	1	1
ENSG00000084774	0	0	0	0	0	0	0	1	0	0
ENSG00000085185	0	0	0	0	0	0	0	0	0	0
ENSG00000085274	0	0	0	0	0	0	0	0	0	0
ENSG00000085415	0	0	0	0	0	0	0	0	0	0
ENSG00000085733	1	1	1	1	1	1	1	0	1	0
ENSG00000085831	0	0	0	0	0	0	0	0	0	0
ENSG00000085832	0	0	0	0	0	0	0	0	0	0
ENSG00000085978	0	0	0	0	0	0	0	0	0	0
ENSG00000085982	0	0	0	0	0	0	0	0	0	0
ENSG00000085998	0	0	0	0	0	0	0	0	0	0
ENSG00000086015	1	0	0	0	0	0	0	0	0	0
ENSG00000086062	0	0	0	0	0	0	0	0	0	0
ENSG00000086102	0	1	0	0	0	0	0	0	0	0
ENSG00000086189	0	0	1	1	0	0	1	1	0	0
ENSG00000086232	0	0	0	0	0	0	0	1	0	0
ENSG00000086288	0	0	0	0	0	0	0	0	0	0
ENSG00000086475	0	0	0	0	0	0	0	0	0	0
ENSG00000086589	0	0	1	0	0	0	0	0	0	0
ENSG00000086827	0	1	0	0	0	0	1	1	0	1
ENSG00000086991	0	0	0	0	0	0	0	0	0	0
ENSG00000087095	0	0	0	0	0	0	0	0	0	0
ENSG00000087111	0	0	0	1	0	0	0	0	0	1
ENSG00000087191	1	1	1	1	1	1	1	1	1	1
ENSG00000087245	0	1	1	0	0	1	1	0	1	0
ENSG00000087258	1	0	1	0	0	1	0	0	0	0
ENSG00000087274	1	0	1	1	0	1	1	1	0	1
ENSG00000087303	0	1	1	0	0	0	0	0	1	0
ENSG00000087502	0	0	0	0	0	0	0	0	0	0
ENSG00000087903	0	0	0	0	0	0	0	0	0	1
ENSG00000088179	1	0	0	0	0	0	0	0	0	1
ENSG00000088205	0	1	0	0	0	0	1	1	1	0
ENSG00000088298	0	0	0	0	1	0	0	0	0	0
ENSG00000088325	0	0	0	0	0	0	0	0	0	1
ENSG00000088367	0	0	0	0	0	0	0	0	0	0
ENSG00000088451	0	0	0	0	0	0	0	0	0	0
ENSG00000088756	0	0	0	0	0	0	0	0	0	0
ENSG00000088808	0	0	0	0	0	0	0	0	0	0
ENSG00000088812	0	0	1	1	0	1	1	0	1	0
ENSG00000088826	0	0	0	0	0	0	0	0	0	0
ENSG00000088899	0	0	0	0	0	0	0	0	0	0
ENSG00000088930	1	1	1	1	0	1	1	1	1	1
ENSG00000089022	0	0	0	0	0	0	0	0	0	0
ENSG00000089057	0	0	0	0	0	0	0	0	0	0
ENSG00000089163	0	0	0	0	0	0	0	0	0	0
ENSG00000089195	0	0	0	0	0	0	1	1	0	0
ENSG00000089225	0	0	1	0	0	0	0	0	0	0
ENSG00000089234	0	0	0	0	0	0	1	1	0	1
ENSG00000089250	0	0	0	0	0	0	0	0	0	0
ENSG00000089486	1	0	1	1	0	1	1	1	1	1
ENSG00000089693	1	1	1	1	1	1	1	1	1	1
ENSG00000089737	0	0	0	0	0	0	1	0	0	0
ENSG00000090020	1	1	0	0	0	0	0	0	1	0
ENSG00000090061	1	1	0	1	1	1	1	1	1	1
ENSG00000090263	0	0	1	1	0	0	1	0	0	0
ENSG00000090273	1	1	1	1	1	1	1	1	1	1
ENSG00000090316	1	1	1	1	0	1	1	0	1	1
ENSG00000090674	0	0	0	0	0	0	0	0	0	0
ENSG00000090989	0	0	0	1	0	0	0	0	0	1
ENSG00000091010	0	0	0	0	0	0	0	0	0	0
ENSG00000091039	0	0	0	0	0	0	0	0	0	0
ENSG00000091129	1	0	0	0	0	1	0	0	0	0
ENSG00000091140	1	1	1	1	1	1	1	1	1	1
ENSG00000091157	1	0	0	0	0	0	0	0	0	0
ENSG00000091164	1	1	1	1	1	1	1	1	1	1
ENSG00000091409	0	0	0	0	0	0	0	0	1	0
ENSG00000091436	0	0	0	0	0	0	1	0	0	0
ENSG00000091542	1	1	1	1	1	1	1	1	1	1
ENSG00000091664	0	0	0	0	0	0	0	0	0	0
ENSG00000091831	0	0	0	0	1	0	0	0	0	0
ENSG00000091986	0	0	1	0	0	1	0	0	1	0
ENSG00000092020	0	0	1	1	0	0	0	1	0	1
ENSG00000092108	1	1	1	1	1	1	0	0	1	1
ENSG00000092421	0	0	0	0	0	0	0	0	0	0
ENSG00000092531	0	1	1	1	1	0	0	1	1	0
ENSG00000092847	0	0	0	0	0	0	0	0	0	0
ENSG00000092871	0	0	0	0	0	0	0	0	0	0
ENSG00000092969	0	0	0	0	0	0	0	0	0	0
ENSG00000092978	0	0	0	0	0	0	0	0	0	0
ENSG00000093183	0	0	0	0	0	0	0	0	0	0
ENSG00000093222	0	0	0	0	0	0	0	0	0	0
ENSG00000094841	0	0	0	0	0	0	0	0	0	0
ENSG00000094880	0	0	0	0	0	0	0	0	0	0
ENSG00000095209	0	0	0	1	1	0	1	0	0	0
ENSG00000095261	0	1	0	0	1	0	0	1	0	0
ENSG00000095303	0	0	0	0	0	0	0	0	0	0
ENSG00000095319	0	0	0	0	0	0	0	0	1	1
ENSG00000095370	0	0	0	0	0	0	0	0	0	0
ENSG00000095397	0	0	0	0	0	0	0	0	0	0
ENSG00000095485	0	0	0	0	0	0	0	0	0	0
ENSG00000095596	0	0	0	0	0	0	0	0	0	0
ENSG00000095637	1	1	1	0	0	0	1	0	0	0
ENSG00000095787	1	1	0	1	1	1	1	1	1	1
ENSG00000095951	1	0	0	0	0	1	0	1	0	0
ENSG00000096080	0	1	1	1	1	0	1	1	1	0
ENSG00000096401	1	1	1	1	1	1	1	1	1	1
ENSG00000096717	0	0	0	0	0	0	0	1	0	1
ENSG00000096746	0	0	0	0	0	0	0	0	0	0
ENSG00000096968	0	0	1	0	0	0	0	1	0	0
ENSG00000097007	0	0	0	0	0	0	0	0	0	0
ENSG00000097033	0	1	1	0	0	0	1	1	1	1
ENSG00000097046	0	0	0	0	0	0	0	0	0	0
ENSG00000099250	0	0	0	0	0	0	0	0	0	0
ENSG00000099814	0	0	0	0	0	0	0	0	0	0
ENSG00000099821	0	0	0	1	1	0	0	0	0	0
ENSG00000099889	0	0	0	0	0	0	0	0	0	0
ENSG00000099899	0	0	0	0	0	0	0	0	0	0
ENSG00000099917	0	0	0	0	0	0	0	0	0	0
ENSG00000099940	0	1	0	1	1	1	1	0	0	1
ENSG00000099942	0	0	0	0	0	0	1	0	0	0
ENSG00000099949	0	0	0	0	0	0	0	0	0	0
ENSG00000099953	0	0	0	0	0	0	0	0	0	0
ENSG00000099956	0	0	0	0	0	0	0	0	0	0
ENSG00000099991	1	0	0	0	0	0	0	0	0	1
ENSG00000099992	0	0	0	0	1	1	0	0	0	0
ENSG00000099995	1	1	0	0	0	1	0	1	1	1
ENSG00000100014	0	0	0	0	0	0	0	0	0	0
ENSG00000100023	0	0	1	0	1	0	0	0	0	0
ENSG00000100030	1	1	1	0	0	1	1	1	1	1
ENSG00000100033	0	0	0	0	0	0	0	0	0	0
ENSG00000100038	0	0	0	0	0	0	0	0	0	0
ENSG00000100053	0	0	0	0	0	0	0	0	0	0
ENSG00000100056	0	0	0	0	0	0	0	0	0	0
ENSG00000100083	0	0	0	0	0	0	1	1	1	0
ENSG00000100116	0	0	0	0	0	0	0	0	0	0
ENSG00000100122	0	0	0	0	0	1	0	0	0	0
ENSG00000100129	1	1	1	1	1	1	1	1	1	1
ENSG00000100167	1	0	0	0	0	0	0	0	0	0
ENSG00000100207	0	0	0	0	0	0	0	0	0	0
ENSG00000100219	1	1	1	1	1	1	1	1	1	0
ENSG00000100221	0	0	0	0	0	0	0	0	0	1
ENSG00000100226	0	0	0	0	0	0	0	0	0	0
ENSG00000100227	1	1	1	1	1	1	1	1	1	1
ENSG00000100234	1	1	1	1	0	1	1	1	1	0
ENSG00000100243	1	1	1	1	1	1	1	1	1	1
ENSG00000100246	0	0	0	1	0	0	0	0	0	1
ENSG00000100292	0	0	0	0	0	0	0	1	0	0
ENSG00000100294	0	0	0	0	0	0	0	0	0	0
ENSG00000100296	1	1	1	1	1	1	1	1	1	1
ENSG00000100299	0	0	0	0	0	0	0	0	0	0
ENSG00000100304	0	0	0	0	0	0	0	0	0	0
ENSG00000100319	0	0	0	0	0	0	0	0	0	0
ENSG00000100321	1	0	0	0	0	0	0	0	0	0
ENSG00000100324	0	1	0	1	0	1	1	1	1	0
ENSG00000100330	0	0	0	0	0	0	0	0	0	0
ENSG00000100335	0	0	0	0	0	0	1	0	0	0
ENSG00000100348	0	0	0	0	1	0	0	0	0	0
ENSG00000100353	1	1	1	1	1	1	1	1	1	1
ENSG00000100354	0	0	0	0	0	0	0	0	0	0
ENSG00000100357	0	1	1	1	1	1	1	1	1	1
ENSG00000100359	0	0	0	0	0	0	0	0	1	0
ENSG00000100401	0	0	0	0	0	0	0	0	0	0
ENSG00000100416	0	0	0	0	0	0	0	0	0	0
ENSG00000100418	1	0	1	0	0	0	0	0	0	0
ENSG00000100426	0	0	0	0	0	0	0	0	0	0
ENSG00000100433	0	0	0	0	0	0	0	0	0	0
ENSG00000100442	0	1	1	1	1	1	1	0	1	1
ENSG00000100473	0	0	0	0	0	0	0	0	0	0
ENSG00000100479	0	0	0	0	0	0	0	0	0	0
ENSG00000100485	0	0	0	0	0	0	0	0	0	0
ENSG00000100490	0	0	0	0	0	0	0	0	0	0
ENSG00000100528	1	1	1	1	1	1	1	1	1	1
ENSG00000100554	1	1	1	1	1	1	1	0	1	0
ENSG00000100591	1	1	1	1	0	1	1	0	0	1
ENSG00000100592	0	0	0	0	0	0	0	0	0	0
ENSG00000100593	0	0	0	0	0	0	0	0	0	0
ENSG00000100599	0	0	0	0	0	0	0	0	0	0
ENSG00000100600	1	1	1	1	1	0	1	1	1	0
ENSG00000100601	0	0	0	0	0	0	0	0	0	0
ENSG00000100605	0	0	0	0	0	0	0	0	0	0
ENSG00000100612	0	0	0	1	0	0	1	0	0	0
ENSG00000100626	0	0	0	0	0	0	0	0	0	0
ENSG00000100628	0	0	0	0	0	0	1	0	0	0
ENSG00000100647	0	0	0	0	0	0	0	0	0	0
ENSG00000100664	1	1	1	1	1	1	1	1	1	1
ENSG00000100697	0	0	0	0	0	0	0	1	0	0
ENSG00000100744	0	0	0	0	1	0	0	0	0	0
ENSG00000100767	0	0	0	0	0	0	0	0	0	0
ENSG00000100796	1	1	1	1	1	1	1	1	1	1
ENSG00000100815	0	0	1	0	1	0	0	0	0	0
ENSG00000100852	1	1	0	0	0	1	0	1	0	0
ENSG00000100865	0	0	0	0	0	0	0	0	0	0
ENSG00000100906	0	1	1	1	1	1	1	1	1	0
ENSG00000100941	1	1	1	1	1	1	1	1	1	1
ENSG00000100987	0	0	0	0	0	0	0	0	0	0
ENSG00000100991	1	1	1	1	1	1	1	1	1	1
ENSG00000100997	1	0	0	0	0	0	0	0	0	0
ENSG00000101019	0	1	0	1	0	0	1	0	0	0
ENSG00000101076	0	1	0	0	0	0	0	0	0	0
ENSG00000101132	0	1	0	1	1	0	0	0	0	1
ENSG00000101138	0	0	0	0	0	0	0	0	0	1
ENSG00000101144	0	0	0	0	0	0	0	0	0	0
ENSG00000101161	1	1	0	0	0	0	0	1	0	0
ENSG00000101189	0	0	0	0	0	0	0	0	0	0
ENSG00000101193	1	1	0	0	1	0	0	0	0	1
ENSG00000101199	0	0	0	0	0	0	0	0	0	0
ENSG00000101230	0	0	0	0	0	0	0	0	0	0
ENSG00000101265	1	0	0	0	0	1	0	1	0	0
ENSG00000101323	0	0	0	0	0	0	0	0	0	0
ENSG00000101333	0	0	0	0	0	0	0	0	0	0
ENSG00000101346	0	0	0	0	1	0	0	0	0	0
ENSG00000101347	0	0	0	0	0	0	0	0	0	0
ENSG00000101349	0	0	0	0	0	0	0	0	0	0
ENSG00000101350	1	0	0	0	0	0	0	0	0	1
ENSG00000101361	0	0	1	0	1	0	1	0	1	1
ENSG00000101365	1	0	1	0	0	1	1	0	1	0
ENSG00000101367	1	1	1	1	1	0	1	1	1	1
ENSG00000101384	0	0	1	0	0	1	0	0	0	0
ENSG00000101391	0	0	0	0	0	0	0	0	0	0
ENSG00000101407	0	0	0	0	0	0	0	0	0	0
ENSG00000101413	0	1	0	1	1	1	1	1	1	0
ENSG00000101417	0	0	0	0	0	0	0	0	0	0
ENSG00000101442	0	0	0	0	0	0	0	0	0	0
ENSG00000101452	0	0	0	0	0	0	0	0	0	0
ENSG00000101460	1	1	1	1	1	1	1	0	1	0
ENSG00000101464	1	0	0	0	0	0	1	1	0	0
ENSG00000101474	0	1	0	0	1	0	0	1	0	0
ENSG00000101557	1	1	0	1	0	0	1	0	1	1
ENSG00000101577	1	1	0	1	0	0	0	0	0	0
ENSG00000101624	0	0	0	0	0	0	0	0	0	0
ENSG00000101670	0	0	0	0	0	0	0	0	0	0
ENSG00000101752	0	0	0	0	0	0	0	0	0	0
ENSG00000101868	0	0	0	0	0	0	0	0	0	0
ENSG00000101890	0	0	0	0	0	0	0	0	0	0
ENSG00000101892	0	0	0	0	0	0	1	0	0	0
ENSG00000101928	0	0	0	0	0	0	0	0	0	0
ENSG00000101974	0	0	0	0	0	0	0	0	0	0
ENSG00000102024	0	0	1	1	1	1	0	0	0	1
ENSG00000102053	0	0	0	0	0	0	0	0	0	0
ENSG00000102081	0	1	0	0	1	0	1	0	0	0
ENSG00000102174	0	0	0	0	0	0	0	0	0	0
ENSG00000102189	0	0	0	0	0	0	0	0	0	0
ENSG00000102241	1	0	0	1	1	0	1	0	0	0
ENSG00000102383	0	0	0	0	0	0	0	0	0	0
ENSG00000102385	0	0	0	0	0	0	0	0	0	0
ENSG00000102393	0	0	0	0	0	0	0	0	0	0
ENSG00000102471	0	1	0	0	0	0	0	0	0	0
ENSG00000102531	0	0	0	0	0	0	0	0	0	0
ENSG00000102543	0	0	0	0	0	0	0	0	0	0
ENSG00000102683	0	0	0	0	0	0	1	0	0	0
ENSG00000102699	0	0	0	0	0	0	0	0	0	0
ENSG00000102858	1	0	0	1	1	1	1	0	1	1
ENSG00000102893	0	0	0	0	0	0	1	0	0	0
ENSG00000102897	0	0	0	0	0	0	0	0	0	1
ENSG00000102900	0	0	0	0	0	0	0	0	0	1
ENSG00000102908	0	0	0	0	0	0	0	0	0	0
ENSG00000102934	0	0	0	0	0	0	0	0	0	0
ENSG00000102967	0	0	0	0	0	0	0	0	0	0
ENSG00000102974	1	1	1	0	0	1	1	1	1	1
ENSG00000102978	1	0	0	1	1	0	1	1	1	0
ENSG00000102984	0	0	0	0	0	0	0	0	0	1
ENSG00000103024	0	0	0	0	0	0	0	0	0	0
ENSG00000103043	0	0	0	0	0	0	0	0	0	0
ENSG00000103051	0	0	0	0	0	0	0	0	0	0
ENSG00000103056	0	0	0	0	0	0	0	0	0	0
ENSG00000103066	0	0	0	0	0	0	0	0	0	0
ENSG00000103091	0	0	0	0	0	0	0	0	0	0
ENSG00000103126	0	0	0	0	0	0	0	0	0	0
ENSG00000103148	0	0	0	1	1	0	0	0	0	1
ENSG00000103174	0	0	0	0	0	0	0	0	0	0
ENSG00000103196	0	0	0	0	0	0	0	0	0	0
ENSG00000103197	0	0	1	1	0	0	1	0	0	0
ENSG00000103202	0	0	0	0	0	0	0	0	0	0
ENSG00000103227	0	0	0	0	0	0	0	0	0	0
ENSG00000103245	0	0	0	0	0	0	0	0	0	0
ENSG00000103257	1	0	0	0	0	1	0	0	0	0
ENSG00000103264	0	0	0	0	0	0	1	0	0	0
ENSG00000103274	0	0	0	0	0	0	0	0	0	0
ENSG00000103310	0	0	0	0	0	0	0	0	0	0
ENSG00000103316	0	0	0	0	0	0	0	0	0	0
ENSG00000103319	0	0	0	0	0	0	1	0	0	0
ENSG00000103326	0	0	0	0	0	0	0	0	0	0
ENSG00000103415	0	0	1	0	0	0	0	0	0	0
ENSG00000103449	0	0	0	0	0	0	0	0	0	0
ENSG00000103489	0	0	0	0	0	0	0	0	0	0
ENSG00000103657	0	0	0	0	0	0	1	1	0	0
ENSG00000103742	0	0	0	0	0	0	0	0	0	0
ENSG00000103855	0	0	0	0	0	0	0	0	0	0
ENSG00000103932	0	0	0	0	0	0	0	0	0	0
ENSG00000103966	0	0	1	0	0	0	0	0	0	0
ENSG00000104044	0	0	0	0	0	0	0	0	0	0
ENSG00000104112	1	0	0	0	0	1	0	0	0	0
ENSG00000104140	0	0	0	0	0	0	0	0	0	0
ENSG00000104154	0	1	0	0	0	0	0	0	0	0
ENSG00000104237	0	0	0	0	0	0	0	0	0	0
ENSG00000104290	1	0	0	0	0	0	0	0	0	0
ENSG00000104320	0	0	0	0	0	0	0	0	0	1
ENSG00000104321	0	0	0	0	0	0	0	0	0	0
ENSG00000104325	0	1	1	1	1	0	1	0	1	0
ENSG00000104408	0	0	0	0	0	0	0	0	0	1
ENSG00000104412	1	1	1	1	0	1	0	0	0	1
ENSG00000104415	0	0	0	0	0	0	0	0	0	0
ENSG00000104419	1	1	0	1	0	1	0	1	1	0
ENSG00000104497	0	0	0	0	0	0	0	0	0	0
ENSG00000104549	0	0	0	0	0	0	0	0	0	0
ENSG00000104613	0	0	0	1	0	0	0	0	0	0
ENSG00000104626	0	0	0	0	0	0	0	0	0	0
ENSG00000104637	0	0	0	0	0	0	0	0	0	0
ENSG00000104643	1	0	0	0	0	1	0	0	0	0
ENSG00000104687	0	1	1	1	1	0	0	1	1	0
ENSG00000104723	1	0	0	1	0	1	0	0	0	1
ENSG00000104725	1	0	0	0	0	0	0	0	0	0
ENSG00000104762	1	0	0	0	0	0	0	1	1	1
ENSG00000104763	0	1	1	1	0	0	0	1	1	1
ENSG00000104765	1	0	1	0	1	1	0	1	0	0
ENSG00000104885	0	0	0	0	0	0	0	0	0	0
ENSG00000104904	1	1	1	1	1	1	1	1	1	1
ENSG00000104969	1	1	1	1	1	1	1	1	1	1
ENSG00000104980	0	0	0	0	0	0	0	0	0	0
ENSG00000105053	0	0	0	0	0	0	0	0	0	0
ENSG00000105085	0	0	0	0	0	0	0	0	0	0
ENSG00000105173	0	0	0	0	0	0	0	0	0	0
ENSG00000105176	0	0	0	0	0	0	0	0	0	0
ENSG00000105185	0	0	0	0	0	0	0	0	0	0
ENSG00000105220	0	0	1	0	1	1	1	0	0	0
ENSG00000105229	0	0	0	0	0	0	0	0	0	0
ENSG00000105258	1	1	1	1	1	1	1	0	1	0
ENSG00000105289	0	1	0	0	0	0	0	0	0	0
ENSG00000105325	1	0	0	0	0	1	0	0	0	1
ENSG00000105355	0	0	0	0	0	0	0	0	0	0
ENSG00000105662	0	0	0	0	0	0	0	0	0	0
ENSG00000105669	1	1	1	1	1	1	1	1	1	1
ENSG00000105671	0	0	0	0	1	0	0	0	0	0
ENSG00000105676	0	0	0	0	0	0	0	0	0	0
ENSG00000105701	1	1	1	1	0	1	0	1	1	1
ENSG00000105705	0	0	0	0	0	0	0	0	0	0
ENSG00000105726	0	1	0	1	1	0	0	1	0	0
ENSG00000105784	0	0	0	0	0	0	0	0	0	0
ENSG00000105792	0	0	0	0	0	0	0	0	0	0
ENSG00000105793	0	0	0	0	1	0	0	0	0	0
ENSG00000105810	0	0	0	0	0	0	0	1	0	0
ENSG00000105825	0	0	0	0	0	0	0	0	0	0
ENSG00000105851	0	0	0	0	0	0	0	0	0	0
ENSG00000105856	0	1	1	1	1	1	1	1	1	0
ENSG00000105967	0	0	0	0	0	0	0	0	0	0
ENSG00000105972	0	1	0	1	1	1	1	1	1	1
ENSG00000105974	0	1	1	0	0	0	1	0	1	0
ENSG00000105982	0	0	0	0	0	0	0	0	0	1
ENSG00000105983	0	0	0	0	0	0	0	0	0	0
ENSG00000106009	0	0	0	0	0	0	0	0	0	0
ENSG00000106012	0	0	0	0	0	0	0	0	0	0
ENSG00000106052	1	0	0	0	0	1	0	0	0	0
ENSG00000106070	0	0	0	1	0	0	0	0	0	0
ENSG00000106077	0	0	1	0	0	0	0	0	0	0
ENSG00000106078	0	0	0	0	0	0	0	0	0	0
ENSG00000106105	1	0	1	1	1	0	1	0	1	0
ENSG00000106144	0	0	0	0	0	0	0	0	0	0
ENSG00000106211	0	0	1	0	0	1	1	0	0	0
ENSG00000106246	0	0	0	0	0	0	0	0	0	0
ENSG00000106263	1	1	1	1	1	1	1	1	0	1
ENSG00000106299	0	0	0	0	0	0	0	0	0	0
ENSG00000106305	1	1	1	1	1	1	1	1	1	1
ENSG00000106459	0	0	0	0	0	0	0	0	0	0
ENSG00000106460	0	0	0	0	0	0	0	0	0	0
ENSG00000106524	0	0	0	0	0	0	0	0	0	0
ENSG00000106546	0	0	0	0	0	1	0	0	0	0
ENSG00000106609	1	1	0	1	1	1	0	1	1	1
ENSG00000106617	0	1	1	0	0	0	0	0	0	0
ENSG00000106689	0	0	0	0	0	0	0	0	0	0
ENSG00000106692	0	0	0	0	0	0	0	0	0	0
ENSG00000106772	0	0	0	0	0	0	0	0	0	0
ENSG00000106804	0	0	0	0	1	0	0	0	0	0
ENSG00000106809	0	0	0	0	0	0	0	0	0	0
ENSG00000106852	0	0	0	0	0	0	0	0	0	0
ENSG00000106927	0	0	0	0	1	0	0	0	0	0
ENSG00000106993	0	0	0	0	0	0	1	0	0	0
ENSG00000107036	0	0	0	0	0	0	0	0	0	0
ENSG00000107104	0	0	0	0	1	0	0	0	0	0
ENSG00000107130	1	0	0	0	0	0	0	0	0	0
ENSG00000107147	1	0	0	0	0	0	0	0	0	0
ENSG00000107185	0	0	0	0	0	0	0	0	0	0
ENSG00000107223	0	1	0	1	1	0	0	0	1	0
ENSG00000107242	0	0	0	0	0	0	0	0	0	0
ENSG00000107262	0	1	0	0	1	0	0	1	0	0
ENSG00000107290	0	0	0	0	0	0	0	0	0	0
ENSG00000107331	1	0	0	0	0	1	0	0	0	0
ENSG00000107518	1	0	0	0	0	1	0	0	0	0
ENSG00000107521	0	0	0	0	0	0	0	0	0	0
ENSG00000107537	1	1	1	1	1	0	1	0	1	0
ENSG00000107566	0	1	0	0	0	0	0	1	0	0
ENSG00000107581	0	1	0	0	0	0	1	1	0	0
ENSG00000107618	0	0	0	0	0	1	0	0	0	0
ENSG00000107651	0	1	0	1	1	1	1	1	1	0
ENSG00000107679	0	1	0	0	0	0	0	1	1	1
ENSG00000107719	0	0	0	0	0	0	0	0	0	0
ENSG00000107731	0	0	0	0	0	0	0	0	0	0
ENSG00000107815	0	0	0	0	0	0	0	0	0	0
ENSG00000107829	1	1	1	1	1	1	1	1	1	1
ENSG00000107862	0	0	0	0	0	0	0	0	0	0
ENSG00000107863	1	0	0	1	0	1	0	0	1	1
ENSG00000107874	1	0	0	1	0	0	0	0	0	0
ENSG00000107882	0	0	0	0	0	0	0	0	0	1
ENSG00000107897	0	0	0	0	0	0	0	0	0	0
ENSG00000107937	0	1	0	0	0	0	1	1	1	0
ENSG00000107951	0	0	0	0	0	0	0	0	0	0
ENSG00000107954	0	0	0	0	0	0	0	0	0	0
ENSG00000107957	0	0	0	0	0	0	0	0	0	0
ENSG00000107959	0	0	0	0	0	0	0	0	0	0
ENSG00000108055	1	1	1	1	1	1	1	1	1	0
ENSG00000108061	1	0	0	0	0	0	0	1	0	1
ENSG00000108091	1	1	1	1	1	1	1	1	1	1
ENSG00000108094	1	1	0	0	1	0	1	1	1	1
ENSG00000108100	1	0	0	0	0	0	0	0	0	0
ENSG00000108219	0	0	0	0	0	0	0	0	0	0
ENSG00000108255	0	0	0	0	0	1	0	0	0	0
ENSG00000108256	0	0	0	0	0	0	0	0	0	0
ENSG00000108264	0	0	0	0	0	0	0	0	0	0
ENSG00000108270	0	0	0	0	0	0	0	0	0	0
ENSG00000108278	0	0	0	0	0	0	0	0	0	0
ENSG00000108296	0	0	0	0	0	0	0	0	0	0
ENSG00000108372	1	1	0	1	1	1	1	1	1	1
ENSG00000108379	0	0	0	0	0	0	0	0	0	0
ENSG00000108384	0	0	0	0	0	0	0	0	0	0
ENSG00000108395	0	0	0	0	0	0	0	0	0	0
ENSG00000108443	0	0	0	0	1	0	1	1	0	0
ENSG00000108479	0	0	0	0	1	0	0	0	0	0
ENSG00000108506	0	0	0	0	0	0	0	0	0	0
ENSG00000108561	1	1	1	1	1	1	1	1	1	1
ENSG00000108578	0	1	1	1	1	0	1	0	0	1
ENSG00000108587	0	1	0	1	0	0	0	1	0	0
ENSG00000108592	0	1	0	0	0	0	0	0	0	0
ENSG00000108599	0	0	0	0	0	0	0	0	0	0
ENSG00000108651	0	1	0	1	1	0	0	1	0	0
ENSG00000108733	0	0	0	0	0	0	0	0	0	0
ENSG00000108753	0	0	0	1	0	0	0	0	0	0
ENSG00000108788	0	1	0	1	0	0	1	0	1	0
ENSG00000108797	1	0	0	0	0	0	0	0	0	0
ENSG00000108799	1	0	0	0	0	0	0	0	0	0
ENSG00000108828	1	0	1	0	0	1	0	0	0	0
ENSG00000108848	1	1	1	1	1	1	1	1	1	1
ENSG00000108878	0	0	0	0	0	0	0	0	0	0
ENSG00000108883	1	1	1	1	0	0	1	1	1	1
ENSG00000108924	0	0	0	0	0	1	0	0	0	0
ENSG00000108953	1	1	1	1	1	1	1	1	1	1
ENSG00000109016	0	1	1	1	1	1	1	0	1	1
ENSG00000109046	1	1	1	1	1	1	1	1	1	1
ENSG00000109062	0	0	0	0	0	0	0	0	0	0
ENSG00000109066	0	0	0	0	0	0	0	0	0	0
ENSG00000109072	0	0	0	0	1	0	0	0	0	0
ENSG00000109079	0	0	0	0	0	0	1	0	0	1
ENSG00000109099	0	1	1	0	0	1	1	1	1	0
ENSG00000109111	1	1	1	0	0	1	1	1	1	1
ENSG00000109118	0	0	0	0	0	0	0	0	0	0
ENSG00000109171	0	0	1	0	0	0	1	0	0	1
ENSG00000109265	1	0	0	0	0	0	0	0	0	0
ENSG00000109381	1	0	1	1	0	0	1	1	0	1
ENSG00000109436	1	0	0	0	0	0	0	0	0	0
ENSG00000109472	1	0	0	0	0	1	0	0	0	0
ENSG00000109501	0	1	1	0	0	1	0	0	0	0
ENSG00000109536	0	1	1	1	1	0	1	1	1	1
ENSG00000109572	1	0	1	0	0	1	0	0	1	1
ENSG00000109576	0	0	0	0	0	0	0	0	0	0
ENSG00000109586	0	0	0	0	0	0	0	0	0	0
ENSG00000109606	0	0	1	1	0	0	0	1	0	0
ENSG00000109618	0	0	0	0	0	0	0	0	0	0
ENSG00000109654	1	0	0	0	0	1	0	0	0	0
ENSG00000109667	0	0	0	0	0	0	0	0	0	0
ENSG00000109705	0	0	0	0	0	0	0	0	0	0
ENSG00000109736	0	0	0	0	0	0	0	0	0	0
ENSG00000109738	1	0	0	0	0	0	0	0	0	0
ENSG00000109805	0	0	0	0	0	0	0	0	0	0
ENSG00000109814	0	1	0	1	0	0	0	0	0	0
ENSG00000109819	0	0	0	0	0	0	0	0	0	0
ENSG00000109911	0	0	0	0	0	0	0	0	0	0
ENSG00000109917	0	0	0	0	0	0	0	0	0	0
ENSG00000109920	1	1	1	1	1	1	1	1	1	1
ENSG00000109956	0	0	0	0	0	0	0	0	0	0
ENSG00000110063	0	1	0	0	0	0	0	0	0	0
ENSG00000110074	0	0	0	0	0	0	0	0	0	0
ENSG00000110080	0	0	0	0	0	0	0	0	0	0
ENSG00000110321	1	1	1	1	1	1	1	1	1	1
ENSG00000110367	1	0	1	0	0	1	1	1	0	1
ENSG00000110400	0	0	0	0	0	0	0	0	0	0
ENSG00000110427	0	0	0	0	0	0	0	0	0	0
ENSG00000110429	0	0	0	0	0	0	0	0	0	0
ENSG00000110435	0	0	1	0	1	0	1	0	0	0
ENSG00000110436	1	0	0	0	0	0	0	0	0	0
ENSG00000110583	1	0	1	1	0	0	0	1	0	1
ENSG00000110619	0	0	0	0	0	0	1	0	1	0
ENSG00000110717	0	0	0	0	0	1	0	0	0	0
ENSG00000110719	0	0	0	0	0	0	0	1	0	0
ENSG00000110768	0	1	0	1	0	0	0	1	0	1
ENSG00000110799	0	0	1	0	0	0	0	0	0	0
ENSG00000110801	0	0	0	0	0	0	0	0	0	0
ENSG00000110841	0	0	0	0	0	0	0	0	0	0
ENSG00000110888	0	0	0	0	0	0	0	0	0	0
ENSG00000110906	0	0	0	0	0	0	0	0	1	1
ENSG00000110917	0	0	0	0	0	0	0	0	0	0
ENSG00000111087	0	0	0	0	0	0	0	0	0	0
ENSG00000111145	0	0	1	0	0	0	0	1	0	0
ENSG00000111199	0	0	0	0	0	0	0	0	0	0
ENSG00000111231	0	1	1	1	1	1	1	0	1	1
ENSG00000111249	0	0	0	0	0	0	0	0	0	0
ENSG00000111252	0	0	0	0	0	0	0	0	0	0
ENSG00000111275	1	1	1	1	1	1	1	1	1	1
ENSG00000111300	0	0	0	0	0	0	1	0	0	0
ENSG00000111325	0	0	0	0	0	0	0	0	0	0
ENSG00000111361	0	0	1	1	1	0	1	0	1	1
ENSG00000111364	0	0	0	0	0	0	0	0	0	0
ENSG00000111452	0	0	0	0	0	0	0	0	0	0
ENSG00000111530	1	0	1	0	1	1	0	1	0	1
ENSG00000111581	0	0	0	0	0	0	0	0	0	0
ENSG00000111596	0	1	1	1	1	0	1	1	1	1
ENSG00000111615	0	1	0	0	0	0	0	0	0	1
ENSG00000111641	0	0	0	0	0	0	0	0	0	0
ENSG00000111647	0	0	0	0	0	0	0	0	0	0
ENSG00000111678	1	1	1	1	1	1	1	1	1	0
ENSG00000111679	0	1	0	0	1	0	0	1	1	0
ENSG00000111684	0	1	0	1	1	0	1	0	1	1
ENSG00000111707	0	1	0	0	1	0	0	1	1	0
ENSG00000111728	0	0	0	0	0	0	0	0	0	0
ENSG00000111783	0	0	0	0	0	0	0	0	0	0
ENSG00000111802	0	0	0	0	0	0	0	0	0	0
ENSG00000111845	0	0	1	1	1	0	1	1	1	1
ENSG00000111880	0	0	0	0	0	0	0	0	0	0
ENSG00000111897	1	1	1	1	1	1	1	1	1	1
ENSG00000111906	0	0	0	0	0	0	0	0	0	0
ENSG00000112041	0	0	0	0	0	1	0	0	0	0
ENSG00000112077	0	0	0	0	0	0	0	0	0	0
ENSG00000112079	0	0	1	0	0	0	0	1	0	0
ENSG00000112096	1	1	1	1	1	1	1	1	1	1
ENSG00000112110	0	1	1	1	1	1	1	0	1	0
ENSG00000112137	1	0	0	0	0	0	0	0	0	0
ENSG00000112146	1	1	0	1	1	1	1	1	1	1
ENSG00000112210	0	0	0	0	0	0	0	0	0	1
ENSG00000112246	0	0	0	0	0	0	0	0	0	0
ENSG00000112280	0	0	0	0	0	0	0	0	0	0
ENSG00000112282	0	0	0	0	0	0	0	1	0	1
ENSG00000112294	1	0	1	1	1	1	1	0	1	0
ENSG00000112304	0	1	1	1	1	0	1	0	1	0
ENSG00000112305	0	0	0	0	0	0	0	0	0	0
ENSG00000112308	1	1	1	1	1	1	1	1	1	0
ENSG00000112309	0	0	0	0	0	0	0	0	0	0
ENSG00000112333	0	0	0	0	0	0	0	0	0	0
ENSG00000112339	0	1	1	1	1	0	0	1	1	0
ENSG00000112365	0	0	0	0	0	0	0	0	0	0
ENSG00000112379	0	0	0	0	0	0	0	0	0	0
ENSG00000112406	0	0	0	0	0	0	0	0	0	0
ENSG00000112419	0	0	1	0	0	0	0	1	0	0
ENSG00000112425	0	0	0	0	0	0	1	0	0	0
ENSG00000112530	0	0	0	0	0	0	0	0	0	0
ENSG00000112531	1	0	1	0	1	1	1	0	0	0
ENSG00000112561	0	0	0	0	0	0	0	0	0	0
ENSG00000112578	0	0	0	0	1	0	0	0	0	0
ENSG00000112584	0	0	0	0	0	0	0	0	0	0
ENSG00000112592	0	1	0	0	0	1	0	1	0	0
ENSG00000112619	0	0	0	0	0	1	0	0	0	0
ENSG00000112655	0	0	0	0	0	0	0	0	0	0
ENSG00000112697	1	1	1	1	1	1	1	1	1	0
ENSG00000112701	1	1	0	1	1	1	1	1	1	1
ENSG00000112739	1	0	0	0	1	0	0	0	0	0
ENSG00000112769	0	0	1	0	0	0	0	0	0	0
ENSG00000112782	0	1	0	1	0	0	0	0	0	0
ENSG00000112787	1	0	0	0	0	0	0	0	0	0
ENSG00000112818	0	0	0	0	0	0	0	0	0	0
ENSG00000112851	0	0	0	0	0	0	0	1	0	0
ENSG00000112972	0	1	1	0	1	1	1	0	0	0
ENSG00000112977	0	1	1	1	1	1	1	1	1	1
ENSG00000112996	0	0	0	1	0	0	0	0	0	0
ENSG00000113013	1	1	1	1	1	0	1	1	1	0
ENSG00000113068	0	1	1	1	0	1	0	0	1	1
ENSG00000113140	1	1	1	1	1	1	1	1	1	0
ENSG00000113141	0	0	1	0	0	0	0	0	0	0
ENSG00000113161	0	0	0	0	1	0	0	0	0	0
ENSG00000113194	0	1	0	1	0	0	0	0	1	1
ENSG00000113272	0	0	0	0	0	0	0	0	0	0
ENSG00000113282	1	0	0	0	0	1	0	0	1	1
ENSG00000113296	0	0	0	0	0	0	0	0	0	0
ENSG00000113318	0	0	0	0	0	0	0	0	0	0
ENSG00000113319	0	0	0	0	0	0	0	0	0	0
ENSG00000113328	1	1	1	1	1	1	1	1	1	1
ENSG00000113441	0	0	0	0	0	0	0	0	0	0
ENSG00000113460	0	1	0	1	1	0	1	1	1	1
ENSG00000113492	0	0	0	0	0	0	0	0	0	0
ENSG00000113522	0	0	0	0	0	0	0	0	0	0
ENSG00000113569	0	0	0	0	0	0	0	0	0	0
ENSG00000113580	0	0	0	0	0	0	0	0	0	0
ENSG00000113593	0	0	1	0	0	0	0	1	0	0
ENSG00000113615	0	0	0	0	0	0	0	0	0	0
ENSG00000113621	1	0	0	1	0	1	0	0	0	1
ENSG00000113638	0	0	0	0	0	0	0	0	0	0
ENSG00000113648	1	0	0	0	0	0	1	0	0	0
ENSG00000113649	1	1	1	1	0	1	1	1	1	1
ENSG00000113716	0	0	0	0	0	0	0	0	0	0
ENSG00000113734	0	0	0	0	0	0	0	0	0	0
ENSG00000113739	0	0	0	0	0	0	0	0	0	0
ENSG00000113761	1	0	0	0	0	0	0	0	0	0
ENSG00000113810	0	0	0	0	0	0	0	0	0	0
ENSG00000113851	1	0	0	0	0	1	1	1	1	0
ENSG00000113916	0	0	0	0	0	0	0	0	0	0
ENSG00000114019	0	0	0	0	0	0	0	0	0	0
ENSG00000114054	0	0	1	1	1	0	0	0	0	0
ENSG00000114062	0	0	1	0	0	0	0	1	0	1
ENSG00000114098	0	0	0	0	0	0	0	0	0	0
ENSG00000114127	0	0	0	0	0	0	0	0	0	0
ENSG00000114209	1	1	1	1	0	1	0	1	1	1
ENSG00000114268	0	0	0	0	0	0	0	0	0	0
ENSG00000114302	0	1	1	1	1	1	1	0	1	1
ENSG00000114316	0	1	1	1	1	1	1	1	0	1
ENSG00000114331	0	0	0	0	0	0	0	0	0	0
ENSG00000114416	1	0	1	0	1	1	1	0	1	1
ENSG00000114439	0	0	0	0	0	0	0	0	0	0
ENSG00000114446	0	0	0	0	0	0	0	0	0	1
ENSG00000114480	0	0	0	0	1	0	1	0	0	0
ENSG00000114491	0	0	0	0	0	0	0	0	0	0
ENSG00000114503	1	1	0	1	1	1	1	1	1	1
ENSG00000114514	0	0	0	0	0	0	0	0	0	0
ENSG00000114626	1	0	1	0	0	1	1	0	0	0
ENSG00000114650	0	1	0	0	1	0	0	0	0	0
ENSG00000114686	0	0	0	1	0	0	1	0	0	1
ENSG00000114735	0	0	0	0	0	0	0	0	0	0
ENSG00000114738	0	0	0	0	1	0	0	0	0	0
ENSG00000114742	1	0	0	1	0	1	0	0	0	1
ENSG00000114745	0	0	0	0	0	0	0	0	0	0
ENSG00000114770	1	0	0	0	0	1	0	0	0	0
ENSG00000114771	0	0	0	0	0	0	0	0	0	0
ENSG00000114790	0	0	0	0	0	0	0	0	0	0
ENSG00000114796	0	0	0	0	0	0	0	0	0	0
ENSG00000114805	0	0	0	0	0	0	0	0	0	0
ENSG00000114902	1	1	0	1	1	0	0	1	1	1
ENSG00000114948	0	0	0	0	0	0	0	0	0	0
ENSG00000114982	0	0	0	0	0	0	0	0	0	1
ENSG00000114999	0	0	0	0	0	0	0	0	0	0
ENSG00000115053	1	1	1	1	1	1	1	1	1	1
ENSG00000115109	0	0	0	0	0	0	0	0	0	0
ENSG00000115137	1	0	0	0	0	0	0	0	0	0
ENSG00000115138	0	0	0	0	0	0	0	0	0	0
ENSG00000115145	1	1	1	1	0	0	1	1	1	1
ENSG00000115170	1	1	0	1	1	1	1	0	1	0
ENSG00000115183	0	0	1	0	0	0	0	0	0	0
ENSG00000115211	0	0	0	0	1	0	1	0	0	1
ENSG00000115226	1	0	0	0	0	0	0	0	0	0
ENSG00000115234	1	1	1	1	0	1	1	1	1	0
ENSG00000115241	0	0	0	0	0	0	0	0	0	0
ENSG00000115263	0	1	0	0	0	0	0	0	0	0
ENSG00000115267	0	1	0	0	0	0	0	0	0	0
ENSG00000115310	1	1	1	1	1	1	1	0	1	1
ENSG00000115361	0	1	1	1	1	1	1	0	1	0
ENSG00000115363	0	0	0	0	0	0	0	0	0	0
ENSG00000115364	0	1	1	1	1	1	1	0	1	1
ENSG00000115365	1	0	0	0	0	1	0	0	0	1
ENSG00000115368	0	0	0	0	0	0	0	0	0	0
ENSG00000115415	0	1	1	0	1	1	0	1	0	0
ENSG00000115425	0	0	0	1	1	0	0	0	0	0
ENSG00000115459	0	0	0	0	0	0	0	0	0	0
ENSG00000115474	0	0	0	0	0	0	0	0	0	0
ENSG00000115484	1	1	1	1	1	1	1	1	1	1
ENSG00000115504	1	0	0	0	0	1	0	0	0	0
ENSG00000115524	1	1	1	1	1	1	1	1	1	0
ENSG00000115526	0	0	0	0	0	0	0	0	0	0
ENSG00000115539	0	1	1	1	1	1	1	1	1	0
ENSG00000115561	1	1	1	1	1	1	1	1	1	1
ENSG00000115568	0	0	0	0	0	0	0	0	0	0
ENSG00000115592	0	0	0	0	0	0	1	0	0	0
ENSG00000115593	0	0	1	0	0	0	1	0	0	0
ENSG00000115641	0	0	0	0	0	0	0	0	0	0
ENSG00000115652	0	0	0	0	0	0	0	0	0	0
ENSG00000115677	0	0	0	0	0	0	0	0	0	0
ENSG00000115685	1	1	1	1	1	1	1	1	1	1
ENSG00000115705	0	0	0	0	0	0	0	0	0	0
ENSG00000115738	1	1	1	1	1	1	0	1	1	0
ENSG00000115760	0	0	0	0	0	0	1	1	0	0
ENSG00000115761	0	0	0	0	0	0	0	0	0	0
ENSG00000115762	0	0	0	0	0	0	0	0	1	0
ENSG00000115806	1	1	1	1	1	1	1	1	1	1
ENSG00000115828	0	0	0	0	0	0	0	0	0	0
ENSG00000115839	1	1	1	0	0	0	1	1	1	0
ENSG00000115902	0	0	0	0	0	0	0	0	0	0
ENSG00000115904	0	0	1	0	0	0	1	1	0	0
ENSG00000115947	0	0	0	0	1	0	0	0	0	1
ENSG00000115956	0	0	0	0	0	0	0	1	0	0
ENSG00000115963	0	0	0	0	0	0	0	0	0	0
ENSG00000115998	0	0	0	0	0	0	0	0	0	0
ENSG00000116001	1	1	1	1	1	1	1	1	1	1
ENSG00000116016	1	0	1	0	0	1	1	0	1	0
ENSG00000116017	0	0	0	0	0	0	0	0	0	0
ENSG00000116044	1	1	1	1	1	1	0	1	1	0
ENSG00000116062	0	0	0	0	0	0	0	0	0	0
ENSG00000116106	0	0	0	0	0	0	0	0	0	0
ENSG00000116120	0	1	1	1	0	0	1	0	1	1
ENSG00000116138	0	0	0	0	0	0	0	0	0	0
ENSG00000116157	0	0	0	0	0	0	0	0	0	0
ENSG00000116183	0	0	0	0	0	0	0	0	0	0
ENSG00000116198	1	0	1	0	0	1	0	0	0	0
ENSG00000116199	1	0	0	0	0	0	0	0	0	1
ENSG00000116205	0	0	0	0	0	0	0	0	0	0
ENSG00000116213	0	0	0	0	0	0	0	0	0	0
ENSG00000116273	0	0	0	0	0	0	0	0	0	0
ENSG00000116288	1	1	1	1	1	1	1	1	1	1
ENSG00000116353	0	0	0	0	0	0	1	0	0	0
ENSG00000116455	0	1	0	1	1	0	1	1	0	1
ENSG00000116539	1	0	1	0	1	1	1	1	0	0
ENSG00000116560	1	1	1	1	1	1	1	1	1	1
ENSG00000116670	0	0	0	0	0	0	0	0	0	0
ENSG00000116675	1	0	0	0	0	1	0	0	0	0
ENSG00000116679	0	1	1	1	0	0	0	1	1	0
ENSG00000116688	1	0	0	0	0	0	1	0	0	0
ENSG00000116690	0	0	0	0	0	0	0	0	0	0
ENSG00000116698	1	1	1	1	0	1	1	1	1	1
ENSG00000116729	0	0	0	0	0	1	0	0	0	0
ENSG00000116761	0	0	0	1	1	0	0	0	0	0
ENSG00000116774	0	0	0	0	0	0	0	0	0	0
ENSG00000116786	0	0	0	0	0	0	0	0	0	0
ENSG00000116791	0	1	0	0	0	0	0	0	0	0
ENSG00000116809	0	0	0	0	0	0	0	0	0	0
ENSG00000116833	0	0	0	0	0	0	0	0	0	0
ENSG00000116863	0	0	0	0	0	0	0	0	0	0
ENSG00000116882	0	0	0	0	0	0	0	0	0	0
ENSG00000116903	0	0	0	0	0	0	0	0	0	0
ENSG00000116906	0	0	0	0	0	0	0	0	0	1
ENSG00000116954	0	1	0	1	1	0	0	1	1	1
ENSG00000116977	0	1	0	0	1	0	0	0	0	0
ENSG00000116981	0	0	0	0	0	0	0	0	0	0
ENSG00000117133	0	1	0	1	0	0	0	1	0	1
ENSG00000117139	1	1	0	0	0	1	0	1	0	0
ENSG00000117151	0	0	0	0	0	0	0	1	0	0
ENSG00000117153	0	0	0	0	0	0	0	0	0	0
ENSG00000117222	0	0	0	0	0	0	0	0	0	0
ENSG00000117242	1	1	1	1	1	1	1	1	1	1
ENSG00000117266	0	0	0	0	0	0	0	0	0	0
ENSG00000117385	0	0	0	0	0	0	0	0	0	0
ENSG00000117394	1	0	0	0	0	1	0	0	0	0
ENSG00000117395	1	1	1	1	1	1	1	1	1	1
ENSG00000117408	1	0	0	0	0	0	0	0	0	0
ENSG00000117448	0	0	0	0	1	0	0	0	0	0
ENSG00000117475	0	0	0	0	0	0	0	0	0	1
ENSG00000117479	0	0	0	0	0	0	0	0	0	0
ENSG00000117505	1	0	1	0	1	1	1	1	0	1
ENSG00000117528	1	1	1	1	1	1	1	0	1	0
ENSG00000117533	1	0	0	0	0	0	0	0	0	0
ENSG00000117543	0	0	0	0	0	0	0	0	0	0
ENSG00000117601	0	0	0	0	1	0	0	0	0	0
ENSG00000117625	0	0	0	0	0	0	0	0	0	0
ENSG00000117640	0	0	1	0	0	0	1	0	0	0
ENSG00000117676	0	1	0	1	1	0	0	1	1	0
ENSG00000117691	0	0	0	1	0	1	0	0	0	0
ENSG00000117707	0	0	0	0	0	0	0	0	0	0
ENSG00000117751	0	0	1	0	0	1	1	1	1	0
ENSG00000117758	1	1	1	1	1	1	1	1	1	1
ENSG00000118004	0	0	0	0	0	0	0	0	0	0
ENSG00000118007	0	0	0	0	0	0	0	0	0	0
ENSG00000118046	0	0	0	0	0	0	1	0	0	1
ENSG00000118096	1	1	1	1	1	1	0	0	1	1
ENSG00000118193	0	0	0	0	0	0	0	0	0	0
ENSG00000118197	0	0	0	0	0	0	0	0	0	0
ENSG00000118200	1	0	0	0	0	1	0	0	0	0
ENSG00000118402	0	0	0	0	0	1	0	0	0	0
ENSG00000118454	0	0	0	0	0	0	0	0	0	0
ENSG00000118496	0	0	0	0	0	0	0	0	0	0
ENSG00000118513	0	0	0	0	0	0	0	0	0	0
ENSG00000118514	0	0	0	0	1	0	0	0	0	0
ENSG00000118515	1	1	1	1	1	1	1	1	1	0
ENSG00000118523	0	0	1	0	0	1	0	1	0	0
ENSG00000118564	1	1	1	1	1	1	1	1	1	1
ENSG00000118689	0	0	1	0	1	0	1	0	0	0
ENSG00000118733	0	0	0	0	0	0	0	0	0	0
ENSG00000118777	0	0	0	0	0	0	0	0	0	0
ENSG00000118873	0	0	0	0	0	0	0	0	0	0
ENSG00000118887	0	0	0	0	0	0	0	0	0	0
ENSG00000118898	0	0	0	0	0	0	0	0	1	0
ENSG00000118965	0	0	0	0	0	0	0	0	0	0
ENSG00000118971	0	0	0	0	0	0	0	1	0	0
ENSG00000119004	0	0	0	1	1	0	0	1	1	0
ENSG00000119048	1	0	0	0	0	0	1	1	0	0
ENSG00000119203	1	0	0	0	0	0	0	0	0	0
ENSG00000119280	1	0	1	0	0	1	0	0	1	0
ENSG00000119285	0	0	0	0	0	0	0	0	0	0
ENSG00000119321	0	0	0	0	0	0	0	0	0	0
ENSG00000119326	0	0	0	0	0	0	0	0	0	0
ENSG00000119396	1	0	0	0	0	1	0	0	0	0
ENSG00000119414	0	0	0	0	0	0	1	0	1	1
ENSG00000119421	0	0	0	0	0	0	0	0	0	0
ENSG00000119446	0	0	0	0	0	0	0	0	0	0
ENSG00000119471	0	1	1	1	1	0	1	0	1	1
ENSG00000119487	0	0	1	0	0	0	1	0	0	0
ENSG00000119509	0	0	0	0	0	0	0	0	0	0
ENSG00000119514	0	0	0	0	0	0	0	0	1	0
ENSG00000119523	0	0	0	0	0	0	0	0	0	0
ENSG00000119537	0	0	1	0	0	0	0	0	0	0
ENSG00000119596	1	1	1	0	0	1	0	1	0	0
ENSG00000119638	0	0	0	0	0	0	0	1	0	0
ENSG00000119682	0	0	0	0	0	0	0	0	0	0
ENSG00000119685	0	0	0	0	0	0	0	0	0	1
ENSG00000119688	0	0	0	0	0	0	0	0	0	0
ENSG00000119698	0	0	0	0	0	0	0	0	0	0
ENSG00000119707	1	1	1	1	1	1	1	1	1	1
ENSG00000119718	0	1	1	1	1	0	1	0	1	1
ENSG00000119720	0	0	0	0	0	0	0	0	0	0
ENSG00000119723	0	0	0	0	0	0	0	0	0	0
ENSG00000119725	0	0	0	0	0	0	0	1	1	1
ENSG00000119812	0	0	0	0	0	0	1	0	0	0
ENSG00000119820	1	1	1	1	1	1	1	1	1	1
ENSG00000119866	0	0	0	0	0	0	0	0	0	0
ENSG00000119929	0	0	0	0	0	0	0	0	0	0
ENSG00000119946	0	0	0	0	0	0	0	0	0	0
ENSG00000119969	0	0	0	0	0	0	0	0	0	0
ENSG00000120057	0	0	0	0	0	0	0	0	0	0
ENSG00000120063	0	1	0	1	1	0	1	1	1	1
ENSG00000120071	1	1	1	1	0	1	1	1	1	1
ENSG00000120129	0	1	1	1	1	1	1	0	1	0
ENSG00000120158	0	0	0	0	1	0	0	0	0	0
ENSG00000120159	0	1	0	0	1	0	0	0	0	0
ENSG00000120253	0	0	0	0	0	0	0	0	0	1
ENSG00000120280	0	0	0	0	0	0	0	0	0	0
ENSG00000120334	0	0	0	0	0	0	0	0	0	1
ENSG00000120370	0	0	0	0	0	0	0	0	0	0
ENSG00000120438	0	0	0	0	1	0	1	1	0	0
ENSG00000120549	0	0	0	0	0	0	0	0	0	0
ENSG00000120594	0	0	0	0	0	0	0	0	0	0
ENSG00000120645	1	0	0	0	0	0	0	0	0	0
ENSG00000120662	0	0	0	0	0	0	0	0	0	0
ENSG00000120685	1	1	1	1	0	0	0	1	1	0
ENSG00000120688	1	0	1	0	0	0	1	0	0	1
ENSG00000120708	0	0	0	0	0	0	0	0	1	0
ENSG00000120729	0	0	0	0	0	0	1	0	0	0
ENSG00000120798	0	0	0	0	0	0	0	0	0	0
ENSG00000120802	0	1	0	0	0	0	0	1	1	0
ENSG00000120805	1	1	1	1	1	1	0	1	1	0
ENSG00000120868	0	0	0	0	0	0	0	0	0	0
ENSG00000120885	1	1	1	1	1	1	1	1	1	0
ENSG00000120915	0	0	0	1	1	0	0	0	0	0
ENSG00000120942	0	0	0	0	0	0	0	0	0	0
ENSG00000120992	1	1	1	1	1	1	1	1	1	1
ENSG00000121039	0	0	0	0	0	1	0	0	0	0
ENSG00000121064	0	0	0	0	1	0	0	0	1	0
ENSG00000121067	0	0	0	0	0	1	0	0	0	0
ENSG00000121073	0	0	0	0	0	0	0	0	0	0
ENSG00000121083	1	1	1	0	1	1	0	0	1	0
ENSG00000121207	0	0	0	0	0	0	0	0	0	0
ENSG00000121274	0	0	0	0	0	0	0	0	0	0
ENSG00000121289	0	0	0	0	0	0	0	0	0	0
ENSG00000121361	0	0	0	0	0	0	0	0	0	0
ENSG00000121486	1	0	0	1	0	0	0	0	0	1
ENSG00000121542	0	0	0	0	0	0	0	0	0	1
ENSG00000121577	0	0	1	0	0	0	1	0	0	0
ENSG00000121578	0	0	0	0	0	0	0	0	0	0
ENSG00000121579	1	1	1	1	0	1	1	1	1	1
ENSG00000121644	0	0	0	0	0	0	0	0	0	0
ENSG00000121690	0	0	0	0	0	0	0	0	0	0
ENSG00000121774	1	0	0	0	0	0	1	0	0	0
ENSG00000121853	0	0	0	0	0	0	0	0	0	0
ENSG00000121897	0	0	1	0	1	0	1	0	0	0
ENSG00000121898	0	0	0	0	0	0	0	0	0	0
ENSG00000121940	0	0	0	0	0	0	0	0	0	0
ENSG00000121964	0	0	0	0	0	0	0	0	0	0
ENSG00000121989	0	0	0	0	0	0	0	0	0	0
ENSG00000122008	0	0	0	0	0	0	0	0	0	0
ENSG00000122218	1	1	1	1	1	1	1	1	1	1
ENSG00000122299	0	0	0	1	0	0	0	0	0	1
ENSG00000122335	0	0	0	0	0	0	0	0	0	0
ENSG00000122359	0	0	0	0	0	1	0	0	0	0
ENSG00000122378	1	1	1	1	1	1	0	1	1	1
ENSG00000122432	0	0	0	0	0	0	0	0	0	0
ENSG00000122435	0	0	0	0	0	0	0	0	0	0
ENSG00000122477	0	0	0	0	0	0	1	0	0	0
ENSG00000122482	0	0	1	0	0	0	0	0	0	0
ENSG00000122507	0	0	0	0	0	0	0	0	0	0
ENSG00000122512	0	0	0	0	0	0	0	0	0	0
ENSG00000122545	1	1	1	1	1	1	1	1	1	1
ENSG00000122550	1	0	0	0	0	0	0	0	0	0
ENSG00000122557	1	1	1	0	1	1	0	1	1	0
ENSG00000122574	0	0	0	0	0	0	0	0	0	0
ENSG00000122591	0	0	0	0	0	0	0	0	0	1
ENSG00000122642	0	0	0	0	0	0	0	0	0	0
ENSG00000122687	0	0	0	0	0	0	0	0	0	0
ENSG00000122692	1	1	1	1	1	1	1	1	1	1
ENSG00000122705	1	1	1	1	1	1	0	0	1	1
ENSG00000122707	0	0	0	0	0	0	0	0	0	0
ENSG00000122741	0	0	0	0	0	0	0	0	0	1
ENSG00000122884	0	0	0	0	0	0	0	0	0	0
ENSG00000122965	0	0	0	0	0	0	0	0	0	0
ENSG00000122966	1	0	0	0	0	0	0	0	0	0
ENSG00000122971	0	1	1	1	1	0	1	0	0	0
ENSG00000123064	0	0	0	0	0	0	1	1	0	0
ENSG00000123066	0	0	0	0	0	0	0	0	0	0
ENSG00000123091	1	0	0	0	0	0	0	0	0	0
ENSG00000123094	0	0	0	0	0	0	0	0	0	0
ENSG00000123119	1	0	0	0	0	0	0	0	0	0
ENSG00000123131	0	1	1	1	1	0	0	1	1	1
ENSG00000123178	1	1	1	0	1	0	1	0	1	1
ENSG00000123200	1	0	1	0	1	0	0	1	1	0
ENSG00000123240	0	1	1	1	1	1	1	0	1	0
ENSG00000123243	0	0	0	0	0	0	0	0	0	0
ENSG00000123352	1	0	0	0	0	1	0	0	1	1
ENSG00000123453	0	0	0	0	0	0	0	0	0	0
ENSG00000123552	0	0	0	0	0	0	0	0	0	0
ENSG00000123575	0	0	0	0	0	0	0	0	0	0
ENSG00000123609	0	1	0	0	1	0	0	1	1	0
ENSG00000123610	0	0	0	0	0	0	0	0	0	0
ENSG00000123636	0	0	0	0	0	0	0	0	0	0
ENSG00000123728	0	0	0	0	0	0	0	1	0	0
ENSG00000123737	0	1	1	1	1	0	1	1	1	1
ENSG00000123836	0	0	0	0	0	0	0	0	0	0
ENSG00000123892	0	0	0	0	0	0	0	0	0	0
ENSG00000123908	0	0	0	0	0	0	0	0	0	0
ENSG00000123933	0	0	0	0	0	0	0	0	0	0
ENSG00000123992	1	1	1	1	1	0	1	1	1	1
ENSG00000124145	0	1	0	0	0	1	0	0	1	0
ENSG00000124151	0	0	0	0	0	0	0	1	0	0
ENSG00000124155	1	0	1	0	0	0	0	1	1	1
ENSG00000124160	0	0	0	0	0	0	0	1	1	1
ENSG00000124181	0	0	0	0	0	0	0	0	0	0
ENSG00000124191	1	0	0	0	0	0	0	0	0	0
ENSG00000124194	0	0	0	0	0	0	0	0	0	0
ENSG00000124207	0	1	0	1	1	1	1	1	0	1
ENSG00000124214	1	1	1	1	1	0	1	1	1	1
ENSG00000124222	0	0	0	0	0	0	0	0	0	0
ENSG00000124226	1	1	1	1	1	0	1	1	1	1
ENSG00000124228	0	1	0	0	0	0	0	1	0	0
ENSG00000124253	0	1	0	0	0	0	0	0	0	0
ENSG00000124275	0	0	1	0	1	0	0	0	0	0
ENSG00000124299	0	1	0	1	0	0	0	0	0	0
ENSG00000124333	0	0	0	0	1	0	0	0	0	0
ENSG00000124380	0	0	0	0	0	0	0	0	0	0
ENSG00000124422	1	1	0	0	0	1	0	1	0	0
ENSG00000124429	0	0	0	0	0	0	0	0	0	0
ENSG00000124523	0	0	1	0	1	0	0	0	0	0
ENSG00000124532	0	0	0	0	0	0	0	0	0	0
ENSG00000124535	0	0	0	0	0	0	0	0	0	0
ENSG00000124571	0	0	0	0	0	0	0	0	0	0
ENSG00000124574	0	0	0	0	0	0	0	0	0	0
ENSG00000124587	0	1	0	1	1	0	0	0	0	0
ENSG00000124615	0	0	0	0	1	0	0	0	0	0
ENSG00000124641	0	1	0	0	1	0	0	0	0	1
ENSG00000124659	0	0	0	0	0	0	0	1	0	0
ENSG00000124701	0	0	1	0	0	0	1	0	0	0
ENSG00000124702	1	0	1	0	0	1	1	0	0	1
ENSG00000124743	0	0	1	0	0	0	1	0	0	0
ENSG00000124782	0	0	0	0	0	0	0	0	0	0
ENSG00000124783	1	1	1	1	1	1	1	1	1	1
ENSG00000124784	0	1	0	0	0	0	0	0	0	0
ENSG00000124786	0	0	0	0	0	0	0	0	0	0
ENSG00000124802	0	0	0	1	0	0	0	0	0	0
ENSG00000124813	0	0	0	0	0	0	0	0	0	0
ENSG00000124818	0	0	0	0	0	0	0	0	0	0
ENSG00000124827	0	0	0	0	0	0	0	0	0	0
ENSG00000125037	0	0	1	1	1	0	0	0	0	0
ENSG00000125107	1	1	1	1	1	1	1	1	1	1
ENSG00000125124	0	0	0	0	0	0	0	0	0	1
ENSG00000125246	0	0	0	0	1	0	0	0	0	0
ENSG00000125247	0	0	0	0	0	0	0	0	0	0
ENSG00000125249	0	0	0	0	0	0	0	0	0	0
ENSG00000125257	0	0	0	0	0	0	0	0	0	0
ENSG00000125351	0	1	0	1	1	1	1	1	0	0
ENSG00000125354	0	1	0	1	1	0	0	1	1	1
ENSG00000125355	1	0	0	0	0	0	0	0	0	0
ENSG00000125375	0	0	0	0	0	0	0	0	0	0
ENSG00000125378	0	0	0	0	0	0	0	0	0	0
ENSG00000125386	0	0	0	0	0	0	0	0	0	1
ENSG00000125409	0	0	0	0	0	0	0	0	0	0
ENSG00000125450	0	1	0	1	0	0	0	0	1	1
ENSG00000125454	0	0	0	0	0	0	0	0	0	0
ENSG00000125457	0	0	0	0	0	0	0	0	0	0
ENSG00000125630	0	0	0	0	0	0	0	0	0	0
ENSG00000125676	0	1	0	0	1	0	1	1	1	0
ENSG00000125686	0	0	0	0	0	0	0	0	0	0
ENSG00000125691	1	1	1	1	1	1	1	1	1	1
ENSG00000125695	0	0	0	0	0	0	0	0	0	1
ENSG00000125703	0	0	0	0	0	0	0	0	0	0
ENSG00000125812	0	0	0	0	0	0	0	0	0	0
ENSG00000125821	0	0	0	0	0	0	0	0	0	1
ENSG00000125864	0	0	0	0	0	1	0	0	0	0
ENSG00000125871	0	0	0	0	0	0	0	0	0	0
ENSG00000125875	0	0	0	0	0	0	0	0	0	0
ENSG00000125885	0	0	0	0	0	0	0	0	0	0
ENSG00000125912	0	0	0	0	0	0	0	0	0	0
ENSG00000125971	1	1	0	1	1	1	0	0	1	0
ENSG00000125991	0	1	0	0	0	0	0	0	1	0
ENSG00000126016	0	0	0	0	0	0	0	0	0	0
ENSG00000126067	1	1	1	1	1	1	1	1	1	1
ENSG00000126088	0	0	1	0	1	0	1	0	0	0
ENSG00000126226	0	0	0	0	0	0	0	0	0	0
ENSG00000126261	0	0	0	0	0	0	0	0	0	1
ENSG00000126562	0	0	0	0	0	0	0	0	0	0
ENSG00000126581	0	1	0	1	0	0	1	1	0	0
ENSG00000126653	0	0	0	0	0	0	0	0	0	0
ENSG00000126746	0	0	0	0	0	0	0	0	0	0
ENSG00000126790	0	0	0	0	0	0	0	0	0	0
ENSG00000126858	1	0	0	0	0	0	0	0	0	0
ENSG00000126883	0	0	1	0	0	1	0	0	0	1
ENSG00000126970	0	0	0	0	0	0	0	0	0	0
ENSG00000127125	0	1	0	1	1	0	0	0	0	0
ENSG00000127325	0	0	0	0	0	0	0	0	0	0
ENSG00000127334	0	0	0	0	0	0	1	0	0	0
ENSG00000127418	0	0	1	0	1	1	0	0	0	0
ENSG00000127463	0	0	0	0	0	0	0	0	0	0
ENSG00000127481	1	0	1	0	0	1	1	0	0	0
ENSG00000127526	0	0	0	0	0	0	0	0	0	0
ENSG00000127586	0	0	0	0	0	0	0	0	0	0
ENSG00000127720	0	0	0	0	0	0	0	0	0	0
ENSG00000127804	0	0	0	0	0	0	0	0	0	0
ENSG00000127831	0	0	0	1	0	0	0	0	0	0
ENSG00000127837	0	0	0	1	1	0	0	1	0	0
ENSG00000127946	1	0	0	0	0	0	0	0	0	0
ENSG00000127947	0	0	0	0	0	0	0	0	0	0
ENSG00000127948	0	1	1	1	1	1	0	0	1	0
ENSG00000127951	0	1	1	0	1	0	0	1	1	0
ENSG00000127990	1	1	1	0	0	1	0	0	1	0
ENSG00000127995	1	0	0	0	0	0	0	0	0	0
ENSG00000128045	0	0	0	0	0	0	0	0	0	0
ENSG00000128059	0	0	0	0	0	0	0	0	0	0
ENSG00000128191	1	1	1	0	0	1	0	1	0	1
ENSG00000128272	0	1	1	0	1	1	1	1	1	0
ENSG00000128487	0	0	0	0	0	0	0	0	0	0
ENSG00000128513	0	0	0	0	0	0	0	0	0	0
ENSG00000128585	1	0	1	0	0	1	1	0	0	0
ENSG00000128602	0	0	0	0	0	0	0	0	0	0
ENSG00000128607	0	0	0	0	0	0	0	0	0	0
ENSG00000128641	0	1	0	0	0	0	0	0	0	0
ENSG00000128654	0	0	0	0	0	0	0	0	0	0
ENSG00000128655	0	0	0	0	0	0	0	0	0	0
ENSG00000128694	0	0	0	0	0	0	0	0	0	0
ENSG00000128708	0	1	0	1	1	0	0	1	1	1
ENSG00000128731	1	0	1	0	0	1	1	1	1	0
ENSG00000128791	0	0	0	0	0	1	0	0	0	0
ENSG00000128802	0	0	0	0	0	0	0	0	0	0
ENSG00000128805	0	0	0	0	0	0	0	0	0	0
ENSG00000128923	0	0	1	0	0	0	0	0	0	0
ENSG00000128928	0	0	0	0	0	0	0	0	0	0
ENSG00000129007	0	1	0	0	0	0	0	0	1	0
ENSG00000129084	0	0	0	0	0	0	0	0	0	0
ENSG00000129151	0	0	0	1	1	0	0	0	0	0
ENSG00000129152	0	0	0	0	0	0	0	0	0	0
ENSG00000129159	0	0	0	0	0	0	0	0	0	0
ENSG00000129170	0	0	1	0	0	0	0	0	0	0
ENSG00000129295	0	0	0	0	0	0	0	0	0	0
ENSG00000129317	0	0	0	0	0	0	0	0	0	0
ENSG00000129518	1	1	1	1	1	1	0	1	1	0
ENSG00000129596	0	0	0	1	1	1	0	0	0	0
ENSG00000129636	1	0	0	1	1	1	0	0	0	0
ENSG00000129657	0	1	0	0	0	0	0	1	0	0
ENSG00000129675	0	0	0	0	0	0	0	0	0	0
ENSG00000129691	0	0	0	0	0	0	0	0	0	0
ENSG00000129925	0	0	0	0	0	0	0	0	0	0
ENSG00000129933	0	0	0	1	0	0	0	0	0	0
ENSG00000129946	0	0	0	0	0	0	0	0	0	0
ENSG00000130021	0	0	0	0	0	0	0	0	0	0
ENSG00000130024	0	0	0	0	0	0	0	0	0	0
ENSG00000130032	0	0	0	0	0	0	0	0	0	0
ENSG00000130066	1	1	1	1	1	1	1	1	1	1
ENSG00000130150	0	0	0	0	0	0	0	0	0	0
ENSG00000130227	0	0	1	0	0	0	0	1	0	0
ENSG00000130340	0	1	0	1	1	1	1	1	1	0
ENSG00000130396	0	0	0	1	1	0	0	0	1	1
ENSG00000130540	1	0	0	0	0	1	0	0	0	0
ENSG00000130558	1	0	0	0	0	0	0	0	0	0
ENSG00000130561	0	0	0	0	0	1	0	0	0	0
ENSG00000130589	0	0	0	0	0	0	0	1	0	0
ENSG00000130640	0	0	0	0	0	0	0	0	0	1
ENSG00000130703	0	0	0	0	0	0	0	0	0	0
ENSG00000130706	0	1	0	0	1	0	0	0	1	0
ENSG00000130714	0	0	0	1	1	0	0	0	0	1
ENSG00000130717	1	1	1	0	1	1	1	1	1	1
ENSG00000130723	1	1	1	1	1	1	1	1	1	0
ENSG00000130764	0	0	0	0	0	0	0	0	0	0
ENSG00000130779	0	0	0	0	0	1	0	0	0	0
ENSG00000130830	1	1	1	1	1	0	0	1	0	0
ENSG00000130876	0	0	0	0	0	0	0	0	0	0
ENSG00000130939	1	0	0	1	0	1	1	0	1	0
ENSG00000130956	0	0	0	0	0	0	0	0	0	0
ENSG00000130988	0	0	0	1	1	0	0	0	0	0
ENSG00000131023	0	0	0	0	0	0	0	0	0	0
ENSG00000131043	0	0	0	0	0	0	0	0	0	0
ENSG00000131061	0	0	0	0	0	0	0	0	0	0
ENSG00000131196	0	0	0	0	0	0	0	0	0	0
ENSG00000131238	1	1	1	1	1	1	1	1	1	1
ENSG00000131323	0	0	0	0	0	0	0	0	0	0
ENSG00000131373	0	0	0	0	1	0	0	0	0	0
ENSG00000131375	0	1	0	0	0	0	0	0	0	0
ENSG00000131381	1	0	0	0	0	0	0	0	0	0
ENSG00000131435	0	0	0	0	0	0	0	0	0	0
ENSG00000131473	1	0	0	0	0	1	0	0	0	0
ENSG00000131558	0	0	0	0	0	0	0	0	0	0
ENSG00000131653	0	0	0	0	0	0	0	0	0	0
ENSG00000131725	0	0	0	0	0	0	1	1	0	0
ENSG00000131748	0	0	0	0	0	0	0	1	0	0
ENSG00000131791	0	0	0	0	0	1	1	0	0	0
ENSG00000131831	0	0	0	0	0	0	0	0	0	0
ENSG00000131873	0	0	0	0	0	0	0	0	0	0
ENSG00000131910	0	0	0	0	0	0	0	0	0	0
ENSG00000131943	0	0	0	0	1	0	0	0	0	0
ENSG00000131951	0	0	0	0	0	0	0	0	0	0
ENSG00000132155	0	1	1	1	1	1	1	1	1	1
ENSG00000132170	0	0	0	0	0	0	0	0	0	0
ENSG00000132294	1	1	1	1	0	1	1	1	1	1
ENSG00000132300	0	0	1	1	0	1	1	0	0	1
ENSG00000132305	1	1	1	1	1	1	1	1	1	1
ENSG00000132313	0	1	1	1	0	1	0	0	1	0
ENSG00000132323	0	0	0	0	0	0	0	1	0	0
ENSG00000132330	0	0	0	0	0	0	0	0	0	0
ENSG00000132376	0	0	0	0	0	1	0	0	0	0
ENSG00000132383	0	0	0	0	0	0	0	0	0	0
ENSG00000132388	1	0	1	0	0	1	1	1	1	1
ENSG00000132423	0	0	1	0	0	0	1	0	0	0
ENSG00000132424	1	1	1	1	1	1	1	1	1	1
ENSG00000132434	1	0	0	0	0	0	0	0	0	0
ENSG00000132470	0	0	0	0	0	0	0	0	1	0
ENSG00000132471	0	0	0	0	0	0	0	1	0	1
ENSG00000132478	0	0	0	0	0	0	0	0	0	0
ENSG00000132603	0	0	0	0	0	0	0	0	0	1
ENSG00000132623	0	0	0	0	0	0	0	0	0	0
ENSG00000132640	1	0	0	0	0	0	0	0	0	0
ENSG00000132646	0	0	0	0	0	0	0	0	0	0
ENSG00000132669	0	0	1	0	0	0	0	0	0	0
ENSG00000132688	0	0	0	0	0	0	0	0	0	0
ENSG00000132694	1	0	0	0	0	0	0	0	0	0
ENSG00000132740	0	0	0	0	0	0	0	0	0	0
ENSG00000132773	0	0	0	0	0	0	0	0	0	0
ENSG00000132780	0	1	0	0	1	0	0	1	1	1
ENSG00000132781	0	0	0	0	0	0	0	0	0	0
ENSG00000132792	0	0	0	0	0	0	0	1	1	0
ENSG00000132823	0	0	0	1	0	0	1	0	1	1
ENSG00000132854	0	0	0	0	0	0	0	0	0	0
ENSG00000132855	0	0	0	0	1	0	0	0	0	0
ENSG00000132906	0	0	0	0	0	0	0	0	0	0
ENSG00000132912	1	1	1	1	0	1	1	1	1	0
ENSG00000132938	0	0	0	0	0	0	0	0	0	0
ENSG00000132953	0	0	0	0	0	0	0	0	0	0
ENSG00000133026	1	0	0	1	0	0	0	0	0	0
ENSG00000133027	0	0	0	0	0	0	0	0	0	0
ENSG00000133055	0	0	0	0	0	0	0	0	0	0
ENSG00000133069	1	0	0	0	0	0	0	0	0	0
ENSG00000133107	0	0	0	0	0	0	0	0	0	0
ENSG00000133110	0	0	1	0	0	0	0	0	0	0
ENSG00000133116	0	0	0	1	0	0	0	0	0	0
ENSG00000133121	0	0	0	0	0	0	0	0	0	0
ENSG00000133195	0	0	0	0	0	0	0	0	0	0
ENSG00000133226	1	1	1	1	1	1	1	0	1	1
ENSG00000133256	0	0	0	0	0	0	0	0	0	0
ENSG00000133398	0	0	0	1	0	0	0	0	0	0
ENSG00000133424	0	0	0	0	0	0	1	0	0	0
ENSG00000133511	1	0	0	0	1	1	1	1	0	1
ENSG00000133639	1	1	1	1	1	1	1	1	1	0
ENSG00000133657	0	0	0	0	0	0	0	0	0	0
ENSG00000133687	0	0	0	0	0	0	0	0	0	0
ENSG00000133704	0	0	0	0	0	0	0	0	0	0
ENSG00000133706	0	0	0	0	0	0	1	0	0	0
ENSG00000133731	0	0	0	0	0	0	0	0	0	0
ENSG00000133739	0	0	0	0	0	0	0	0	0	0
ENSG00000133794	0	0	0	0	0	0	0	0	0	0
ENSG00000133835	1	1	1	1	1	1	1	1	1	0
ENSG00000133872	0	1	1	0	1	0	0	1	1	0
ENSG00000133958	0	0	0	0	0	0	0	0	0	0
ENSG00000133961	0	1	0	0	0	0	0	0	1	0
ENSG00000133997	0	1	0	1	1	1	1	1	0	1
ENSG00000134001	0	0	0	0	0	0	0	0	0	0
ENSG00000134013	0	0	0	0	0	0	0	0	0	0
ENSG00000134014	0	0	0	0	0	0	0	0	0	0
ENSG00000134077	0	0	0	0	0	0	0	0	0	1
ENSG00000134107	0	1	1	1	0	1	1	1	1	0
ENSG00000134153	1	1	1	1	1	1	1	0	0	1
ENSG00000134207	0	0	0	0	0	0	0	0	0	0
ENSG00000134242	0	0	0	0	0	0	0	0	0	0
ENSG00000134247	0	1	0	0	0	0	0	0	0	0
ENSG00000134255	1	0	1	1	0	1	0	1	1	0
ENSG00000134259	0	0	0	0	0	0	0	0	0	0
ENSG00000134313	0	1	1	1	0	0	1	1	1	0
ENSG00000134317	0	0	0	0	0	0	0	0	0	0
ENSG00000134318	0	0	0	0	0	0	0	0	0	0
ENSG00000134324	0	0	0	0	0	0	0	0	0	0
ENSG00000134371	0	0	0	0	0	0	0	0	0	0
ENSG00000134375	0	0	0	0	0	0	0	0	0	0
ENSG00000134452	0	1	0	0	0	0	0	1	0	0
ENSG00000134453	1	1	1	0	1	0	0	1	0	1
ENSG00000134480	0	1	0	0	1	0	0	0	0	0
ENSG00000134504	0	0	0	0	0	0	0	0	0	0
ENSG00000134508	0	0	0	0	0	0	0	0	0	0
ENSG00000134533	0	0	0	0	0	0	0	0	0	0
ENSG00000134571	0	0	1	0	0	0	0	0	0	0
ENSG00000134595	0	0	0	0	0	0	0	0	0	0
ENSG00000134602	0	0	0	0	0	0	0	1	0	0
ENSG00000134644	1	1	1	1	1	1	1	1	1	1
ENSG00000134684	1	0	0	0	1	0	0	1	0	1
ENSG00000134697	0	0	1	0	0	0	0	0	0	0
ENSG00000134780	0	0	0	0	0	0	0	0	0	0
ENSG00000134851	0	0	0	1	0	1	0	0	0	0
ENSG00000134852	1	0	0	0	0	0	0	0	0	0
ENSG00000134882	0	1	0	0	1	0	0	1	1	0
ENSG00000134899	0	0	0	0	0	0	0	0	0	0
ENSG00000134905	0	0	0	1	0	0	0	0	0	0
ENSG00000134910	0	1	0	0	1	0	0	0	1	0
ENSG00000134917	0	0	0	0	0	0	0	0	0	0
ENSG00000134954	0	0	0	0	0	0	0	1	0	0
ENSG00000134955	0	0	0	0	0	0	0	0	0	0
ENSG00000134987	0	1	0	1	0	0	0	1	0	1
ENSG00000135048	0	0	0	0	0	0	0	0	0	0
ENSG00000135049	1	0	0	0	0	0	0	0	0	1
ENSG00000135111	0	0	0	0	0	0	0	0	0	0
ENSG00000135119	0	0	0	0	0	0	0	0	0	0
ENSG00000135127	0	0	0	0	0	0	0	0	0	0
ENSG00000135272	0	0	0	0	0	0	0	0	0	0
ENSG00000135297	0	0	0	0	0	0	0	0	0	0
ENSG00000135316	1	1	1	1	1	1	1	1	1	0
ENSG00000135317	1	1	1	0	1	1	0	1	0	1
ENSG00000135333	0	0	0	0	0	0	0	0	0	0
ENSG00000135341	1	1	0	1	1	1	0	1	1	1
ENSG00000135363	0	0	0	0	0	0	0	0	0	0
ENSG00000135365	0	1	0	0	0	1	0	0	0	1
ENSG00000135373	0	0	0	0	0	0	0	0	0	0
ENSG00000135378	0	0	0	0	0	0	0	0	0	0
ENSG00000135387	1	1	1	1	1	1	1	1	1	1
ENSG00000135457	1	0	1	1	0	0	0	1	0	0
ENSG00000135472	1	0	0	0	0	1	0	0	0	0
ENSG00000135473	0	0	0	0	1	0	0	0	1	0
ENSG00000135476	0	0	0	0	0	0	0	0	0	0
ENSG00000135521	0	0	0	0	0	0	0	0	0	0
ENSG00000135525	0	1	0	0	0	1	0	0	0	0
ENSG00000135541	0	0	0	0	0	0	0	0	0	0
ENSG00000135597	0	0	0	0	0	0	0	0	0	1
ENSG00000135624	0	1	0	1	1	1	1	1	0	1
ENSG00000135677	0	1	1	1	1	0	1	1	0	0
ENSG00000135678	0	0	0	0	0	0	0	0	0	0
ENSG00000135679	0	0	0	0	0	0	1	0	0	0
ENSG00000135686	0	0	0	0	0	0	0	0	0	0
ENSG00000135720	1	1	1	0	0	1	1	0	1	0
ENSG00000135740	0	0	0	0	0	0	0	0	0	0
ENSG00000135750	0	1	0	0	0	0	0	0	1	0
ENSG00000135763	0	0	0	0	0	0	0	0	0	0
ENSG00000135766	0	0	0	0	0	0	0	0	0	0
ENSG00000135773	0	0	0	0	0	0	0	0	1	0
ENSG00000135775	0	0	0	0	0	0	0	0	0	0
ENSG00000135776	0	0	0	0	0	0	0	0	0	0
ENSG00000135778	0	0	0	0	0	0	0	0	0	0
ENSG00000135801	0	0	0	0	0	0	0	0	0	0
ENSG00000135838	0	0	0	1	0	0	0	0	0	0
ENSG00000135845	0	0	0	0	0	0	0	0	0	0
ENSG00000135862	0	1	1	0	0	0	1	1	1	0
ENSG00000135870	0	0	0	0	0	0	0	0	0	0
ENSG00000135905	0	0	0	0	0	0	0	1	0	0
ENSG00000135926	0	0	1	0	0	1	1	1	1	0
ENSG00000135930	1	0	1	0	0	0	1	1	0	1
ENSG00000135931	0	0	0	0	0	0	0	0	0	0
ENSG00000135932	1	1	1	0	0	1	0	1	1	1
ENSG00000135972	0	0	0	1	0	0	0	0	0	0
ENSG00000135974	0	0	0	0	0	0	0	0	0	0
ENSG00000136021	0	0	0	0	0	0	0	0	0	0
ENSG00000136026	0	0	0	0	0	0	0	0	0	0
ENSG00000136045	0	0	0	0	0	0	0	0	0	0
ENSG00000136051	0	0	0	0	0	0	0	0	0	0
ENSG00000136052	0	0	0	0	0	0	0	0	0	0
ENSG00000136104	0	0	0	0	0	0	0	1	0	0
ENSG00000136110	0	0	0	0	0	0	0	0	0	0
ENSG00000136144	0	0	0	0	0	0	0	0	0	0
ENSG00000136152	0	0	0	0	0	0	0	0	0	0
ENSG00000136167	0	1	0	0	1	0	0	1	0	0
ENSG00000136235	0	0	0	0	0	1	0	0	0	0
ENSG00000136238	1	1	1	1	1	1	1	1	1	1
ENSG00000136240	1	1	0	1	1	1	0	1	1	1
ENSG00000136270	0	0	0	0	0	0	0	0	0	0
ENSG00000136273	0	0	0	0	0	0	0	0	0	0
ENSG00000136378	0	0	0	0	0	0	0	0	0	0
ENSG00000136404	0	0	0	0	0	0	0	0	0	0
ENSG00000136450	1	1	1	1	1	1	1	1	1	1
ENSG00000136451	0	0	0	0	0	0	0	0	0	0
ENSG00000136490	1	0	0	0	0	0	0	1	0	0
ENSG00000136504	0	1	0	0	0	0	0	1	1	1
ENSG00000136518	0	0	0	0	0	0	0	0	0	0
ENSG00000136628	1	1	1	1	1	1	1	1	1	1
ENSG00000136631	1	1	1	0	0	1	0	0	1	1
ENSG00000136699	0	0	0	0	0	0	0	0	0	0
ENSG00000136715	0	0	0	0	0	0	0	0	0	1
ENSG00000136717	0	0	0	0	0	0	0	0	0	0
ENSG00000136738	1	0	0	0	0	1	0	0	0	0
ENSG00000136807	0	0	0	0	1	0	0	0	0	0
ENSG00000136813	0	0	0	0	0	0	0	0	0	0
ENSG00000136819	1	1	1	0	0	0	0	0	1	0
ENSG00000136824	0	0	0	0	0	0	0	0	0	0
ENSG00000136842	0	0	1	0	0	0	1	0	0	0
ENSG00000136848	0	0	0	0	0	0	0	0	0	0
ENSG00000136854	0	0	0	0	0	1	0	0	0	0
ENSG00000136856	0	0	0	0	0	0	0	0	0	0
ENSG00000136875	0	0	0	0	0	0	0	0	0	0
ENSG00000136878	1	0	0	0	0	0	0	0	0	0
ENSG00000136891	0	0	0	0	0	0	0	0	0	0
ENSG00000136895	1	0	0	0	0	0	0	0	0	0
ENSG00000136930	1	1	1	1	1	1	1	1	1	1
ENSG00000136935	0	0	0	0	0	0	0	0	0	0
ENSG00000136986	0	0	0	0	1	0	0	0	1	0
ENSG00000136997	0	0	0	0	0	0	0	1	1	0
ENSG00000137074	0	0	0	0	0	0	0	0	0	0
ENSG00000137090	0	0	0	0	0	0	0	0	0	0
ENSG00000137274	0	0	0	0	0	0	0	0	0	0
ENSG00000137275	0	0	0	0	0	0	0	1	0	0
ENSG00000137393	0	0	0	0	0	0	0	0	0	0
ENSG00000137413	0	0	0	0	0	0	0	1	0	0
ENSG00000137449	0	0	0	0	0	0	0	0	0	0
ENSG00000137460	0	0	0	0	0	0	0	0	0	0
ENSG00000137463	0	0	0	0	0	0	0	0	0	0
ENSG00000137502	1	0	0	0	0	0	0	0	0	0
ENSG00000137513	0	0	0	0	0	0	0	0	0	0
ENSG00000137571	0	0	0	0	0	0	0	0	0	0
ENSG00000137702	0	0	0	0	0	0	0	0	0	0
ENSG00000137760	0	0	0	0	0	0	0	0	0	0
ENSG00000137764	0	0	0	0	0	0	0	0	0	0
ENSG00000137767	0	0	0	1	0	0	1	0	0	0
ENSG00000137806	0	1	1	1	1	0	1	0	1	1
ENSG00000137807	0	0	0	0	0	0	0	0	0	0
ENSG00000137815	0	0	0	0	0	0	0	0	0	0
ENSG00000137817	1	0	0	0	0	1	0	0	0	0
ENSG00000137822	0	0	0	0	0	0	0	0	0	0
ENSG00000137824	0	0	0	0	0	0	0	0	0	1
ENSG00000137825	0	0	0	0	0	0	0	0	0	0
ENSG00000137831	0	1	0	0	0	1	0	0	0	0
ENSG00000137834	0	0	1	0	0	0	0	0	0	0
ENSG00000137841	0	0	0	0	0	0	0	0	0	0
ENSG00000137845	1	1	1	1	1	1	0	1	1	1
ENSG00000137868	0	0	0	0	0	1	0	0	0	0
ENSG00000137872	1	0	0	0	0	0	0	0	0	0
ENSG00000137942	1	1	0	0	0	0	0	0	1	0
ENSG00000137947	1	1	1	1	1	1	0	1	1	1
ENSG00000137955	1	1	0	0	1	1	1	1	1	0
ENSG00000137992	0	0	1	1	0	0	0	0	1	0
ENSG00000138018	0	0	0	0	0	0	0	0	0	0
ENSG00000138031	0	0	0	0	0	0	0	0	0	0
ENSG00000138036	0	0	0	0	0	0	0	0	0	0
ENSG00000138075	0	0	0	0	0	0	0	0	0	0
ENSG00000138095	0	0	0	0	0	0	0	0	0	0
ENSG00000138111	0	0	0	0	0	0	0	0	0	0
ENSG00000138119	0	0	0	0	0	0	0	0	0	0
ENSG00000138162	0	0	0	0	0	0	1	0	0	0
ENSG00000138175	0	0	0	0	0	0	0	0	0	0
ENSG00000138180	0	0	0	0	0	0	0	0	0	0
ENSG00000138207	0	0	0	0	1	0	0	0	0	0
ENSG00000138231	0	0	0	0	0	0	0	0	0	0
ENSG00000138303	0	1	1	1	0	1	1	1	1	1
ENSG00000138363	0	1	0	1	1	1	0	1	1	0
ENSG00000138375	0	0	0	0	0	0	0	0	0	0
ENSG00000138376	0	0	0	0	0	0	0	0	0	0
ENSG00000138381	0	0	0	0	1	0	1	1	0	0
ENSG00000138413	0	1	0	1	1	0	0	0	1	0
ENSG00000138430	0	0	0	0	0	0	1	0	0	0
ENSG00000138463	0	0	0	0	0	0	0	0	0	0
ENSG00000138592	0	0	1	0	0	1	0	1	0	1
ENSG00000138593	0	0	0	0	0	1	0	0	0	1
ENSG00000138604	0	0	0	0	0	0	0	0	0	0
ENSG00000138614	0	0	0	0	0	0	0	0	0	0
ENSG00000138615	0	0	0	0	0	0	0	0	0	0
ENSG00000138621	0	0	0	0	0	0	0	0	0	0
ENSG00000138629	1	1	0	0	1	0	0	1	1	0
ENSG00000138639	0	0	0	0	0	0	0	0	0	0
ENSG00000138641	0	0	0	0	0	0	0	0	0	0
ENSG00000138670	0	0	0	0	0	0	0	0	0	0
ENSG00000138675	0	0	0	0	0	0	0	0	0	0
ENSG00000138696	0	0	0	0	0	0	0	0	0	0
ENSG00000138698	1	1	0	1	0	1	1	1	1	0
ENSG00000138750	0	1	0	0	1	0	1	0	1	1
ENSG00000138757	1	0	0	0	0	0	0	0	0	1
ENSG00000138759	0	0	0	0	0	0	0	0	0	0
ENSG00000138764	0	1	0	0	0	0	0	0	1	1
ENSG00000138768	1	1	1	0	0	0	0	0	1	1
ENSG00000138785	0	0	0	0	0	0	0	0	0	0
ENSG00000138795	0	0	0	0	0	0	0	0	0	0
ENSG00000138796	0	0	0	0	0	0	1	0	0	0
ENSG00000138798	0	0	0	0	0	0	0	0	0	0
ENSG00000138821	0	0	0	0	0	0	0	0	0	0
ENSG00000138823	0	1	0	0	1	0	0	0	0	0
ENSG00000138867	0	0	0	0	0	0	0	0	0	0
ENSG00000138942	1	1	1	1	1	1	1	1	1	1
ENSG00000139131	0	0	0	0	0	0	0	0	0	0
ENSG00000139173	0	0	0	0	0	0	0	0	0	0
ENSG00000139180	1	1	1	1	1	1	1	1	1	1
ENSG00000139182	1	0	0	0	0	0	0	0	0	0
ENSG00000139263	0	0	0	0	0	0	0	0	0	0
ENSG00000139291	0	0	0	0	0	0	0	0	0	0
ENSG00000139318	0	0	0	1	1	1	0	1	0	0
ENSG00000139324	0	0	0	0	0	0	0	0	0	0
ENSG00000139330	0	0	0	0	0	0	0	0	0	0
ENSG00000139344	0	0	0	0	1	0	0	0	0	0
ENSG00000139350	0	0	0	0	0	0	0	0	0	1
ENSG00000139351	0	0	0	0	0	0	0	0	0	0
ENSG00000139436	0	0	0	1	0	0	1	1	1	0
ENSG00000139496	0	0	0	0	0	0	0	1	1	1
ENSG00000139618	0	0	0	0	0	0	0	0	0	0
ENSG00000139637	0	0	0	0	1	0	0	0	0	0
ENSG00000139725	0	0	0	0	0	0	0	0	0	0
ENSG00000139737	1	0	0	0	0	0	0	0	0	0
ENSG00000139826	0	0	0	0	0	0	0	0	0	0
ENSG00000139910	1	0	0	0	0	0	0	0	0	0
ENSG00000139915	0	0	0	0	0	0	0	0	0	0
ENSG00000139977	0	0	0	0	0	0	0	0	0	0
ENSG00000140280	0	0	0	0	0	0	0	0	0	0
ENSG00000140319	1	1	1	1	1	1	1	1	1	1
ENSG00000140323	0	0	0	0	0	0	0	0	0	0
ENSG00000140350	1	1	1	1	1	1	1	1	1	0
ENSG00000140365	0	0	0	0	0	0	0	0	0	0
ENSG00000140374	0	1	1	1	1	1	1	1	1	1
ENSG00000140382	0	0	0	0	0	0	0	0	0	0
ENSG00000140386	0	0	0	0	0	0	0	0	0	0
ENSG00000140395	0	0	0	0	0	0	0	0	0	0
ENSG00000140396	0	0	0	0	0	0	0	0	0	0
ENSG00000140398	0	1	0	0	0	0	0	0	0	0
ENSG00000140400	0	0	0	0	1	0	0	0	0	0
ENSG00000140443	0	0	0	0	0	0	0	0	0	0
ENSG00000140451	0	0	0	0	0	0	0	0	0	0
ENSG00000140463	0	0	0	0	0	0	0	0	0	0
ENSG00000140497	0	0	0	0	0	0	0	0	0	0
ENSG00000140521	0	0	0	0	0	0	0	0	0	0
ENSG00000140526	0	0	0	0	0	0	0	0	0	0
ENSG00000140543	0	0	0	0	0	0	0	0	0	0
ENSG00000140553	0	0	0	0	0	0	0	0	0	0
ENSG00000140557	0	0	0	0	0	0	0	0	0	0
ENSG00000140575	0	1	1	1	0	1	0	1	1	1
ENSG00000140598	0	0	0	0	0	0	0	0	0	0
ENSG00000140612	1	1	1	1	1	1	1	1	1	1
ENSG00000140632	1	0	0	0	0	1	0	1	0	0
ENSG00000140694	0	1	0	0	0	0	0	0	0	0
ENSG00000140740	1	1	1	1	1	1	1	1	1	0
ENSG00000140829	0	0	0	0	1	0	0	0	0	0
ENSG00000140830	0	0	0	0	0	0	0	0	0	0
ENSG00000140943	0	0	0	0	0	0	0	0	0	0
ENSG00000140968	0	0	0	0	0	0	0	0	0	0
ENSG00000140990	1	1	1	1	1	1	1	1	1	1
ENSG00000140992	1	0	0	0	0	0	1	0	0	1
ENSG00000141002	0	1	1	1	1	1	1	1	0	0
ENSG00000141012	0	0	0	1	0	0	0	1	0	0
ENSG00000141026	0	0	0	0	0	0	0	0	0	1
ENSG00000141027	1	0	1	1	1	1	1	1	1	1
ENSG00000141052	0	0	1	0	0	0	0	0	0	0
ENSG00000141076	0	0	0	0	0	0	1	0	0	1
ENSG00000141101	0	1	0	1	0	0	1	0	0	0
ENSG00000141140	0	1	0	0	0	0	0	0	0	0
ENSG00000141161	0	0	0	0	0	0	1	0	0	0
ENSG00000141258	0	0	0	0	0	0	0	0	0	0
ENSG00000141298	0	0	0	0	0	0	1	1	0	0
ENSG00000141380	0	0	0	0	0	0	0	0	0	0
ENSG00000141425	0	0	0	1	0	0	0	0	0	0
ENSG00000141428	0	0	0	0	0	0	1	0	1	0
ENSG00000141434	0	1	0	0	0	0	0	0	0	0
ENSG00000141458	0	0	0	0	0	0	0	1	0	0
ENSG00000141485	0	0	0	0	0	0	0	0	0	0
ENSG00000141526	0	0	0	0	0	0	0	0	0	0
ENSG00000141564	0	0	0	0	0	0	1	0	0	0
ENSG00000141576	0	0	0	0	0	1	0	0	0	0
ENSG00000141577	0	0	0	0	0	0	0	0	0	0
ENSG00000141580	0	0	0	0	0	0	0	0	0	1
ENSG00000141582	1	0	0	0	0	0	0	0	0	0
ENSG00000141627	0	1	1	1	1	1	1	0	1	1
ENSG00000141665	0	0	0	0	0	0	0	0	0	0
ENSG00000141698	1	0	0	0	0	0	0	0	0	1
ENSG00000141699	0	0	0	0	0	1	1	0	0	0
ENSG00000141720	1	0	0	0	0	0	1	0	0	0
ENSG00000141867	0	0	1	0	0	0	0	1	0	0
ENSG00000141985	0	0	0	0	0	0	0	0	0	0
ENSG00000141994	0	0	0	0	0	0	0	0	0	0
ENSG00000142002	1	1	1	0	1	1	1	1	0	0
ENSG00000142102	0	0	0	0	0	0	0	0	0	0
ENSG00000142208	0	0	0	0	0	0	0	0	0	0
ENSG00000142303	0	0	0	0	0	0	0	0	0	0
ENSG00000142484	0	0	0	0	0	0	0	0	0	0
ENSG00000142606	0	0	0	0	0	0	0	0	0	0
ENSG00000142611	0	0	0	0	0	0	0	0	0	0
ENSG00000142655	0	0	0	0	0	0	0	0	0	0
ENSG00000142657	0	1	0	1	1	1	0	1	1	0
ENSG00000142669	1	1	1	1	1	1	0	1	1	0
ENSG00000142684	0	0	0	0	0	0	0	0	0	0
ENSG00000142687	0	0	0	1	0	1	0	0	0	0
ENSG00000142784	0	0	0	0	0	0	0	0	0	0
ENSG00000142871	0	0	1	1	0	1	1	1	0	0
ENSG00000142892	1	1	1	1	1	1	1	1	1	0
ENSG00000142961	0	0	0	0	0	0	0	0	0	0
ENSG00000143013	1	0	0	0	0	1	1	0	0	0
ENSG00000143033	0	0	0	0	0	0	0	0	0	0
ENSG00000143079	0	0	0	0	0	0	0	0	0	0
ENSG00000143105	0	0	0	0	0	0	0	0	0	0
ENSG00000143155	0	1	0	1	0	0	0	0	0	1
ENSG00000143164	0	0	1	0	0	1	1	0	0	0
ENSG00000143179	0	0	0	0	0	0	0	1	0	0
ENSG00000143183	1	1	0	1	1	1	1	0	1	1
ENSG00000143190	0	0	0	0	0	0	0	0	0	1
ENSG00000143228	0	0	0	0	0	0	0	0	0	1
ENSG00000143324	0	0	0	0	0	0	0	1	0	0
ENSG00000143341	0	0	0	0	0	0	0	0	0	0
ENSG00000143368	1	1	1	1	1	1	0	1	1	1
ENSG00000143384	1	1	1	1	1	1	1	1	1	1
ENSG00000143401	1	1	0	1	1	1	1	0	0	0
ENSG00000143452	0	0	0	0	0	0	0	0	0	0
ENSG00000143469	0	0	0	0	0	0	0	0	0	0
ENSG00000143473	0	0	0	0	0	0	0	0	0	0
ENSG00000143479	0	0	0	0	0	0	0	0	0	0
ENSG00000143499	0	0	0	0	0	0	0	0	0	0
ENSG00000143507	0	0	0	0	0	0	0	0	0	0
ENSG00000143514	0	0	0	0	0	1	0	0	1	0
ENSG00000143621	1	1	1	1	1	1	1	1	1	1
ENSG00000143643	0	0	0	0	0	0	0	1	1	0
ENSG00000143653	1	1	1	1	0	1	1	0	1	1
ENSG00000143740	0	0	0	0	0	0	0	0	0	0
ENSG00000143748	0	0	0	0	0	0	0	0	0	0
ENSG00000143756	1	0	0	0	0	0	0	0	0	0
ENSG00000143772	0	0	0	0	0	0	0	0	0	0
ENSG00000143799	1	0	0	0	0	1	1	0	0	1
ENSG00000143870	1	1	1	1	1	1	1	1	1	1
ENSG00000143891	0	1	0	1	1	1	0	0	1	0
ENSG00000143924	0	1	0	0	0	0	0	0	0	0
ENSG00000143951	0	0	0	0	0	0	0	0	0	0
ENSG00000144048	0	0	0	0	0	0	0	0	0	0
ENSG00000144061	0	0	0	0	0	0	0	0	0	0
ENSG00000144120	0	0	0	0	0	0	0	0	0	0
ENSG00000144228	0	0	0	0	0	0	0	0	0	0
ENSG00000144231	0	1	0	0	0	0	0	1	1	1
ENSG00000144306	1	1	1	1	0	1	1	1	1	0
ENSG00000144320	0	0	0	0	1	0	1	0	0	0
ENSG00000144357	1	0	1	0	1	1	1	0	0	0
ENSG00000144366	0	0	0	0	0	0	0	0	0	0
ENSG00000144451	0	0	0	0	0	0	0	0	0	0
ENSG00000144455	0	0	0	0	1	0	0	0	0	0
ENSG00000144460	0	0	0	0	0	0	0	0	0	0
ENSG00000144560	0	0	0	0	0	0	0	0	0	0
ENSG00000144567	1	0	0	0	0	0	0	0	0	1
ENSG00000144580	1	1	1	1	1	1	1	1	1	1
ENSG00000144589	0	0	0	0	0	0	0	0	0	0
ENSG00000144645	0	0	0	0	0	0	0	0	0	0
ENSG00000144668	0	0	0	0	0	0	0	0	0	0
ENSG00000144677	0	0	0	0	0	0	0	0	0	0
ENSG00000144681	0	0	0	0	0	0	0	0	0	0
ENSG00000144730	0	0	0	0	0	0	0	0	0	0
ENSG00000144747	0	1	0	0	0	0	1	1	1	0
ENSG00000144749	1	0	0	0	0	0	0	0	0	0
ENSG00000144805	0	0	0	0	0	0	0	0	0	0
ENSG00000144810	0	0	0	0	0	0	0	0	0	0
ENSG00000144840	0	0	0	0	0	0	0	0	0	0
ENSG00000144847	0	0	0	0	0	0	0	0	0	1
ENSG00000144848	0	0	0	0	0	0	0	0	0	0
ENSG00000144857	0	0	0	0	0	0	0	0	0	0
ENSG00000144867	1	1	1	1	1	1	1	1	1	0
ENSG00000144895	0	1	0	0	1	0	0	1	0	1
ENSG00000144909	0	0	0	0	0	0	0	0	0	0
ENSG00000144935	0	0	0	0	0	0	0	0	0	0
ENSG00000145041	0	0	0	0	0	0	0	0	0	0
ENSG00000145075	0	0	0	0	0	0	0	0	0	0
ENSG00000145133	0	0	0	0	0	0	0	0	0	0
ENSG00000145191	0	0	1	1	1	0	1	0	0	0
ENSG00000145214	0	0	0	0	0	0	0	0	0	0
ENSG00000145244	0	0	1	0	0	0	0	0	0	0
ENSG00000145293	1	0	0	0	0	1	0	0	0	1
ENSG00000145332	0	0	0	0	0	0	0	0	0	0
ENSG00000145375	0	0	0	0	0	0	0	0	0	0
ENSG00000145384	0	1	0	0	0	0	0	0	0	0
ENSG00000145388	0	0	0	0	0	0	0	0	0	0
ENSG00000145390	0	0	0	0	0	0	0	0	0	0
ENSG00000145431	0	0	0	0	0	0	0	0	0	0
ENSG00000145439	0	0	0	0	0	0	0	0	0	0
ENSG00000145495	1	0	0	0	0	0	0	0	0	0
ENSG00000145632	0	0	1	0	0	0	0	0	0	0
ENSG00000145675	1	0	0	0	0	0	0	0	0	0
ENSG00000145708	0	0	0	0	0	0	0	0	0	0
ENSG00000145715	1	1	0	1	1	0	0	1	1	1
ENSG00000145730	1	1	0	0	0	0	0	0	0	0
ENSG00000145740	1	1	0	1	1	1	0	1	0	1
ENSG00000145741	1	1	1	1	1	1	1	1	1	1
ENSG00000145743	0	0	0	0	0	0	0	0	0	0
ENSG00000145780	1	0	1	1	1	1	1	0	0	0
ENSG00000145781	0	0	0	0	0	0	0	0	0	0
ENSG00000145819	0	0	0	0	0	0	0	1	0	0
ENSG00000145824	1	0	0	0	0	0	0	0	0	0
ENSG00000145860	0	0	1	0	0	1	0	0	0	0
ENSG00000145934	1	0	0	0	0	0	0	0	0	0
ENSG00000145979	0	0	0	0	0	0	0	0	0	0
ENSG00000145990	0	0	0	0	0	0	0	0	0	0
ENSG00000146072	1	0	0	0	0	0	0	0	0	0
ENSG00000146166	0	0	0	0	0	0	0	0	0	0
ENSG00000146221	0	0	0	0	0	0	0	0	0	1
ENSG00000146247	0	0	0	0	0	0	0	0	0	0
ENSG00000146373	0	0	0	0	0	0	0	0	0	0
ENSG00000146376	0	1	0	1	0	0	0	0	1	0
ENSG00000146576	0	0	0	0	0	0	0	0	0	0
ENSG00000146648	0	0	0	0	0	0	0	0	0	0
ENSG00000146684	0	0	0	0	0	0	0	0	0	0
ENSG00000146701	1	1	1	1	1	1	1	1	1	1
ENSG00000146842	0	0	0	0	0	0	0	0	0	0
ENSG00000146872	1	1	1	0	0	1	1	1	1	1
ENSG00000146909	0	0	0	0	0	0	0	0	0	0
ENSG00000147036	0	0	0	0	0	0	0	0	0	0
ENSG00000147044	0	0	0	0	0	0	0	0	0	0
ENSG00000147099	0	0	0	0	0	0	0	0	0	0
ENSG00000147145	0	0	0	0	0	0	0	0	0	0
ENSG00000147162	1	1	1	1	1	1	1	1	1	0
ENSG00000147234	0	0	0	0	0	0	0	0	0	0
ENSG00000147364	0	0	0	0	0	0	0	0	0	0
ENSG00000147416	1	1	1	1	1	1	1	1	1	1
ENSG00000147465	0	0	0	0	0	0	0	0	0	0
ENSG00000147488	0	0	0	0	0	0	0	0	0	0
ENSG00000147536	0	0	0	0	0	0	0	0	0	0
ENSG00000147576	0	0	0	0	1	0	1	0	1	0
[truncated: 1,075 more rows]
