# Supplementary material for: Conservation of core gene expression in vertebrate tissues
Source: J Biol. 2009 Apr 16;8(3):33. doi: 10.1186/jbiol130 (PMC2689434; doi:10.1186/jbiol130)
Supplement: Additional data file 7 — Feature matrix used to compare conservation of expression measures to other attributes of individual genes, with Spearman correlations and p-values. [file jbiol130-S7.xls]

## Sheet: 3074_measured_orthologs_feature
Ensembl gene ID	Ensembl Gene Description	Top bin classification	Average vs P ratio pearson	Median vs P ratio pearson	Minimum vs P ratio pearson	Average vs P pearson	Median vs P pearson	Minimum vs P pearson	HM vs P ratio pearson	C vs P ratio pearson	F vs P ratio pearson	HM vs P pearson	C vs P pearson	F vs P pearson	Median Shannon entropy	Median bit score	Mean bit score	Average HM expr level	Average C expr level	Average F expr level	Average P expr level	Max HM expr level	Max C expr level	Max F expr level	Max P expr level	HM bit	HC bit	HF bit	HP bit	MC bit	MF bit	MP bit	CF bit	CP bit	FP bit	HM entropy	C entropy	F entropy	P entropy	HM ratio CNS expression rank	HM ratio Intestine expression rank	HM ratio Heart expression rank	HM ratio Kidney expression rank	HM ratio Liver expression rank	HM ratio Eye expression rank	HM ratio Muscle expression rank	HM ratio Spleen expression rank	HM ratio Stomach expression rank	HM ratio Testis expression rank
ENSG00000000003	Tetraspanin-6 (Tspan-6) (Transmembrane 4 superfamily member 6) (T245 protein) (Tetraspanin TM4-D) (A15 homolog). [Source:Uniprot/SWISSPROT;Acc:O43657]	3	0.51093	0.50397	0.13995	0.44307	0.58977	0.12463	0.13995	0.88888	0.50397	0.12463	0.58977	0.6148	2.13201	301	322.3	3.70388	5.44777	6.14407	6.10646	5.15585	6.5396	6.63379	7.02261	466	299	367	275	301	371	276	324	245	299	2.00476	2.12424	2.25266	2.13978	3017	1706	3061	940	126	1128	3053	2866	1573	373
ENSG00000001167	Nuclear transcription factor Y subunit alpha (Nuclear transcription factor Y subunit A) (NF-YA) (CAAT-box DNA-binding protein subunit A). [Source:Uniprot/SWISSPROT;Acc:P23511]	2	0.33269	0.36049	-0.26226	0.36167	0.39775	0.067576	0.89985	0.36049	-0.26226	0.6197	0.39775	0.067576	2.1974	508	537.4	3.90458	4.66248	6.13052	5.30085	4.78921	5.18317	7.63438	6.33267	669	653	474	506	651	474	508	478	516	445	2.21679	2.2414	1.97352	2.178	634	2197	2169	967	1119	793	2241	2375	2710	258
ENSG00000001461	NIPA-like domain containing 3 [Source:RefSeq_peptide;Acc:NP_065181]	0	-0.17201	-0.19143	-0.30133	0.069198	0.15206	-0.20922	-0.023269	-0.19143	-0.30133	-0.20922	0.15206	0.26475	2.21011	432.2	432.2	2.80746	4.35908	5.08654	3.63574	3.57924	5.84343	5.66747	4.36804	481	690	550	339	444	377	215	560	338	328	2.20708	2.02789	2.21314	2.2297	267	1467	1763	915	2594	461	612	1872	3043	2278
ENSG00000001561	ectonucleotide pyrophosphatase/phosphodiesterase 4 (putative function) [Source:RefSeq_peptide;Acc:NP_055751]	0	0.061723	0.13174	-0.094012	0.27733	0.35836	0.097539	-0.094012	0.14744	0.13174	0.097539	0.35836	0.37609	2.08937	530.9	530.9	3.69508	4.97049	5.27125	3.68351	4.7066	7.31646	6.06562	5.22065	717	651	556	455	582	492	394	563	449	450	2.17353	1.56814	2.16816	2.01058	598	2351	1897	857	3048	751	170	1109	2390	2287
ENSG00000001626	Cystic fibrosis transmembrane conductance regulator (CFTR) (cAMP- dependent chloride channel). [Source:Uniprot/SWISSPROT;Acc:P13569]	0	0.24895	0.21775	0.16901	0.27062	0.21299	0.17613	0.36009	0.16901	0.21775	0.42273	0.21299	0.17613	2.00155	2079	1873.2	2.30382	2.72784	3.87858	3.20915	5.4012	4.5708	4.42909	4.01267	2323	2298	2267	1658	2085	2079	1437	2246	1204	1135	1.08676	1.82449	2.21841	2.1786	2786	5	2795	226	558	2879	2639	2682	310	139
ENSG00000002016	DNA repair protein RAD52 homolog. [Source:Uniprot/SWISSPROT;Acc:P43351]	0	0.38337	0.45448	-0.23955	0.44829	0.45505	0.056446	-0.23955	0.93517	0.45448	0.056446	0.83338	0.45505	1.99695	383	348.8	3.45569	2.94513	4.48925	4.39813	3.80998	5.23691	5.25337	6.42622	536	433	391	214	419	383	212	463	216	221	2.29028	1.58825	2.22625	1.76765	1584	1182	2409	1650	1280	1882	2180	918	419	1453
ENSG00000002822	Mitotic spindle assembly checkpoint protein MAD1 (Mitotic arrest deficient-like protein 1) (MAD1-like 1) (Mitotic checkpoint MAD1 protein-homolog) (HsMAD1) (hMAD1) (Tax-binding protein 181). [Source:Uniprot/SWISSPROT;Acc:Q9Y6D9]	0	-0.17558	-0.30437	-0.3273	-0.023396	-0.027651	-0.27243	-0.30437	-0.3273	0.10494	-0.027651	-0.27243	0.22989	2.23859	704	746.5	3.33532	4.19693	6.63007	3.57832	4.06901	4.65911	9.77417	4.11549	1031	903	674	566	931	704	608	817	651	580	2.21739	2.25981	1.1118	2.25979	2016	1471	806	2271	333	1643	2782	279	2415	310
ENSG00000003056	Cation-dependent mannose-6-phosphate receptor precursor (CD Man-6-P receptor) (CD-MPR) (46 kDa mannose 6-phosphate receptor) (MPR 46). [Source:Uniprot/SWISSPROT;Acc:P20645]	5	0.070541	0.10634	-0.36331	0.07949	0.19334	-0.27824	-0.36331	0.10634	0.46859	-0.27824	0.19334	0.32337	2.1947	241.82	241.82	4.65723	5.09049	6.47607	4.65224	5.62922	6.00434	7.05199	5.12512	526	365	244	122	363	252	122	234	124	66.2	2.17793	2.15989	2.21148	2.25442	2253	440	2452	138	758	2220	2410	821	399	2947
ENSG00000003137	Cytochrome P450 26B1 (EC 1.14.-.-) (P450 26A2) (P450 retinoic acid- inactivating 2) (P450RAI-2) (Retinoic-acid metabolizing cytochrome). [Source:Uniprot/SWISSPROT;Acc:Q9NR63]	0	-0.080682	-0.029441	-0.36111	-0.11636	-0.098603	-0.2255	-0.36111	0.1485	-0.029441	-0.098603	-0.2255	-0.024987	2.15043	678	695.9	2.39371	2.108	4.45923	2.93688	3.02834	2.65444	6.50505	4.14649	989	644	736	678	643	732	684	625	561	667	2.2298	2.20882	1.75032	2.09205	296	2490	2165	1057	1883	1132	1113	2179	2904	385
ENSG00000003987	Myotubularin-related protein 7 (EC 3.1.3.-). [Source:Uniprot/SWISSPROT;Acc:Q9Y216]	3	0.28419	0.34049	0.14382	0.38684	0.48543	0.13628	0.34049	0.14382	0.36826	0.48543	0.13628	0.53882	1.91323	759	840.6	2.19535	3.26511	4.59057	3.9992	4.07373	4.80617	6.15182	5.67652	752	736	700	523	1177	1130	758	1106	765	759	1.75994	1.94864	1.90098	1.92548	42	2746	3015	1015	1760	51	2673	2837	1390	592
ENSG00000003989	Low-affinity cationic amino acid transporter-2 (CAT-2) (CAT2). [Source:Uniprot/SWISSPROT;Acc:P52569]	0	-0.015067	-0.12213	-0.22123	0.12356	0.068563	-0.05782	0.29817	-0.12213	-0.22123	0.35994	0.068563	-0.05782	1.94286	926	878.5	2.81685	3.10613	3.95247	2.84036	4.18113	4.79238	4.90315	4.96813	1194	979	957	687	981	962	692	926	687	720	1.96615	1.91957	2.18099	1.69547	992	2586	2531	2599	71	103	67	2647	2341	673
ENSG00000004142	Polymerase delta interacting protein 2 (38 kDa DNA polymerase delta interaction protein) (p38). [Source:Uniprot/SWISSPROT;Acc:Q9Y2S7]	6	-0.0046231	-0.029697	-0.34861	0.019352	0.15175	-0.53957	0.36444	-0.34861	-0.029697	0.44588	-0.53957	0.15175	2.16251	614.6	614.6	4.78985	4.53231	7.18075	5.52667	5.51595	5.51715	7.9546	6.20812	723	615	630	585	615	632	582	608	573	583	2.16408	2.1391	2.16093	2.22899	2388	2278	562	172	222	2279	207	2927	1909	1307
ENSG00000004399	Plexin D1 precursor. [Source:Uniprot/SWISSPROT;Acc:Q9Y4D7]	0	0.68547	0.76892	0.37147	0.66575	0.75884	0.43043	0.91603	0.76892	0.37147	0.80796	0.75884	0.43043	2.19406	1984	2198.8	2.93625	4.32756	4.77258	4.52274	3.5484	5.53195	5.0404	5.4897	3561	2791	2003	1772	2771	1984	1759	1979	1717	1651	2.2637	2.09741	2.28132	2.12441	1177	1916	299	2092	1719	955	1189	1130	2731	2353
ENSG00000004455	Adenylate kinase isoenzyme 2, mitochondrial (EC 2.7.4.3) (ATP-AMP transphosphorylase). [Source:Uniprot/SWISSPROT;Acc:P54819]	3	0.18188	0.18052	0.093896	0.36066	0.27207	0.23681	0.27122	0.18052	0.093896	0.27207	0.23681	0.57311	2.0129	382.6	382.6	3.28932	6.10308	7.12343	6.82466	4.14616	7.3692	8.80414	8.28998	438	404	390	358	389	377	354	399	352	365	2.21964	2.04435	1.9262	1.98144	2281	880	2513	173	900	651	1472	1363	2705	2504
ENSG00000004487	Lysine-specific histone demethylase 1 (EC 1.-.-.-) (Amine oxidase flavin containing domain protein 2) (AOF2 protein) (BRAF35-HDAC complex protein BHC110). [Source:Uniprot/SWISSPROT;Acc:O60341]	2	0.24479	0.47293	-0.32441	0.3712	0.54683	-0.040232	0.47293	0.58584	-0.32441	0.54683	0.607	-0.040232	2.24227	1123	1114.8	3.81442	4.98837	6.05311	4.2399	4.28817	6.49826	6.48022	4.94817	1652	1171	946	1222	1177	946	1247	795	1123	869	2.26724	2.02634	2.26769	2.21731	1328	635	2711	2451	2776	1166	2161	837	1809	605
ENSG00000004700	ATP-dependent DNA helicase Q1 (DNA-dependent ATPase Q1). [Source:Uniprot/SWISSPROT;Acc:P46063]	0	-0.068522	-0.30047	-0.36554	0.19325	0.26001	-0.1117	-0.30047	-0.36554	0.46045	0.26001	-0.1117	0.43145	2.24861	658	743.9	2.98989	3.65797	4.68045	5.06821	3.60233	4.33125	5.14029	6.27026	1125	956	650	659	940	658	650	653	649	499	2.2506	2.24663	2.25679	2.10738	2639	1865	879	1093	2750	2911	1896	243	1246	1296
ENSG00000004809	solute carrier family 22, member 16 [Source:RefSeq_peptide;Acc:NP_149116]	0	-0.039968	-0.090409	-0.1403	-0.147	-0.17249	-0.31634	-0.090409	-0.1403	0.1108	-0.31634	-0.17249	0.047832	1.78082	594.5	594.5	2.03525	2.76681	4.95195	3.73455	6.12405	4.60469	6.99604	5.52515	573	695	689	541	473	474	386	802	665	647	0.496749	1.86618	1.70006	1.86157	1973	2631	2770	318	2065	2969	1006	132	981	2
ENSG00000005020	src family associated phosphoprotein 2 [Source:RefSeq_peptide;Acc:NP_003921]	3	0.15901	0.038063	-0.14304	0.53381	0.52853	0.3199	0.58202	0.038063	-0.14304	0.75299	0.52853	0.3199	2.12539	398	399.7	3.53057	4.56193	5.28733	5.13555	4.39412	5.56745	6.0923	6.79074	676	414	410	377	398	402	375	322	305	318	2.1709	2.07989	2.18539	1.9559	1900	426	3026	352	2351	3064	2450	122	1077	764
ENSG00000005108	Thrombospondin type-1 domain-containing protein 7A Precursor [Source:UniProtKB/Swiss-Prot;Acc:Q9UPZ6]	0	0.81855	0.82098	0.776	0.80238	0.79362	0.76145	0.85866	0.776	0.82098	0.85206	0.76145	0.79362	2.15764	2610	2532.6	2.41906	2.59596	4.36386	3.88534	3.22532	3.49533	5.53266	5.77546	3043	2698	2610	2067	2848	2797	2061	2790	2357	2055	2.18545	2.19802	2.12983	1.80285	278	2567	954	897	1775	346	1292	2817	3010	2796
ENSG00000005156	DNA ligase III (EC 6.5.1.1) (Polydeoxyribonucleotide synthase [ATP]). [Source:Uniprot/SWISSPROT;Acc:P49916]	0	-0.049816	-0.10196	-0.25834	-0.11503	-0.23343	-0.33841	-0.25834	-0.10196	0.21085	-0.33841	0.22673	-0.23343	2.26704	1324	1288	2.78641	3.97457	5.90319	5.04092	3.57961	4.54584	6.33741	5.33079	1674	1498	1333	1071	1452	1324	1052	1353	1070	1053	2.23008	2.25596	2.27811	2.2822	2189	997	2744	1675	1525	1872	967	1480	298	286
ENSG00000005981	Ankyrin repeat and SOCS box protein 4 (ASB-4). [Source:Uniprot/SWISSPROT;Acc:Q9Y574]	0	0.58803	0.58177	0.5544	0.15034	0.13723	0.059041	0.62792	0.5544	0.58177	0.25474	0.059041	0.13723	1.95765	502	477.1	1.4535	3.01848	3.6552	3.37631	2.81132	4.86541	6.52811	4.23689	833	687	514	269	661	509	262	502	266	268	2.05058	1.86472	1.23495	2.14816	2019	2383	631	599	555	3017	69	1356	2009	1443
ENSG00000006007	membrane interacting protein of RGS16 [Source:RefSeq_peptide;Acc:NP_057725]	2	-0.12092	-0.33669	-0.39526	0.01798	0.12061	-0.43143	0.36919	-0.39526	-0.33669	0.36476	-0.43143	0.12061	2.22874	379	396.5	4.49054	4.73523	5.44434	5.15777	5.13791	5.19861	6.06412	5.94444	575	434	374	352	379	363	399	387	347	355	2.21881	2.2433	2.22251	2.23497	630	648	278	1467	2704	2164	452	2944	1892	2253
ENSG00000006114	AP1 gamma subunit-binding protein 1 (Gamma-synergin). [Source:Uniprot/SWISSPROT;Acc:Q9UMZ2]	0	0.15973	0.25215	-0.10436	0.25454	0.30649	0.042617	-0.10436	0.33139	0.25215	0.042617	0.4145	0.30649	2.25099	1082.2	1082.2	3.63317	4.39099	4.74514	4.91594	3.98954	4.91649	5.43206	5.69738	2205	1865	354	1063	1760	352	1093	600	1107	423	2.27421	2.2664	2.23558	2.19414	778	2428	2335	1218	1414	2356	674	1481	2887	684
ENSG00000006125	Adapter-related protein complex 2 beta 1 subunit (Beta-adaptin) (Plasma membrane adaptor HA2/AP2 adaptin beta subunit) (Clathrin assembly protein complex 2 beta large chain) (AP105B). [Source:Uniprot/SWISSPROT;Acc:P63010]	3	0.39636	0.42713	0.13219	0.4251	0.31642	0.2765	0.62977	0.42713	0.13219	0.68238	0.2765	0.31642	2.20586	1826	1809	4.4312	4.36883	5.61421	5.02722	5.02087	5.33508	6.14221	6.19842	1875	1858	1826	1754	1865	1831	1758	1826	1749	1748	2.25973	2.18148	2.23023	2.12285	316	2145	1627	2522	1889	710	1303	2131	1681	637
ENSG00000006282	sperm protein SSP411 [Source:RefSeq_peptide;Acc:NP_073738]	0	-0.1286	-0.11678	-0.19823	-0.16889	-0.16672	-0.1928	-0.11678	-0.070774	-0.19823	-0.16672	-0.1928	-0.14716	2.22377	841	891.6	3.27855	4.46597	5.9925	3.16172	3.8554	5.74358	6.72551	3.83677	1404	888	831	851	877	805	841	822	805	792	2.24744	2.01874	2.20009	2.25214	2207	2073	505	388	1114	1281	1698	2536	2166	389
ENSG00000006451	Ras-related protein Ral-A. [Source:Uniprot/SWISSPROT;Acc:P11233]	4	0.25145	0.05693	0.02158	0.33389	0.26493	0.21016	0.05693	0.67583	0.02158	0.26493	0.5266	0.21016	2.20924	375.8	375.8	4.30803	4.93486	6.56926	5.16662	4.72806	6.29142	7.29362	5.9873	406	363	399	378	364	401	377	358	338	374	2.25881	2.08822	2.21888	2.1996	1665	284	405	2606	1800	2023	795	2357	328	1293
ENSG00000006459	JmjC domain-containing histone demethylation protein 1D [Source:UniProtKB/Swiss-Prot;Acc:Q6ZMT4]	0	-0.053935	-0.019208	-0.16971	0.18668	0.16015	-0.18708	-0.019208	0.027116	-0.16971	0.16015	0.58698	-0.18708	2.27065	773.4	945.72	3.56705	4.40224	4.7298	3.88398	3.92558	5.16462	5.22655	4.19807	1598	1441	732	804.9	1305	660	737.9	743	773.4	662	2.27891	2.22684	2.2624	2.27978	1623	1368	519	2734	1123	1911	579	1667	1963	1069
ENSG00000006530	multiple substrate lipid kinase [Source:RefSeq_peptide;Acc:NP_060708]	2	0.0014698	0.0061273	-0.064059	-0.063321	-0.071324	-0.11111	0.062341	-0.064059	0.0061273	-0.11111	-0.0075277	-0.071324	2.19689	547	573.7	3.62308	4.96578	5.35984	4.96126	4.26259	5.95647	5.66355	5.87309	786	647	545	520	645	547	516	557	509	465	2.23773	2.14014	2.26975	2.15605	352	1298	541	218	2280	878	2619	1563	2037	1836
ENSG00000006625	Gamma-glutamylcyclotransferase (EC 2.3.2.4)(Cytochrome c-releasing factor 21) [Source:UniProtKB/Swiss-Prot;Acc:O75223]	0	0.16108	-0.062533	-0.10194	0.069042	0.046064	-0.35852	-0.10194	-0.062533	0.64772	-0.35852	0.046064	0.51959	2.19134	204	216.8	2.9679	4.40338	4.70653	2.85273	3.13259	6.4182	5.52119	3.67105	328	241	186	201	231	180	210	200	204	187	2.29215	1.76934	2.21236	2.17032	1479	1017	1611	1053	1860	2782	1116	1495	905	1793
ENSG00000006715	Vacuolar assembly protein VPS41 homolog (S53). [Source:Uniprot/SWISSPROT;Acc:P49754]	3	-0.07993	-0.1218	-0.35444	0.023904	-0.025846	-0.14757	-0.1218	0.23645	-0.35444	-0.14757	0.24513	-0.025846	2.26122	1414	1375.4	4.25778	4.95761	5.99612	4.67543	4.86957	5.55318	6.28525	5.12095	1694	1583	1420	1172	1577	1415	1165	1414	1166	1148	2.25931	2.22396	2.27156	2.26314	348	1115	1884	1560	1042	1624	2134	1816	962	2670
ENSG00000006744	Zinc phosphodiesterase ELAC protein 2 (EC 3.1.26.11) (Ribonuclease Z 2) (RNase Z 2) (tRNase Z 2) (tRNA 3 endonuclease 2) (ElaC homolog protein 2) (Heredity prostate cancer protein 2). [Source:Uniprot/SWISSPROT;Acc:Q9BQ52]	2	-0.1284	-0.27164	-0.3772	-0.054175	0.1803	-0.5533	-0.27164	0.26365	-0.3772	-0.5533	0.21048	0.1803	2.2544	815.9	815.9	3.50419	4.80145	5.56066	5.14234	3.68756	5.37013	5.82496	6.8688	1367	899	608	934	907	617	917	583	784	543	2.29542	2.22835	2.28044	1.79648	1393	871	1330	1955	1977	1879	886	1395	1012	2007
ENSG00000006831	Adiponectin receptor protein 2 (Progestin and adipoQ receptor family member II). [Source:Uniprot/SWISSPROT;Acc:Q86V24]	6	0.062734	0.024835	-0.47492	0.18721	0.097634	-0.0078401	0.63829	-0.47492	0.024835	0.47184	0.097634	-0.0078401	2.1129	669	659.2	4.63209	5.54957	6.41442	6.36344	5.60703	6.43772	7.46597	7.71575	758	686	669	613	677	671	616	672	619	611	2.18157	2.1636	2.06219	1.98785	1886	259	1480	1350	162	1861	613	2767	1840	2472
ENSG00000007001	Uridine phosphorylase 2 (EC 2.4.2.3) (UrdPase 2) (UPase 2). [Source:Uniprot/SWISSPROT;Acc:O95045]	2	0.48694	0.48875	0.065703	0.55615	0.54966	0.27412	0.90638	0.48875	0.065703	0.84468	0.54966	0.27412	1.82497	474	475	2.08423	2.86217	5.63501	3.74967	3.99806	4.35354	7.08496	7.8951	566	479	479	452	479	471	457	474	441	452	1.67336	1.99412	1.97658	0.660533	419	3047	2801	36	42	2544	2668	2334	521	863
ENSG00000007080	Coiled-coil domain-containing protein 124 [Source:UniProtKB/Swiss-Prot;Acc:Q96CT7]	3	0.35111	0.15168	0.092577	0.45411	0.6145	0.089045	0.80908	0.15168	0.092577	0.65878	0.089045	0.6145	2.21205	325	324.4	3.85978	5.19762	6.47073	5.55055	4.31289	5.89877	6.85521	6.61201	377	360	325	285	343	331	273	355	300	295	2.26832	2.18316	2.24095	2.1684	874	2371	1284	778	1817	2391	504	2719	2067	960
ENSG00000007168	Platelet-activating factor acetylhydrolase IB alpha subunit (PAF acetylhydrolase 45 kDa subunit) (PAF-AH 45 kDa subunit) (PAF-AH alpha) (PAFAH alpha) (Lissencephaly-1 protein) (LIS-1). [Source:Uniprot/SWISSPROT;Acc:P43034]	6	0.36014	0.12117	0.072408	0.2808	0.23362	0.030495	0.072408	0.12117	0.88683	0.030495	0.23362	0.57828	2.09643	833	822.7	5.16334	6.05021	6.96205	5.85873	6.09077	6.95691	8.44147	7.52708	843	845	836	800	839	833	795	835	801	800	2.15618	2.21592	2.03667	1.94852	160	925	250	2689	2270	413	209	2052	2354	2396
ENSG00000007520	UPF0293 protein C16orf42 [Source:UniProtKB/Swiss-Prot;Acc:Q9UJK0]	0	0.077899	0.086492	-0.26088	0.19285	0.24618	-0.2216	0.086492	0.40808	-0.26088	0.55398	-0.2216	0.24618	2.2171	340	346.2	3.83193	3.94232	6.28273	3.83494	4.13241	4.78059	8.40999	4.13569	473	319	348	306	335	374	310	346	311	340	2.2701	2.16453	1.70395	2.26967	2150	2163	714	1194	848	2757	832	2405	705	2439
ENSG00000007944	Ubiquitin ligase MYLIP (EC 6.3.2.-) (Myosin regulatory light chain interacting protein) (MIR). [Source:Uniprot/SWISSPROT;Acc:Q8WY64]	0	-0.068664	-0.087703	-0.37911	0.16176	0.20661	-0.12748	-0.37911	-0.087703	0.26082	0.20661	-0.12748	0.40615	2.20799	699	658.1	3.15007	5.41534	4.97001	5.03582	3.99867	6.45894	5.70002	5.65391	774	830	774	516	745	699	454	777	506	506	2.1954	2.0936	2.22058	2.24572	2831	2061	2865	786	3042	851	259	539	1348	1652
ENSG00000007952	NADPH oxidase homolog 1 (NOX-1) (NOH-1) (NADH/NADPH mitogenic oxidase subunit P65-MOX) (Mitogenic oxidase 1) (MOX1). [Source:Uniprot/SWISSPROT;Acc:Q9Y5S8]	0	0.010831	-0.29995	-0.37625	0.023178	-0.23133	-0.32604	-0.29995	-0.37625	0.70869	-0.23133	-0.32604	0.62691	2.12004	735	741.9	1.89718	3.80919	4.51859	3.84325	2.96814	4.93312	5.66703	6.10844	990	773	761	671	759	735	663	725	659	683	2.16593	2.11045	2.12963	1.60988	2139	54	1783	2265	1453	2158	1380	286	2092	613
ENSG00000008018	Proteasome subunit beta type 1 (EC 3.4.25.1) (Proteasome component C5) (Macropain subunit C5) (Multicatalytic endopeptidase complex subunit C5) (Proteasome gamma chain). [Source:Uniprot/SWISSPROT;Acc:P20618]	5	0.080389	0.042069	-0.33506	-0.15305	0.03417	-0.78346	-0.33506	0.042069	0.53416	-0.78346	0.29013	0.03417	2.18974	386	382.4	4.92393	5.45807	6.89319	4.66969	5.35002	6.33357	7.68144	5.56387	448	403	348	386	410	348	387	346	387	361	2.27426	2.14471	2.18044	2.19903	2137	1793	853	1487	473	2037	931	1697	895	2523
ENSG00000008196	Transcription factor AP-2 beta (AP2-beta) (Activating enhancer-binding protein 2 beta). [Source:Uniprot/SWISSPROT;Acc:Q92481]	0	0.76378	0.85156	0.5834	0.50033	0.47924	0.4401	0.85156	0.5834	0.85637	0.47924	0.4401	0.58166	1.94741	738	756.2	2.59109	2.8402	4.48965	3.2632	3.16838	4.79144	7.18919	4.06389	904	893	749	692	915	728	699	738	694	550	2.26561	1.70428	1.36403	2.19055	647	2498	2506	1070	1783	284	1800	847	1521	1536
ENSG00000008256	Cytohesin-3 (ARF nucleotide-binding site opener 3) (ARNO3 protein) (General receptor of phosphoinositides 1) (Grp1). [Source:Uniprot/SWISSPROT;Acc:O43739]	2	0.10899	0.017598	-0.26416	0.17954	0.23003	-0.1586	0.017598	-0.26416	0.57352	0.23003	-0.1586	0.46719	2.13117	760	760	4.18943	4.5062	5.48311	4.60587	4.69144	5.61404	6.30987	6.05482	806	760	767	741	761	770	743	761	734	757	2.24935	2.10853	2.15381	2.00848	1824	2412	775	2874	2869	392	2052	494	572	1169
ENSG00000008311	Alpha-aminoadipic semialdehyde synthase, mitochondrial precursor (LKR/SDH) [Includes: Lysine ketoglutarate reductase (EC 1.5.1.8) (LOR) (LKR); Saccharopine dehydrogenase (EC 1.5.1.9) (SDH)]. [Source:Uniprot/SWISSPROT;Acc:Q9UDR5]	0	0.52864	0.5425	0.38592	0.3839	0.3303	0.31019	0.38592	0.65751	0.5425	0.31019	0.3303	0.51121	2.07939	1395	1367.4	3.535	3.17166	6.36315	6.34119	5.65059	3.92991	7.07733	7.82812	1640	1417	1400	1216	1401	1395	1204	1487	1250	1264	1.61339	2.2119	2.21486	1.94688	2204	3043	1132	33	36	300	2943	2466	269	1777
ENSG00000008405	cryptochrome 1 (photolyase-like) [Source:RefSeq_peptide;Acc:NP_004066]	2	0.097102	-0.22934	-0.25163	0.13986	0.034296	-0.2845	-0.25163	0.77227	-0.22934	-0.2845	0.66977	0.034296	2.13549	1079	1051.4	3.37097	5.21803	5.83408	5.96359	4.68767	6.29078	6.26276	7.15444	1176	1117	1079	961	1120	1085	965	1129	955	927	2.1094	2.16158	2.26593	2.06573	1041	872	2804	1481	1841	1734	762	1652	2129	122
ENSG00000008710	Polycystin-1 precursor (Autosomal dominant polycystic kidney disease protein 1). [Source:Uniprot/SWISSPROT;Acc:P98161]	0	0.44915	0.41651	0.20372	0.45057	0.50682	0.25142	0.41651	0.20372	0.72722	0.50682	0.25142	0.59346	2.2397	3744	3703.6	4.29812	3.55935	4.93154	3.58286	5.03418	4.1225	5.46142	4.09027	6741	4429	3744	2331	4427	3751	2293	4554	2482	2284	2.18813	2.22416	2.25524	2.26687	847	2669	262	3056	1990	521	1102	247	2572	2714
ENSG00000008838	Thyroid hormone receptor-associated protein complex 100 kDa component (Trap100) (Thyroid hormone receptor associated protein 4) (Vitamin D3 receptor-interacting protein complex component DRIP100) (Activator- recruited cofactor 100 kDa component) (ARC100). [Source:Uniprot/SWISSPROT;Acc:O75448]	2	0.21803	0.26206	0.049414	0.26625	0.37043	-0.053687	0.34262	0.049414	0.26206	-0.053687	0.37043	0.48201	2.25113	1531	1525.5	3.85944	3.91048	5.78806	4.63274	4.22973	4.42263	6.29485	5.44665	1854	1653	1550	1380	1630	1531	1376	1543	1385	1353	2.27499	2.26543	2.23682	2.22206	1076	2397	755	2668	2087	1136	638	1937	2120	649
ENSG00000009335	Ubiquitin-protein ligase E3C (EC 6.3.2.-). [Source:Uniprot/SWISSPROT;Acc:Q15386]	2	-0.035613	-0.14132	-0.16655	0.203	0.13732	0.022652	-0.14132	0.20103	-0.16655	0.13732	0.44901	0.022652	2.25048	1839	1753.5	3.51596	4.15099	5.87338	4.2447	4.22805	4.50634	6.9379	4.73203	2041	1967	1866	1475	1931	1839	1477	1925	1518	1496	2.2541	2.2787	2.1904	2.24686	1531	875	1733	2476	2199	1384	274	921	1579	2136
ENSG00000009954	Bromodomain adjacent to zinc finger domain protein 1B (Williams-Beuren syndrome chromosome region 9 protein) (WBRS9) (Williams syndrome transcription factor) (hWALP2). [Source:Uniprot/SWISSPROT;Acc:Q9UIG0]	0	0.21714	0.21409	-0.13293	-0.096859	0.029822	-0.48455	-0.13293	0.57026	0.21409	-0.48455	0.029822	0.16415	2.24956	1444	1653.1	3.99272	4.61848	5.2099	4.434	4.38765	5.26054	5.83868	5.00424	2722	2302	1461	1360	2249	1419	1354	1444	1321	899	2.26545	2.24259	2.25652	2.23781	1420	1640	819	2477	744	1140	653	1912	2881	2664
ENSG00000010017	Ran-binding protein 9 (RanBP9) (RanBP7) (Ran-binding protein M) (RanBPM) (BPM90) (BPM-L). [Source:Uniprot/SWISSPROT;Acc:Q96S59]	5	0.62325	0.66833	0.32732	0.50805	0.57991	0.22513	0.8741	0.66833	0.32732	0.7191	0.57991	0.22513	2.12379	954	988.4	4.7805	4.26682	7.07268	5.68861	6.00527	5.28972	7.66151	7.05266	1295	1119	914	958	1114	908	954	875	909	838	2.12344	2.12414	2.23651	2.05288	1443	1624	623	2754	1767	2362	291	733	1694	129
ENSG00000010072	Zinc finger RAD18 domain-containing protein C1orf124 [Source:UniProtKB/Swiss-Prot;Acc:Q9H040]	2	0.67058	0.78166	0.40061	0.52234	0.63783	0.052155	0.78166	0.40061	0.82946	0.63783	0.052155	0.87705	2.21784	397.8	397.8	3.64079	4.35557	6.00733	3.91145	3.94698	5.15452	6.95493	4.46472	546	475	406	338	405	381	339	409	337	342	2.28486	2.17757	2.15096	2.25812	1542	1801	968	1533	855	2624	1746	1594	501	677
ENSG00000010165	Putative methyltransferase KIAA0859 (EC 2.1.1.-) [Source:UniProtKB/Swiss-Prot;Acc:Q8N6R0]	0	0.13055	-0.069025	-0.17744	0.19239	-0.01763	-0.062055	-0.069025	-0.17744	0.63811	-0.062055	-0.01763	0.65685	2.24712	805	770.2	2.86693	3.18367	5.02039	3.65903	3.23399	3.72117	5.82315	4.47192	1255	958	857	563	961	848	376	805	522	557	2.28559	2.25822	2.23602	2.19859	1753	1601	2614	1286	1110	475	1489	652	2205	1819
ENSG00000010256	Ubiquinol-cytochrome-c reductase complex core protein I, mitochondrial precursor (EC 1.10.2.2). [Source:Uniprot/SWISSPROT;Acc:P31930]	6	0.56287	0.71026	0.049207	0.59505	0.76129	0.23956	0.71026	0.049207	0.92914	0.76129	0.23956	0.7843	1.97893	623	646.6	4.98357	6.93124	8.08028	6.45302	6.167	8.06893	9.80685	8.19274	862	674	596	614	679	587	623	598	628	605	2.06492	2.04433	1.90972	1.91353	2463	1314	73	244	740	2717	152	3024	1939	2438
ENSG00000010810	Proto-oncogene tyrosine-protein kinase Fyn (EC 2.7.1.112) (p59-Fyn) (Protooncogene Syn) (SLK). [Source:Uniprot/SWISSPROT;Acc:P06241]	0	0.27106	0.43026	-0.26294	0.22634	0.32171	-0.076354	0.43026	-0.26294	0.64586	0.32171	-0.076354	0.43366	2.10129	1016.2	1016.2	3.28338	3.98639	5.43794	3.20652	4.14561	5.24725	6.34243	4.92984	1033	1090	1074	986	1020	1004	917	1073	978	987	2.16977	2.08609	2.11649	1.88187	178	2071	380	2757	1837	1177	2247	87	2214	1124
ENSG00000011021	Chloride channel protein 6 (ClC-6). [Source:Uniprot/SWISSPROT;Acc:P51797]	0	0.19352	0.14813	-0.019874	0.20373	0.21111	0.1626	0.14813	0.4523	-0.019874	0.1626	0.21111	0.23748	2.22658	1399	1360.5	3.33705	3.20262	5.51564	4.45111	4.32972	3.81923	6.22695	5.07892	1707	1636	1412	1140	1622	1399	1127	1452	1117	993	2.16747	2.22112	2.23204	2.23539	183	2869	1255	962	2796	282	2072	2721	2080	1108
ENSG00000011028	mannose receptor, C type 2 [Source:RefSeq_peptide;Acc:NP_006030]	0	0.055863	0.18067	-0.48374	0.061006	0.24725	-0.52601	0.18067	0.47067	-0.48374	0.24725	0.46178	-0.52601	2.13737	1889.9	1889.9	2.59436	3.56093	4.89995	3.41788	3.14925	4.57821	5.76114	5.10653	2825	2309	1914	1484	2224	1857	1450	1989	1465	1382	2.2409	2.12835	2.14638	1.87053	1728	953	361	1673	798	318	1783	1968	3035	1439
ENSG00000011105	Tetraspanin-9 (Tspan-9) (Tetraspan NET-5). [Source:Uniprot/SWISSPROT;Acc:O75954]	0	-0.083683	-0.11083	-0.32685	-0.2371	-0.20101	-0.78887	0.18663	-0.11083	-0.32685	0.2786	-0.20101	-0.78887	2.17508	386.9	386.9	3.17203	4.08742	4.54903	6.11281	3.93234	4.92458	5.19625	8.06318	492	357	427	397	358	431	396	360	300	351	2.20574	2.14441	2.21342	1.81734	948	2990	211	359	834	472	2601	2115	2389	2505
ENSG00000011114	BTB/POZ domain containing protein 7. [Source:Uniprot/SWISSPROT;Acc:Q9P203]	2	0.64041	0.84074	0.18549	0.49715	0.54153	0.38721	0.84074	0.18549	0.895	0.38721	0.56271	0.54153	2.23787	1531.6	1531.6	3.18698	4.26367	4.89547	4.2202	3.46654	4.866	5.82927	4.84002	1519	1716	1618	1110	1740	1659	1217	1986	1374	1377	2.29017	2.22169	2.20557	2.25405	2372	2358	1121	1420	1068	1803	1290	2038	2033	838
ENSG00000011143	Meckel syndrome type 1 protein [Source:UniProtKB/Swiss-Prot;Acc:Q9NXB0]	0	-0.24725	-0.23507	-0.57544	-0.37386	-0.35616	-0.68577	-0.23507	-0.57544	0.068751	-0.35616	-0.68577	-0.079635	2.22149	492	513.6	2.04757	4.46996	4.3157	3.86316	2.46034	5.04257	5.31617	4.64221	754	492	496	475	466	637	592	362	373	489	2.28176	2.23328	2.11728	2.2097	1391	1952	1064	1724	1735	1034	2313	570	2199	580
ENSG00000011258	mbt domain containing 1 [Source:RefSeq_peptide;Acc:NP_060113]	0	0.0030785	-0.12619	-0.40971	0.17453	0.13977	-0.19052	-0.12619	-0.40971	0.54514	0.13977	-0.19052	0.57433	2.23457	885	925.8	3.20223	4.3722	5.33611	3.2812	4.10092	4.99734	6.27889	3.84926	849	765	777	717	1183	1167	895	1178	842	885	2.22246	2.25522	2.15197	2.24668	1856	1295	2703	1094	1531	1885	2409	824	1699	261
ENSG00000011376	Probable leucyl-tRNA synthetase, mitochondrial precursor (EC 6.1.1.4) (Leucine--tRNA ligase) (LeuRS). [Source:Uniprot/SWISSPROT;Acc:Q15031]	0	0.10729	-0.037454	-0.12016	0.024002	0.013008	-0.35807	-0.037454	-0.12016	0.47949	-0.35807	0.013008	0.41707	2.25827	1229.1	1229.1	3.1417	3.23097	4.66743	3.8094	3.69593	3.65484	5.00398	5.70563	1633	1357	1259	1076	1285	1217	1067	1285	1078	1034	2.25921	2.25734	2.26875	1.83922	841	1112	1624	375	2532	1987	1504	2415	707	2477
ENSG00000011405	Phosphatidylinositol-4-phosphate 3-kinase C2 domain-containing alpha polypeptide (EC 2.7.1.154) (Phosphoinositide 3-Kinase-C2-alpha) (PtdIns-3-kinase C2 alpha) (PI3K-C2alpha). [Source:Uniprot/SWISSPROT;Acc:O00443]	2	0.69309	0.77169	0.49884	0.467	0.40918	0.35925	0.77169	0.80875	0.49884	0.35925	0.40918	0.63256	2.24847	2233	2162.4	3.5502	4.23501	6.64076	5.19505	3.74823	4.72482	7.07284	6.05145	3018	2538	2277	1680	2462	2233	1677	2314	1717	1708	2.29369	2.24365	2.25329	2.18559	1683	829	1696	1043	1556	977	2146	2019	1677	899
ENSG00000011677	Gamma-aminobutyric-acid receptor alpha-3 subunit precursor (GABA(A) receptor). [Source:Uniprot/SWISSPROT;Acc:P34903]	3	0.91403	0.9151	0.89103	0.86151	0.86643	0.81915	0.93596	0.89103	0.9151	0.89896	0.81915	0.86643	1.79716	722	748.7	2.15094	2.77331	4.56923	2.99416	4.07494	4.81547	6.52869	4.87007	947	779	722	693	778	721	691	758	714	684	1.79799	1.74368	1.79634	1.80849	41	2890	1263	2003	2325	143	960	2303	2865	1102
ENSG00000012232	Exostosin-like 3 (EC 2.4.1.223) (Glucuronyl-galactosyl-proteoglycan 4- alpha-N-acetylglucosaminyltransferase) (Putative tumor suppressor protein EXTL3) (Multiple exostosis-like protein 3) (Hereditary multiple exostoses gene isolog) (EXT-related protein 1) [Source:Uniprot/SWISSPROT;Acc:O43909]	2	0.45706	0.67558	-0.057689	0.56496	0.57054	0.35947	0.67558	-0.057689	0.75329	0.57054	0.35947	0.76485	2.20109	1567	1615.5	2.91509	4.97133	6.01548	4.36824	3.75015	5.57901	6.81281	5.38064	1838	1742	1560	1561	1728	1550	1565	1631	1567	1413	2.21005	2.24607	2.19213	2.08952	219	2077	426	2707	1202	416	1076	2290	2808	1929
ENSG00000012660	homolog of yeast long chain polyunsaturated fatty acid elongatio [Source:RefSeq_peptide;Acc:NP_068586]	2	-0.19832	-0.25157	-0.25914	-0.10877	-0.055097	-0.33012	-0.084251	-0.25157	-0.25914	0.058898	-0.055097	-0.33012	1.97413	500	477.8	5.0299	5.83536	7.20113	3.13114	6.49118	7.69543	8.39969	4.88953	605	537	500	386	536	500	389	543	400	382	2.04504	1.82832	2.0553	1.90322	555	1767	2160	1991	97	1007	3040	1189	2989	1326
ENSG00000012963	Putative E3 ubiquitin-protein ligase UBR7 (EC 6.3.2.-)(N-recognin-7) [Source:UniProtKB/Swiss-Prot;Acc:Q8N806]	3	0.43392	0.44379	0.4014	0.38186	0.4054	0.13928	0.45657	0.4014	0.44379	0.4054	0.13928	0.60091	2.22929	517.7	517.7	3.9959	4.5327	6.31153	5.2014	4.53584	5.27441	7.1781	5.80296	782	561	548	427	560	547	438	482	385	447	2.26699	2.20595	2.21803	2.24055	1259	894	1681	1729	2718	1485	2436	648	1950	491
ENSG00000013288	Epididymis-specific alpha-mannosidase precursor (EC 3.2.1.24) (Mannosidase alpha class 2B member 2). [Source:Uniprot/SWISSPROT;Acc:Q9Y2E5]	0	0.21254	0.26913	-0.10682	-0.0063558	-0.050224	-0.11987	-0.10682	0.26913	0.47531	-0.050224	-0.11987	0.15102	2.23449	1126	1169.61	3.95957	3.62883	5.9728	2.49764	4.27393	4.42507	6.51036	3.21879	1563	1354	1074	1088	1257	1043	1058	1154	1126	979.1	2.26842	2.16242	2.23463	2.23435	2114	1651	1866	1315	1242	1148	2925	1287	780	2689
ENSG00000013293	solute carrier family 7 (cationic amino acid transporter, y+ system), member 14 [Source:RefSeq_peptide;Acc:NP_066000]	0	0.72866	0.73722	0.66366	0.67785	0.71064	0.58693	0.7851	0.73722	0.66366	0.58693	0.73599	0.71064	2.08	1101	1142.9	1.68936	3.45131	5.08855	3.04874	2.828	5.99415	6.54453	3.80909	1425	1335	1029	1070	1375	1024	1119	1026	1101	925	2.14424	1.46571	2.01576	2.19667	132	2596	1023	1439	2322	364	1008	1737	2282	1602
ENSG00000013364	Major vault protein (MVP) (Lung resistance-related protein). [Source:Uniprot/SWISSPROT;Acc:Q14764]	3	0.62098	0.59296	0.50013	0.55141	0.52382	0.51847	0.76984	0.50013	0.59296	0.52382	0.51847	0.61195	2.12878	1102	1140.9	3.52517	4.81941	7.26051	6.02798	4.14707	5.4317	9.54606	7.18763	1552	1138	1102	1110	1124	1089	1101	1056	1067	1070	2.21347	2.24022	1.51233	2.04408	2509	370	3028	901	1467	1508	3036	1360	722	2772
ENSG00000013503	DNA-directed RNA polymerase III subunit 127.6 kDa polypeptide (EC 2.7.7.6) (RNA polymerase III subunit 2) (RPC2). [Source:Uniprot/SWISSPROT;Acc:Q9NW08]	0	0.086506	0.063465	-0.13694	0.085347	0.039269	-0.21456	-0.13694	0.063465	0.33299	0.039269	-0.21456	0.43133	2.26435	2130	2137.9	3.02419	3.79433	5.75921	2.55255	3.20504	4.34009	6.24469	3.53105	2277	2192	2116	2134	2192	2113	2130	2084	2103	2038	2.28765	2.25583	2.27288	2.14857	1049	1758	2391	1513	1362	1203	2058	1138	2984	1719
ENSG00000013810	Transforming acidic coiled-coil-containing protein 3 (ERIC-1). [Source:Uniprot/SWISSPROT;Acc:Q9Y6A5]	0	0.35604	0.27447	-0.04722	0.44712	0.32024	0.14011	0.27447	-0.04722	0.84088	0.14011	0.32024	0.88099	1.91217	398.8	411.47	3.7283	3.44507	5.3938	3.8906	4.79796	4.29557	7.9386	6.05156	571	542	466	276	398.8	382.9	239	659	288	292	2.12058	2.16488	1.49511	1.70375	2572	285	1998	3001	1240	2530	2032	94	1317	190
ENSG00000014123	UPF0555 protein KIAA0776 [Source:UniProtKB/Swiss-Prot;Acc:O94874]	2	0.014043	-0.057	-0.12541	0.003254	-0.034707	-0.035023	0.22454	-0.057	-0.12541	-0.035023	0.079493	-0.034707	2.26396	1028	1074.4	4.7699	4.03098	5.94099	5.30394	4.95109	4.51749	6.38613	6.25516	1404	1176	1013	984	1168	1009	980	1070	1028	912	2.29383	2.26397	2.26395	2.1685	2309	2133	1065	1544	1445	1457	2095	1405	1194	2189
ENSG00000014216	Calpain-1 catalytic subunit (EC 3.4.22.52) (Calpain-1 large subunit) (Calcium-activated neutral proteinase 1) (CANP 1) (Calpain mu-type) (muCANP) (Micromolar-calpain). [Source:Uniprot/SWISSPROT;Acc:P07384]	2	0.33637	0.37104	-0.096884	0.13803	0.20487	-0.29184	0.37104	0.73494	-0.096884	0.20487	0.50105	-0.29184	2.20633	1021.1	1021.1	3.32654	5.2175	6.29479	3.83349	3.97124	6.01395	6.89783	5.0074	1181	1036	1176	973	926	1023	878	1001	1071	946	2.20099	2.21168	2.22211	2.0942	2650	218	1542	2900	1745	855	347	1433	354	2919
ENSG00000014824	solute carrier family 30 (zinc transporter), member 9 [Source:RefSeq_peptide;Acc:NP_006336]	2	0.14215	0.058388	-0.27742	0.20509	0.25985	-0.10033	-0.27742	0.058388	0.64549	0.25985	-0.10033	0.45573	2.16064	823	705.8	4.78014	4.47418	6.66323	3.52473	5.33836	5.66318	7.55245	4.6456	982	842	834	472	823	828	466	857	478	476	2.23869	2.14121	2.18007	2.13165	1500	2834	484	430	2828	1477	871	1112	2968	2395
ENSG00000015479	Matrin-3. [Source:Uniprot/SWISSPROT;Acc:P43243]	2	-0.073502	-0.16901	-0.25249	-0.087666	-0.27637	-0.37762	0.20099	-0.16901	-0.25249	0.39099	-0.37762	-0.27637	2.24931	871	745.64	6.04075	6.00028	6.02545	3.81925	6.4123	6.66299	7.21453	4.30165	1689	1385	874	86.7	1377	871	85.9	906	95.9	85.9	2.27034	2.2429	2.14972	2.25572	572	2509	582	535	2159	1368	1271	2030	1843	2220
ENSG00000015676	NudC domain containing protein 3. [Source:Uniprot/SWISSPROT;Acc:Q8IVD9]	3	0.42124	0.30402	0.19422	0.077606	0.05893	-0.093099	0.19422	0.76547	0.30402	-0.093099	0.26699	0.05893	2.20915	403	414.8	4.01428	4.9781	6.3542	4.71752	4.6106	5.82951	7.28762	5.21881	631	520	326	403	509	322	399	329	417	292	2.23665	2.16352	2.18165	2.24189	518	2810	620	1629	2104	1552	390	2582	1562	2697
ENSG00000017260	Calcium-transporting ATPase type 2C member 1 (EC 3.6.3.8) (ATPase 2C1) (ATP-dependent Ca(2+) pump PMR1). [Source:Uniprot/SWISSPROT;Acc:P98194]	2	0.031241	0.046308	-0.16403	-0.0081802	0.17202	-0.38782	-0.16403	0.21144	0.046308	-0.38782	0.19127	0.17202	2.22099	1406	1453.3	4.27324	4.69304	5.52343	5.39441	4.69091	5.40748	6.12138	6.42258	1699	1642	1406	1356	1642	1404	1344	1427	1359	1254	2.2663	2.1825	2.25949	2.15572	465	2483	1054	466	1893	561	1765	2078	1367	2181
ENSG00000017427	Insulin-like growth factor IB precursor (IGF-IB) (Somatomedin C) (Mechano growth factor) (MGF). [Source:Uniprot/SWISSPROT;Acc:P05019]	0	0.28027	0.21831	0.18259	0.33167	0.33582	0.24881	0.18259	0.4399	0.21831	0.24881	0.41039	0.33582	1.84946	229	208.8	2.46118	3.00251	4.63008	3.40521	3.4974	5.21688	7.61281	4.79559	262	241	229	147	254	238	143	278	146	150	2.12098	1.65767	1.13101	2.04124	3043	2530	1759	3044	193	1421	337	1044	2940	705
ENSG00000017797	RalA-binding protein 1 (RalBP1) (Ral interacting protein 1) (76-kDa Ral-interacting protein) (Dinitrophenyl S-glutathione ATPase) (DNP-SG ATPase). [Source:Uniprot/SWISSPROT;Acc:Q15311]	5	0.32833	0.40634	-0.30399	0.11153	0.50521	-0.79502	-0.30399	0.40634	0.88263	-0.79502	0.50521	0.6244	2.13722	1012	970	4.34579	4.97825	6.95927	4.9736	4.54759	6.04088	8.29691	6.01457	1187	1091	1102	819	1049	1057	808	1012	756	819	2.2696	2.06015	2.09764	2.17681	1306	1057	1694	1581	1669	2196	1582	1000	1174	2975
ENSG00000018189	rap2 interacting protein x isoform 2 [Source:RefSeq_peptide;Acc:NP_055776]	0	0.46254	0.37788	0.33642	0.64674	0.62313	0.45039	0.33642	0.67333	0.37788	0.45039	0.86669	0.62313	2.21497	707	739.2	2.82279	4.67213	4.92189	3.51771	4.96485	5.11031	5.83453	4.03639	894	707	840	707	700	827	694	681	652	690	1.61409	2.25174	2.1886	2.24133	17	1748	2200	293	497	25	1655	1203	2436	2168
ENSG00000018510	Alkyldihydroxyacetonephosphate synthase, peroxisomal precursor (EC 2.5.1.26) (Alkyl-DHAP synthase) (Alkylglycerone-phosphate synthase). [Source:Uniprot/SWISSPROT;Acc:O00116]	0	-0.14643	-0.27391	-0.41065	-0.29963	-0.31578	-0.73893	0.24528	-0.27391	-0.41065	-0.31578	0.15582	-0.73893	2.21773	1011	1011	2.89696	4.11385	6.68991	4.11681	3.18523	5.69153	7.61807	4.63747	1221	1027	1052	910	1010	1049	907	1066	927	941	2.27319	1.90825	2.18215	2.2533	2228	689	2166	1198	1075	2982	1068	2446	2369	918
ENSG00000019186	Cytochrome P450 24A1, mitochondrial precursor (EC 1.14.-.-) (P450- CC24) (Vitamin D(3) 24-hydroxylase) (1,25-dihydroxyvitamin D(3) 24- hydroxylase) (24-OHase). [Source:Uniprot/SWISSPROT;Acc:Q07973]	0	0.07352	-0.19967	-0.29356	-0.097929	-0.30128	-0.51674	-0.19967	-0.29356	0.71379	-0.30128	-0.51674	0.52423	2.10585	537	582.3	0.562359	2.33524	3.39938	2.8902	2.6471	3.53322	4.19098	3.99591	879	554	537	683	530	521	655	410	526	528	1.14766	2.13966	2.22351	2.07204	1013	2969	2832	34	2597	2796	529	1869	474	882
ENSG00000019549	Zinc finger protein SLUG (Neural crest transcription factor Slug) (Snail homolog 2). [Source:Uniprot/SWISSPROT;Acc:O43623]	0	0.093573	0.035977	-0.045916	0.12364	0.065316	0.024941	-0.045916	0.035977	0.29066	0.024941	0.28067	0.065316	2.15237	503	497.7	2.44225	3.44655	5.44014	3.54727	2.94399	4.28185	6.3197	4.69412	541	534	503	457	528	509	464	520	469	452	2.2425	2.1313	2.17343	2.10179	3009	1321	1514	2669	563	450	1619	861	2760	1892
ENSG00000019582	HLA class II histocompatibility antigen, gamma chain (HLA-DR antigens associated invariant chain) (Ia antigen-associated invariant chain) (Ii) (p33) (CD74 antigen). [Source:Uniprot/SWISSPROT;Acc:P04233]	6	0.45217	0.50119	0.16215	0.78908	0.74648	0.71668	0.50119	0.16215	0.69318	0.90408	0.74648	0.71668	1.82903	174	192.9	6.32896	6.974	7.48267	8.38017	6.86746	9.08771	9.97139	9.85837	451	240	171	132	221	174	125	175	126	114	2.21891	1.72693	1.56188	1.93113	2713	404	2577	2026	614	1147	2580	356	1204	3016
ENSG00000020922	Double-strand break repair protein MRE11A (MRE11 homolog 1) (MRE11 meiotic recombination 11 homolog A). [Source:Uniprot/SWISSPROT;Acc:P49959]	0	0.33362	0.35185	-0.087076	0.41795	0.35798	0.10522	0.35185	0.73607	-0.087076	0.35798	0.79066	0.10522	2.26452	962	909.7	3.29589	4.17809	4.64162	3.78493	3.78538	4.52325	5.04375	4.50732	1253	1038	999	713	1015	993	709	962	694	721	2.26327	2.27301	2.26578	2.24074	2136	511	2037	1628	2117	2806	1513	248	397	964
ENSG00000021776	aquarius [Source:RefSeq_peptide;Acc:NP_055506]	0	0.13534	0.33017	-0.28559	0.1905	0.28623	-0.11359	0.33017	-0.28559	0.36143	0.28623	-0.11359	0.39887	2.20113	2369	2428	2.81619	3.51854	5.6023	4.79575	3.28972	5.70235	6.72297	5.53639	2848	2591	2369	2291	2576	2368	2292	2380	2320	2245	2.25503	1.70501	2.16343	2.23883	2197	759	2787	2639	1833	1180	2772	319	653	716
ENSG00000021826	Carbamoyl-phosphate synthase [ammonia], mitochondrial precursor (EC 6.3.4.16) (Carbamoyl-phosphate synthetase I) (CPSase I). [Source:Uniprot/SWISSPROT;Acc:P31327]	0	-0.093747	-0.044243	-0.23809	-0.035845	-0.062882	-0.20092	-0.044243	-0.23809	0.0010887	-0.20092	-0.062882	0.15627	1.53736	1443	1536	2.00013	2.6675	4.89294	2.87068	6.02673	3.79599	8.064	4.1801	1443	2397	2310	1441	1233	1120	336	2218	1400	1462	0.56741	2.16473	0.998753	2.07597	2874	58	2266	1498	10	3044	3064	1483	1409	479
ENSG00000021852	Complement component C8 beta chain precursor (Complement component 8 beta subunit). [Source:Uniprot/SWISSPROT;Acc:P07358]	4	0.96526	0.97058	0.94652	0.89947	0.90624	0.86653	0.94652	0.97867	0.97058	0.86653	0.90624	0.92564	0.467677	697.6	697.6	2.67856	3.51098	5.42657	2.9425	4.37319	7.77766	9.57591	7.84147	944	767	719	616	710	671	591	710	621	627	1.94269	0.456055	0.479298	0.253264	2044	2046	2125	449	60	2480	2698	608	1266	865
ENSG00000022277	UPF0549 protein C20orf43 [Source:UniProtKB/Swiss-Prot;Acc:Q9BY42]	5	0.035195	0.078885	-0.27426	-0.061918	0.0094923	-0.44879	-0.27426	0.30096	0.078885	-0.44879	0.0094923	0.25354	2.24534	387	309.5	4.51957	5.45149	6.23688	5.91023	4.82364	6.25431	6.67158	6.61605	557	438	404	117	427	387	112	408	129	116	2.28022	2.16194	2.27389	2.21678	1311	868	2000	2562	1333	1704	789	1895	1271	2644
ENSG00000023041	Probable palmitoyltransferase ZDHHC6 (EC 2.3.1.-) (Zinc finger DHHC domain-containing protein 6) (DHHC-6) (Zinc finger protein 376) (Transmembrane protein H4). [Source:Uniprot/SWISSPROT;Acc:Q9H6R6]	0	0.092557	-0.29936	-0.34785	0.2476	0.17555	-0.31742	0.92488	-0.29936	-0.34785	0.88466	0.17555	-0.31742	2.18702	655	543.9	3.89655	5.03552	4.28966	4.67196	4.5781	6.41967	4.6817	5.58949	833	674	712	303	660	701	299	655	306	296	2.21578	2.00154	2.27408	2.15825	2384	281	2594	190	2082	927	2289	179	375	2065
ENSG00000023171	GRAM domain-containing protein 1B [Source:UniProtKB/Swiss-Prot;Acc:Q3KR37]	0	0.30298	0.33425	0.12712	0.34598	0.39906	0.16623	0.44758	0.33425	0.12712	0.39906	0.47266	0.16623	2.12708	985	982.3	3.38333	4.21318	4.09809	3.00514	4.12708	5.41053	4.8072	4.17604	1444	704	1201	1059	869	1275	1050	726	510	985	2.17364	2.08052	2.24182	2.07373	232	2229	1710	243	2947	289	2398	2715	1597	423
ENSG00000023228	NADH-ubiquinone oxidoreductase 75 kDa subunit, mitochondrial precursor (EC 1.6.5.3) (EC 1.6.99.3) (Complex I-75Kd) (CI-75Kd). [Source:Uniprot/SWISSPROT;Acc:P28331]	6	0.47899	0.62013	-0.083055	0.49956	0.57693	0.1146	0.62013	-0.083055	0.8999	0.57693	0.1146	0.80717	1.99888	1126	970	4.92696	6.84586	7.544	5.4444	6.11339	8.0957	9.35364	7.08897	1379	1185	1226	753	1164	1195	477	1126	483	712	2.08343	2.02877	1.86672	1.96898	2394	1983	94	347	1270	2960	211	2893	837	2882
ENSG00000023318	Thioredoxin domain-containing protein 4 precursor (Endoplasmic reticulum resident protein ERp44). [Source:Uniprot/SWISSPROT;Acc:Q9BS26]	4	-0.1194	-0.075587	-0.2541	-0.51444	-0.47817	-0.76396	-0.02852	-0.2541	-0.075587	-0.47817	-0.76396	-0.30119	2.20433	616	629.9	5.17093	5.69962	6.5407	4.69451	5.94132	6.60128	7.39112	5.0318	784	700	564	616	697	559	613	588	650	528	2.20237	2.20629	2.12987	2.26553	2878	428	1601	1687	291	2725	2181	843	122	2110
ENSG00000023516	A-kinase anchor protein 11 (Protein kinase A-anchoring protein 11) (PRKA11) (A kinase anchor protein 220 kDa) (AKAP 220) (hAKAP220). [Source:Uniprot/SWISSPROT;Acc:Q9UKA4]	2	0.80084	0.82841	0.67064	0.69417	0.74947	0.57084	0.82841	0.90347	0.67064	0.74947	0.7622	0.57084	2.19841	714	876.9	3.7218	4.18689	5.62976	3.39184	4.63818	4.9773	6.0172	4.62474	1322	1854	1447	419	714	533	99	1547	437	397	2.20878	2.18804	2.28567	2.08064	181	2187	1757	2433	1802	464	2579	1234	1225	685
ENSG00000023572	Glutaredoxin-2, mitochondrial precursor. [Source:Uniprot/SWISSPROT;Acc:Q9NS18]	0	-0.022495	-0.12535	-0.26564	0.2245	0.18938	-0.062772	0.3235	-0.26564	-0.12535	0.54689	-0.062772	0.18938	2.24786	135	142.1	3.60244	4.84446	5.80227	3.89852	4.22541	5.41387	6.21427	4.18892	210	165	120	131	160	118	137	121	135	124	2.22351	2.22467	2.27106	2.2821	1521	2356	390	2664	1475	2773	326	2710	1575	482
ENSG00000023608	snRNA-activating protein complex subunit 1 (SNAPc subunit 1) (snRNA- activating protein complex 43 kDa subunit) (SNAPc 43 kDa subunit) (Small nuclear RNA-activating complex polypeptide 1) (Proximal sequence element-binding transcription factor gamma subun [Source:Uniprot/SWISSPROT;Acc:Q16533]	0	0.46847	0.77478	-0.16227	0.41206	0.61619	-0.026155	0.79292	-0.16227	0.77478	0.64614	-0.026155	0.61619	2.15088	351	315.9	3.27285	3.95816	6.36661	4.49674	4.4263	4.42684	7.56876	8.21145	584	409	374	179	386	351	174	358	171	173	2.16051	2.26541	2.14126	0.823597	1342	2247	710	2632	2357	1499	2149	956	1711	177
ENSG00000023839	Canalicular multispecific organic anion transporter 1 (ATP-binding cassette sub-family C member 2) (Multidrug resistance-associated protein 2) (Canalicular multidrug resistance protein). [Source:Uniprot/SWISSPROT;Acc:Q92887]	3	0.47439	0.52241	0.361	0.51986	0.52597	0.46048	0.361	0.53977	0.52241	0.46048	0.52597	0.57314	1.54036	1867	1885	2.21126	3.61336	4.61803	4.46669	4.28977	6.32697	6.93437	6.55748	2439	1882	1926	1662	1825	1867	1632	2042	1716	1859	1.58906	1.44423	1.49166	1.73808	2900	369	2584	25	39	2858	2641	1369	81	1431
ENSG00000023892	differentially expressed in FDCP 6 homolog [Source:RefSeq_peptide;Acc:NP_071330]	2	0.81931	0.86924	0.69936	0.53589	0.61625	0.18816	0.69936	0.88932	0.86924	0.18816	0.80326	0.61625	1.85751	764	765.7	2.61226	4.2475	4.30608	4.51903	3.84202	6.41134	7.005	5.96371	1149	917	764	613	903	763	614	764	624	546	2.11443	1.68364	1.31681	2.03139	2479	1243	2431	2850	1146	1914	1780	33	383	388
ENSG00000023909	Glutamate--cysteine ligase regulatory subunit (EC 6.3.2.2) (Gamma- glutamylcysteine synthetase) (Gamma-ECS) (GCS light chain) (Glutamate--cysteine ligase modifier subunit). [Source:Uniprot/SWISSPROT;Acc:P48507]	0	0.054464	-0.080683	-0.09483	0.05711	0.151	-0.31853	-0.080683	-0.09483	0.3389	-0.31853	0.151	0.33886	2.14023	373.4	373.4	2.77438	4.61088	6.31119	4.59629	3.53508	6.39084	7.4214	5.73576	526	412	397	309	406	395	303	368	306	312	2.22081	1.86116	2.14826	2.13219	1555	2193	2686	1077	221	1817	348	543	1538	2377
ENSG00000024048	Ubiquitin-protein ligase E3 component N-recognin-2 (EC 6.-.-.-) (Ubiquitin-protein ligase E3-alpha-2) (Ubiquitin-protein ligase E3- alpha-II). [Source:Uniprot/SWISSPROT;Acc:Q8IWV8]	0	-0.0097788	0.061998	-0.45914	0.15119	0.44984	-0.56012	0.061998	0.36781	-0.45914	0.56385	0.44984	-0.56012	2.25631	2904	2602.5	3.87555	3.80199	4.92746	4.45756	4.35084	4.76762	5.48834	4.66893	3295	3228	2963	1881	3105	2904	1850	3003	1912	1884	2.24514	2.17871	2.26749	2.28697	1483	2359	425	2244	550	1228	617	1309	2428	2925
ENSG00000025796	Translocation protein SEC63 homolog. [Source:Uniprot/SWISSPROT;Acc:Q9UGP8]	4	-0.31861	-0.37517	-0.55609	-0.16992	-0.077663	-0.40923	-0.37517	-0.024558	-0.55609	-0.077663	-0.022859	-0.40923	2.23809	1036	1046.9	4.35231	5.18626	7.14419	4.73475	4.92551	5.74644	7.78953	5.36073	1486	1412	845	1036	1403	835	1029	817	1038	568	2.25087	2.24276	2.21591	2.23342	2211	970	833	2851	366	1553	2017	2591	410	1445
ENSG00000026297	Ribonuclease T2 precursor (EC 3.1.27.-) (Ribonuclease 6). [Source:Uniprot/SWISSPROT;Acc:O00584]	5	0.48706	0.51561	0.15029	0.41739	0.54021	0.11639	0.79528	0.51561	0.15029	0.59555	0.54021	0.11639	2.05608	249.2	249.2	3.77343	4.16122	6.19353	4.59333	5.4253	5.88904	6.90383	5.17399	368	288	266	176	270	240	196	263	216	209	1.94943	1.90688	2.16274	2.20908	1330	176	2215	2332	1039	1675	3026	17	137	2599
ENSG00000026652	1-acyl-sn-glycerol-3-phosphate acyltransferase delta (EC 2.3.1.51) (1- AGP acyltransferase 4) (1-AGPAT 4) (Lysophosphatidic acid acyltransferase-delta) (LPAAT-delta) (1-acylglycerol-3-phosphate O- acyltransferase 4). [Source:Uniprot/SWISSPROT;Acc:Q9NRZ5]	0	-0.049207	-0.058602	-0.24238	0.14325	0.18718	-0.31861	-0.24238	-0.058602	0.15336	-0.31861	0.18718	0.56118	2.15468	605	596.7	3.02395	2.66086	6.25284	4.33593	4.00418	3.40318	8.12189	5.27925	694	648	624	516	630	605	508	669	545	528	2.15384	2.15566	1.85809	2.15552	128	227	1754	2208	2327	1466	1562	220	80	1551
ENSG00000027001	Mitochondrial intermediate peptidase, mitochondrial precursor (EC 3.4.24.59) (MIP). [Source:Uniprot/SWISSPROT;Acc:Q99797]	0	-0.20312	-0.11549	-0.51916	-0.024961	0.032527	-0.5447	-0.51916	-0.11549	0.025285	-0.5447	0.032527	0.43729	2.21213	833.5	895.5	3.94264	4.21189	4.57512	2.61163	4.76823	5.4622	4.85176	3.1583	917	1132	1095	833.5	832	789	619	1103	812.3	822.2	2.18331	2.08871	2.28498	2.24096	2857	2632	576	311	1878	2994	1195	2833	1031	330
ENSG00000027075	Protein kinase C, eta type (EC 2.7.1.-) (nPKC-eta) (PKC-L). [Source:Uniprot/SWISSPROT;Acc:P24723]	0	0.36765	0.33756	0.30801	0.34155	0.29828	0.23411	0.30801	0.33756	0.45739	0.23411	0.29828	0.49224	2.18066	1017	1016.6	2.98654	2.9953	5.62273	4.34131	3.57743	4.00537	6.40508	5.53257	1401	1126	1092	839	1125	1092	838	1017	830	806	2.24615	2.1458	2.21552	2.04421	2653	2028	559	1275	1947	1705	1391	201	353	2416
ENSG00000028116	Serine/threonine-protein kinase VRK2 (EC 2.7.1.37) (Vaccinia-related kinase 2). [Source:Uniprot/SWISSPROT;Acc:Q86Y07]	0	0.086086	0.2499	-0.44957	-0.050299	-0.036782	-0.24868	0.2499	0.45793	-0.44957	-0.036782	0.13456	-0.24868	2.24811	385	409.9	4.16047	4.13398	4.596	3.76586	4.61605	5.26204	5.10941	4.07433	709	412	355	385	399	355	393	350	367	374	2.24158	2.05396	2.25465	2.28412	2988	1862	685	2675	2587	2924	642	698	1447	902
ENSG00000028203	Vezatin. [Source:Uniprot/SWISSPROT;Acc:Q9HBM0]	0	-0.07309	-0.27346	-0.29695	-0.12554	-0.11684	-0.31552	-0.27346	0.35114	-0.29695	-0.31552	0.055723	-0.11684	2.26379	788	757.8	3.48116	2.9026	5.51536	4.71296	4.06983	3.2211	6.1206	5.16776	1284	957	824	519	915	788	505	796	487	503	2.26998	2.28192	2.21847	2.25759	853	1744	993	1819	1952	1392	307	1763	715	1774
ENSG00000028528	Sorting nexin-1. [Source:Uniprot/SWISSPROT;Acc:Q13596]	6	0.48816	0.46248	0.39893	0.63369	0.63295	0.57991	0.39893	0.46248	0.60308	0.57991	0.63295	0.68822	2.23258	731	724	4.7317	5.15628	6.84368	5.12452	5.0805	6.17046	7.40623	5.77793	960	821	731	611	808	740	610	742	614	603	2.26656	2.16586	2.22823	2.23693	2580	472	2702	650	2188	2057	2520	934	868	824
ENSG00000029364	solute carrier family 39 (zinc transporter), member 9 [Source:RefSeq_peptide;Acc:NP_060845]	2	-0.15321	-0.27826	-0.37203	-0.18953	-0.27092	-0.4594	-0.37203	-0.27826	0.19066	-0.4594	-0.27092	0.16172	2.20182	505	490.1	3.05778	4.8045	6.21422	4.34767	3.68127	5.98486	7.03182	5.04988	556	535	508	441	519	507	443	505	436	451	2.2316	2.1164	2.17204	2.24826	1113	1194	2817	280	360	1933	2674	2398	637	2060
ENSG00000029725	Rab GTPase binding effector protein 1 (Rabaptin-5) (Rabaptin-5alpha) (Rabaptin-4). [Source:Uniprot/SWISSPROT;Acc:Q15276]	2	0.43732	0.4337	0.2671	0.36394	0.44884	-0.00060724	0.4337	0.61114	0.2671	0.44884	0.64358	-0.00060724	2.25283	1274	997.7	4.36589	4.7691	6.49909	4.04857	4.82639	5.35634	6.94433	4.74907	1601	1402	1287	433	1402	1286	435	1274	433	424	2.25617	2.24948	2.27538	2.20577	484	2553	1387	2684	1632	626	519	1236	2511	2440
ENSG00000030066	Nuclear pore complex protein Nup160 (Nucleoporin Nup160) (160 kDa nucleoporin). [Source:Uniprot/SWISSPROT;Acc:Q12769]	2	0.50911	0.60341	0.075546	0.5677	0.58903	0.48904	0.075546	0.84839	0.60341	0.48904	0.58903	0.62504	2.15303	1151	1189.47	3.4481	5.04071	5.34317	4.46763	3.91879	6.23025	6.36998	5.62908	2449	1151	1133	1278	1157	1115	1352	881	671	707.7	2.26513	2.1072	2.16229	2.14378	2611	777	2668	1321	1844	1926	2706	334	664	1137
ENSG00000030304	Muscle, skeletal receptor tyrosine protein kinase precursor (EC 2.7.1.112) (Muscle-specific tyrosine protein kinase receptor) (Muscle-specific kinase receptor) (MuSK). [Source:Uniprot/SWISSPROT;Acc:O15146]	0	0.60306	0.57785	0.26501	0.44143	0.6034	0.086542	0.57785	0.96632	0.26501	0.63435	0.6034	0.086542	2.06901	603	835.6	2.03739	2.17662	4.06645	3.10882	2.76516	3.19233	5.4257	4.7653	1636	1171	539	603	1157	529	589	541	1102	489	2.21853	2.14283	1.99519	1.95907	2298	311	1705	2938	245	1790	586	2400	1604	1154
ENSG00000030419	Zinc finger protein Helios. [Source:Uniprot/SWISSPROT;Acc:Q9UKS7]	0	0.42268	0.53403	0.0058705	0.17439	0.38753	-0.29734	0.72815	0.53403	0.0058705	0.38753	0.43299	-0.29734	2.24285	692	671	2.88068	3.36285	4.85393	3.25512	3.15076	4.77381	5.44801	3.91906	1079	962	732	429	959	737	429	692	394	297	2.28711	2.04596	2.25629	2.22941	1848	2003	859	2548	789	1430	1594	533	1190	1998
ENSG00000031823	Ran-binding protein 3 (RanBP3). [Source:Uniprot/SWISSPROT;Acc:Q9H6Z4]	0	0.2778	0.31337	-0.17651	0.35241	0.31948	0.25747	0.69652	0.31337	-0.17651	0.48028	0.31948	0.25747	2.22831	534	534.9	3.24541	3.3843	6.33954	5.00802	3.82472	4.34806	6.90001	5.74424	551	829	613	484	471	409	365	603	490	534	2.27305	2.15182	2.25067	2.20596	1477	1855	1720	2515	1530	1337	1230	1272	2515	449
ENSG00000032389	Protein TSSC1 (Tumor-suppressing subchromosomal transferable fragment candidate gene 1 protein) (Tumor-suppressing STF cDNA 1 protein). [Source:Uniprot/SWISSPROT;Acc:Q53HC9]	0	0.30924	0.30002	0.12386	0.45181	0.3918	0.33157	0.50384	0.12386	0.30002	0.63204	0.33157	0.3918	2.23579	691	654.5	3.85775	3.43445	6.10886	4.39198	4.37103	4.64484	6.95502	4.86561	751	736	723	570	705	691	553	708	555	553	2.26955	2.09987	2.21025	2.26133	1059	2190	1972	316	1774	898	2256	1426	350	1387
ENSG00000033030	Zinc finger CCHC domain containing protein 8. [Source:Uniprot/SWISSPROT;Acc:Q6NZY4]	3	-0.027892	-0.015014	-0.12612	0.0041379	0.061845	-0.34517	0.057452	-0.015014	-0.12612	-0.34517	0.061845	0.29574	2.25005	722	702.8	4.42368	4.62597	5.89909	4.57362	4.87096	5.31779	7.00046	4.89733	1139	857	736	500	817	722	489	758	507	503	2.27042	2.23077	2.16662	2.26933	2566	655	2504	1610	671	2402	1527	324	1262	1954
ENSG00000033170	Alpha-(1,6)-fucosyltransferase (EC 2.4.1.68) (Glycoprotein 6-alpha-L- fucosyltransferase) (GDP-fucose--glycoprotein fucosyltransferase) (GDP-L-Fuc:N-acetyl-beta-D-glucosaminide alpha1,6-fucosyltransferase) (alpha1-6FucT) (Fucosyltransferase 8). [Source:Uniprot/SWISSPROT;Acc:Q9BYC5]	2	0.13318	0.17051	-0.27467	0.11986	0.20974	-0.32089	0.5037	0.17051	-0.27467	0.20974	0.47074	-0.32089	2.14005	1097	1049.1	3.35261	4.55824	5.93032	3.90343	4.5401	5.62829	6.47843	4.52523	1161	1129	1105	943	1110	1105	938	1097	952	951	2.0813	2.06777	2.1988	2.2279	366	878	3022	2996	3054	1480	3050	1382	85	856
ENSG00000033178	Ubiquitin-like modifier-activating enzyme 6 (Ubiquitin-activating enzyme 6)(Ubiquitin-activating enzyme E1-like protein 2)(Monocyte protein 4)(MOP-4) [Source:UniProtKB/Swiss-Prot;Acc:A0AVT1]	0	-0.29063	-0.4361	-0.49218	-0.054073	-0.15588	-0.20746	0.05639	-0.49218	-0.4361	0.20111	-0.20746	-0.15588	2.25469	1472	1527.3	3.39299	3.4324	4.85652	4.28557	3.64396	3.77212	5.96031	4.85464	1920	1716	1472	1392	1713	1452	1413	1496	1421	1278	2.29116	2.27505	2.14989	2.23433	826	1359	2244	2328	969	1751	2007	568	1351	1820
ENSG00000033327	GRB2-associated binding protein 2 (GRB2-associated binder-2) (pp100). [Source:Uniprot/SWISSPROT;Acc:Q9UQC2]	0	0.25566	0.21916	-0.15147	0.41254	0.52956	0.12498	0.21916	0.6993	-0.15147	0.58307	0.52956	0.12498	2.24218	818	841.7	2.9892	3.37501	5.43413	3.64904	3.4858	4.1576	6.01497	4.39054	1252	831	879	818	782	823	783	799	665	785	2.27032	2.21404	2.27157	2.18769	427	1635	938	2186	1996	2447	1459	618	1098	2412
ENSG00000033627	Vacuolar proton translocating ATPase 116 kDa subunit a isoform 1 (V- ATPase 116-kDa isoform a1) (Clathrin-coated vesicle/synaptic vesicle proton pump 116 kDa subunit) (Vacuolar proton pump subunit 1) (Vacuolar adenosine triphosphatase subunit Ac116). [Source:Uniprot/SWISSPROT;Acc:Q93050]	2	-0.24685	-0.32015	-0.37076	-0.016482	-0.0087143	-0.22771	-0.32015	-0.37076	-0.049635	-0.22771	-0.0087143	0.18698	2.12522	1500	1485.5	4.22693	3.89154	6.63562	5.84735	5.44905	4.50656	7.59942	7.12272	1623	1519	1533	1420	1554	1523	1409	1500	1383	1391	2.10076	2.19741	2.14968	2.04788	111	2360	2763	258	2729	199	648	1331	2326	1459
ENSG00000033800	Protein inhibitor of activated STAT protein 1 (Gu-binding protein) (GBP) (RNA helicase II-binding protein) (DEAD/H box-binding protein 1). [Source:Uniprot/SWISSPROT;Acc:O75925]	0	0.1637	0.30785	-0.1838	0.51265	0.50598	0.40729	0.36704	0.30785	-0.1838	0.62467	0.50598	0.40729	2.24032	1148	1088.8	4.45791	4.49947	5.70329	3.602	5.15221	5.38279	6.28717	4.10211	1272	1224	1157	928	1226	1148	926	1158	932	917	2.24463	2.18745	2.23602	2.25539	1358	1238	1746	2739	2664	795	1652	421	2240	359
ENSG00000034063	Ubiquitin-like containing PHD and RING finger domains protein 1 (EC 6.3.2.-) (Inverted CCAAT box binding protein of 90 kDa) (Transcription factor ICBP90) (Nuclear zinc finger protein Np95) (Nuclear protein 95) (HuNp95) (RING finger protein 106). [Source:Uniprot/SWISSPROT;Acc:Q96T88]	0	0.56592	0.65267	0.22354	0.5786	0.591	0.51724	0.65267	0.82155	0.22354	0.62758	0.591	0.51724	2.04229	928	945.1	2.60729	4.19831	5.19546	3.58727	3.7492	6.23325	6.57518	4.79504	1226	1112	928	917	961	830	827	858	847	945	2.0832	1.76145	2.00139	2.11353	2734	84	1505	1961	1892	1691	2330	61	306	119
ENSG00000034533	Protein asteroid homolog 1 [Source:UniProtKB/Swiss-Prot;Acc:Q2TB18]	0	0.064626	0.08401	-0.14085	-0.021382	-0.069076	-0.14156	-0.14085	0.08401	0.25072	-0.14156	-0.069076	0.14649	2.1728	492	510.4	2.89983	3.2895	3.12129	3.98229	3.96108	4.1549	4.10174	4.57464	1055	494	621	365	492	600	353	483	316	325	2.17841	2.16718	2.14996	2.23865	663	1215	2101	2381	1664	2854	2206	1199	498	197
ENSG00000034677	RING finger protein 19 (Dorfin) (Double ring-finger protein) (p38 protein). [Source:Uniprot/SWISSPROT;Acc:Q9NV58]	2	-0.21231	-0.18041	-0.39054	-0.084815	0.091006	-0.55567	-0.18041	-0.065985	-0.39054	0.091006	0.21022	-0.55567	2.20494	1363	1301.4	3.89771	4.52354	5.97755	3.90137	5.11227	6.39117	6.41113	4.25733	1593	1489	1396	1084	1449	1363	1064	1417	1095	1064	2.14431	1.85715	2.26557	2.26709	1825	1186	2152	994	901	2663	1820	993	2271	149
ENSG00000034693	Peroxisomal biogenesis factor 3 (Peroxin-3) (Peroxisomal assembly protein PEX3). [Source:Uniprot/SWISSPROT;Acc:P56589]	2	0.079405	0.14865	-0.1605	0.12945	0.16354	-0.16894	0.14865	0.25006	-0.1605	0.39374	0.16354	-0.16894	2.23573	556	480.3	4.78142	4.62168	5.88447	4.04542	5.26636	5.52931	6.56813	4.41622	684	622	572	303	618	579	302	556	294	273	2.25159	2.15273	2.21987	2.27811	1948	2643	649	389	361	2282	2317	2081	1017	639
ENSG00000035115	SH3 domain containing, Ysc84-like 1 [Source:RefSeq_peptide;Acc:NP_056492]	0	-0.0025008	-0.043524	-0.19451	0.20589	0.16411	0.10237	-0.043524	0.23054	-0.19451	0.16411	0.35121	0.10237	1.91984	377	365.79	4.63345	4.1114	3.90941	3.78971	5.97773	5.93073	4.55428	6.43886	542	484	413	255	469	377	218	405	250	244.9	2.00971	1.82998	2.23069	1.36116	1474	416	3053	88	2972	1512	3043	2236	72	1335
ENSG00000035499	DEP domain containing 1B [Source:RefSeq_peptide;Acc:NP_060839]	0	0.66278	0.71893	0.53344	0.53409	0.57697	0.33954	0.73597	0.53344	0.71893	0.57697	0.33954	0.68575	1.99723	644.9	644.9	1.66415	2.50973	4.74657	2.9384	3.36577	4.09725	6.11984	3.77911	1025	691	752	504	684	747	511	589	469	477	1.87793	1.95773	2.03674	2.16519	2750	282	3017	175	2508	3035	2465	515	157	70
ENSG00000035681	Protein FAN (Factor associated with N-SMase activation) (Factor associated with neutral sphingomyelinase activation). [Source:Uniprot/SWISSPROT;Acc:Q92636]	3	-0.056457	-0.14065	-0.29133	0.050498	-0.074859	-0.2846	0.26261	-0.29133	-0.14065	-0.074859	-0.2846	0.51095	2.25351	1313.7	1313.7	3.42978	4.57667	6.35007	4.4372	3.91201	5.77308	6.6004	4.89692	1743	1489	1338	1145	1456	1320	1152	1307	1121	1066	2.25117	2.11834	2.28444	2.25585	1650	1032	2284	2830	2688	1295	801	408	1004	2826
ENSG00000035687	Adenylosuccinate synthetase 2 (EC 6.3.4.4) (IMP--aspartate ligase 2) (AdSS 2) (AMPSase 2). [Source:Uniprot/SWISSPROT;Acc:P30520]	6	0.67254	0.60365	0.51889	0.60731	0.52031	0.47535	0.51889	0.60365	0.89507	0.52031	0.47535	0.82628	2.16939	720	720	4.27824	5.0105	7.14491	5.0945	4.96335	6.00305	7.89425	6.19177	899	749	745	678	751	751	686	680	613	648	2.20522	2.14434	2.19443	2.07704	1344	459	3064	1073	1795	1668	2957	1434	286	398
ENSG00000036054	TBC1 domain family member 23 (HCV non-structural protein 4A-transactivated protein 1) [Source:UniProtKB/Swiss-Prot;Acc:Q9NUY8]	0	-0.10527	-0.28397	-0.33252	-0.18934	-0.0057583	-0.65828	-0.28397	0.30068	-0.33252	-0.0057583	0.096018	-0.65828	2.27028	1094	1021.1	4.31818	4.34776	5.30306	4.18631	4.61578	4.47582	5.77677	4.75438	1308	1219	1110	782.8	1201	1094	772.4	1116	795.8	812	2.28267	2.29529	2.25791	2.2527	2425	615	1206	2511	2012	1997	1155	864	976	2324
ENSG00000036257	Cullin-3 (CUL-3). [Source:Uniprot/SWISSPROT;Acc:Q13618]	0	-0.11643	-0.30544	-0.34822	-0.067513	-0.22482	-0.22886	-0.30544	-0.34822	0.30437	-0.22886	-0.22482	0.25114	2.18549	1471	1222.8	5.38905	5.40509	6.9951	2.92195	6.33822	6.57293	7.70638	3.59133	1472	1517	1504	819	1475	1471	820	1509	822	819	2.15706	2.05686	2.21393	2.24246	1305	1771	752	1029	1812	2333	164	2318	2262	203
ENSG00000036448	Myomesin-2 (M-protein) (165 kDa titin-associated protein) (165 kDa connectin-associated protein). [Source:Uniprot/SWISSPROT;Acc:P54296]	3	0.90977	0.88755	0.88027	0.83397	0.84311	0.75074	0.88027	0.9615	0.88755	0.75074	0.90806	0.84311	0.80599	1478	1639.2	2.23739	4.97289	5.84836	5.19532	4.08374	8.84424	10.8058	9.41094	2726	2203	1286	1478	2218	1313	1481	1235	1460	992	1.76897	0.828305	0.412168	0.783675	2028	2962	28	283	2533	2909	43	546	2671	1035
ENSG00000036473	Ornithine carbamoyltransferase, mitochondrial precursor (EC 2.1.3.3) (OTCase) (Ornithine transcarbamylase). [Source:Uniprot/SWISSPROT;Acc:P00480]	0	-0.16341	-0.22649	-0.24356	-0.28571	-0.2705	-0.41885	-0.22649	-0.020192	-0.24356	-0.2705	-0.16777	-0.41885	1.29648	516.9	516.9	1.804	1.77025	4.75795	4.75248	5.74952	2.41589	9.74174	6.42445	659	524	543	488	519	544	479	495	449	469	0.646568	2.19552	0.249576	1.94639	2654	17	2291	2626	8	3040	1016	2345	255	626
ENSG00000036672	Ubiquitin carboxyl-terminal hydrolase 2 (EC 3.1.2.15) (Ubiquitin thiolesterase 2) (Ubiquitin-specific processing protease 2) (Deubiquitinating enzyme 2) (41 kDa ubiquitin-specific protease). [Source:Uniprot/SWISSPROT;Acc:O75604]	3	0.63688	0.50912	0.49714	0.5991	0.53903	0.4752	0.49714	0.50912	0.90438	0.4752	0.53903	0.78307	1.97613	473	500.29	3.07792	4.23212	4.6083	4.79682	4.50395	6.48948	5.96735	5.89669	1096	367	621	473	374	632	471	337.9	156	475	1.95226	1.63774	2	2.10604	2376	3053	285	384	2453	632	66	3003	3046	138
ENSG00000036828	Extracellular calcium-sensing receptor precursor (CaSR) (Parathyroid Cell calcium-sensing receptor). [Source:Uniprot/SWISSPROT;Acc:P41180]	0	0.51565	0.62613	0.28996	0.25028	0.2799	0.17503	0.63084	0.62613	0.28996	0.17503	0.2799	0.29592	2.24108	1478	1531.3	2.07445	2.85799	5.56402	2.79891	3.73537	3.77837	5.85475	3.15377	2056	1786	1478	1359	1781	1471	1356	1484	1325	1217	1.95462	2.21727	2.28113	2.26489	2434	2716	2099	51	1026	679	1029	1714	1697	1444
ENSG00000037637	F-box only protein 42. [Source:Uniprot/SWISSPROT;Acc:Q6P3S6]	0	0.13567	0.33786	-0.44827	0.1534	0.36303	-0.49224	0.51741	0.33786	-0.44827	0.36303	0.58942	-0.49224	2.27435	1085	1008.1	3.57248	4.32074	5.52536	4.51689	3.75262	4.5797	6.02257	5.03267	1353	1256	1085	684	1320	1111	696	1114	699	763	2.29232	2.27576	2.27293	2.24155	1992	2526	1136	2581	1316	1693	1049	817	1519	1926
ENSG00000038002	N(4)-(beta-N-acetylglucosaminyl)-L-asparaginase precursor (EC 3.5.1.26) (Glycosylasparaginase) (Aspartylglucosaminidase) (N4-(N- acetyl-beta-glucosaminyl)-L-asparagine amidase) (AGA) [Contains: Glycosylasparaginase alpha chain; Glycosylasparaginase beta c [Source:Uniprot/SWISSPROT;Acc:P20933]	0	0.23312	0.31229	-0.29085	0.36759	0.46343	0.088943	0.67792	-0.29085	0.31229	0.55039	0.088943	0.46343	2.22851	457	421.3	3.63475	2.80821	5.21612	4.77395	4.09785	3.43487	5.92195	5.70432	581	457	457	324	457	461	321	508	305	342	2.25684	2.23999	2.21703	2.12621	2885	1084	2267	440	1646	777	2023	1789	307	1381
ENSG00000038274	methionine adenosyltransferase II, beta isoform 1 [Source:RefSeq_peptide;Acc:NP_037415]	2	-0.10882	-0.14801	-0.275	-0.047577	-0.24759	-0.33857	0.096535	-0.14801	-0.275	0.44343	-0.24759	-0.33857	2.22714	540	471.1	4.63289	5.40766	5.70989	4.92924	4.99	6.10633	6.59291	5.55275	655	602	540	303	603	542	315	544	301	306	2.25846	2.19763	2.22103	2.23324	2096	598	1197	731	1897	2257	1886	438	518	2858
ENSG00000038358	autoantigen RCD8 [Source:RefSeq_peptide;Acc:NP_055144]	2	0.077647	0.20399	-0.23882	0.13893	0.26319	-0.25366	0.20399	0.26777	-0.23882	0.26319	0.40725	-0.25366	2.2429	1019	1322.4	3.69613	4.37703	5.89006	5.05833	3.98703	5.03086	6.7229	5.43749	2580	2035	954	978	1994	929	1019	1117	902	716	2.28527	2.22202	2.22239	2.26342	1397	990	1196	2767	1764	1722	1561	547	2115	775
ENSG00000038532	Protein CLEC16A [Source:UniProtKB/Swiss-Prot;Acc:Q2KHT3]	0	-0.24683	-0.29502	-0.29966	-0.23013	-0.17317	-0.35165	-0.14581	-0.29502	-0.29966	-0.17317	-0.35165	-0.16558	2.26165	1157	1114.8	3.61374	4.67923	5.78383	3.72664	4.14203	5.26969	6.19068	4.29875	821	1691	1486	1200	778	662	610	1531	1212	1157	2.25746	2.24317	2.27512	2.26584	1212	2695	798	2467	363	2212	911	1600	2751	597
ENSG00000040341	Double-stranded RNA-binding protein Staufen homolog 2. [Source:Uniprot/SWISSPROT;Acc:Q9NUL3]	6	0.82546	0.86388	0.73707	0.74198	0.7559	0.63316	0.73707	0.87544	0.86388	0.7559	0.63316	0.83688	2.10616	793	791.65	4.17825	4.63881	7.42732	4.88339	5.52689	5.64603	8.18949	6.94701	1080	910	796	651.7	902	793	651.8	898	687	547	2.03572	2.1766	2.18011	1.74602	225	2092	81	858	1939	1633	50	2311	1784	1396
ENSG00000041802	Large subunit GTPase 1 homolog (hLsg1)(EC 3.6.1.-) [Source:UniProtKB/Swiss-Prot;Acc:Q9H089]	0	0.03157	-0.13199	-0.24376	0.081089	-0.097957	-0.099526	-0.13199	-0.24376	0.47046	-0.099526	-0.097957	0.44075	2.24313	646.4	646.4	3.59477	2.9268	5.56046	2.51957	3.92839	3.62032	6.06822	3.21917	1092	827	816	374	835	813	372	639	316	380	2.28913	2.22553	2.26073	2.22238	2411	2113	2400	668	1148	1708	1751	1187	1188	1289
ENSG00000042429	CRSP complex subunit 6 (Cofactor required for Sp1 transcriptional activation subunit 6) (Transcriptional coactivator CRSP77) (Vitamin D3 receptor-interacting protein complex 80 kDa component) (DRIP80) (Thyroid hormone receptor-associated protein complex 8 [Source:Uniprot/SWISSPROT;Acc:Q9NVC6]	0	-0.23711	-0.25408	-0.44614	-0.16672	-0.022083	-0.51874	-0.44614	-0.011111	-0.25408	-0.51874	0.040651	-0.022083	2.24279	1104.2	1104.2	2.68314	4.66592	5.5104	5.65105	3.00408	5.26147	6.33364	6.43815	1236	1164	1102	1035	1162	1106	1036	1132	1049	1020	2.28317	2.27054	2.20761	2.21503	2149	1413	2115	1170	2324	1709	2253	507	471	1161
ENSG00000042753	Clathrin coat assembly protein AP17 (Clathrin coat-associated protein AP17) (Plasma membrane adaptor AP-2 17 kDa protein) (HA2 17 kDa subunit) (Clathrin assembly protein 2 small chain). [Source:Uniprot/SWISSPROT;Acc:P53680]	3	-0.18686	-0.13737	-0.28911	0.091136	0.27104	-0.37084	-0.28911	-0.1341	-0.13737	-0.37084	0.37321	0.27104	2.16905	283	249.5	3.98347	5.52992	7.15974	5.57271	4.44545	6.46642	7.81629	6.65565	287	196	285	283	196	285	283	198	197	285	2.28083	2.09115	2.19157	2.14654	1363	1508	1719	2110	413	2272	1010	1497	699	1952
ENSG00000043514	tRNA isopentenyltransferase, mitochondrial precursor (EC 2.5.1.8) (Isopentenyl-diphosphate:tRNA isopentenyltransferase) (IPP transferase) (IPTase) (IPPT) (hGRO1). [Source:Uniprot/SWISSPROT;Acc:Q9H3H1]	0	0.30096	0.30586	0.011073	0.26297	0.30086	-0.018092	0.58594	0.011073	0.30586	0.50615	-0.018092	0.30086	2.19151	556	584.3	3.14835	4.02081	5.34937	4.87397	3.63982	5.42624	6.10325	5.93529	830	637	556	522	637	552	520	565	523	501	2.23796	2.05677	2.23198	2.15103	2236	1020	2995	526	453	2570	1973	285	814	2433
ENSG00000043822	phosphatidylinositol 4-kinase type II [Source:RefSeq_peptide;Acc:NP_060895]	2	-0.067545	0.13807	-0.48648	-0.01323	0.077303	-0.29335	0.14578	0.13807	-0.48648	0.17636	0.077303	-0.29335	2.23164	751	761.6	3.52081	4.52913	6.69428	4.59414	3.87795	5.3682	7.75075	5.10429	948	758	772	736	751	761	729	731	699	731	2.28272	2.20316	2.13561	2.26012	500	1632	2332	590	911	801	1771	1774	1767	1433
ENSG00000046653	Neuronal membrane glycoprotein M6-b (M6b). [Source:Uniprot/SWISSPROT;Acc:Q13491]	6	0.70939	0.72771	0.63865	0.52868	0.5302	0.39093	0.72771	0.63865	0.76181	0.6649	0.39093	0.5302	1.62516	479.6	479.6	3.72376	4.4477	6.44625	4.88617	6.13694	7.21954	8.53121	6.47425	582	601	523	424	509	437	355	523	423	419	1.52388	1.37449	1.72643	1.93254	10	2704	286	2955	2955	41	1770	503	1358	1690
ENSG00000047056	WD-repeat protein 37. [Source:Uniprot/SWISSPROT;Acc:Q9Y2I8]	2	0.067785	-0.066903	-0.15847	0.1855	0.11122	-0.14206	0.42873	-0.066903	-0.15847	0.58734	0.11122	-0.14206	2.21403	920	885.6	3.9556	4.17526	6.14421	4.29464	4.68472	5.25673	6.82361	4.95735	970	940	920	801	951	927	798	936	805	808	2.19947	2.1542	2.2286	2.25112	211	2201	260	2337	1625	389	262	1249	2814	2039
ENSG00000047188	YTH domain containing 2 [Source:RefSeq_peptide;Acc:NP_073739]	2	0.12886	-0.13327	-0.21588	0.13672	0.032405	-0.0977	0.73572	-0.21588	-0.13327	0.47546	0.032405	-0.0977	2.25596	1920	1778.8	3.4636	4.18074	5.62818	4.43168	3.62185	4.85653	6.03965	5.03194	2610	2219	2111	1186	2230	2117	1192	1920	1170	1033	2.29213	2.22139	2.26893	2.24298	1067	1139	2048	2685	1954	1207	1613	2392	1482	1371
ENSG00000047249	Vacuolar ATP synthase subunit H (EC 3.6.3.14) (V-ATPase H subunit) (Vacuolar proton pump H subunit) (V-ATPase 50/57 kDa subunits) (Vacuolar proton pump subunit SFD) (VMA13) (Nef binding protein 1) (NBP1). [Source:Uniprot/SWISSPROT;Acc:Q9UI12]	6	0.38583	0.39499	-0.0030667	0.4383	0.31453	0.24224	0.39499	0.76557	-0.0030667	0.31453	0.75812	0.24224	2.18367	821.7	821.7	3.6039	5.04455	6.64221	5.72353	4.59692	5.95262	7.26962	6.57662	924	799	872	830	771	843	804	790	746	838	2.16613	2.1211	2.20121	2.21274	158	2587	468	220	2823	585	1328	1907	1931	2002
ENSG00000047315	DNA-directed RNA polymerase II 140 kDa polypeptide (EC 2.7.7.6) (RNA polymerase II subunit 2) (RPB2). [Source:Uniprot/SWISSPROT;Acc:P30876]	3	0.22681	0.45426	-0.35157	0.32887	0.49728	-0.15078	0.57774	-0.35157	0.45426	0.64013	-0.15078	0.49728	2.24848	2227	2074.3	4.16031	4.94819	6.1327	4.0633	4.59773	5.35917	6.6716	4.89562	2354	2358	1769	2231	2341	1764	2232	1765	2227	1702	2.28113	2.25006	2.24689	2.18159	1433	1752	970	423	2305	1570	916	788	2596	1606
ENSG00000047346	Uncharacterized protein KIAA1370 [Source:UniProtKB/Swiss-Prot;Acc:Q32MH5]	2	-0.06136	0.015868	-0.30858	0.15452	0.24115	-0.19698	-0.30858	0.10863	0.015868	-0.19698	0.24115	0.41938	2.1846	780	896.6	4.06243	3.71722	6.9749	4.44513	4.43734	4.82476	7.83674	5.33978	1600	1390	556	773	1215	493	792	598	780	769	2.26808	2.1612	2.16393	2.20527	2192	2591	2245	2459	770	1533	676	343	1675	608
ENSG00000047410	Nucleoprotein TPR. [Source:Uniprot/SWISSPROT;Acc:P12270]	3	0.42098	0.54372	-0.23896	0.35177	0.4384	-0.16122	0.54372	-0.23896	0.95819	0.4384	-0.16122	0.77812	2.26776	2621	2692.8	4.77994	4.78937	6.07089	4.41429	5.32453	5.23382	7.0349	4.85461	4219	3800	2621	1878	3720	2594	1837	2665	1915	1679	2.27296	2.26569	2.18892	2.26984	1188	1477	2017	1979	1376	1639	2645	1207	2682	521
ENSG00000047648	Rho-GTPase-activating protein 6 (Rho-type GTPase-activating protein RhoGAPX-1). [Source:Uniprot/SWISSPROT;Acc:O43182]	0	0.21862	0.36681	-0.25575	0.63682	0.66141	0.4823	-0.25575	0.54479	0.36681	0.4823	0.76675	0.66141	2.18185	1058	1046.8	3.0007	3.32159	4.62683	4.9126	3.72349	4.04816	5.33799	5.93445	1620	1129	1058	826	1157	1088	823	1124	813	830	2.22408	2.16413	2.19957	2.13917	2578	506	1174	1777	2690	2574	629	167	1536	2674
ENSG00000047932	Golgi-associated PDZ and coiled-coil motif-containing protein (PDZ protein interacting specifically with TC10) (PIST) (CFTR-associated ligand) (Fused in glioblastoma). [Source:Uniprot/SWISSPROT;Acc:Q9HD26]	2	0.075878	0.20779	-0.25749	0.34573	0.4068	0.15685	0.20779	-0.25749	0.27733	0.47353	0.15685	0.4068	2.25569	477	458.43	3.65228	4.78695	6.29279	4.9227	3.83382	5.28207	7.14987	5.34922	841	763	235	490	740	236	477	240	483	79.3	2.29564	2.24425	2.20871	2.26713	1251	1652	2222	1189	968	1959	2403	1286	1313	1703
ENSG00000048028	Ubiquitin carboxyl-terminal hydrolase 28 (EC 3.1.2.15) (Ubiquitin thiolesterase 28) (Ubiquitin-specific processing protease 28) (Deubiquitinating enzyme 28). [Source:Uniprot/SWISSPROT;Acc:Q96RU2]	2	0.85823	0.83822	0.79364	0.77149	0.72568	0.71909	0.83822	0.94283	0.79364	0.71909	0.8697	0.72568	2.10569	1100	1161.8	3.1979	3.58559	5.48727	3.98915	4.24553	4.75589	6.11622	7.86451	1883	1427	1100	1104	1323	1075	1056	1037	989	624	2.14746	2.06392	2.25986	0.778512	1688	1161	109	2718	2742	2088	234	425	1376	2238
ENSG00000048545	Guanylyl cyclase-activating protein 1 (GCAP 1) (Guanylate cyclase activator 1A). [Source:Uniprot/SWISSPROT;Acc:P43080]	0	-0.071973	-0.11162	-0.2624	-0.07136	-0.13933	-0.35911	-0.11162	0.1581	-0.2624	-0.13933	0.28436	-0.35911	1.89864	303	303.5	3.37113	5.68062	3.89345	2.94055	5.35035	6.47435	9.11881	4.15148	373	328	303	263	314	294	259	345	285	271	1.67269	2.21161	0.187679	2.12458	2116	2025	1517	1785	1214	23	2496	2543	7	556
ENSG00000048740	CUG triplet repeat, RNA binding protein 2 isoform 1 [Source:RefSeq_peptide;Acc:NP_001020247]	3	-0.038993	-0.0088578	-0.13445	0.14789	0.14772	0.12599	-0.0088578	-0.13445	0.026329	0.14772	0.12599	0.16996	2.00886	942	871.5	4.66228	3.71098	4.27029	4.81625	5.93098	4.9138	6.54957	6.00876	952	966	942	756	942	942	757	945	759	754	1.97494	2.04277	1.63046	2.11096	233	3055	255	3061	2980	175	113	103	3008	3043
ENSG00000049130	Kit ligand precursor (C-kit ligand) (Stem cell factor) (SCF) (Mast cell growth factor) (MGF). [Source:Uniprot/SWISSPROT;Acc:P21583]	0	0.19292	0.14264	-0.28097	0.24513	0.11462	0.075676	0.14264	0.7171	-0.28097	0.11462	0.54511	0.075676	2.13248	131	164.1	3.39971	3.75087	5.30142	3.62591	4.48236	4.37533	6.8986	4.63771	407	261	131	53.9	229	114	NaN	172	58.9	50.1	2.10835	2.21296	1.97852	2.15662	510	178	2863	953	3063	379	2711	2846	76	1978
ENSG00000049239	GDH/6PGL endoplasmic bifunctional protein precursor [Includes: Glucose 1-dehydrogenase (EC 1.1.1.47) (Hexose-6-phosphate dehydrogenase); 6- phosphogluconolactonase (EC 3.1.1.31) (6PGL)]. [Source:Uniprot/SWISSPROT;Acc:O95479]	3	0.54489	0.51056	0.398	0.57133	0.62486	0.41985	0.398	0.51056	0.72611	0.41985	0.66927	0.62486	2.17702	857	895.2	3.35334	4.12289	6.30164	4.09907	4.11001	5.02731	8.20003	4.74873	1362	1119	704	857	1097	702	857	738	892	624	2.21348	2.14056	1.82015	2.23407	2428	1192	1892	170	239	1952	1324	1640	737	1974
ENSG00000049449	Reticulocalbin-1 precursor. [Source:Uniprot/SWISSPROT;Acc:Q15293]	2	-0.18008	-0.21445	-0.38602	-0.030989	-0.044802	-0.11663	-0.38602	0.060241	-0.21445	-0.044802	0.068467	-0.11663	2.23901	517	525.7	4.69955	4.98646	5.8131	3.86058	5.36721	5.51469	7.95504	4.30345	644	511	522	519	514	518	517	500	496	516	2.24639	2.23163	1.70196	2.24656	2590	1406	1481	2894	353	1713	2534	1146	743	2291
ENSG00000049541	Activator 1 40 kDa subunit (Replication factor C 40 kDa subunit) (A1 40 kDa subunit) (RF-C 40 kDa subunit) (RFC40). [Source:Uniprot/SWISSPROT;Acc:P35250]	0	0.11846	-0.095713	-0.19781	0.20491	0.047739	-0.048279	-0.19781	-0.095713	0.6489	0.047739	-0.048279	0.61527	2.1473	509.7	509.7	2.91774	4.58951	5.73337	5.53878	3.28605	5.5579	7.53954	6.53093	478	627	519	568	460	436	430	514	569	496	2.27029	2.18785	1.87481	2.10675	1967	399	2536	2460	554	2259	1160	822	358	1747
ENSG00000049656	cisplatin resistance related protein CRR9p [Source:RefSeq_peptide;Acc:NP_110409]	2	0.32296	0.31057	0.26522	0.45111	0.479	0.25768	0.31057	0.26522	0.39309	0.479	0.25768	0.61666	2.21793	959	896.5	4.84907	4.17448	5.66955	3.70516	5.58419	4.72006	6.27749	4.59862	1021	991	973	780	961	959	761	967	775	777	2.22904	2.21856	2.21265	2.2173	2719	818	2494	1281	272	2912	2620	1616	402	1244
ENSG00000049759	E3 ubiquitin-protein ligase NEDD4-like protein (EC 6.3.2.-) (Nedd4-2) (NEDD4.2). [Source:Uniprot/SWISSPROT;Acc:Q96PU5]	2	-0.093309	0.0038321	-0.30112	0.19488	0.22064	-0.04663	0.0038321	-0.30112	0.017364	0.41063	-0.04663	0.22064	2.1641	1415	1462.9	3.32401	5.07318	6.65837	4.21105	4.34786	6.308	7.33676	4.78227	1503	1792	1726	1390	1415	1370	889	1784	1379	1381	2.11716	2.08943	2.21103	2.23754	561	958	2543	155	2979	785	2028	3021	174	2930
ENSG00000050130	Medulloblastoma antigen MU-MB-50.4. [Source:Uniprot/SWISSPROT;Acc:Q9P055]	3	0.39456	0.48132	0.019227	0.33574	0.33255	-0.055293	0.48132	0.68314	0.019227	0.33255	0.72996	-0.055293	2.25445	526	533.7	5.74559	4.52704	6.85522	4.32768	6.12059	5.25367	7.35396	4.85809	617	542	526	522	538	521	518	537	513	503	2.27519	2.25477	2.25413	2.24768	899	2258	2229	581	2512	686	2588	1886	897	1092
ENSG00000050405	Epithelial protein lost in neoplasm. [Source:Uniprot/SWISSPROT;Acc:Q9UHB6]	0	-0.24054	-0.33207	-0.3442	-0.090102	-0.081689	-0.37912	-0.33207	-0.3442	-0.045346	-0.37912	-0.081689	0.1905	2.04699	526.6	526.6	4.8678	3.26118	6.32179	5.08711	6.10801	4.14058	7.45433	6.99004	1145	822	555	222	777	525	217	573	219	211	2.04607	2.15893	2.04791	1.83454	2952	48	1711	1688	1515	460	2590	1178	58	2955
ENSG00000051009	UPF0518 protein FAM160A2 [Source:UniProtKB/Swiss-Prot;Acc:Q8N612]	0	0.31737	0.4296	0.082008	0.40477	0.42988	0.34007	0.44051	0.4296	0.082008	0.44435	0.34007	0.42988	2.22271	939	895.1	3.5349	4.90044	5.74777	3.14105	3.86943	5.97738	6.47048	3.73205	1805	949	1065	541	939	1069	541	1008	446	588	2.27603	2.16936	2.21324	2.23218	1223	609	906	2729	1601	613	2226	2213	1619	2296
ENSG00000051341	DNA polymerase theta (EC 2.7.7.7) (DNA polymerase eta). [Source:Uniprot/SWISSPROT;Acc:O75417]	0	0.36688	0.4021	0.076148	0.24067	0.26487	-0.097986	0.076148	0.6224	0.4021	-0.097986	0.55513	0.26487	2.17817	1952	1824.47	1.15228	3.0026	3.83765	3.0675	2.55942	3.88738	4.82132	3.59181	3513	2457	1033	2042.7	2330	1006	1986	993	1952	932	1.7748	2.20086	2.15547	2.22514	2610	31	2754	2231	2707	3050	1051	415	51	92
ENSG00000051620	heme binding protein 2 [Source:RefSeq_peptide;Acc:NP_055135]	5	0.4687	0.55149	0.0021743	0.54772	0.66001	0.28077	0.0021743	0.85245	0.55149	0.28077	0.70238	0.66001	1.61187	111	139.63	5.40382	2.93962	5.32811	4.98843	6.59517	5.67891	7.13519	7.87684	352	158	106	96.7	161	95.5	95.1	115	106	111	2.03762	1.33412	1.8143	1.40943	2995	649	166	2489	225	2584	124	2953	329	3050
ENSG00000052723	suppressor of IKK epsilon [Source:RefSeq_peptide;Acc:NP_079349]	2	-0.18095	-0.12564	-0.40275	-0.28261	-0.33752	-0.5246	-0.12564	-0.40275	-0.014453	-0.33752	-0.5246	0.014277	2.22479	271.6	271.6	3.46985	5.26353	6.46746	4.11447	3.73441	6.62303	7.15886	4.66714	369	286	282	264	281	275	265	252	212	230	2.28869	1.9561	2.1885	2.26108	1888	1443	1547	1163	796	2845	1166	1429	1997	2017
ENSG00000052749	RRP12-like protein [Source:UniProtKB/Swiss-Prot;Acc:Q5JTH9]	2	0.42515	0.26576	0.15063	0.5459	0.52331	0.47172	0.85906	0.26576	0.15063	0.52331	0.47172	0.64268	2.26633	1620	1677.9	3.54391	4.02579	5.74987	4.39106	3.94836	4.6008	6.45792	4.86904	2317	1726	1616	1603	1714	1622	1620	1512	1523	1526	2.27475	2.26544	2.23506	2.26722	818	1908	2230	2631	2344	2318	677	957	1393	616
ENSG00000052841	Tetratricopeptide repeat protein 17 (TPR repeat protein 17). [Source:Uniprot/SWISSPROT;Acc:Q96AE7]	0	0.012066	-0.16859	-0.17058	-0.12124	-0.11893	-0.52981	-0.16859	-0.17058	0.37537	-0.52981	-0.11893	0.28502	2.24928	1193	1110.8	3.48776	4.8714	5.21548	4.45383	3.74802	5.85731	5.48087	5.29071	1272	1822	1193	1300	957	470	629	1215	1332	918	2.28117	2.16296	2.28633	2.21739	2093	1191	779	2687	1412	2153	1641	662	794	2365
ENSG00000053372	mRNA turnover protein 4 homolog. [Source:Uniprot/SWISSPROT;Acc:Q9UKD2]	2	0.40496	0.31462	0.25103	0.55498	0.67537	0.28323	0.64924	0.31462	0.25103	0.28323	0.67537	0.70635	2.21707	375	375	3.54007	4.71667	5.67917	4.69061	4.16933	5.5414	6.14187	5.44021	454	387	375	355	386	375	352	362	348	356	2.26187	2.14897	2.23574	2.19839	857	828	2591	264	2437	1375	1095	1479	2285	1722
ENSG00000053501	USE1-like protein (Hematopoietic stem/progenitor cells protein MDS032) (Putative MAPK-activating protein PM26) (Protein p31). [Source:Uniprot/SWISSPROT;Acc:Q9NZ43]	0	0.32763	0.36208	-0.20501	0.31035	0.17768	0.16612	0.36208	-0.20501	0.82583	0.16612	0.17768	0.58726	2.26629	338	343.9	4.32668	4.61411	5.37994	3.16654	4.7253	5.07397	6.45275	3.65965	431	372	329	296	387	338	294	353	328	311	2.27981	2.27108	2.17175	2.2615	1494	2303	424	973	591	1996	1456	2000	2343	1100
ENSG00000053900	Anaphase promoting complex subunit 4 (APC4) (Cyclosome subunit 4). [Source:Uniprot/SWISSPROT;Acc:Q9UJX5]	0	0.023383	0.092003	-0.13593	-0.093557	-0.11261	-0.17847	0.092003	-0.13593	0.11407	-0.11261	0.010409	-0.17847	2.22029	1083	903	3.80816	4.36344	6.23372	3.50784	4.11839	5.06358	6.98909	4.25647	1511	1206	1093	447	1186	1083	445	1159	459	441	2.26674	2.22753	2.21305	2.19669	763	1813	2454	860	2559	688	1865	1156	1145	2776
ENSG00000053918	Potassium voltage-gated channel subfamily KQT member 1 (Voltage-gated potassium channel subunit Kv7.1) (IKs producing slow voltage-gated potassium channel alpha subunit KvLQT1) (KQT-like 1). [Source:Uniprot/SWISSPROT;Acc:P51787]	0	0.49016	0.38817	0.35128	-0.0097594	-0.08727	-0.19428	0.38817	0.35128	0.73103	-0.08727	-0.19428	0.25227	1.84964	642	724.5	2.97199	3.23416	5.29407	2.90641	4.63174	5.5662	7.21097	3.89017	1186	1028	528	640	1030	530	642	534	660	467	1.89806	1.58268	1.80122	2.18666	2199	32	114	191	1863	2338	2632	2140	9	1202
ENSG00000054116	Trafficking protein particle complex subunit 3 (BET3 homolog). [Source:Uniprot/SWISSPROT;Acc:O43617]	0	-0.18616	-0.13115	-0.32995	-0.27223	-0.2262	-0.41563	-0.097365	-0.13115	-0.32995	-0.17485	-0.41563	-0.2262	2.19671	337	332.5	3.15976	5.39931	6.27997	3.8723	3.43917	7.14846	7.03208	4.82696	356	347	337	316	346	337	316	342	317	311	2.28751	1.91394	2.21901	2.17442	2165	2320	1739	1140	741	1127	2115	2004	573	1398
ENSG00000054179	Ectonucleoside triphosphate diphosphohydrolase 2 (EC 3.6.1.-) (NTPDase2) (Ecto-ATPase) (CD39 antigen-like 1). [Source:Uniprot/SWISSPROT;Acc:Q9Y5L3]	0	0.11392	0.2254	-0.32849	0.089158	0.20287	-0.22149	0.2254	0.44485	-0.32849	0.20287	0.2861	-0.22149	2.08388	499	535.1	2.55307	4.13673	6.76037	3.12116	2.8888	6.4453	7.83826	4.29785	846	478	593	462	499	620	457	545	394	457	2.28013	1.59257	2.12146	2.0463	1109	537	1259	972	1998	1922	2033	2492	2859	1227
ENSG00000054392	Protein-cysteine N-palmitoyltransferase HHAT (EC 2.3.1.-) (Hedgehog acyltransferase) (Skinny hedgehog protein 1) (Melanoma antigen recognized by T-cells 2) (MART-2). [Source:Uniprot/SWISSPROT;Acc:Q5VTY9]	0	0.33317	0.4518	-0.0057064	0.3521	0.36811	0.21227	0.4518	-0.0057064	0.55343	0.47591	0.21227	0.36811	2.21944	562	577.4	2.92714	2.90294	5.12628	3.66896	3.69624	3.89582	5.72365	4.39446	883	699	598	476	645	559	464	562	489	399	2.23818	2.18809	2.26228	2.2007	2021	512	573	1253	1725	1685	2199	1208	2670	305
ENSG00000054803	Cerebellin-4 precursor (Cerebellin-like glycoprotein 1). [Source:Uniprot/SWISSPROT;Acc:Q9NTU7]	0	0.71695	0.61533	0.59378	0.6164	0.50607	0.4652	0.61533	0.59378	0.94172	0.4652	0.50607	0.87792	2.01768	332	334.2	2.01729	2.1401	4.14133	2.4857	2.81633	3.00434	6.68979	4.18959	378	339	349	321	332	348	320	330	309	316	2.20403	2.15302	1.44346	1.88235	255	2960	1046	2817	667	932	500	2643	2453	1837
ENSG00000054965	UPF0541 protein FAM168A (Tongue cancer chemotherapy resistance-associated protein 1) [Source:UniProtKB/Swiss-Prot;Acc:Q92567]	0	0.24381	0.22599	0.094619	0.36144	0.39354	0.15273	0.41082	0.094619	0.22599	0.53806	0.39354	0.15273	2.18269	456	377.9	2.94846	3.82072	6.47935	4.19552	3.24905	5.40633	7.22145	4.96897	519	478	456	228	478	456	228	472	232	232	2.28527	1.9458	2.17633	2.18905	807	1928	1329	2417	659	1183	1997	729	2742	1716
ENSG00000054983	Galactocerebrosidase precursor (EC 3.2.1.46) (GALCERase) (Galactosylceramidase) (Galactosylceramide beta-galactosidase) (Galactocerebroside beta-galactosidase). [Source:Uniprot/SWISSPROT;Acc:P54803]	0	-0.059383	-0.26835	-0.29173	0.41097	0.36987	0.15753	-0.26835	-0.29173	0.38194	0.70551	0.15753	0.36987	2.1955	934	951.6	3.65481	3.1231	6.65085	3.77921	4.03898	4.61383	7.43107	4.21574	1184	934	916	905	917	894	880	1011	940	935	2.24314	2.00287	2.14786	2.2489	822	1515	2194	2683	2997	752	2979	1396	660	1098
ENSG00000055044	Nucleolar protein NOP5 (Nucleolar protein 5) (NOP58). [Source:Uniprot/SWISSPROT;Acc:Q9Y2X3]	4	-0.061618	-0.15737	-0.22055	0.30399	0.31804	0.12335	-0.15737	0.19307	-0.22055	0.31804	0.47057	0.12335	2.1842	768	613.3	4.97394	4.56077	6.83218	4.72279	5.47993	5.60639	7.53393	5.53782	985	774	799	288	768	793	288	814	317	307	2.27355	2.16519	2.2032	2.15719	2141	249	2208	1246	1921	2248	663	1051	1167	1657
ENSG00000055070	putative MAPK activating protein PM20,PM21 [Source:RefSeq_peptide;Acc:NP_056424]	3	-0.043147	-0.011741	-0.49957	-0.29928	-0.21193	-0.5387	0.38187	-0.011741	-0.49957	-0.21193	-0.1472	-0.5387	2.22166	207	197.3	5.06327	4.65968	6.18712	4.33796	5.71452	5.66394	6.80049	4.97516	232	223	207	147	258	241	135	262	131	137	2.23652	2.14324	2.24742	2.20681	2190	991	580	2266	1241	1081	363	2500	2082	2890
ENSG00000055208	mitogen-activated protein kinase kinase kinase 7 interacting protein 2 isoform 1 [Source:RefSeq_peptide;Acc:NP_055908]	2	0.36579	0.70885	-0.38964	0.25775	0.62847	-0.63417	0.77815	0.70885	-0.38964	0.77895	0.62847	-0.63417	2.18382	1070	959.2	4.34548	3.77973	6.21873	4.54251	4.9742	5.03901	8.10053	5.21564	1350	1236	1073	636	1228	1070	634	1108	643	614	2.25868	2.11661	1.83954	2.25103	2449	1016	1545	1391	1060	1650	351	1585	2106	2547
ENSG00000055609	Myeloid/lymphoid or mixed-lineage leukemia protein 3 homolog (Histone- lysine N-methyltransferase, H3 lysine-4 specific MLL3) (EC 2.1.1.43) (Homologous to ALR protein). [Source:Uniprot/SWISSPROT;Acc:Q8NEZ4]	3	-0.17645	-0.21475	-0.27246	0.075251	0.10767	-0.25854	-0.04212	-0.21475	-0.27246	0.10767	0.37662	-0.25854	2.19805	5586	5333.3	4.11103	4.10514	5.92785	4.69318	5.0055	5.04316	6.479	6.31147	8504	7178	5816	3496	6886	5586	3501	5824	3134	3408	2.20861	2.1875	2.23655	1.97509	1406	1974	839	2890	1576	1506	682	99	1755	2663
ENSG00000055732	Mucolipin-3. [Source:Uniprot/SWISSPROT;Acc:Q8TDD5]	0	0.13415	0.18052	0.039322	0.28127	0.25364	0.1595	0.039322	0.1826	0.18052	0.1595	0.43067	0.25364	2.16562	838	801.6	1.81209	1.96392	5.44641	3.02985	2.45283	2.47477	8.27857	4.00266	1043	947	858	643	939	838	628	842	643	635	2.21004	2.25476	1.22583	2.1212	2800	1358	2501	272	2782	780	2373	208	535	1571
ENSG00000055813	Coiled-coil domain-containing protein 85A [Source:UniProtKB/Swiss-Prot;Acc:Q96PX6]	0	0.63433	0.651	0.41854	0.45275	0.53464	0.23835	0.651	0.41854	0.83346	0.53464	0.23835	0.58524	2.11159	508	483.3	3.33567	3.44906	4.28177	2.90872	3.82717	4.58118	5.38795	4.40079	841	529	579	348	527	529	349	508	290	333	2.25188	2.0617	2.16148	2.01384	539	1454	1599	2564	2537	400	1936	2802	563	1477
ENSG00000055917	Pumilio homolog 2 (Pumilio-2). [Source:Uniprot/SWISSPROT;Acc:Q8TB72]	3	-0.11363	-0.1118	-0.29727	0.013262	-0.12776	-0.15199	0.068192	-0.1118	-0.29727	-0.15199	0.31954	-0.12776	2.25286	1780	1779.8	5.14539	4.63289	6.59123	4.25484	5.41996	5.29745	6.99579	5.07425	2064	1996	1794	1596	1975	1780	1578	1801	1592	1622	2.27645	2.23568	2.27003	2.15956	1195	1921	1335	2104	2097	772	1799	999	1008	2845
ENSG00000056291	Neuropeptide FF receptor 2 (Neuropeptide G-protein coupled receptor) (G-protein coupled receptor 74) (G-protein coupled receptor HLWAR77). [Source:Uniprot/SWISSPROT;Acc:Q9Y5X5]	0	-0.045931	-0.061868	-0.19829	-0.040259	-0.078279	-0.27836	-0.061868	0.12237	-0.19829	-0.27836	0.23586	-0.078279	2.2343	499	508.3	1.79473	2.51532	3.70944	2.7423	2.18401	3.08839	4.86373	3.59379	676	556	488	463	518	468	436	518	499	461	2.27526	2.2394	2.15266	2.22921	1366	2660	1338	1744	2172	444	1912	1242	1864	641
ENSG00000057019	Discoidin, CUB and LCCL domain containing protein 2 precursor (Endothelial and smooth muscle cell-derived neuropilin-like protein) (CUB, LCCL and coagulation factor V/VIII-homology domains protein 1). [Source:Uniprot/SWISSPROT;Acc:Q96PD2]	0	0.29147	0.19077	0.17857	0.10822	0.13281	0.043441	0.50507	0.19077	0.17857	0.1484	0.043441	0.13281	2.23925	942	879.7	2.56611	4.42457	5.06392	4.48372	3.01627	5.01972	5.71797	5.26534	1292	1063	979	619	1022	942	650	981	635	614	2.27619	2.25043	2.22808	2.20924	2072	1779	1202	546	1307	2197	1749	1751	1499	535
ENSG00000057252	Sterol O-acyltransferase 1 (EC 2.3.1.26) (Cholesterol acyltransferase 1) (Acyl coenzyme A:cholesterol acyltransferase 1) (ACAT-1). [Source:Uniprot/SWISSPROT;Acc:P35610]	0	-0.17106	-0.25182	-0.2848	-0.0040157	-0.048316	-0.098865	0.023448	-0.2848	-0.25182	0.13513	-0.048316	-0.098865	2.07097	588	614.81	3.86402	3.83634	6.30288	3.57308	4.387	5.8167	8.0047	4.27932	759	689	738	567	507	555	483.1	680	588	582	2.22481	1.78278	1.91712	2.22712	2896	1296	3046	1593	1750	1058	3041	489	853	1482
ENSG00000057468	MutS protein homolog 4. [Source:Uniprot/SWISSPROT;Acc:O15457]	0	0.5145	0.79991	-0.11325	0.42272	0.66848	-0.13829	0.85684	-0.11325	0.79991	0.66848	-0.13829	0.73799	2.11337	1198.4	1198.4	2.84866	4.32834	3.61913	2.93448	3.5945	4.82707	5.11769	4.58539	1569	1336	1228	1075	1269	1173	1056	1224	1063	991	2.22939	2.24188	1.99736	1.95625	2820	3056	2337	1622	1405	2566	1517	774	1308	396
ENSG00000057593	Coagulation factor VII precursor (EC 3.4.21.21) (Serum prothrombin conversion accelerator) (SPCA) (Proconvertin) (Eptacog alfa) [Contains: Factor VII light chain; Factor VII heavy chain]. [Source:Uniprot/SWISSPROT;Acc:P08709]	3	0.95175	0.97467	0.89551	0.89114	0.92848	0.79374	0.97467	0.89551	0.98506	0.9512	0.79374	0.92848	0.69841	436.6	436.6	2.15169	3.31986	5.11823	3.94992	4.07032	6.90904	9.0525	7.89636	668	286	478	353	478	470	320	533	374	406	1.81464	0.820725	0.576095	0.562408	1382	2129	355	2001	49	1609	1098	1505	2669	1160
ENSG00000057704	Transmembrane and coiled-coil domains protein 3. [Source:Uniprot/SWISSPROT;Acc:Q9ULS5]	0	0.17955	0.1026	-0.0843	0.32863	0.22255	0.018461	0.52034	0.1026	-0.0843	0.74489	0.018461	0.22255	2.14949	699	657.1	2.99822	3.12091	5.39948	3.7761	3.6511	4.69393	6.57375	4.51681	890	801	717	491	786	699	486	714	488	499	2.19853	1.97272	2.11075	2.18823	560	221	1365	1897	2868	582	439	2852	2893	2661
ENSG00000058063	Probable phospholipid-transporting ATPase IF (EC 3.6.3.1) (ATPase class I type 11B) (ATPase IR). [Source:Uniprot/SWISSPROT;Acc:Q9Y2G3]	3	0.074587	0.090677	-0.088101	0.13819	0.114	0.015967	-0.088101	0.090677	0.22118	0.015967	0.28461	0.114	2.23824	1636	1610.1	4.55617	5.07848	6.05422	4.42281	5.1973	5.98231	6.42362	4.97726	2209	2000	1648	1313	1975	1636	1298	1732	1076	1214	2.23828	2.18144	2.24209	2.23819	2520	152	2432	2101	1153	2110	2397	428	250	1022
ENSG00000058272	Protein phosphatase 1 regulatory subunit 12A (Myosin phosphatase targeting subunit 1) (Myosin phosphatase target subunit 1) (Protein phosphatase myosin-binding subunit). [Source:Uniprot/SWISSPROT;Acc:O14974]	4	0.31437	0.28696	0.2811	0.3589	0.52102	0.025373	0.2811	0.28696	0.37503	0.5303	0.52102	0.025373	2.22229	1205	1263.5	4.9409	4.77969	6.43984	5.55308	5.52906	5.16781	7.607	6.264	1790	1607	1251	1115	1489	1144	1036	1205	1002	996	2.2478	2.2416	2.0894	2.20298	1231	335	630	2863	2566	292	1900	1685	1063	1625
ENSG00000058600	DNA-directed RNA polymerases III 80 kDa polypeptide (EC 2.7.7.6) (RNA polymerase III subunit 5) (RPC5). [Source:Uniprot/SWISSPROT;Acc:Q9NVU0]	0	0.33305	0.085662	0.071304	0.41988	0.30129	0.23352	0.84219	0.071304	0.085662	0.72482	0.30129	0.23352	2.14147	919	915.3	4.03774	3.79583	5.69403	4.66241	4.60992	5.13506	7.17619	5.42031	1309	1036	922	786	1034	919	785	921	740	701	2.26349	2.07407	1.99523	2.20887	2013	462	1419	1873	719	1919	325	1987	838	2004
ENSG00000058804	transmembrane protein 48 [Source:RefSeq_peptide;Acc:NP_060557]	0	0.76119	0.85138	0.55881	0.73902	0.83084	0.54994	0.55881	0.85138	0.87337	0.54994	0.83628	0.83084	2.10269	742	742	3.16142	4.19945	4.90651	3.33311	3.82944	6.64371	6.42812	4.14649	1187	901	758	447	883	736	443	761	675	629	2.25063	1.51155	1.98607	2.21931	2239	150	2766	1798	2248	1595	1194	1273	494	835
ENSG00000059573	Delta 1-pyrroline-5-carboxylate synthetase (P5CS) (Aldehyde dehydrogenase 18 family member A1) [Includes: Glutamate 5-kinase (EC 2.7.2.11) (Gamma-glutamyl kinase) (GK); Gamma-glutamyl phosphate reductase (GPR) (EC 1.2.1.41) (Glutamate-5-semialdehyde dehyd [Source:Uniprot/SWISSPROT;Acc:P54886]	0	-0.18591	-0.19921	-0.24542	0.02706	0.10454	-0.19356	-0.24542	-0.19921	-0.11311	-0.19356	0.1702	0.10454	2.17561	1298	1293.5	3.33359	3.24055	6.07133	2.81784	4.40184	4.03586	6.26074	4.30409	1488	1340	1341	1207	1338	1342	1207	1298	1162	1212	2.12815	2.22306	2.28948	2.0353	1522	49	1560	2329	1905	1284	2283	191	82	2164
ENSG00000059588	TAR RNA binding protein 1 [Source:RefSeq_peptide;Acc:NP_005637]	0	0.06744	-0.0056245	-0.27899	0.28311	0.36799	0.019964	-0.27899	0.48694	-0.0056245	0.019964	0.46138	0.36799	2.23596	1317	1381.2	3.20958	4.47587	5.41984	3.52418	3.53155	5.58003	5.96721	4.20033	2279	1639	1469	1129	1497	1317	1085	1286	1034	1077	2.28903	2.14949	2.23501	2.23692	877	1641	2323	1709	1291	1489	1572	394	553	1521
ENSG00000059758	Serine/threonine-protein kinase PCTAIRE-2 (EC 2.7.1.37) (PCTAIRE-motif protein kinase 2). [Source:Uniprot/SWISSPROT;Acc:Q00537]	2	0.18895	0.20097	-0.14906	0.46118	0.56008	0.24675	-0.14906	0.20097	0.51493	0.24675	0.56008	0.5767	2.16426	962	970.6	3.88172	4.9527	5.53849	4.08692	4.46647	5.95765	6.41635	5.24646	1041	1031	965	950	1022	958	949	962	941	887	2.25452	2.15354	2.17499	2.14452	383	2724	894	2973	1125	1965	891	1060	2024	1845
ENSG00000060069	RNA polymerase II subunit A C-terminal domain phosphatase (EC 3.1.3.16) (TFIIF-associating CTD phosphatase). [Source:Uniprot/SWISSPROT;Acc:Q9Y5B0]	3	0.60518	0.60491	0.48075	0.51689	0.53697	0.28188	0.60491	0.72986	0.48075	0.53697	0.73181	0.28188	2.2235	1111	1101.8	3.22324	4.41836	5.84831	4.76467	4.0588	4.92785	6.75058	5.27326	1448	1114	1155	973	1111	1134	962	1204	923	994	2.21244	2.25601	2.20727	2.23457	2183	657	2438	2069	1185	2109	2285	192	891	255
ENSG00000060237	Serine/threonine-protein kinase WNK1 (EC 2.7.1.37) (Protein kinase with no lysine 1) (Protein kinase, lysine-deficient 1) (Kinase deficient protein). [Source:Uniprot/SWISSPROT;Acc:Q9H4A3]	2	-0.20816	-0.14072	-0.42896	0.010669	0.07745	-0.28354	-0.054804	-0.42896	-0.14072	0.2381	-0.28354	0.07745	2.22904	953	1462.7	4.78219	5.74122	6.11556	4.38315	5.64853	6.67286	6.68094	4.8366	3931	3000	592	961	2928	572	947	629	953	114	2.21853	2.18535	2.23955	2.24379	698	2886	177	2108	2497	1087	929	1948	2750	985
ENSG00000060339	cell-cycle and apoptosis regulatory protein 1 [Source:RefSeq_peptide;Acc:NP_060707]	2	0.44085	0.46507	0.057698	0.29078	0.15302	0.11379	0.057698	0.79979	0.46507	0.11379	0.60554	0.15302	2.26688	1472	1350	4.75013	4.51312	5.59077	4.96462	5.0647	4.87092	5.96802	5.63132	2182	1952	778	1548	1885	766	1506	778	1472	633	2.28114	2.26496	2.26879	2.24615	2306	765	2528	759	1360	2418	1693	1046	883	2320
ENSG00000061273	Histone deacetylase 7a (HD7a). [Source:Uniprot/SWISSPROT;Acc:Q8WUI4]	0	0.43503	0.40855	0.036053	0.53916	0.67632	0.24229	0.40855	0.86049	0.036053	0.69886	0.67632	0.24229	2.09024	939.8	939.8	2.53739	5.26899	5.21961	3.99599	2.91921	6.45475	6.57582	4.92993	1660	1008	982	720	959	921	704	989	709	746	2.27738	2.06993	2.05251	2.11055	1947	2164	515	1781	1233	692	1509	983	1651	2550
ENSG00000061676	Nck-associated protein 1 (NAP 1) (p125Nap1) (Membrane-associated protein HEM-2). [Source:Uniprot/SWISSPROT;Acc:Q9Y2A7]	6	0.65033	0.70295	0.50734	0.35766	0.32917	0.31728	0.70295	0.74069	0.50734	0.42655	0.32917	0.31728	2.1737	2129	2079.4	4.65148	5.21074	7.34005	4.26667	5.20488	5.96808	8.01545	5.51786	2209	2150	2185	1951	2147	2186	1943	2129	1951	1943	2.21961	2.15003	2.19738	2.03718	493	1054	2162	2576	2740	476	1117	2998	451	2596
ENSG00000061794	mitochondrial ribosomal protein S35 [Source:RefSeq_peptide;Acc:NP_068593]	2	-0.2601	-0.26453	-0.27242	-0.17769	-0.16985	-0.32207	-0.27242	-0.26453	-0.24335	-0.32207	-0.16985	-0.041148	2.14262	288	306.1	4.33954	4.74762	7.12086	4.56699	5.17224	5.71483	8.11416	6.16667	499	439	290	209	426	287	194	288	203	226	2.16224	2.16156	2.12368	1.98232	2868	776	702	259	1942	3041	1146	2849	274	2956
ENSG00000061918	Guanylate cyclase soluble, beta-1 chain (EC 4.6.1.2) (GCS-beta-1) (Soluble guanylate cyclase small subunit) (GCS-beta-3). [Source:Uniprot/SWISSPROT;Acc:Q02153]	6	0.82554	0.8342	0.67589	0.69401	0.68344	0.61064	0.96652	0.67589	0.8342	0.78795	0.61064	0.68344	2.01871	1167	1084	3.83469	4.07022	5.81286	4.99866	5.12392	5.98431	7.11101	6.5114	1225	1205	1175	916	1201	1167	910	1179	931	931	2.0555	1.81489	2.04414	1.99327	161	442	547	3034	2781	330	2921	1970	880	3069
ENSG00000061936	Splicing factor, arginine/serine-rich 8 (Suppressor of white apricot protein homolog). [Source:Uniprot/SWISSPROT;Acc:Q12872]	3	-0.22101	-0.16092	-0.35198	-0.11462	-0.26432	-0.30923	-0.35198	-0.16092	-0.15013	-0.26432	0.22969	-0.30923	2.27739	958.2	958.2	4.04197	4.75241	7.00665	6.24542	4.42089	5.05939	7.39726	7.3309	1327	1422	1038	757	1103	891	697	1015	631	701	2.28486	2.28393	2.27084	2.06985	947	1181	1934	2450	2265	473	1773	745	1377	1916
ENSG00000061987	Protein MON2 homolog (Protein SF21) [Source:UniProtKB/Swiss-Prot;Acc:Q7Z3U7]	0	0.26178	0.21777	-0.049702	0.46173	0.41029	0.064778	0.61727	0.21777	-0.049702	0.91013	0.41029	0.064778	2.2664	2802	2860.2	4.18466	3.63821	6.11102	4.9362	4.49972	3.99695	6.53813	5.5443	3209	3163	2817	2753	3092	2744	2727	2802	2747	2548	2.26437	2.28819	2.26844	2.23283	1413	801	1683	2498	779	1669	2543	700	1108	2883
ENSG00000062598	Engulfment and cell motility protein 2 (CED-12 homolog A) (hCED-12A). [Source:Uniprot/SWISSPROT;Acc:Q96JJ3]	0	0.40966	0.52776	-0.19169	0.40901	0.32869	0.0097433	0.8929	-0.19169	0.52776	0.88861	0.0097433	0.32869	2.22176	1194	1194	2.37192	4.36757	6.25874	2.80679	3.15323	5.16458	6.80242	5.14702	1276	1376	1208	1182	1235	1077	1059	1243	1193	1091	2.23125	2.21616	2.22737	1.55645	224	2240	2187	2147	1221	376	1727	720	2649	1276
ENSG00000062716	transmembrane protein 49 [Source:RefSeq_peptide;Acc:NP_112200]	6	0.41079	0.42994	0.26312	0.33227	0.3503	0.25693	0.26312	0.42994	0.5393	0.25693	0.38959	0.3503	2.09117	676	672.9	5.25858	5.44789	5.85994	5.11219	5.638	6.56739	7.14193	6.27175	788	725	683	602	720	676	603	712	624	596	2.25474	2.103	2.07933	2.00761	2594	528	2131	733	669	2210	2784	436	1156	2420
ENSG00000062725	Amyloid protein-binding protein 2 (Amyloid beta precursor protein- binding protein 2) (APP-BP2) (Protein interacting with APP tail 1). [Source:Uniprot/SWISSPROT;Acc:Q92624]	4	0.18423	0.084849	-0.11265	-0.0087415	-0.22621	-0.34364	0.58048	-0.11265	0.084849	0.54362	-0.22621	-0.34364	2.24675	1079	1092.2	4.27032	4.45741	6.14115	4.55205	4.89554	5.21808	6.76562	4.97176	1173	1137	1075	1082	1137	1072	1079	1065	1071	1031	2.25169	2.21455	2.24984	2.24366	422	2089	2271	2359	1822	633	1256	1877	888	356
ENSG00000063660	Glypican-1 precursor. [Source:Uniprot/SWISSPROT;Acc:P35052]	2	0.14227	0.13306	-0.13305	0.19826	0.29029	-0.20087	-0.13305	0.42679	0.13306	-0.20087	0.50537	0.29029	1.86522	542	579.5	3.32187	4.28453	5.59617	3.53755	5.09807	5.81326	8.51646	4.90474	1013	542	647	485	550	648	478	535	418	479	1.76436	1.96607	1.32782	1.9885	170	2302	24	1408	1788	403	28	2320	1971	1906
ENSG00000064102	Protein C12orf11 (Sarcoma antigen NY-SAR-95). [Source:Uniprot/SWISSPROT;Acc:Q9NVM9]	3	0.14646	-0.019645	-0.17476	0.054993	0.14661	-0.2638	-0.019645	-0.17476	0.6338	-0.2638	0.28216	0.14661	2.23765	1084.8	1084.8	4.1085	6.09237	6.25302	5.00625	4.459	7.16837	6.84851	5.72693	1360	1358	914	1097	1319	915	1083	923	1092	787	2.28004	2.14214	2.26078	2.21451	2421	1387	1596	2188	2192	2021	1538	424	1049	678
ENSG00000064309	surface glycoprotein, Ig superfamily member [Source:RefSeq_peptide;Acc:NP_058648]	0	-0.18403	-0.14823	-0.26016	0.35686	0.40896	0.20745	-0.14823	-0.14371	-0.26016	0.40896	0.45416	0.20745	2.17304	1232.7	1232.7	2.35609	3.46966	4.87431	4.08209	3.50149	4.34686	5.97428	4.53933	2108	1300	1425	993	1271	1393	954	1091	905	887	2.14112	2.20496	2.13315	2.25124	1580	314	1489	2895	2148	95	1752	2648	426	819
ENSG00000064419	Transportin 3 (Transportin-SR) (TRN-SR) (Importin 12). [Source:Uniprot/SWISSPROT;Acc:Q9Y5L0]	4	-0.22957	-0.22568	-0.32948	-0.2845	-0.44088	-0.45211	-0.32948	-0.22568	-0.13357	-0.44088	-0.45211	0.039494	2.1774	1367.36	1367.36	3.90839	5.39902	7.10015	5.00371	4.39738	7.4963	7.48304	6.32727	1809	1353	1498	1377	1358	1509	1380.4	1127	1054.2	1208	2.262	1.72269	2.27096	2.09279	2213	1217	517	2136	896	2121	378	1633	334	2030
ENSG00000064601	Lysosomal protective protein precursor (EC 3.4.16.5) (Cathepsin A) (Carboxypeptidase C) (Protective protein for beta-galactosidase) [Contains: Lysosomal protective protein 32 kDa chain; Lysosomal protective protein 20 kDa chain]. [Source:Uniprot/SWISSPROT;Acc:P10619]	6	0.49754	0.49132	0.38814	0.50866	0.52683	0.37039	0.49132	0.38814	0.61317	0.37039	0.62875	0.52683	2.1432	632	656.1	5.09436	6.17263	6.96944	5.58954	6.31445	6.91797	8.22814	6.23785	872	664	609	627	654	598	621	632	661	623	2.12253	2.16387	2.01188	2.2001	2801	1428	815	118	2839	1230	2809	1461	1398	2892
ENSG00000064655	Eyes absent homolog 2 (EC 3.1.3.48). [Source:Uniprot/SWISSPROT;Acc:O00167]	0	-0.20915	-0.19116	-0.25059	-0.014888	0.18981	-0.47696	-0.1857	-0.25059	-0.19116	0.18981	-0.47696	0.24249	2.21344	805	756.9	2.4195	2.23325	6.23317	3.2209	3.25173	3.40284	6.823	3.62953	960	866	840	624	805	808	606	832	603	625	2.18841	2.11062	2.23847	2.27515	1160	2831	2596	1026	1547	168	1503	1956	117	1980
ENSG00000064692	Synphilin-1 (Alpha-synuclein-interacting protein). [Source:Uniprot/SWISSPROT;Acc:Q9Y6H5]	0	0.35485	0.55286	-0.30612	0.12472	0.30427	-0.34204	-0.30612	0.55286	0.8178	-0.34204	0.30427	0.41194	2.05683	939.5	939.5	2.29324	3.58358	4.81823	3.22736	3.7494	4.31814	7.00328	3.88059	1568	940	1178	742	971	1149	733	837	566	711	1.95074	2.16291	1.68877	2.23806	535	1733	1523	2705	3055	192	2775	23	2768	145
ENSG00000064703	Probable ATP-dependent RNA helicase DDX20 (EC 3.6.1.-) (DEAD box protein 20) (DEAD box protein DP 103) (Component of gems 3) (Gemin-3). [Source:Uniprot/SWISSPROT;Acc:Q9UHI6]	0	0.69931	0.81399	0.34437	0.57013	0.53288	0.46475	0.93957	0.81399	0.34437	0.71276	0.46475	0.53288	2.18845	808	814.8	3.17338	3.01703	5.5352	3.78185	5.42365	3.74952	6.32189	4.70716	1356	855	808	685	834	811	699	765	641	694	1.61778	2.17609	2.23184	2.2008	2439	907	2556	2144	2194	1071	665	500	2204	34
ENSG00000064835	Pituitary-specific positive transcription factor 1 (Pit-1) (Growth hormone factor 1) (GHF-1). [Source:Uniprot/SWISSPROT;Acc:P28069]	0	0.17071	0.050157	-0.2358	0.086738	0.083204	-0.39121	0.69777	0.050157	-0.2358	0.56822	0.083204	-0.39121	2.18253	326	364.1	1.21374	1.80068	3.52113	2.27684	1.61385	2.5395	4.57838	4.04307	608	526	248	326	514	247	322	258	379	213	2.2681	2.21302	2.15204	1.89607	1690	2282	2562	730	2329	2421	1297	1004	878	631
ENSG00000064932	KIAA0963 [Source:RefSeq_peptide;Acc:NP_055778]	0	-0.0019545	0.035712	-0.26916	0.27917	0.32874	0.094424	-0.26916	0.035712	0.22759	0.094424	0.32874	0.41434	2.23599	1506	1506.03	4.26836	3.61285	5.2709	4.43237	4.55307	4.14374	6.21831	5.09877	2035	1738	1506	1309.1	1563	1395	1318.5	1558	1395.7	1242	2.27529	2.23074	2.19119	2.24124	1167	1221	2794	1434	888	916	2920	1976	2429	1603
ENSG00000064989	Calcitonin gene-related peptide type 1 receptor precursor (CGRP type 1 receptor) (Calcitonin receptor-like receptor). [Source:Uniprot/SWISSPROT;Acc:Q16602]	0	0.30052	0.52487	-0.33263	0.2526	0.32555	-0.13395	-0.33263	0.70932	0.52487	-0.13395	0.56619	0.32555	2.12072	755	738.8	2.72772	3.11682	3.96724	3.61162	3.23093	4.87024	4.93092	4.67629	869	785	775	663	775	775	660	755	660	671	2.25135	1.90441	2.16569	2.07574	2773	758	977	2131	1133	2166	2248	338	714	2757
ENSG00000064999	Ankyrin repeat and SAM domain-containing protein 1 (Odin). [Source:Uniprot/SWISSPROT;Acc:Q92625]	0	0.22445	0.096774	-0.023024	0.12983	-0.07422	-0.16607	0.096774	0.5996	-0.023024	-0.07422	0.62977	-0.16607	2.24516	1121	1196.8	3.55117	3.80593	5.63239	4.45462	3.94976	4.46187	6.16193	5.14204	1963	1640	1121	1143	1566	1106	1081	560	864	924	2.27682	2.22456	2.26575	2.19696	1903	1583	506	1654	1052	956	2835	1775	925	1877
ENSG00000065054	Na(+)/H(+) exchange regulatory cofactor NHE-RF2 (NHERF-2) (Tyrosine kinase activator protein 1) (TKA-1) (SRY interacting protein 1) (SIP- 1) (Solute carrier family 9 isoform A3 regulatory factor 2) (NHE3 kinase A regulatory protein E3KARP) (Sodium-hydroge [Source:Uniprot/SWISSPROT;Acc:Q15599]	3	0.34689	0.35851	0.14822	-0.022133	-0.054158	-0.11696	0.14822	0.35851	0.53393	-0.11696	-0.054158	0.10472	2.22071	335	353.3	3.67528	4.65796	6.17512	6.01437	4.26197	6.3227	6.97931	6.55584	577	418	242	320	469	275	335	315	369	213	2.24334	1.95643	2.20798	2.23344	904	2357	298	541	532	2401	2521	1595	1373	2570
ENSG00000065150	Importin beta-3 (Karyopherin beta-3) (Ran-binding protein 5) (RanBP5). [Source:Uniprot/SWISSPROT;Acc:O00410]	0	0.44572	0.49199	-0.096442	0.35932	0.51961	-0.31813	0.94161	0.49199	-0.096442	0.87647	0.51961	-0.31813	2.14486	1787	1830.9	4.46999	4.33087	5.18795	5.38968	5.09006	5.53463	5.5822	7.37873	2159	1787	1994	1787	1783	1985	1787	1717	1512	1798	2.23578	2.05394	2.26858	1.769	1543	1337	842	2085	2786	1558	308	1320	2130	370
ENSG00000065154	Ornithine aminotransferase, mitochondrial precursor (EC 2.6.1.13) (Ornithine--oxo-acid aminotransferase) [Contains: Ornithine aminotransferase, hepatic form; Ornithine aminotransferase, renal form]. [Source:Uniprot/SWISSPROT;Acc:P04181]	6	-0.041903	-0.0614	-0.42658	0.25095	0.33099	-0.096484	-0.42658	-0.0614	0.36227	-0.096484	0.33099	0.51834	2.04343	738.3	738.3	4.65167	5.99881	6.93989	4.8733	5.31993	7.16949	8.38844	6.34897	817	780	730	690	780	742	686	769	692	697	2.21944	2.11719	1.96968	1.90382	472	188	2970	593	977	1673	2091	2891	1534	2201
ENSG00000065183	WD-repeat protein 3. [Source:Uniprot/SWISSPROT;Acc:Q9UNX4]	0	0.16934	0.27168	-0.3517	0.27405	0.51598	-0.354	0.27168	-0.3517	0.58806	0.51598	-0.354	0.66016	2.18883	1327.4	1327.4	3.47209	3.50344	5.72814	4.80055	3.80495	4.90839	6.36632	5.64783	1728	1472	1411	1190	1429	1390	1146	1322	1068	1118	2.27859	2.00898	2.23645	2.14121	1922	1323	2826	752	1022	2603	1696	461	866	1755
ENSG00000065268	WD-repeat protein 18. [Source:Uniprot/SWISSPROT;Acc:Q9BV38]	2	0.51713	0.70677	0.046617	0.4902	0.69918	0.0042837	0.70677	0.046617	0.798	0.76713	0.0042837	0.69918	2.20546	426.7	426.7	3.55985	4.51415	5.68616	4.63987	4.16474	5.52079	6.18069	5.98589	601	341	566	518	314	442	407	298	268	512	2.25419	2.16702	2.2439	1.99283	714	1708	1859	818	787	1429	2111	2480	2864	401
ENSG00000065308	Translocation associated membrane protein 2. [Source:Uniprot/SWISSPROT;Acc:Q15035]	0	0.31258	0.47612	-0.24052	0.13936	0.397	-0.49551	0.70215	-0.24052	0.47612	0.51659	-0.49551	0.397	2.19326	532	541.2	3.25584	4.13076	5.33629	5.46414	3.9299	5.04996	6.2519	6.21654	691	558	566	518	532	556	498	521	487	485	2.19436	2.18056	2.19216	2.20937	3038	301	1386	2352	2132	1792	2785	322	235	372
ENSG00000065427	Lysyl-tRNA synthetase (EC 6.1.1.6) (Lysine--tRNA ligase) (LysRS). [Source:Uniprot/SWISSPROT;Acc:Q15046]	6	-0.021108	-0.045847	-0.048445	0.40221	0.36628	0.30778	-0.048445	-0.045847	0.030967	0.30778	0.36628	0.53255	2.20665	938	968.1	5.03752	6.23123	7.04465	6.12625	5.86742	6.80555	7.70129	7.50047	1159	1007	942	938	992	927	932	924	932	928	2.21908	2.20167	2.21163	2.00022	2839	2147	1003	1200	2374	2790	237	2374	672	938
ENSG00000065457	adenosine deaminase, tRNA-specific 1 [Source:RefSeq_peptide;Acc:NP_036223]	0	0.3313	0.38523	0.11243	0.19201	0.20586	0.072096	0.49623	0.11243	0.38523	0.072096	0.20586	0.29806	2.23287	446	412.36	2.55826	4.14412	4.85079	4.12489	3.0408	4.43837	5.66631	5.35184	785	504	493	186	479	497	265	446	206.6	262	2.25347	2.28787	2.21227	2.06319	1981	2014	2967	1309	1029	2832	2863	584	1245	648
ENSG00000065526	Msx2-interacting protein (SPEN homolog) (SMART/HDAC1 associated repressor protein). [Source:Uniprot/SWISSPROT;Acc:Q96T58]	0	-0.21673	-0.39348	-0.46103	-0.15283	-0.33098	-0.3745	-0.39348	0.20433	-0.46103	-0.33098	0.24699	-0.3745	2.2584	1684	2066.2	3.62649	4.91531	4.96481	3.82023	3.87425	5.58492	5.63359	4.23243	5747	3581	576	1684	3570	699	1670	616	2075	444	2.28084	2.21095	2.25369	2.2631	922	2652	1317	1996	1709	963	1352	2742	2791	1280
ENSG00000065534	Myosin light chain kinase, smooth muscle and non-muscle isozymes (EC 2.7.1.117) (MLCK) [Contains: Telokin (Kinase related protein) (KRP)]. [Source:Uniprot/SWISSPROT;Acc:Q15746]	0	0.33266	0.56349	-0.35374	0.36386	0.66998	-0.35306	0.78824	0.56349	-0.35374	0.77466	0.66998	-0.35306	1.99423	599	1108.6	4.2932	5.0649	4.09347	4.16492	5.71902	6.31666	4.83208	6.24813	2547	2488	582	581	1932	583	582	583	599	609	1.95507	2.03338	2.21798	1.68144	2987	36	2991	1079	1296	231	3028	1604	43	2712
ENSG00000065559	Dual specificity mitogen-activated protein kinase kinase 4 (EC 2.7.1.37) (EC 2.7.1.112) (MAP kinase kinase 4) (JNK-activating kinase 1) (c-Jun N-terminal kinase kinase 1) (JNKK) (SAPK/ERK kinase 1) (SEK1). [Source:Uniprot/SWISSPROT;Acc:P45985]	2	0.17326	0.18423	-0.29126	0.18197	0.23741	-0.30815	0.18423	0.62681	-0.29126	0.23741	0.61663	-0.30815	2.17805	674	689.7	4.02302	4.28382	5.77338	5.67278	4.79116	4.99136	6.67471	6.64065	793	729	677	664	726	673	667	662	674	632	2.17141	2.23495	2.17875	2.17735	230	2297	731	154	1900	1244	241	1884	1983	2854
ENSG00000065600	Transmembrane protein 206 [Source:UniProtKB/Swiss-Prot;Acc:Q9H813]	0	-0.21086	-0.20272	-0.55836	-0.34701	-0.49833	-0.72953	-0.55836	-0.20272	0.12851	-0.49833	-0.72953	0.18683	2.20288	454	434.4	2.67769	4.42048	5.43635	4.10085	3.62494	6.32558	6.18537	4.53194	642	478	471	347	481	471	344	454	304	352	2.16523	1.83219	2.24052	2.24228	447	2466	2532	119	2778	2053	2612	158	1147	533
ENSG00000065609	Clathrin coat assembly protein AP180 (Clathrin coat-associated protein AP180) (91 kDa synaptosomal-associated protein). [Source:Uniprot/SWISSPROT;Acc:O60641]	6	0.86837	0.86793	0.81857	0.80285	0.81754	0.76095	0.81857	0.86793	0.9186	0.76095	0.81754	0.83006	1.59284	1125	930.6	2.28136	3.49098	5.1889	3.33834	5.03737	5.80832	7.35659	5.34673	1576	1412	1238	335	1373	1156	329	1125	541	221	1.36472	1.58118	1.63329	1.60449	3	938	341	3025	2670	15	2757	2569	2344	35
ENSG00000066027	Serine/threonine protein phosphatase 2A, 56 kDa regulatory subunit, alpha isoform (PP2A, B subunit, B' alpha isoform) (PP2A, B subunit, B56 alpha isoform) (PP2A, B subunit, PR61 alpha isoform) (PP2A, B subunit, R5 alpha isoform). [Source:Uniprot/SWISSPROT;Acc:Q15172]	2	-0.19674	-0.2207	-0.30336	-0.15032	-0.25942	-0.60338	-0.066172	-0.30336	-0.2207	0.41184	-0.25942	-0.60338	2.21525	851	853	5.06773	5.34429	5.95355	4.45701	5.4746	6.43375	6.74894	5.17425	940	880	853	834	877	851	827	849	813	806	2.25181	2.15503	2.22281	2.20769	2684	2541	528	2152	1105	2481	569	434	545	2484
ENSG00000066117	SWI/SNF-related matrix-associated actin-dependent regulator of chromatin subfamily D member 1 (SWI/SNF complex 60 kDa subunit) (60 kDa BRG-1/Brm associated factor subunit A) (BRG1-associated factor 60A). [Source:Uniprot/SWISSPROT;Acc:Q96GM5]	3	-0.11663	-0.14681	-0.24583	0.062783	0.066145	-0.13827	0.042732	-0.14681	-0.24583	0.066145	0.26048	-0.13827	2.15058	945	934.3	4.23757	5.12231	5.64951	5.10198	5.47476	5.70468	7.08192	6.04647	963	945	945	865	989	984	893	979	891	889	2.11938	2.22975	2.05814	2.18178	410	47	1194	2074	2880	1894	2738	800	2561	1236
ENSG00000066135	Jumonji domain-containing protein 2A. [Source:Uniprot/SWISSPROT;Acc:O75164]	0	-0.04265	-0.0034238	-0.2766	0.092942	0.037298	-0.18952	-0.0034238	0.15208	-0.2766	0.037298	0.43105	-0.18952	2.26261	1510	1489.5	3.14254	3.85842	6.08162	4.46591	3.5375	4.47965	6.42504	5.5877	2048	1686	1516	1255	1666	1510	1252	1511	1257	1194	2.27051	2.25471	2.2886	2.14863	1702	802	1318	2618	593	2054	2203	942	1041	2710
ENSG00000066336	Transcription factor PU.1 (31 kDa transforming protein). [Source:Uniprot/SWISSPROT;Acc:P17947]	4	0.28595	0.34447	0.16527	0.37087	0.37178	0.21718	0.34447	0.16527	0.3481	0.52365	0.37178	0.21718	1.87937	340.9	340.9	3.38567	4.40302	4.79044	4.68677	4.15478	6.70765	6.60969	6.40791	483	461	359	246	444	338	253	366	234	225	2.2344	1.52729	1.87525	1.88349	1708	710	1341	1907	432	1936	2404	108	932	2040
ENSG00000066422	Zinc finger and BTB domain-containing protein 11. [Source:Uniprot/SWISSPROT;Acc:O95625]	2	0.46776	0.35089	0.27842	0.38027	0.37492	0.29001	0.35089	0.27842	0.77396	0.37492	0.29001	0.47589	2.27255	621	693.04	3.45589	4.28673	5.67244	3.74421	3.6709	4.67404	6.14306	4.67093	784	1525	547	850	621	72.4	436	558	1119	418	2.28591	2.28663	2.2592	2.20843	799	2100	2715	1007	1238	2366	840	644	2144	1689
ENSG00000066629	Echinoderm microtubule-associated protein-like 1 (EMAP-1) (HuEMAP-1). [Source:Uniprot/SWISSPROT;Acc:O00423]	0	0.27172	0.36501	-0.2012	0.26746	0.18757	0.17169	-0.2012	0.36501	0.65135	0.18757	0.44311	0.17169	2.12025	1410	1343.7	3.04605	3.49249	5.19298	3.68008	3.66949	4.64438	6.68289	4.6985	1570	1573	1460	1118	1514	1410	1082	1477	1131	1102	2.18251	2.12194	2.03563	2.11856	705	1976	1289	2990	3028	1120	644	3052	684	2602
ENSG00000066926	Ferrochelatase, mitochondrial precursor (EC 4.99.1.1) (Protoheme ferro-lyase) (Heme synthetase). [Source:Uniprot/SWISSPROT;Acc:P22830]	2	0.17319	0.11226	-0.2527	0.31406	0.43945	-0.13594	0.65999	0.11226	-0.2527	0.63868	0.43945	-0.13594	2.15298	643	580	3.73249	5.3015	5.44912	5.18867	4.95767	6.0279	6.22714	7.37852	764	684	659	423	664	643	421	669	439	434	2.08717	2.21878	2.22052	1.66373	1263	2718	456	85	530	1777	187	2485	2635	2801
ENSG00000067064	Isopentenyl-diphosphate delta-isomerase 1 (EC 5.3.3.2) (IPP isomerase 1) (Isopentenyl pyrophosphate isomerase 1) (IPPI1). [Source:Uniprot/SWISSPROT;Acc:Q13907]	6	0.051465	-0.022604	-0.23515	0.020413	-0.010562	-0.22215	-0.23515	-0.022604	0.41215	-0.22215	-0.010562	0.29395	1.97151	382	386.9	4.43032	5.31643	6.52644	5.93123	5.70722	7.23656	7.21566	7.82498	422	403	379	382	387	373	377	387	377	382	2.10177	1.79543	2.1747	1.84126	654	1679	3065	469	115	2315	2051	2539	1600	729
ENSG00000067141	Neogenin precursor. [Source:Uniprot/SWISSPROT;Acc:Q92859]	2	0.1925	0.32662	-0.34401	0.44316	0.49871	0.11814	0.32662	-0.34401	0.59487	0.71264	0.11814	0.49871	2.22265	2051	2136.1	3.80994	3.87934	6.0589	4.17866	4.17154	5.24639	6.50039	4.79567	2792	2525	2035	1881	2560	2051	1880	2066	1888	1683	2.23891	1.9979	2.23495	2.21034	1052	813	2167	2202	2910	912	1032	3046	1107	2196
ENSG00000067167	Translocation associated membrane protein 1. [Source:Uniprot/SWISSPROT;Acc:Q15629]	6	0.76528	0.75487	0.61588	0.84297	0.83168	0.81629	0.92509	0.75487	0.61588	0.88094	0.83168	0.81629	2.07001	576	579.9	5.40631	5.90002	7.23896	5.46504	5.79726	7.69396	8.52328	6.55729	639	645	624	551	576	551	474	635	550	554	2.24159	1.88979	2.02957	2.11045	2993	1591	2939	890	898	2654	2897	975	730	1457
ENSG00000067221	Stomatin-like protein 1 (SLP-1) (Stomatin-related protein) (STORP) (EPB72-like 1) (UNC24 homolog). [Source:Uniprot/SWISSPROT;Acc:Q9UBI4]	0	0.22876	0.02826	-0.24823	0.17683	0.10165	-0.44749	0.02826	-0.24823	0.90623	0.10165	-0.44749	0.87633	2.16806	329	370.4	3.24148	4.12271	5.44406	4.14621	3.63696	5.70976	6.36823	5.34991	699	426	296	329	421	286	320	297	342	288	2.26434	1.94589	2.21357	2.12255	608	2361	916	2691	612	448	2035	1677	2888	1203
ENSG00000067248	DEAH (Asp-Glu-Ala-His) box polypeptide 29 [Source:RefSeq_peptide;Acc:NP_061903]	0	0.15945	0.16856	-0.071477	0.091517	0.067596	-0.071934	0.16856	-0.071477	0.38128	0.067596	-0.071934	0.27889	2.25943	1785	1766.2	3.94182	3.75244	5.44917	4.43429	4.38938	4.30925	5.86594	5.28947	2472	2081	1829	1456	2028	1816	1461	1785	1400	1334	2.27862	2.24505	2.27382	2.22029	1604	2280	1380	497	2753	2011	1351	1170	1027	1650
ENSG00000067704	mitochondrial isoleucine tRNA synthetase [Source:RefSeq_peptide;Acc:NP_060530]	0	-0.14343	-0.11902	-0.3656	-0.60691	-0.56986	-0.79999	-0.3656	0.05431	-0.11902	-0.79999	-0.45088	-0.56986	2.26867	1090.9	1090.9	3.34512	4.41393	5.18924	4.49768	3.7982	4.8577	5.443	5.06593	1773	1491	738	1096	1454	718	1087	787	1102	663	2.27604	2.26129	2.28212	2.22866	1993	966	1117	1183	471	1804	1319	2484	1956	2275
ENSG00000067836	leucine zipper domain protein [Source:RefSeq_peptide;Acc:NP_078865]	2	0.35984	0.24643	0.023883	0.40801	0.37961	0.16611	0.80923	0.023883	0.24643	0.67832	0.16611	0.37961	2.18781	439	442.2	3.64484	4.26218	5.3221	4.27754	4.28483	5.30252	5.74163	5.18992	527	453	467	420	439	439	390	448	415	424	2.22728	2.08024	2.26165	2.14834	281	2930	674	1295	1859	539	2177	2432	2194	402
ENSG00000067900	Rho-associated protein kinase 1 (EC 2.7.1.37) (Rho-associated, coiled- coil containing protein kinase 1) (p160 ROCK-1) (p160ROCK). [Source:Uniprot/SWISSPROT;Acc:Q13464]	0	0.77592	0.79507	0.64554	0.37816	0.446	-0.068236	0.88714	0.79507	0.64554	0.75671	0.446	-0.068236	2.25071	2159	2159	3.92634	4.20302	3.99709	4.3729	4.54873	4.56424	4.67963	4.9326	2616	2304	2192	1989	2297	2184	1989	2120	1993	1906	2.25906	2.27281	2.22284	2.24236	2461	1201	301	1834	1252	1656	2557	669	1549	2232
ENSG00000068024	Histone deacetylase 4 (HD4). [Source:Uniprot/SWISSPROT;Acc:P56524]	0	0.12507	0.37247	-0.3734	0.067777	0.019042	-0.1118	0.37614	-0.3734	0.37247	0.019042	0.29609	-0.1118	2.21841	1691	1665.9	2.21521	3.83569	5.26976	4.45832	3.05199	4.79545	6.00849	4.757	2011	1925	1705	1460	1908	1691	1477	1691	1437	1354	2.20774	2.1707	2.22907	2.26185	1031	636	2798	2816	2992	2290	255	1445	1539	975
ENSG00000068079	Interferon-induced 35 kDa protein (IFP 35). [Source:Uniprot/SWISSPROT;Acc:P80217]	0	0.36759	0.34765	0.022366	0.64262	0.6543	0.45208	0.34765	0.73275	0.022366	0.82149	0.45208	0.6543	2.10917	144	171	2.62589	4.69958	5.74907	4.64	3.20805	5.95307	6.66243	5.71219	405	188	115	130	182	120	140	144	173	113	2.24437	2.06544	2.13267	2.08567	2799	825	1968	1356	404	2363	2749	482	1345	2445
ENSG00000068305	Myocyte-specific enhancer factor 2A (Serum response factor-like protein 1). [Source:Uniprot/SWISSPROT;Acc:Q02078]	6	0.84925	0.92223	0.68017	0.66679	0.65991	0.54744	0.92223	0.68017	0.94535	0.65991	0.54744	0.79302	2.09926	677.5	677.5	4.14702	5.01753	6.18858	5.64559	5.24284	6.82641	7.32093	6.79801	877	842	714	548	823	664	483	779	556	489	2.13555	1.88458	2.12804	2.07048	537	1860	82	2298	2294	1129	202	1132	2238	2553
ENSG00000068383	Type I inositol-1,4,5-trisphosphate 5-phosphatase (EC 3.1.3.56) (5PTase). [Source:Uniprot/SWISSPROT;Acc:Q14642]	4	0.44179	0.40644	0.029179	0.47069	0.58552	0.20748	0.40644	0.88974	0.029179	0.61908	0.58552	0.20748	2.19376	572	599.5	4.65169	4.44714	6.06986	4.30032	5.77266	5.39525	6.56973	5.01977	731	675	569	516	747	572	559	581	559	486	2.11702	2.17637	2.23893	2.21115	1331	862	136	2977	3041	1664	373	2999	693	1839
ENSG00000068654	DNA-directed RNA polymerase I largest subunit (EC 2.7.7.6) (RNA polymerase I 194 kDa subunit) (RPA194). [Source:Uniprot/SWISSPROT;Acc:O95602]	0	0.18032	0.26554	-0.27413	0.259	0.40398	-0.2539	0.54955	0.26554	-0.27413	0.62691	0.40398	-0.2539	2.20057	2187.1	2187.1	2.96778	2.9213	5.00638	4.03218	3.47884	3.42301	6.53366	4.9963	2994	2277	2357	2003	2256	2343	1974	2080	1729	1858	2.26643	2.22398	2.02537	2.17716	1489	1542	2324	1282	2621	2676	491	2474	706	1126
ENSG00000068697	Lysosomal-associated transmembrane protein 4A (Golgi 4-transmembrane spanning transporter MTP). [Source:Uniprot/SWISSPROT;Acc:Q15012]	6	0.43945	0.54967	0.10847	0.098964	0.21198	-0.3027	0.66021	0.54967	0.10847	0.38761	0.21198	-0.3027	2.19455	388	363.3	6.17928	7.16814	7.4714	6.4978	6.61902	7.84317	8.10535	7.31524	474	439	271	388	436	266	388	284	412	275	2.25186	2.18453	2.20456	2.13279	2887	2032	590	1379	481	841	1761	2521	424	2086
ENSG00000068745	Inositol hexakisphosphate kinase 2 (EC 2.7.4.21) (InsP6 kinase 2) (Inositol hexakisphosphate kinase 2) (P(i)-uptake stimulator) (PiUS). [Source:Uniprot/SWISSPROT;Acc:Q9UHH9]	6	-0.17906	-0.32026	-0.38539	-0.023312	-0.091964	-0.11394	-0.38539	-0.32026	0.16848	-0.091964	-0.11394	0.13597	2.15224	548	560.1	4.44987	4.93453	6.55291	4.91665	4.78841	5.95031	8.12476	5.81963	653	631	689	528	488	540	448	630	446	548	2.26364	2.12712	1.98455	2.17734	830	853	2918	2196	2577	1813	2986	1110	1346	1243
ENSG00000068878	proteasome (prosome, macropain) activator subunit 4 [Source:RefSeq_peptide;Acc:NP_055429]	2	0.32581	0.37436	0.18858	0.081626	0.025405	0.022986	0.41449	0.37436	0.18858	0.022986	0.19649	0.025405	2.20543	3103	3057.9	4.37573	5.04427	5.92701	3.67458	5.5794	5.95613	6.54391	4.24949	3502	3231	3103	2865	3177	3110	2828	3106	2838	2819	2.08999	2.18131	2.22955	2.2497	1919	1514	308	637	1613	2319	132	2384	2027	109
ENSG00000068885	Intraflagellar transport 80 homolog (WD-repeat protein 56). [Source:Uniprot/SWISSPROT;Acc:Q9P2H3]	0	0.10317	0.045546	0.0057734	0.28595	0.34715	0.13027	0.0057734	0.25819	0.045546	0.38043	0.34715	0.13027	2.18995	1017.3	1017.3	3.63341	4.98396	4.8143	4.51526	4.52027	6.85282	5.64174	4.80001	1501	1114	1253	742	1118	1239	733	1010	752	711	2.18286	1.84924	2.19704	2.27619	375	2804	2748	1460	2513	366	2815	410	1900	250
ENSG00000068912	XTP3-transactivated gene B protein precursor. [Source:Uniprot/SWISSPROT;Acc:Q96DZ1]	0	0.093218	0.084987	-0.30203	0.11995	0.037752	-0.3926	-0.30203	0.4967	0.084987	-0.3926	0.71471	0.037752	2.23823	699	715.7	4.28368	5.57757	3.78001	4.18354	4.57614	6.51452	4.47915	4.97229	961	817	701	624	817	699	628	697	626	587	2.28586	2.15289	2.2542	2.22226	2071	1375	1087	2628	1118	2364	1660	2444	670	1277
ENSG00000069248	Nuclear pore complex protein Nup133 (Nucleoporin Nup133) (133 kDa nucleoporin). [Source:Uniprot/SWISSPROT;Acc:Q8WUM0]	2	0.49035	0.43819	0.28386	0.41052	0.34983	0.14799	0.43819	0.28386	0.74899	0.34983	0.14799	0.73373	2.23469	1219	1341.4	3.48738	4.3041	4.97135	4.38717	3.93648	4.91768	6.23838	5.05558	1961	1698	1194	1219	1626	1157	1240	1070	1206	1043	2.26922	2.24928	2.01843	2.2201	1125	1757	2406	2378	2663	1380	970	315	2433	683
ENSG00000069275	Nuclear ubiquitous casein and cyclin-dependent kinases substrate (P1). [Source:Uniprot/SWISSPROT;Acc:Q9H1E3]	6	0.10872	0.064544	0.055011	0.1447	-0.012347	-0.033353	0.064544	0.055011	0.2066	-0.012347	-0.033353	0.4798	2.25226	305	318.7	4.64271	5.36954	7.42861	5.10395	5.20536	5.74428	7.86187	5.71193	434	420	305	223	395	273	208	381	279	269	2.23606	2.26791	2.26162	2.2429	625	1816	675	1929	405	1562	1224	2587	1639	2974
ENSG00000069329	Vacuolar protein sorting 35 (Vesicle protein sorting 35) (hVPS35) (Maternal-embryonic 3). [Source:Uniprot/SWISSPROT;Acc:Q96QK1]	4	0.12578	0.30657	-0.29481	-0.041251	0.033693	-0.31227	0.30657	0.36559	-0.29481	0.15482	0.033693	-0.31227	2.27132	1483	1481.8	5.418	5.15703	6.27429	4.68637	5.80386	5.42024	6.81227	5.01154	1571	1535	1444	1484	1530	1439	1485	1436	1483	1411	2.28358	2.28779	2.25907	2.25437	912	936	483	2254	2464	1930	1887	1025	986	1866
ENSG00000069702	TGF-beta receptor type III precursor (TGFR-3) (Transforming growth factor beta receptor III) (Betaglycan). [Source:Uniprot/SWISSPROT;Acc:Q03167]	2	0.74548	0.76364	0.68011	0.73236	0.70763	0.63101	0.76364	0.7927	0.68011	0.85844	0.70763	0.63101	2.12203	838	723.9	3.55153	4.10329	5.86514	3.51715	4.26354	5.18864	7.51209	4.54671	1390	1081	839	304	1042	838	305	868	307	265	2.20514	2.12047	1.8935	2.1236	2986	2148	1005	2911	2643	316	1133	355	926	2651
ENSG00000069956	Mitogen-activated protein kinase 6 (EC 2.7.1.37) (Extracellular signal-regulated kinase 3) (ERK-3) (MAP kinase isoform p97) (p97- MAPK). [Source:Uniprot/SWISSPROT;Acc:Q16659]	4	0.028829	0.049221	-0.14781	0.17901	0.08517	0.083143	0.049221	-0.14781	0.18508	0.08517	0.083143	0.36871	2.12222	1261	1177.8	4.17306	5.1615	5.91004	5.34884	5.3205	7.51691	6.71303	6.38721	1388	1366	1275	956	1342	1261	952	1301	981	956	2.14097	1.55832	2.20069	2.10347	931	457	2811	2342	1637	1418	725	2961	2967	201
ENSG00000069966	Guanine nucleotide-binding protein beta subunit 5 (Transducin beta chain 5) (Gbeta5). [Source:Uniprot/SWISSPROT;Acc:O14775]	2	0.2549	0.27162	0.21537	0.27751	0.3008	0.19431	0.27162	0.21537	0.27769	0.33741	0.19431	0.3008	1.75	620	543.4	2.86645	4.10095	5.71549	3.79741	3.88219	5.70171	7.74937	7.69871	813	782	307	620	779	306	622	308	643	254	2.16476	1.87762	1.62238	0.896739	394	2665	1511	491	1657	125	2999	616	2604	1717
ENSG00000069974	Ras-related protein Rab-27A (Rab-27) (GTP-binding protein Ram). [Source:Uniprot/SWISSPROT;Acc:P51159]	3	-0.084104	-0.14381	-0.21717	0.47387	0.50307	0.14297	-0.14381	-0.21717	0.10867	0.50307	0.14297	0.77558	2.04056	405	383.1	2.96308	4.53001	5.79886	4.39257	4.45646	5.81001	7.58032	5.35083	433	422	405	327	424	409	331	417	330	333	2.00149	2.07963	1.89831	2.12862	3001	392	3057	2798	970	303	3039	1013	32	1681
ENSG00000069998	Cat eye syndrome critical region protein 5 precursor. [Source:Uniprot/SWISSPROT;Acc:Q9BXW7]	0	0.41914	0.46043	0.23837	0.44561	0.53235	0.25489	0.23837	0.46043	0.55862	0.25489	0.54957	0.53235	2.15205	454	467	3.13372	4.91082	6.27093	5.57536	3.52066	6.20882	7.00661	6.68511	636	466	442	427	452	443	426	459	454	465	2.26873	2.02535	2.23066	2.07344	1613	1253	534	2464	782	1335	609	2360	2666	2226
ENSG00000070010	Ubiquitin fusion degradation protein 1 homolog (UB fusion protein 1). [Source:Uniprot/SWISSPROT;Acc:Q92890]	3	0.20328	0.086504	-0.26499	0.039846	-0.1171	-0.26932	0.086504	-0.26499	0.78833	-0.26932	-0.1171	0.50597	2.25465	546.8	546.8	4.57621	4.49298	6.50094	5.44227	4.99166	4.99069	7.3685	5.77037	602	539	556	522	556	571	537	538	500	547	2.2616	2.2477	2.20823	2.28121	2120	2599	544	1102	835	1836	591	2566	1386	2475
ENSG00000070018	Low-density lipoprotein receptor-related protein 6 precursor. [Source:Uniprot/SWISSPROT;Acc:O75581]	0	0.095772	-0.18856	-0.20357	-0.069501	-0.27843	-0.37524	-0.18856	-0.20357	0.67944	-0.37524	-0.27843	0.44516	2.22523	2835.8	2835.8	3.52411	3.26621	6.16879	4.62532	4.33549	3.97041	6.48112	5.44164	3301	2905	2944	2737	2885	2923	2723	2741	2524	2675	2.20183	2.21636	2.29018	2.23411	1887	1055	1803	1624	280	743	1084	3031	1696	2917
ENSG00000070061	IkappaB kinase complex-associated protein (IKK complex-associated protein) (p150). [Source:Uniprot/SWISSPROT;Acc:O95163]	0	-0.055104	-0.11191	-0.39758	-0.26623	-0.33163	-0.73692	-0.39758	-0.11191	0.34417	-0.73692	-0.33163	0.26985	2.27603	637	889.1	3.72333	4.42982	5.10061	5.37607	4.17205	4.73184	5.41293	6.54671	2189	679	630	1209	637	597	1221	633	550	546	2.27927	2.27279	2.28274	2.05045	497	2611	1500	2343	2461	812	1399	1468	1090	1664
ENSG00000070269	Transmembrane protein C14orf101 [Source:UniProtKB/Swiss-Prot;Acc:Q9NX78]	0	-0.034819	-0.02766	-0.17276	0.16387	0.28833	-0.25805	-0.17276	0.095963	-0.02766	-0.25805	0.28833	0.46132	2.19971	802.9	802.9	3.24584	2.72892	4.86456	3.61553	4.00608	3.90372	5.52599	4.59191	1206	1013	830	611	986	794	607	826	620	536	2.23379	2.12857	2.22125	2.17817	2545	1681	1115	2805	294	1112	1443	2472	1359	2614
ENSG00000070413	Integral membrane protein DGCR2/IDD precursor. [Source:Uniprot/SWISSPROT;Acc:P98153]	3	0.070293	0.024057	-0.32346	0.19293	0.22243	-0.027677	-0.32346	0.024057	0.51028	-0.027677	0.22243	0.38403	2.25949	865	826.1	4.04709	4.82247	6.53935	4.31278	4.34724	5.19052	7.17725	5.5162	1087	885	865	678	875	875	678	935	696	687	2.28058	2.26635	2.25262	2.12991	972	1059	1776	2004	677	1408	1787	2371	597	2379
ENSG00000070444	MAX binding protein MNT (ROX protein) (MYC antagonist MNT). [Source:Uniprot/SWISSPROT;Acc:Q99583]	2	0.3817	0.35731	0.20513	0.23374	0.24012	-0.0060373	0.58266	0.20513	0.35731	-0.0060373	0.24012	0.46714	2.23424	654	600.3	4.30266	4.70407	5.17398	4.13569	5.20708	5.02471	5.9385	4.53465	1107	691	654	352	696	671	360	795	345	332	2.19526	2.29153	2.20415	2.26434	684	2416	669	1164	2000	1179	1813	2461	3061	298
ENSG00000070495	Protein PTDSR (Phosphatidylserine receptor). [Source:Uniprot/SWISSPROT;Acc:Q6NYC1]	2	-0.063145	-0.07011	-0.23624	0.028435	-0.082118	-0.23371	-0.23624	-0.07011	0.11691	-0.23371	-0.082118	0.40113	2.04575	714.9	714.9	3.12349	4.18178	6.05879	5.52571	4.16626	6.15682	6.49868	7.16768	824	745	724	707	723	725	706	667	638	690	2.15018	1.79842	2.27242	1.94133	872	1418	174	2670	1960	552	111	1473	2727	1707
ENSG00000070501	DNA polymerase beta (EC 2.7.7.7) (EC 4.2.99.-). [Source:Uniprot/SWISSPROT;Acc:P06746]	2	0.35576	0.62679	-0.27598	0.087235	0.38464	-0.60149	0.62679	-0.27598	0.71647	0.47855	-0.60149	0.38464	2.16314	566	547.3	4.40559	4.83798	5.93721	4.53673	5.39991	5.87744	6.96745	5.41581	652	586	574	482	590	575	487	566	482	479	2.15315	2.10376	2.17313	2.20182	1291	2601	1449	2922	2027	1000	197	1876	1859	213
ENSG00000070540	WD-repeat domain phosphoinositide-interacting protein 1 (WIPI-1) (WD40 repeat protein interacting with phosphoinositides of 49 kDa) (WIPI 49- kDa) (Atg18 protein homolog). [Source:Uniprot/SWISSPROT;Acc:Q5MNZ9]	2	-0.10413	-0.13106	-0.28468	-0.07796	-0.17709	-0.26231	0.10335	-0.13106	-0.28468	0.20551	-0.17709	-0.26231	2.14933	560	573.6	3.78691	5.50383	6.36268	3.89792	5.08527	6.0162	7.14614	5.06627	814	679	481	563	687	500	558	486	560	408	2.00747	2.23626	2.22854	2.07011	2676	1487	60	1747	2343	645	74	2547	403	2660
ENSG00000070669	Asparagine synthetase [glutamine-hydrolyzing] (EC 6.3.5.4) (Glutamine- dependent asparagine synthetase) (Cell cycle control protein TS11). [Source:Uniprot/SWISSPROT;Acc:P08243]	2	0.00060268	0.097358	-0.21909	-0.084323	0.069732	-0.40745	-0.21909	0.097358	0.12354	-0.40745	0.084751	0.069732	2.10854	890	868.9	4.09955	3.86149	5.65749	4.73001	5.15678	4.73839	9.53648	5.82977	1100	958	891	734	957	890	744	940	751	724	2.09951	2.16486	0.608557	2.11756	288	589	2742	2910	3017	2590	2702	223	55	302
ENSG00000070748	Choline O-acetyltransferase (EC 2.3.1.6) (CHOACTase) (Choline acetylase) (ChAT). [Source:Uniprot/SWISSPROT;Acc:P28329]	0	0.098211	-0.11749	-0.33401	0.092116	0.092303	-0.42382	-0.33401	-0.11749	0.74613	-0.42382	0.092303	0.60786	2.17867	873	859.6	1.21352	2.76605	3.90485	2.98759	1.46576	4.42904	4.7476	4.18212	1120	993	891	724	954	873	723	908	722	688	2.28026	1.93224	2.21435	2.14299	2347	2527	1573	1731	1100	2828	1235	694	1955	1191
ENSG00000070756	Polyadenylate-binding protein 1 (Poly(A)-binding protein 1) (PABP 1). [Source:Uniprot/SWISSPROT;Acc:P11940]	6	-0.25836	-0.32744	-0.43571	-0.17173	-0.2051	-0.36269	-0.43571	-0.011941	-0.32744	-0.36269	-0.2051	0.052601	2.16956	1065	1035.4	6.37547	7.68557	9.19903	7.22192	7.34716	8.44778	10.4484	7.95482	1264	1115	1203	859	1115	1203	861	1065	798	871	2.16348	2.22413	2.07712	2.17564	2941	322	2819	2768	1642	1416	2623	236	669	244
ENSG00000070785	Translation initiation factor eIF-2B gamma subunit (eIF-2B GDP-GTP exchange factor). [Source:Uniprot/SWISSPROT;Acc:Q9NR50]	0	0.035747	0.032561	-0.030042	0.21965	0.12791	0.050606	0.10472	0.032561	-0.030042	0.12791	0.050606	0.48044	2.16915	381	341.09	3.78619	4.70515	2.85504	4.9583	4.42952	5.86451	3.47745	6.00946	196	606	478	468	142	65.9	128	468	478	381	2.25277	2.07631	2.22048	2.11782	1243	2276	520	644	1739	2014	276	2036	2578	974
ENSG00000070831	Cell division control protein 42 homolog (G25K GTP-binding protein). [Source:Uniprot/SWISSPROT;Acc:P60953]	2	0.03082	-0.2627	-0.28218	0.038196	-0.077692	-0.17105	0.63733	-0.2627	-0.28218	0.36333	-0.077692	-0.17105	2.11976	369	348.7	2.91663	5.87309	8.59631	5.44271	3.78479	7.21163	9.20291	6.80707	303	299	306	317	377	384	376	377	369	379	2.16191	1.99758	2.19663	2.07761	1459	588	2941	151	2965	242	2506	1326	195	1983
ENSG00000071073	mannosyl (alpha-1,3-)-glycoprotein beta-1,4-N-acetylglucosaminyltransferase, isoenzyme A [Source:RefSeq_peptide;Acc:NP_036346]	0	0.27586	0.38774	-0.23983	0.44432	0.55923	0.091428	-0.23983	0.38774	0.67968	0.091428	0.55923	0.6823	2.16726	895	891.1	4.08532	4.11505	6.02522	3.71923	4.72654	5.1913	7.28139	4.55337	1021	973	909	787	949	895	780	959	827	811	2.20963	2.14054	2.04472	2.19399	1016	248	2224	329	2705	2877	2923	874	538	2533
ENSG00000071189	Sorting nexin-13 (RGS domain- and PHOX domain-containing protein) (RGS-PX1). [Source:Uniprot/SWISSPROT;Acc:Q9Y5W8]	0	-0.27494	-0.29032	-0.30494	-0.10769	-0.12207	-0.33966	-0.30494	-0.29032	-0.22957	-0.33966	0.13865	-0.12207	2.24891	1454	1454.1	3.53437	4.34662	5.28307	4.09708	3.89773	5.11424	5.66832	5.29735	1497	1742	1617	1454	1400	1298	1152	1582	1430	1369	2.27098	2.22684	2.27703	2.13739	1620	1370	643	2502	2180	2745	680	2653	1211	1055
ENSG00000071246	Vasohibin. [Source:Uniprot/SWISSPROT;Acc:Q7L8A9]	0	-0.064975	-0.18169	-0.26681	0.16735	0.15813	0.018027	0.25357	-0.18169	-0.26681	0.15813	0.32588	0.018027	2.18824	477	487.3	2.14477	5.18715	6.25053	3.07188	2.77749	6.33663	6.61935	4.02021	574	599	460	502	537	413	434	453	477	424	2.23303	2.11093	2.24037	2.14345	380	2232	2119	2178	249	1104	2495	802	2325	508
ENSG00000071462	Putative methyltransferase WBSCR22 (EC 2.1.1.-) (Williams-Beuren syndrome chromosome region 22 protein). [Source:Uniprot/SWISSPROT;Acc:O43709]	2	-0.080656	-0.29623	-0.33913	0.13004	0.13693	-0.0033415	0.39338	-0.33913	-0.29623	0.25654	-0.0033415	0.13693	2.22584	408	379.9	3.95825	4.10339	6.08915	4.87541	4.45154	4.65078	6.63964	5.74983	474	412	408	292	419	417	291	460	305	321	2.24826	2.24543	2.20625	2.20149	2435	2308	595	441	1011	2627	782	2670	2923	867
ENSG00000071537	Sel-1 homolog precursor (Suppressor of lin-12-like protein) (Sel-1L). [Source:Uniprot/SWISSPROT;Acc:Q9UBV2]	0	0.078559	-0.022646	-0.29134	-0.039792	0.12948	-0.65475	-0.29134	-0.022646	0.54966	-0.65475	0.12948	0.40589	2.21396	1189	1126.2	4.04692	5.54356	6.55073	3.7411	4.83238	6.74317	7.54375	4.22169	1503	1335	1189	879	1323	1189	875	1222	893	854	2.22841	2.03284	2.19951	2.26032	1466	2241	1564	1634	256	2752	1450	1383	712	2888
ENSG00000071539	Thyroid receptor-interacting protein 13 (Thyroid hormone receptor interactor 13) (Trip-13) (Human papillomavirus type 16 E1 protein- binding protein) (HPV16 E1 protein-binding protein) (16E1-BP). [Source:Uniprot/SWISSPROT;Acc:Q15645]	0	0.68068	0.59023	0.5403	0.60205	0.56305	0.42116	0.5403	0.59023	0.91151	0.56305	0.42116	0.82192	2.04238	677	594.5	2.49978	2.89858	4.83094	2.65439	4.07348	4.01503	6.84602	3.213	800	723	685	419	716	677	412	698	409	406	1.95708	2.12768	1.74594	2.24511	2374	72	2379	1900	1336	2922	2497	85	145	62
ENSG00000071575	Tribbles homolog 2 (TRB-2). [Source:Uniprot/SWISSPROT;Acc:Q92519]	2	0.54092	0.52536	0.37704	0.5606	0.57398	0.4263	0.52536	0.72038	0.37704	0.6815	0.57398	0.4263	2.17886	634	610.7	3.42304	4.59237	5.66385	3.83622	4.18583	5.53813	6.48263	4.60722	689	669	637	550	664	634	550	641	543	530	2.19514	2.12486	2.1977	2.16257	914	3019	858	1008	2685	248	2127	239	2749	2856
ENSG00000071626	DAZ-associated protein 1 (Deleted in azoospermia-associated protein 1). [Source:Uniprot/SWISSPROT;Acc:Q96EP5]	2	-0.39914	-0.43916	-0.5452	-0.4375	-0.42255	-0.60939	-0.5452	-0.21306	-0.43916	-0.60939	-0.28055	-0.42255	2.23477	731	686.9	4.7473	4.53324	6.21785	4.03261	5.22892	5.93194	6.79098	4.73095	870	801	746	556	803	746	555	731	547	514	2.26582	2.06651	2.25022	2.21932	2613	499	1702	1825	1495	2472	941	1527	429	494
ENSG00000071655	Methyl-CpG-binding domain protein 3 (Methyl-CpG binding protein MBD3). [Source:Uniprot/SWISSPROT;Acc:O95983]	0	-0.0097043	-0.26613	-0.3722	-0.019768	-0.24503	-0.29375	-0.3722	0.60922	-0.26613	-0.24503	0.47948	-0.29375	2.22064	447	448.3	2.67949	3.666	6.41426	4.55175	2.83756	4.58923	7.03998	5.64055	519	444	491	460	400	447	423	434	406	459	2.29706	2.18747	2.25382	2.15985	1348	1772	1147	2227	1006	1097	2280	1222	2083	1513
ENSG00000071994	Programmed cell death protein 2 (Zinc finger protein Rp-8) (Zinc finger MYND domain containing protein 7). [Source:Uniprot/SWISSPROT;Acc:Q16342]	0	0.1738	0.42921	-0.44345	0.055359	-0.067428	-0.28417	0.53565	0.42921	-0.44345	-0.067428	0.51767	-0.28417	2.24968	352	363.53	4.18519	2.89786	5.04043	2.8577	4.78851	3.93524	5.45801	3.25684	619	364	410	321	352	404	233	341	271.3	320	2.25046	2.16769	2.24891	2.27894	2802	1284	1790	741	1444	2536	389	1506	1036	2518
ENSG00000072134	Epsin-2 (EPS-15 interacting protein 2). [Source:Uniprot/SWISSPROT;Acc:O95208]	0	-0.15357	-0.11115	-0.27608	0.058763	-0.019417	-0.077261	-0.11115	-0.073481	-0.27608	-0.077261	0.27297	-0.019417	2.20907	685	738.7	3.72264	6.03202	5.14164	2.40229	4.6545	7.49473	5.82482	2.99372	1115	887	661	614	885	685	614	720	627	579	2.18619	2.04375	2.23195	2.26973	237	2751	593	2975	2886	987	968	2731	1863	1331
ENSG00000072274	Transferrin receptor protein 1 (TfR1) (TR) (TfR) (Trfr) (CD71 antigen) (T9) (p90). [Source:Uniprot/SWISSPROT;Acc:P02786]	2	0.0080658	-0.021282	-0.38011	-0.11519	-0.025123	-0.45347	-0.38011	0.42559	-0.021282	-0.45347	0.13302	-0.025123	2.14828	671	683.4	3.54171	5.28356	6.34714	4.8683	4.60574	6.45443	6.6006	6.18757	1195	714	679	547	706	657	544	671	541	580	2.16262	2.13394	2.28274	1.97209	1472	217	2420	1182	2838	1518	145	2452	1449	1984
ENSG00000072315	Short transient receptor potential channel 5 (TrpC5) (Htrp-5) (Htrp5). [Source:Uniprot/SWISSPROT;Acc:Q9UL62]	0	0.58332	0.60158	0.43091	0.50519	0.54337	0.39152	0.71745	0.43091	0.60158	0.54337	0.39152	0.58068	2.17452	1626	1593	2.34003	2.94029	5.34378	3.06437	3.12638	3.50452	6.15176	5.04837	1909	1675	1626	1393	1682	1629	1395	1783	1421	1417	2.18197	2.20313	2.16707	1.78813	266	2473	1656	2956	299	1459	2066	1317	3041	740
ENSG00000072364	ALL1 fused gene from 5q31 [Source:RefSeq_peptide;Acc:NP_055238]	0	-0.21219	-0.24955	-0.40915	-0.29368	-0.25998	-0.36326	-0.40915	0.022142	-0.24955	-0.25998	-0.2578	-0.36326	2.26002	1264	1371.5	3.55604	3.96154	5.29273	4.34205	3.73079	4.41133	5.6048	5.82246	2165	1647	1245	1264	1754	1228	1267	1153	1179	813	2.29146	2.24576	2.27429	2.00512	1460	2154	1495	1211	2635	2526	1468	959	1657	2055
ENSG00000072736	Nuclear factor of activated T-cells, cytoplasmic 3 (NF-ATc3) (NFATc3) (T cell transcription factor NFAT4) (NF-AT4) (NFATx). [Source:Uniprot/SWISSPROT;Acc:Q12968]	3	-0.062826	-0.038882	-0.29914	0.39156	0.4319	0.19716	-0.038882	0.14954	-0.29914	0.4319	0.54562	0.19716	2.23319	1091	1219.6	3.89232	4.66059	6.57243	4.44267	4.07778	5.29062	7.0842	5.25582	1970	1582	972	1091	1535	969	1074	998	1152	853	2.28702	2.23818	2.22821	2.187	2763	1130	1812	2107	1420	995	1370	1764	1066	2147
ENSG00000072786	Serine/threonine-protein kinase 10 (EC 2.7.1.37) (Lymphocyte-oriented kinase). [Source:Uniprot/SWISSPROT;Acc:O94804]	0	-0.2272	-0.21442	-0.26473	-0.23818	-0.20627	-0.4131	-0.20245	-0.21442	-0.26473	-0.4131	-0.095178	-0.20627	2.11731	867	1022.6	4.10327	4.7699	5.69187	3.78516	4.87938	5.79453	6.62452	5.06513	1687	735	1233	865	739	1235	867	1227	816	822	2.19108	2.11112	2.10309	2.1235	2668	180	403	2784	2628	2950	1388	133	1838	1329
ENSG00000072954	transmembrane protein 38A [Source:RefSeq_peptide;Acc:NP_076979]	6	0.87617	0.92617	0.75166	0.84255	0.89241	0.69141	0.95069	0.92617	0.75166	0.94384	0.89241	0.69141	0.924036	415	430.2	3.25078	5.09183	5.72734	4.62019	6.43185	7.22203	9.99403	8.48258	570	429	453	411	412	445	401	411	355	415	1.09298	1.70797	0.678783	0.755091	192	2435	40	976	2554	106	8	3004	2535	2283
ENSG00000073060	Scavenger receptor class B member 1 (SRB1) (SR-BI) (CD36 antigen-like 1) (CD36 and LIMPII analogous 1) (CLA-1) (Collagen type I receptor, thrombospondin receptor-like 1). [Source:Uniprot/SWISSPROT;Acc:Q8WTV0]	0	-0.099385	-0.14215	-0.26199	0.10697	-0.062808	-0.2017	-0.26199	0.10598	-0.14215	-0.2017	0.58541	-0.062808	2.07119	609	611.5	3.33714	4.55437	5.13507	3.69336	5.01327	5.79529	6.46933	4.23804	814	672	622	568	609	580	507	623	580	540	1.93253	2.06818	2.07419	2.23741	558	1040	2849	2761	57	343	1956	2155	2681	237
ENSG00000073111	DNA replication licensing factor MCM2 (Minichromosome maintenance protein 2 homolog) (Nuclear protein BM28). [Source:Uniprot/SWISSPROT;Acc:P49736]	2	0.20813	-0.092564	-0.10421	0.28578	0.22736	-0.2555	-0.10421	-0.092564	0.82116	0.22736	-0.2555	0.88548	2.10511	1531.4	1531.4	3.20215	5.23948	5.65489	4.33149	4.3421	5.72204	6.96063	6.07402	1723	1590	1562	1432	1584	1529	1416	1570	1452	1456	2.14628	2.27759	2.06394	1.89193	2272	192	2669	2054	2118	843	1766	37	374	1251
ENSG00000073146	Putative helicase Mov10l1 (EC 3.6.1.-) (Moloney leukemia virus 10-like protein 1) (MOV10-like 1). [Source:Uniprot/SWISSPROT;Acc:Q9BXT6]	4	0.77355	0.87659	0.54321	0.74859	0.85345	0.50536	0.87659	0.90086	0.54321	0.88696	0.85345	0.50536	1.49343	1161	1133	1.54571	2.64107	4.49159	3.74647	4.45033	5.11007	6.71087	5.42848	1877	1322	1323	775	1334	1276	783	1161	744	735	1.14065	1.47606	1.5108	1.94775	1869	2135	67	457	1268	1907	2018	3039	333	16
ENSG00000073169	Selenoprotein O. [Source:Uniprot/SWISSPROT;Acc:Q9BVL4]	0	0.015158	-0.13436	-0.3299	0.043292	0.24636	-0.37723	-0.3299	-0.13436	0.50973	-0.37723	0.24636	0.26075	2.2189	696	605.78	3.20527	2.73378	3.36311	4.98722	5.28052	3.14925	4.13622	5.53458	1080	916	251	696	899	287.2	698	266.8	702	261.8	1.7303	2.27558	2.17693	2.26087	1628	2323	1439	852	231	2780	2190	1618	893	37
ENSG00000073350	lethal giant larvae homolog 2 isoform a [Source:RefSeq_peptide;Acc:NP_004515]	2	0.50358	0.51247	0.29387	0.34682	0.33244	0.23222	0.7044	0.29387	0.51247	0.47578	0.23222	0.33244	2.04988	1408	1400.8	3.83505	4.69418	5.39534	3.92711	5.74335	5.92014	6.29924	4.53376	1809	1578	1408	1194	1610	1423	1179	1467	1192	1148	1.73198	1.98537	2.11438	2.22938	3064	23	2636	215	433	638	2906	2723	13	3058
ENSG00000073614	Jumonji/ARID domain-containing protein 1A (Retinoblastoma-binding protein 2) (RBBP-2). [Source:Uniprot/SWISSPROT;Acc:P29375]	0	0.22392	0.04846	0.033213	0.10308	0.076663	-0.086031	0.59008	0.04846	0.033213	0.31861	-0.086031	0.076663	2.26698	1897.8	1897.8	3.15845	4.25268	4.38101	4.52917	3.44782	4.7443	4.87149	5.03019	2176	3126	2174	1950	2057	1454	1205	1823	1837	1176	2.28354	2.26519	2.26878	2.25437	2049	1738	2372	2666	1446	612	1969	553	1151	967
ENSG00000073711	Serine/threonine protein phosphatase 2A, 72/130 kDa regulatory subunit B (PP2A, subunit B, B''-PR72/PR130) (PP2A, subunit B, B72/B130 isoforms) (PP2A, subunit B, PR72/PR130 isoforms) (PP2A, subunit B, R3 isoform). [Source:Uniprot/SWISSPROT;Acc:Q06190]	2	0.78424	0.79873	0.6967	0.69703	0.65827	0.63647	0.85728	0.79873	0.6967	0.79635	0.65827	0.63647	2.07382	990	853.7	3.27987	3.69642	5.81645	4.06333	4.49165	4.69362	6.98925	5.69836	969	1285	1098	1004	462	345	293	1087	990	1004	2.07832	2.10829	2.06932	1.93318	861	3036	209	322	2970	2222	108	2985	1507	1547
ENSG00000073734	Bile salt export pump (ATP-binding cassette sub-family B member 11). [Source:Uniprot/SWISSPROT;Acc:O95342]	0	0.75237	0.82641	0.51663	0.63444	0.6675	0.42922	0.91408	0.51663	0.82641	0.80662	0.42922	0.6675	1.38397	1794.9	1794.9	0.905615	2.93209	4.80478	2.78809	3.61769	4.81821	8.31748	3.51045	2148	1934	1799	1659	1837	1692	1599	1837	1738	1706	1.04597	1.72198	0.792732	2.24197	2662	2862	2039	1302	30	3007	391	1725	1134	827
ENSG00000073849	CMP-N-acetylneuraminate-beta-galactosamide-alpha-2,6-sialyltransferase (EC 2.4.99.1) (Beta-galactoside alpha-2,6-sialyltransferase) (Alpha 2,6-ST) (Sialyltransferase 1) (ST6Gal I) (B-cell antigen CD75). [Source:Uniprot/SWISSPROT;Acc:P15907]	4	-0.13701	-0.16936	-0.19398	-0.030438	0.022388	-0.16419	-0.16936	-0.047705	-0.19398	0.022388	0.050491	-0.16419	1.74415	377	403.7	3.69839	5.19796	5.2419	5.13771	5.17701	6.69235	8.14269	7.63154	680	510	377	309	476	358	301	407	333	286	2.03318	1.97057	1.28631	1.51774	1207	1030	1957	878	95	2830	2748	314	2362	2996
ENSG00000074071	Mitochondrial 28S ribosomal protein S34 (S34mt) (MRP-S34). [Source:Uniprot/SWISSPROT;Acc:P82930]	2	-0.19921	-0.20998	-0.29624	-0.34526	-0.30116	-0.70111	-0.29624	-0.091424	-0.20998	-0.70111	-0.30116	-0.033496	2.13133	271	286.8	3.98235	5.42521	6.31273	4.23122	4.4584	6.62184	7.12563	5.96399	409	271	262	271	265	258	266	287	269	310	2.22239	2.09812	2.16455	1.92805	2679	2183	771	1174	674	3013	783	2434	944	3003
ENSG00000074211	Serine/threonine protein phosphatase 2A, 55 kDa regulatory subunit B, gamma isoform (PP2A, subunit B, B-gamma isoform) (PP2A, subunit B, B55-gamma isoform) (PP2A, subunit B, PR55-gamma isoform) (PP2A, subunit B, R2-gamma isoform) (IMYPNO1). [Source:Uniprot/SWISSPROT;Acc:Q9Y2T4]	6	0.86942	0.88629	0.77927	0.80977	0.84272	0.69185	0.88629	0.77927	0.9427	0.84272	0.69185	0.89473	1.42917	826	811.7	2.49278	3.4162	4.43305	3.58262	5.0675	6.30127	6.87999	5.87211	863	850	830	752	890	826	749	845	759	753	1.40582	1.30803	1.4969	1.45251	6	2663	1639	1642	1500	96	1635	2045	2627	467
ENSG00000074356	ELG protein [Source:RefSeq_peptide;Acc:NP_061023]	2	0.51547	0.59963	0.15729	0.20087	0.057849	0.03271	0.7895	0.59963	0.15729	0.51204	0.03271	0.057849	2.23587	605.9	605.9	3.66123	3.99109	6.51072	4.61308	4.3157	4.4473	7.24364	5.48978	623	498	469	325	917	724	603	754	622	524	2.2593	2.25583	2.2159	2.21073	1143	1730	983	246	2622	783	1775	1294	1725	1944
ENSG00000074410	Carbonic anhydrase 12 precursor (EC 4.2.1.1) (Carbonic anhydrase XII) (Carbonate dehydratase XII) (CA-XII) (Tumor antigen HOM-RCC-3.1.3). [Source:Uniprot/SWISSPROT;Acc:O43570]	0	-0.14918	-0.12553	-0.26447	0.016328	0.05812	-0.20817	-0.057546	-0.12553	-0.26447	0.05812	0.19904	-0.20817	1.99289	352	361.6	3.12758	2.4024	4.149	2.90113	5.75958	2.86204	5.05903	4.82097	584	432	341	281	414	352	277	387	271	277	1.40779	2.2108	2.18016	1.80561	723	94	2852	16	2721	101	2536	2421	73	2132
ENSG00000074416	Monoglyceride lipase (EC 3.1.1.23) (HU-K5) (Lysophospholipase homolog) (Lysophospholipase-like). [Source:Uniprot/SWISSPROT;Acc:Q99685]	0	0.18891	0.0045853	-0.053031	0.48573	0.60328	0.24537	-0.053031	0.0045853	0.61519	0.60852	0.24537	0.60328	2.18208	410	413	3.82395	4.2744	4.93195	4.0611	4.2191	5.52262	5.47491	6.21725	534	458	410	355	435	397	363	440	376	362	2.24862	2.12538	2.23879	1.69227	1409	2958	861	1454	943	1233	1552	2759	2952	2881
ENSG00000074582	Mitochondrial chaperone BCS1 (BCS1-like protein) (H-BCS1). [Source:Uniprot/SWISSPROT;Acc:Q9Y276]	0	-0.01086	-0.1821	-0.24658	-0.069628	-0.15839	-0.46554	-0.1821	-0.24658	0.3961	-0.46554	-0.15839	0.41505	2.20938	692.2	692.2	3.06435	3.93059	5.34344	3.64213	3.39836	4.52797	6.2106	4.53142	815	695	693	651	701	691	645	714	648	669	2.26829	2.21906	2.19971	2.16509	2381	1969	882	805	1128	2709	997	2136	1341	2742
ENSG00000074695	ERGIC-53 protein precursor (ER-Golgi intermediate compartment 53 kDa protein) (Lectin, mannose-binding 1) (Gp58) (Intracellular mannose- specific lectin MR60). [Source:Uniprot/SWISSPROT;Acc:P49257]	3	-0.18226	-0.25686	-0.25905	0.169	0.10889	-0.03493	-0.25686	-0.030861	-0.25905	-0.03493	0.43303	0.10889	2.00935	703.5	703.5	4.13201	4.88383	6.00132	4.38328	4.8844	6.76445	7.93823	4.96309	934	764	619	721	761	616	733	623	671	593	2.17828	1.84043	1.8161	2.22639	3000	995	2191	321	416	1031	1953	2275	918	3062
ENSG00000075089	Actin-related protein 6 (hArp6) (hARPX). [Source:Uniprot/SWISSPROT;Acc:Q9GZN1]	0	0.18582	-0.048587	-0.18636	0.081928	0.040883	-0.46899	0.7924	-0.048587	-0.18636	0.67389	0.040883	-0.46899	2.23264	743	725.5	3.3009	5.09998	5.23849	5.3541	4.0186	6.19566	5.84718	6.1066	801	782	745	665	778	743	663	748	675	655	2.24812	2.12598	2.24049	2.2248	1037	2584	2565	688	1222	2116	2152	866	2095	336
ENSG00000075131	timeless-interacting protein [Source:RefSeq_peptide;Acc:NP_060328]	2	0.2765	0.46361	-0.22891	0.43634	0.52807	0.049339	0.46361	-0.22891	0.59479	0.52807	0.049339	0.73161	2.19444	232.6	232.6	2.78986	4.53715	5.60274	4.29754	3.57644	4.86991	6.59493	6.25773	397	283	236	151	283	231	151	263	166	165	2.19545	2.2752	2.19342	1.76166	2400	1029	2862	2311	2338	1567	1467	125	1323	306
ENSG00000075151	Eukaryotic translation initiation factor 4 gamma 3 (eIF-4-gamma 3) (eIF-4G 3) (eIF4G 3) (eIF-4-gamma II) (eIF4GII). [Source:Uniprot/SWISSPROT;Acc:O43432]	2	0.83564	0.94237	0.61689	0.76214	0.69949	0.68846	0.61689	0.94767	0.94237	0.69949	0.89846	0.68846	2.19956	1777	1807.82	4.08036	4.85477	5.41844	4.7093	4.77061	5.83898	6.03907	5.86635	2719	2286	1813	1424.2	2202	1777	1359	1771	1399.9	1327.1	2.20003	2.19909	2.26614	2.15606	298	2690	1483	1806	1994	369	220	1893	2575	277
ENSG00000075188	Nucleoporin Nup37 (p37). [Source:Uniprot/SWISSPROT;Acc:Q8NFH4]	0	0.73215	0.76835	0.5386	0.63346	0.72738	0.36816	0.5386	0.88951	0.76835	0.36816	0.72738	0.80484	2.0731	517	520.8	2.98216	4.40191	5.78544	4.36866	3.31212	4.90303	7.34692	6.91039	614	571	503	499	544	485	469	528	517	478	2.26897	2.27212	1.87723	1.45097	2881	603	1315	2313	2691	1867	1178	1797	1251	845
ENSG00000075213	Semaphorin-3A precursor (Semaphorin III) (Sema III). [Source:Uniprot/SWISSPROT;Acc:Q14563]	0	0.54056	0.69335	0.013203	0.36292	0.50894	-0.1336	0.013203	0.91513	0.69335	-0.1336	0.50894	0.71343	1.97544	1305	1283.12	2.6596	3.16627	5.0899	4.07546	4.07592	5.18488	5.59766	5.74201	1558	1407	1321	1145.7	1422	1336	1107	1305	1153.8	1075.7	2.00179	1.75401	2.24252	1.94908	542	237	2928	2961	2990	160	2649	242	25	2750
ENSG00000075223	Semaphorin-3C precursor (Semaphorin E) (Sema E). [Source:Uniprot/SWISSPROT;Acc:Q99985]	3	0.51338	0.50157	0.31846	0.40859	0.39302	0.25904	0.31846	0.72009	0.50157	0.25904	0.57372	0.39302	2.07952	1291	1196.6	3.88657	3.77829	5.53089	3.52288	4.88036	4.90705	6.47339	5.65549	1506	1356	1304	966	1358	1301	971	1291	960	953	2.09034	2.06871	2.12937	1.69655	2958	344	1110	3062	3074	295	601	1812	556	2486
ENSG00000075239	Acetyl-CoA acetyltransferase, mitochondrial precursor (EC 2.3.1.9) (Acetoacetyl-CoA thiolase) (T2). [Source:Uniprot/SWISSPROT;Acc:P24752]	3	0.22696	0.26076	-0.15322	0.38768	0.47792	0.04754	0.26076	-0.15322	0.57335	0.63759	0.04754	0.47792	1.91556	644	615.8	4.44936	4.77995	5.59681	6.7904	6.42665	6.16873	6.33348	8.85594	713	646	644	541	654	649	547	671	545	548	1.78232	2.04881	2.20035	1.75987	2670	2070	62	32	177	2688	194	3029	1244	2580
ENSG00000075415	Phosphate carrier protein, mitochondrial precursor (PTP). [Source:Uniprot/SWISSPROT;Acc:Q00325]	6	0.69823	0.60367	0.6018	0.75033	0.76907	0.62035	0.60367	0.6018	0.88923	0.76907	0.62035	0.86157	1.71629	563	561.6	6.52001	6.32207	9.28362	6.74544	7.56117	8.66438	11.4619	8.93675	653	625	503	563	634	501	572	512	577	476	2.13305	1.57455	1.69839	1.73419	2807	513	155	559	2510	2957	604	2724	406	2993
ENSG00000075461	Voltage-dependent calcium channel gamma-4 subunit (Neuronal voltage- gated calcium channel gamma-4 subunit). [Source:Uniprot/SWISSPROT;Acc:Q9UBN1]	2	0.56921	0.91341	-0.14732	0.43132	0.7087	-0.1872	0.94153	0.91341	-0.14732	0.77245	0.7087	-0.1872	2.19488	519	512.7	2.78291	2.92885	6.00202	3.67381	3.82526	5.18187	6.50215	4.64191	652	597	521	429	592	519	427	540	442	408	2.19035	1.62285	2.25173	2.19941	156	2649	890	2095	802	1073	1604	1753	1552	1887
ENSG00000075651	Phospholipase D1 (EC 3.1.4.4) (PLD 1) (Choline phosphatase 1) (Phosphatidylcholine-hydrolyzing phospholipase D1) (hPLD1). [Source:Uniprot/SWISSPROT;Acc:Q13393]	0	-0.066881	-0.11301	-0.17603	-0.062819	-0.11228	-0.37267	-0.11301	-0.17603	0.088395	-0.11228	-0.37267	0.29649	2.13376	1628	1539.3	2.93419	3.87202	5.04794	4.02223	4.16596	4.65737	6.17055	4.4642	2024	1717	1669	1266	1691	1649	1260	1628	1218	1271	2.07471	2.19281	2.06049	2.2734	2797	705	95	2903	753	226	3010	467	2565	2786
ENSG00000075790	B-cell receptor-associated protein 29 (BCR-associated protein Bap29). [Source:Uniprot/SWISSPROT;Acc:Q9UHQ4]	4	0.25449	0.307	-0.1273	0.20688	0.35316	-0.12388	0.307	-0.1273	0.58378	0.35316	-0.12388	0.39136	2.02015	233	241.3	4.57099	5.43041	6.36065	3.03985	5.82684	6.993	7.47342	5.74096	390	260	238	207	260	233	202	232	202	189	2.09302	1.97885	2.06145	1.30565	836	2114	212	2860	2680	1802	281	1119	1935	116
ENSG00000075891	Paired box protein Pax-2. [Source:Uniprot/SWISSPROT;Acc:Q02962]	0	0.50934	0.64665	0.16611	0.4656	0.62174	0.086667	0.71528	0.16611	0.64665	0.68839	0.086667	0.62174	2.13495	647	654.3	2.30319	5.25762	4.68715	3.02571	3.34947	6.22534	6.26584	3.87721	841	545	658	595	542	647	563	820	626	706	2.1904	2.09021	1.99944	2.17969	1484	2355	1610	108	1169	1654	1001	2117	1844	1089
ENSG00000076043	Oligoribonuclease, mitochondrial precursor (EC 3.1.-.-) (Small fragment nuclease) (RNA exonuclease 2 homolog). [Source:Uniprot/SWISSPROT;Acc:Q9Y3B8]	2	0.26588	0.45294	-0.40008	0.13454	0.32478	-0.40062	-0.40008	0.45294	0.74479	-0.40062	0.32478	0.47946	2.21896	338	320.43	5.27011	5.84722	5.16432	3.96983	5.64999	6.67295	6.16846	4.53581	452	383	338	269.3	381	339	239	340	234	229	2.26797	2.13841	2.17769	2.26023	2803	2592	765	907	875	2633	1827	443	1280	1967
ENSG00000076053	RNA-binding protein 7 (RNA-binding motif protein 7). [Source:Uniprot/SWISSPROT;Acc:Q9Y580]	5	0.4411	0.72628	-0.16084	0.7426	0.75634	0.68161	-0.16084	0.72628	0.75787	0.68161	0.75634	0.78986	2.144	228	227.7	4.37733	4.56453	6.40178	4.54233	4.7569	6.52242	7.04566	5.83748	461	282	258	131	272	243	131	228	131	140	2.25302	1.80334	2.23058	2.05741	2914	605	2897	1980	764	2851	2657	660	1227	1229
ENSG00000076351	Heme carrier protein 1. [Source:Uniprot/SWISSPROT;Acc:Q96NT5]	2	0.066453	0.065752	-0.051349	-0.1717	-0.18447	-0.31536	0.065752	0.18496	-0.051349	-0.31536	-0.01526	-0.18447	2.20423	513	456.4	2.89981	4.08342	5.57545	5.13069	3.60539	5.43441	6.6347	5.42709	786	516	513	288	513	527	295	585	186	355	2.24296	2.0181	2.1655	2.27733	1629	570	1521	575	246	1559	1774	2419	1646	2292
ENSG00000076513	Ankyrin repeat domain protein 13 (KE03 protein). [Source:Uniprot/SWISSPROT;Acc:Q8IZ07]	0	0.23387	0.12291	0.053217	0.23822	0.24228	0.069143	0.12291	0.52548	0.053217	0.24228	0.40325	0.069143	2.18533	806	806.8	4.6086	3.22753	5.17331	4.17228	5.61015	4.24891	5.8045	5.02819	1067	840	894	707	806	854	695	798	671	736	2.165	2.16789	2.23472	2.20277	2588	212	2181	2042	1559	1537	2470	150	738	188
ENSG00000076604	TNF receptor-associated factor 4 (Cysteine-rich domain associated with RING and Traf domains protein 1) (Malignant 62) (RING finger protein 83). [Source:Uniprot/SWISSPROT;Acc:Q9BUZ4]	0	-0.27765	-0.272	-0.33515	0.045756	-0.001645	-0.046038	-0.2258	-0.33515	-0.272	-0.001645	-0.046038	0.18495	2.19586	726	643.6	3.08841	4.82526	4.82199	3.70301	3.66797	5.50939	5.83927	4.72483	984	385	726	824	390	728	826	395	412	766	2.22708	2.22663	2.12832	2.1651	2123	278	2855	1227	376	1561	2741	1314	479	2715
ENSG00000076685	Cytosolic purine 5'-nucleotidase (EC 3.1.3.5) (5'-nucleotidase cytosolic II). [Source:Uniprot/SWISSPROT;Acc:P49902]	0	-0.31337	-0.33077	-0.55407	-0.25017	-0.31615	-0.73363	-0.55407	-0.33077	-0.055264	-0.73363	-0.31615	0.29929	2.21142	924	888.3	4.19461	4.68402	3.83175	4.59808	4.43273	5.59256	4.39841	5.88924	1145	1109	707	928	1107	708	927	707	924	621	2.28697	2.15887	2.26397	2.04596	1986	2903	1086	882	1687	973	1375	1540	2508	1002
ENSG00000077063	cortactin binding protein 2 [Source:RefSeq_peptide;Acc:NP_219499]	0	0.52344	0.62659	0.2083	0.27561	0.42497	-0.081008	0.73544	0.62659	0.2083	0.42497	0.48287	-0.081008	1.98752	1597	1513.4	2.62317	2.97831	5.66647	3.85478	4.12607	4.33033	6.6318	5.58672	2685	2363	1736	783	2185	1597	939	1739	624	483	2.00697	1.96808	2.16866	1.86631	84	1163	2621	1658	1550	190	2800	1074	2122	2328
ENSG00000077147	Transmembrane 9 superfamily protein member 3 precursor (SM-11044 binding protein) (EP70-P-iso). [Source:Uniprot/SWISSPROT;Acc:Q9HD45]	2	-0.41562	-0.38903	-0.60966	-0.43423	-0.44696	-0.808	-0.60966	-0.24818	-0.38903	-0.808	-0.047732	-0.44696	2.22561	1066	1038.8	4.99622	4.11438	6.74978	4.90627	5.50443	4.4794	7.34999	5.47012	1201	1115	1082	949	1115	1081	949	1066	934	896	2.22808	2.27187	2.22313	2.21304	2534	402	932	1091	489	2970	2073	2515	485	2835
ENSG00000077152	Ubiquitin-conjugating enzyme E2 T (EC 6.3.2.19) (Ubiquitin-protein ligase T) (Ubiquitin carrier protein T). [Source:Uniprot/SWISSPROT;Acc:Q9NPD8]	2	0.57502	0.76295	0.10838	0.30288	0.37788	0.021466	0.10838	0.76295	0.85374	0.021466	0.37788	0.50929	2.12044	256	239	3.24888	3.22005	5.88009	4.6252	3.68417	4.74966	6.67353	6.57187	342	191	275	260	186	260	258	187	175	256	2.25769	2.01193	2.22894	1.80805	514	520	988	2925	2278	2665	993	1928	2449	783
ENSG00000077232	DnaJ (Hsp40) homolog, subfamily C, member 10 [Source:RefSeq_peptide;Acc:NP_061854]	0	0.27457	0.077513	0.022507	0.25694	0.21413	-0.11602	0.72369	0.022507	0.077513	0.6727	-0.11602	0.21413	2.20656	352	588.8	4.2657	5.45784	4.16045	4.09277	4.56799	6.5435	4.69198	5.22894	1523	1271	196	347	1256	201	352	208	363	171	2.27598	2.12935	2.27359	2.13952	2319	544	2273	1646	2575	1535	2387	948	600	808
ENSG00000077254	Ubiquitin carboxyl-terminal hydrolase 33 (EC 3.1.2.15) (Ubiquitin thiolesterase 33) (Ubiquitin-specific processing protease 33) (Deubiquitinating enzyme 33) (VHL-interacting deubiquitinating enzyme 1). [Source:Uniprot/SWISSPROT;Acc:Q8TEY7]	0	0.12119	0.17911	-0.16344	-0.080132	-0.15821	-0.34991	0.17911	0.34792	-0.16344	0.26772	-0.15821	-0.34991	2.14707	1380	1349	4.17072	4.57441	4.75149	4.13013	4.47888	4.86248	6.2576	5.52175	1739	1530	1410	1151	1472	1398	1144	1380	1130	1136	2.26003	2.27019	2.0341	1.98482	813	774	2325	1441	818	1647	2192	1230	2207	2979
ENSG00000077264	Serine/threonine-protein kinase PAK 3 (EC 2.7.1.37) (p21-activated kinase 3) (PAK-3) (Beta-PAK) (Oligophrenin-3). [Source:Uniprot/SWISSPROT;Acc:O75914]	0	0.77059	0.7246	0.69746	0.69698	0.69724	0.56681	0.7246	0.69746	0.88969	0.69724	0.56681	0.8269	2.16581	1025	1000.3	2.62684	4.0379	5.94144	2.78373	4.04894	4.88943	6.95878	3.64558	1105	1032	1050	933	1027	1055	930	1025	899	947	1.9856	2.16893	2.1627	2.22802	67	2055	1723	1598	780	69	1842	1794	1719	697
ENSG00000077279	Neuronal migration protein doublecortin (Lissencephalin-X) (Lis-X) (Doublin). [Source:Uniprot/SWISSPROT;Acc:O43602]	0	0.56392	0.54805	0.52132	0.56921	0.61724	0.40532	0.54805	0.52132	0.62238	0.68507	0.61724	0.40532	1.94259	571	601.5	1.14613	2.46358	4.86324	4.81273	2.24036	4.24282	6.26835	6.93971	711	705	563	574	694	567	566	562	571	502	2.13374	1.81697	2.06822	1.59941	154	2711	2563	2070	2633	979	1099	1688	786	1195
ENSG00000077380	Dynein intermediate chain 2, cytosolic (DH IC-2) (Cytoplasmic dynein intermediate chain 2). [Source:Uniprot/SWISSPROT;Acc:Q13409]	0	0.20812	0.32987	-0.27796	0.060382	0.30068	-0.58493	0.32987	0.57246	-0.27796	0.30068	0.46539	-0.58493	2.24763	1102.5	1102.5	5.5387	5.51908	4.05145	4.30637	5.80478	5.86691	6.32153	5.13223	1202	1207	1178	1030	1115	1093	985	1175	1011	1029	2.28822	2.26358	1.61267	2.23169	784	1290	1082	1074	2610	2261	2026	1460	1522	1935
ENSG00000077420	Amyloid beta A4 precursor protein-binding family B member 1- interacting protein (APBB1-interacting protein 1) (Rap1-GTP- interacting adapter molecule) (RIAM) (Proline-rich EVH1 ligand 1) (PREL-1) (Proline-rich protein 73) (Retinoic acid-responsive prolin [Source:Uniprot/SWISSPROT;Acc:Q7Z5R6]	2	0.28606	0.24992	0.24261	0.37667	0.3853	0.29983	0.24992	0.36565	0.24261	0.3853	0.29983	0.44487	1.87083	699	709.5	3.66501	3.16643	4.81707	4.66929	5.41862	4.8129	6.84688	6.44307	1071	830	726	592	818	691	564	699	563	541	1.91029	1.96054	1.73855	1.83137	2254	422	1026	2808	314	2759	1478	15	1700	2675
ENSG00000077549	F-actin capping protein beta subunit (CapZ beta). [Source:Uniprot/SWISSPROT;Acc:P47756]	2	0.39093	0.2191	-0.013302	0.32384	0.23331	-0.19887	-0.013302	0.967	0.2191	-0.19887	0.93709	0.23331	1.73607	491	456.7	5.96456	5.71136	4.88402	4.35175	6.17446	8.44326	5.66537	7.99272	509	506	392	491	551	357	518	362	526	355	2.29223	1.31146	2.16067	0.795638	1664	1067	915	1341	867	2528	2239	1118	2273	1738
ENSG00000077684	Jade1 protein long isoform [Source:RefSeq_peptide;Acc:NP_955352]	0	-0.23863	-0.2166	-0.33747	-0.026878	-0.040882	-0.22043	-0.16181	-0.33747	-0.2166	-0.040882	-0.22043	0.18068	2.23361	1010	1009.2	2.25552	4.43138	5.32369	5.40691	2.68578	5.5704	5.62709	6.23918	1454	1249	1010	663	1339	1073	753	1115	725	711	2.25784	2.1077	2.28322	2.20938	2522	1214	1831	1493	746	1880	1344	2857	467	2512
ENSG00000077713	mitochondrial solute carrier protein [Source:RefSeq_peptide;Acc:NP_660348]	0	-0.068112	-0.14538	-0.30477	-0.18192	-0.4028	-0.4179	0.24582	-0.14538	-0.30477	0.27494	-0.4179	-0.4028	2.21315	291.3	291.3	2.18011	3.67239	6.44475	4.42823	2.67976	4.40935	7.77579	5.13485	402	315	263	139	467	430	144	456	155	142	2.25839	2.20222	2.10423	2.22407	2833	1316	2815	2726	1386	1173	2670	825	1878	661
ENSG00000077943	Integrin alpha-8 precursor [Contains: Integrin alpha-8 heavy chain; Integrin alpha-8 light chain]. [Source:Uniprot/SWISSPROT;Acc:P53708]	0	-0.24031	-0.23276	-0.37466	-0.20047	-0.19838	-0.32279	-0.37466	-0.11352	-0.23276	-0.080248	-0.19838	-0.32279	2.18051	1379.9	1379.9	2.21018	3.45839	4.35342	3.76735	2.61431	5.29649	5.01768	4.78264	1959	1612	1417	1171	1582	1395	1146	1373	1114	1030	2.26858	1.87292	2.20803	2.15299	2549	1277	1568	941	599	2285	2460	2702	887	1496
ENSG00000078043	Protein inhibitor of activated STAT2 (Protein inhibitor of activated STAT x) (Msx-interacting zinc finger protein) (Miz1) (DAB2-interacting protein) (DIP) (Androgen receptor-interacting protein 3) (ARIP3) (PIAS-NY protein). [Source:Uniprot/SWISSPROT;Acc:O75928]	0	-0.24253	-0.32823	-0.35926	-0.29046	-0.35911	-0.45557	-0.040091	-0.32823	-0.35926	-0.35911	-0.056689	-0.45557	2.24048	854	845	4.05334	4.87506	5.05414	3.98883	5.95432	5.36816	5.66791	4.54342	1220	1062	917	629	1054	913	627	854	582	592	1.83468	2.25017	2.25634	2.23079	603	2344	1885	1023	2579	1283	297	2032	2042	48
ENSG00000078070	Methylcrotonoyl-CoA carboxylase alpha chain, mitochondrial precursor (EC 6.4.1.4) (3-Methylcrotonyl-CoA carboxylase 1) (MCCase alpha subunit) (3-methylcrotonyl-CoA:carbon dioxide ligase alpha subunit) (3-Methylcrotonyl-CoA carboxylase biotin-containing su [Source:Uniprot/SWISSPROT;Acc:Q96RQ3]	3	0.084624	0.12737	-0.049715	0.10669	0.083521	-0.013667	0.12737	-0.049715	0.17622	-0.013667	0.083521	0.25022	2.20448	1059.8	1059.8	3.23382	4.71274	6.47881	4.79553	4.13741	5.20904	7.29442	5.15548	1213	1082	1063	981	1085	1058	1001	1088	1011	1016	2.16628	2.23842	2.17055	2.26284	1202	1964	215	120	230	2119	2011	2187	1315	2337
ENSG00000078140	Ubiquitin-conjugating enzyme E2-25 kDa (EC 6.3.2.19) (Ubiquitin- protein ligase) (Ubiquitin carrier protein) (E2(25K)) (Huntingtin interacting protein 2) (HIP-2). [Source:Uniprot/SWISSPROT;Acc:P61086]	0	0.16384	0.19427	-0.13056	0.10396	0.2167	-0.13803	0.19427	0.42782	-0.13056	-0.13803	0.23321	0.2167	2.26123	323.2	323.2	5.12867	5.57903	4.28756	3.96719	5.49204	6.16142	4.68058	4.61528	399	296	332	369	296	332	369	243	280	316	2.27419	2.25404	2.26843	2.22657	769	1334	1112	1466	647	2703	1762	2628	1894	2250
ENSG00000078142	Phosphatidylinositol 3-kinase catalytic subunit type 3 (EC 2.7.1.137) (PtdIns-3-kinase type 3) (PI3-kinase type 3) (PI3K type 3) (Phosphoinositide-3-kinase class 3) (Phosphatidylinositol 3-kinase p100 subunit). [Source:Uniprot/SWISSPROT;Acc:Q8NEB9]	0	-0.03607	-0.16544	-0.2065	0.066493	0.15879	-0.45916	0.26373	-0.2065	-0.16544	0.49985	-0.45916	0.15879	2.25684	1497	1497	3.888	3.73392	5.13425	4.55083	4.08787	4.43848	5.68011	5.17323	1757	1571	1535	1455	1570	1527	1457	1409	1337	1352	2.28858	2.24414	2.26073	2.25295	1014	1637	2655	1019	2440	970	2257	1387	821	1426
ENSG00000078403	Protein AF-10. [Source:Uniprot/SWISSPROT;Acc:P55197]	0	0.39871	0.39416	0.28002	0.38567	0.3183	0.27397	0.52194	0.28002	0.39416	0.56473	0.27397	0.3183	2.24502	1101.7	1101.7	4.63119	4.49644	5.82353	3.33575	6.12371	5.19145	6.36802	3.79616	1843	1691	1036	655	1777	1122	665	1137	683	408	2.04192	2.23267	2.25783	2.25736	2445	1105	1536	2423	736	1655	1789	612	1837	95
ENSG00000078579	Fibroblast growth factor 20 (FGF-20). [Source:Uniprot/SWISSPROT;Acc:Q9NP95]	0	0.050338	0.20555	-0.27944	0.157	0.16727	-0.16032	0.2249	0.20555	-0.27944	0.16727	0.46406	-0.16032	2.22991	340.5	340.5	2.25923	2.3598	4.19571	2.59963	2.75743	2.82319	4.97205	3.20859	419	355	347	317	353	342	313	334	303	322	2.25811	2.22874	2.22894	2.23088	1715	2453	676	464	615	2595	372	1066	2213	1962
ENSG00000078674	pericentriolar material 1 [Source:RefSeq_peptide;Acc:NP_006188]	2	-0.12631	-0.18446	-0.35219	-0.019919	0.11701	-0.39641	-0.18446	0.15771	-0.35219	0.11701	0.21964	-0.39641	2.24494	2132	2060.8	4.39224	4.70246	6.09008	4.18863	4.99782	5.27933	7.79979	4.67434	3504	2616	2132	1402	2563	2148	1385	2190	1352	1316	2.23792	2.26402	1.93417	2.25196	983	2644	1017	2865	3002	901	996	1902	2796	547
ENSG00000078687	trinucleotide repeat containing 6C [Source:RefSeq_peptide;Acc:NP_061869]	2	0.26809	0.24952	0.21055	0.36423	0.48332	0.10568	0.21055	0.3442	0.24952	0.48332	0.5037	0.10568	2.22484	2031.3	2031.3	3.55353	4.7737	5.8787	4.25726	4.23358	5.40536	6.44006	4.941	2578	3138	2523	1353	2353	1876	1206	2659	1385	1242	2.23196	2.18104	2.25068	2.21773	517	2879	810	2667	1274	283	1611	1223	2951	2368
ENSG00000078699	Protein CBFA2T2 (MTG8-like protein) (MTG8-related protein 1) (Myeloid translocation related protein 1) (ETO homologous on chromosome 20) (p85). [Source:Uniprot/SWISSPROT;Acc:O43439]	0	0.023619	-0.1193	-0.46598	-0.1489	0.009817	-0.7312	-0.1193	0.65613	-0.46598	0.009817	0.2747	-0.7312	2.23342	853.8	853.8	3.03847	3.86151	5.89812	3.34144	3.46193	4.51481	6.3393	4.24997	1153	900	930	734	900	936	725	850	689	721	2.28093	2.21869	2.24815	2.17367	498	1797	2604	1932	1401	778	1020	2096	2323	1172
ENSG00000078747	Itchy homolog E3 ubiquitin protein ligase (EC 6.3.2.-) (Itch) (Atrophin-1-interacting protein 4) (AIP4) (NFE2-associated polypeptide 1) (NAPP1). [Source:Uniprot/SWISSPROT;Acc:Q96J02]	2	-0.099893	-0.26598	-0.27765	-0.26961	-0.43384	-0.48477	-0.26598	0.24395	-0.27765	-0.48477	0.10977	-0.43384	2.19332	1352.3	1352.3	3.99586	4.02244	6.98291	4.04161	4.56216	5.31796	7.42268	4.99829	1704	1440	1409	1240	1331	1424	1235	1361	1172	1207	2.26526	2.06686	2.25849	2.12815	1601	571	1906	828	293	2568	1830	455	1882	1337
ENSG00000078804	Tumor protein p53 inducible nuclear protein 2 (p53-inducible protein U) (PIG-U). [Source:Uniprot/SWISSPROT;Acc:Q8IXH6]	6	0.49044	0.5733	0.24403	0.23459	0.20927	0.17113	0.65399	0.5733	0.24403	0.17113	0.32337	0.20927	2.10934	178	185.4	5.15893	4.77977	5.60633	4.91047	6.23288	5.71289	6.89986	6.27272	386	209	178	129	200	171	121	187	136	137	2.13931	2.15496	2.07936	2.01613	621	1617	129	2120	1891	1267	353	3067	1643	2446
ENSG00000078872	Cysteine desulfurase, mitochondrial precursor (EC 2.8.1.7). [Source:Uniprot/SWISSPROT;Acc:Q9Y697]	2	-0.02193	0.10162	-0.29221	0.072498	0.15459	-0.16751	-0.29221	0.1248	0.10162	-0.16751	0.23042	0.15459	2.20027	673.9	673.9	4.35657	6.20014	5.61775	6.08063	5.48165	7.89064	6.21056	6.70273	829	722	698	616	711	694	617	669	598	585	2.16457	1.88312	2.25073	2.23598	1930	1517	855	94	560	2583	1563	2194	2427	889
ENSG00000078900	Tumor protein p73 (p53-like transcription factor) (p53-related protein). [Source:Uniprot/SWISSPROT;Acc:O15350]	0	-0.26069	-0.23209	-0.39389	-0.18165	-0.016675	-0.61624	-0.39389	-0.1561	-0.23209	0.087961	-0.016675	-0.61624	2.22965	1022	977.8	1.8892	3.16996	3.87355	2.67114	2.01315	4.27921	4.09068	3.70975	1146	1044	1022	807	1048	1025	823	1158	858	847	2.28685	2.14106	2.27766	2.18163	1299	2579	1829	1517	1606	2973	2276	1186	1615	1360
ENSG00000078902	Toll-interacting protein. [Source:Uniprot/SWISSPROT;Acc:Q9H0E2]	0	0.12564	0.018076	-0.13712	-0.04461	-0.038034	-0.62674	-0.13712	0.018076	0.49597	-0.62674	-0.038034	0.53095	2.24887	443	443.6	5.49424	4.50172	5.88413	2.82597	5.93619	5.08331	6.40941	3.49605	524	478	443	402	499	463	415	442	388	382	2.26983	2.23872	2.24015	2.25758	1545	2988	1840	744	729	393	927	1224	2195	1801
ENSG00000079102	Protein CBFA2T1 (MTG8 protein) (ETO protein) (Eigth twenty one protein) (Cyclin D related protein) (Zinc finger MYND domain containing protein 2). [Source:Uniprot/SWISSPROT;Acc:Q06455]	0	0.46341	0.44	0.36019	0.34941	0.36878	0.19064	0.36019	0.44	0.59003	0.36878	0.19064	0.48882	2.11635	1152	1083.5	2.05901	3.43781	5.66995	4.27167	2.70355	4.57249	6.91489	5.2439	1179	1228	1154	949	1167	1152	944	1157	956	949	2.22747	2.01268	2.1131	2.11961	391	2838	602	1990	2639	260	1245	2230	2644	1054
ENSG00000079134	THO complex subunit 1 (Tho1) (Nuclear matrix protein p84). [Source:Uniprot/SWISSPROT;Acc:Q96FV9]	4	0.69635	0.64307	0.53515	0.6274	0.63981	0.38329	0.53515	0.64307	0.91083	0.63981	0.38329	0.85911	2.16965	1004.1	1004.1	4.22889	4.17842	5.86478	5.86138	4.98809	5.38873	6.57304	7.00657	1286	1098	1058	881	1100	1063	880	987	829	859	2.22979	2.1198	2.2195	2.05873	2195	1051	2833	2462	1138	2061	2370	290	961	321
ENSG00000079277	MAP kinase-interacting serine/threonine-protein kinase 1 (EC 2.7.1.37) (MAP kinase signal-integrating kinase 1) (Mnk1). [Source:Uniprot/SWISSPROT;Acc:Q9BUB5]	0	0.25067	0.39049	-0.45167	-0.0073756	0.092334	-0.54081	0.81318	0.39049	-0.45167	0.42635	0.092334	-0.54081	2.18572	635.6	635.6	4.06283	2.8049	6.05973	4.45454	4.36313	3.46629	7.18602	5.81764	764	682	635	557	704	652	584	645	572	561	2.28017	2.23901	2.13243	1.94991	2174	1975	974	2622	1046	1980	1013	576	1329	2454
ENSG00000079387	Sentrin-specific protease 1 (EC 3.4.22.-) (Sentrin/SUMO-specific protease SENP1). [Source:Uniprot/SWISSPROT;Acc:Q9P0U3]	2	0.79116	0.84938	0.62163	0.74838	0.75806	0.70489	0.84938	0.90248	0.62163	0.75806	0.78219	0.70489	2.13269	599	630.5	3.73211	3.69822	5.04991	4.34919	4.41742	6.34901	6.17822	5.35265	1142	837	594	424	822	599	434	602	434	417	2.2432	1.38172	2.08072	2.18466	1754	2172	1356	1936	688	474	2194	270	1966	312
ENSG00000079739	Phosphoglucomutase-1 (EC 5.4.2.2) (Glucose phosphomutase 1) (PGM 1). [Source:Uniprot/SWISSPROT;Acc:P36871]	6	0.95824	0.94812	0.94373	0.88266	0.87735	0.80364	0.94373	0.94812	0.98286	0.80364	0.87735	0.967	1.3196	974	950.1	4.406	6.32117	7.46469	6.6823	6.36061	10.2042	9.99473	9.74267	1019	1030	980	857	974	1021	891	978	855	896	1.81251	0.644892	1.46061	1.17859	1941	752	258	1214	284	2059	33	2962	2641	3015
ENSG00000079785	ATP-dependent RNA helicase DDX1 (EC 3.6.1.-) (DEAD box protein 1) (DEAD box protein retinoblastoma) (DBP-RB). [Source:Uniprot/SWISSPROT;Acc:Q92499]	5	0.4586	0.66486	-0.030313	0.40952	0.42778	0.3417	0.74126	-0.030313	0.66486	0.45908	0.3417	0.42778	2.24863	1380	1345.5	4.40362	5.48217	7.05515	4.53945	5.00414	6.08628	7.48306	5.21226	1489	1427	1398	1243	1415	1391	1235	1380	1242	1235	2.26093	2.23632	2.26935	2.22024	1326	1585	673	1649	1782	2107	312	2447	1902	741
ENSG00000079950	Syntaxin-7. [Source:Uniprot/SWISSPROT;Acc:O15400]	0	-0.19381	-0.16866	-0.25957	0.23693	0.24304	0.21106	-0.25957	-0.16866	-0.1532	0.24304	0.21106	0.25667	2.20807	341.7	341.7	5.02172	3.08975	6.05096	4.07143	5.73855	4.28085	6.82294	4.85128	484	371	353	292	368	348	289	332	277	303	2.21495	2.10583	2.20119	2.22341	1159	744	1976	324	2829	1779	2452	1127	828	3034
ENSG00000080166	L-dopachrome tautomerase precursor (EC 5.3.3.12) (DT) (DCT) (L- dopachrome delta-isomerase) (Tyrosinase-related protein 2) (TRP-2) (TRP2). [Source:Uniprot/SWISSPROT;Acc:P40126]	6	0.87858	0.94798	0.71322	0.85605	0.87456	0.75221	0.94798	0.97456	0.71322	0.87456	0.9414	0.75221	0.986055	764	775.4	2.35844	2.74301	5.38959	2.73264	6.62007	5.97989	8.25053	5.9001	930	768	773	729	755	763	725	822	725	764	0.447913	0.963084	1.33251	1.00903	1253	2936	511	2336	140	2	2271	2013	1944	371
ENSG00000080345	Telomere-associated protein RIF1 (Rap1-interacting factor 1 homolog). [Source:Uniprot/SWISSPROT;Acc:Q5UIP0]	0	0.34472	0.44121	0.061667	0.21155	0.22758	0.15292	0.061667	0.53128	0.44121	0.22758	0.25414	0.15292	2.15692	1644	1469.2	3.28689	4.09304	5.03867	3.74393	3.74441	4.71054	6.69142	5.08055	3194	1706	1762	753	1644	1656	739	1741	756	741	2.28297	2.22632	1.91304	2.08752	1006	1235	2376	2132	1901	1157	1939	283	2025	1090
ENSG00000080371	Ras-related protein Rab-21. [Source:Uniprot/SWISSPROT;Acc:Q9UL25]	6	-0.0075107	0.086951	-0.29126	0.33014	0.32894	0.3136	0.086951	-0.29126	0.18178	0.32894	0.3136	0.34788	2.21727	388	390.1	5.05023	5.17329	6.80836	5.37801	5.78612	5.81421	7.31185	5.97718	431	411	376	388	416	381	394	369	381	354	2.22148	2.20939	2.25762	2.21307	1490	2011	216	454	1508	1057	532	2493	2762	2545
ENSG00000080709	Small conductance calcium-activated potassium channel protein 2 (SK2). [Source:Uniprot/SWISSPROT;Acc:Q9H2S1]	0	0.18961	0.17431	0.050916	0.11171	0.13114	0.03773	0.17431	0.050916	0.34359	0.16626	0.03773	0.13114	2.10401	900	925.8	2.76934	2.82077	4.06411	3.02637	4.01516	3.86612	5.07047	4.33706	1107	944	900	878	942	1075	897	844	818	853	2.08903	2.14098	2.11898	2.07525	435	2968	875	2694	111	319	2205	2652	2994	450
ENSG00000080802	CCR4-NOT transcription complex subunit 4 (EC 6.3.2.-) (E3 ubiquitin protein ligase CNOT4) (CCR4-associated factor 4) (Potential transcriptional repressor NOT4Hp). [Source:Uniprot/SWISSPROT;Acc:O95628]	0	-0.18906	-0.17782	-0.34178	-0.47631	-0.62834	-0.66756	-0.047584	-0.34178	-0.17782	-0.13305	-0.66756	-0.62834	2.22195	864	1029.5	4.58195	4.3009	6.24035	3.73502	5.20002	5.76827	6.99168	4.25415	1403	1332	864	839	1368	859	856	1113	835	826	2.21557	2.04955	2.24459	2.22833	641	2095	537	2801	3008	1351	331	1489	2431	457
ENSG00000080815	Presenilin-1 (PS-1) (S182 protein) [Contains: Presenilin-1 NTF subunit; Presenilin-1 CTF subunit]. [Source:Uniprot/SWISSPROT;Acc:P49768]	0	0.05876	0.053763	0.034	0.16421	0.13395	0.015099	0.034	0.053763	0.088518	0.34359	0.015099	0.13395	2.17065	694	664.8	4.44322	4.53889	6.57344	3.41543	4.79172	5.73944	7.58325	4.06769	868	742	702	555	728	694	553	699	545	562	2.27421	2.10915	2.09415	2.23215	1119	526	2593	969	1363	2393	2548	2578	1923	887
ENSG00000080819	Coproporphyrinogen III oxidase, mitochondrial precursor (EC 1.3.3.3) (Coproporphyrinogenase) (Coprogen oxidase) (COX). [Source:Uniprot/SWISSPROT;Acc:P36551]	3	0.077799	-0.062748	-0.18681	0.082653	0.054075	-0.19816	-0.062748	0.48296	-0.18681	0.054075	0.39205	-0.19816	2.06775	561	571.8	3.867	4.96771	5.9156	5.45678	5.11069	6.01869	6.47028	7.86145	745	580	579	549	561	574	528	543	514	545	2.0774	2.0581	2.25876	1.54864	1165	1836	2520	1465	144	3057	2811	148	1203	3019
ENSG00000081014	Adapter-related protein complex 4 epsilon 1 subunit (Epsilon subunit of AP-4) (AP-4 adapter complex epsilon subunit). [Source:Uniprot/SWISSPROT;Acc:Q9UPM8]	0	0.054661	-0.18969	-0.38744	0.17745	0.1236	-0.33203	0.74111	-0.18969	-0.38744	0.74077	0.1236	-0.33203	2.26948	864.9	864.9	2.52896	3.63928	4.37397	4.53003	2.9205	3.96266	5.04541	4.99298	794	1483	1269	906	534	381	310	1287	1050	635	2.28458	2.28743	2.24628	2.25438	1124	2112	2232	1949	476	2317	768	968	1344	1656
ENSG00000081026	membrane-associated guanylate kinase-related 3 isoform 1 [Source:RefSeq_peptide;Acc:NP_066016]	0	-0.07351	-0.054176	-0.16108	0.13716	0.12292	0.041906	-0.0052746	-0.054176	-0.16108	0.041906	0.12292	0.24665	2.22398	1312.86	1312.86	2.80062	3.42062	5.29632	2.46097	3.69915	4.15619	5.6493	3.18045	1488	1747	1756	1014	1429	1293	802	1693	890.6	1016	2.18186	2.24079	2.28038	2.20716	767	631	1889	2901	1049	229	2990	2963	1426	2254
ENSG00000081059	Transcription factor 7 (T-cell-specific transcription factor 1) (TCF- 1) (T-cell factor 1). [Source:Uniprot/SWISSPROT;Acc:P36402]	0	-0.35923	-0.39078	-0.45636	-0.23861	-0.2738	-0.43414	-0.45636	-0.23056	-0.39078	-0.43414	-0.0078791	-0.2738	2.20501	400	404.3	2.79699	4.54405	4.31776	3.6495	3.48713	6.80872	5.15473	4.33309	646	389	410	265	400	348	269	517	439	360	2.20205	1.61644	2.22973	2.20796	1820	397	2257	2702	1183	312	2802	127	2497	365
ENSG00000081154	PEST-containing nuclear protein (PCNP). [Source:Uniprot/SWISSPROT;Acc:Q8WW12]	3	0.079638	0.061116	-0.21943	0.2319	0.18982	-0.13297	0.061116	0.39723	-0.21943	-0.13297	0.63886	0.18982	2.23167	175	184.66	4.76272	4.83822	5.95	5.26345	5.25467	5.32524	6.67495	5.67476	341	295	100	178	294	97.1	175	99.8	175	91.7	2.24451	2.19836	2.23408	2.22927	474	2052	1400	514	1053	2361	723	2740	3007	1597
ENSG00000081177	Exonuclease 3'-5' domain-like-containing protein 2 [Source:UniProtKB/Swiss-Prot;Acc:Q9NVH0]	0	0.33899	0.23968	-0.032497	0.31152	0.18335	0.10436	0.80979	0.23968	-0.032497	0.64685	0.10436	0.18335	2.18047	683	596.5	3.7501	3.90103	4.92022	4.76788	4.39954	4.32669	6.20258	6.98116	903	756	700	408	713	683	357	711	374	360	2.24364	2.25508	2.1173	1.64875	597	2254	2386	2300	2813	965	690	1986	999	375
ENSG00000081181	Arginase-2, mitochondrial precursor (EC 3.5.3.1) (Arginase II) (Non- hepatic arginase) (Kidney-type arginase). [Source:Uniprot/SWISSPROT;Acc:P78540]	0	0.014378	-0.062008	-0.40889	0.039161	0.21168	-0.38384	-0.062008	-0.40889	0.51403	0.21168	-0.38384	0.28965	1.669	470	458	2.43477	4.06024	5.16672	5.16946	4.78026	7.28933	6.5666	7.12165	610	488	525	397	470	509	377	474	332	398	1.55937	1.19261	2.01217	1.77864	231	888	2507	21	2151	274	304	2423	2548	1885
ENSG00000081307	Ubiquitin-activating enzyme E1-domain containing protein 1 (UFM1- activating enzyme) (Ubiquitin-activating enzyme 5) (ThiFP1). [Source:Uniprot/SWISSPROT;Acc:Q9GZZ9]	0	0.29611	0.2955	0.091908	0.16112	0.1759	0.015836	0.2955	0.091908	0.50093	0.015836	0.1759	0.29162	2.23406	622	606.2	4.99536	4.28908	5.87593	3.52588	5.47891	5.19846	6.59565	3.91087	709	662	635	548	630	622	526	641	537	552	2.26564	2.20248	2.1583	2.27921	1156	1547	797	417	801	1943	2185	1365	1910	2727
ENSG00000081692	jumonji domain containing 4 [Source:RefSeq_peptide;Acc:NP_075383]	0	-0.089972	-0.15682	-0.30792	-0.28495	-0.33618	-0.50474	-0.30792	0.19482	-0.15682	-0.33618	-0.013937	-0.50474	2.26379	508	518.8	2.15292	4.3443	4.57304	4.0862	2.67057	5.8499	4.955	4.69497	678	540	508	440	553	501	439	557	495	477	2.27345	2.02657	2.27366	2.25413	379	2402	1153	1157	799	953	1999	1934	2190	1754
ENSG00000081760	acetoacetyl-CoA synthetase [Source:RefSeq_peptide;Acc:NP_076417]	2	0.076183	0.038534	-0.12864	0.39901	0.36694	0.20592	0.038534	-0.12864	0.31865	0.36694	0.20592	0.62415	2.11768	1095	1103.3	3.60167	3.78011	5.69651	4.31183	4.75713	5.08787	6.46785	5.88837	1249	1187	1043	1039	1191	1067	1056	1097	1095	1009	2.13945	2.0959	2.18443	1.97616	1264	769	3008	116	1038	2555	2853	2859	568	1595
ENSG00000081800	Solute carrier family 13 member 1 (Renal sodium/sulfate cotransporter) (Na(+)/sulfate cotransporter) (hNaSi-1). [Source:Uniprot/SWISSPROT;Acc:Q9BZW2]	0	-0.14931	-0.19151	-0.24394	-0.077051	-0.059705	-0.27167	-0.19151	-0.24394	-0.012494	-0.059705	-0.27167	0.10022	1.30407	711	696.1	1.63356	2.78615	4.86413	2.98846	4.93187	5.88988	6.86007	5.49827	992	810	734	543	781	711	552	722	551	565	0.884979	1.1404	1.77964	1.46774	2350	57	2418	10	1732	2872	1325	2053	1144	987
ENSG00000081923	Probable phospholipid-transporting ATPase IC (EC 3.6.3.1) (Familial intrahepatic cholestasis type 1) (ATPase class I type 8B member 1). [Source:Uniprot/SWISSPROT;Acc:O43520]	0	0.13339	0.2975	-0.23496	0.21912	0.32045	-0.12473	0.33764	0.2975	-0.23496	0.46164	0.32045	-0.12473	1.80115	1682	1695.2	2.77934	2.91502	4.41033	3.18303	5.10614	4.45511	5.4611	5.305	2410	1953	1485	1689	1950	1479	1682	1378	1588	1338	1.55433	1.9358	2.10946	1.66649	2945	7	2567	1136	329	2348	2660	1865	11	405
ENSG00000082014	SWI/SNF-related matrix-associated actin-dependent regulator of chromatin subfamily D member 3 (60 kDa BRG-1/Brm associated factor subunit C) (BRG1-associated factor 60C). [Source:Uniprot/SWISSPROT;Acc:Q6STE5]	2	0.87159	0.84891	0.79744	0.76726	0.75774	0.69849	0.84891	0.9684	0.79744	0.69849	0.84556	0.75774	2.04609	786	757.5	3.44288	3.99156	4.84781	4.78452	4.78988	5.22796	5.86108	6.49656	918	811	790	640	810	790	637	786	690	703	2.04373	2.04845	2.11139	1.84879	229	2761	228	2633	2859	935	75	2952	519	1851
ENSG00000082258	Cyclin-T2. [Source:Uniprot/SWISSPROT;Acc:O60583]	2	0.20519	0.26414	-0.037979	0.33631	0.24296	0.097012	0.26414	-0.037979	0.3894	0.24296	0.097012	0.66896	2.26597	903	877.2	4.22619	4.74717	4.99095	4.90479	4.55274	5.38907	5.50237	5.32172	1288	1197	958	586	1145	903	594	962	560	579	2.28056	2.22308	2.27181	2.26012	1213	887	2617	2677	1728	1286	2125	556	984	2345
ENSG00000082269	CDNA FLJ13577 fis, clone PLACE1008748. [Source:Uniprot/SPTREMBL;Acc:Q3C0H3]	0	-0.069742	-0.048051	-0.25815	-0.23788	-0.14208	-0.58574	0.096973	-0.048051	-0.25815	-0.14208	0.014175	-0.58574	2.20558	897	1194.7	3.5877	4.42161	5.33191	4.1503	4.39161	5.05464	6.32202	4.61444	2526	2119	650	888	1993	632	897	712	947	583	2.18437	2.2114	2.19975	2.23564	1726	196	2417	1346	2666	974	2633	2294	99	345
ENSG00000082293	Collagen alpha-1(XIX) chain precursor (Collagen alpha-1(Y) chain). [Source:Uniprot/SWISSPROT;Acc:Q14993]	0	0.28976	0.29125	-0.11347	0.42543	0.396	0.2018	-0.11347	0.29125	0.6915	0.2018	0.396	0.6785	2.23371	681	928.3	1.81908	2.364	3.49845	2.86434	2.37237	2.9864	3.84864	4.50307	2080	1553	516	681	1476	507	682	618	667	503	2.23611	2.2313	2.28351	1.97387	1061	2841	1973	367	2503	3002	1273	289	2173	963
ENSG00000082397	Band 4.1-like protein 3 (4.1B) (Differentially expressed in adenocarcinoma of the lung protein 1) (DAL-1). [Source:Uniprot/SWISSPROT;Acc:Q9Y2J2]	2	-0.28489	-0.23318	-0.41446	-0.1892	-0.16358	-0.24467	-0.23318	-0.20703	-0.41446	-0.24467	-0.15935	-0.16358	1.99107	920	989.7	3.67076	3.58774	5.88417	7.03575	5.09524	4.8238	6.68736	9.55176	1536	1711	636	1112	912	920	700	680	1139	551	1.94984	2.0323	2.15291	1.50014	116	366	3040	490	3073	236	2930	2544	3031	183
ENSG00000082497	SERTA domain containing 4 [Source:RefSeq_peptide;Acc:NP_062551]	0	0.56474	0.54103	0.46204	0.49774	0.51075	0.45274	0.46204	0.54103	0.69115	0.45274	0.51075	0.52974	2.02093	233	234.13	2.47576	3.75635	4.28337	3.42072	3.13477	5.17137	5.76524	6.41989	575	253	384	90.9	233	348	89.7	219	62.4	86.3	2.20597	2.02268	2.01917	1.24131	727	2081	387	2778	3009	808	1038	3007	1231	2406
ENSG00000082515	mitochondrial ribosomal protein L22 isoform a [Source:RefSeq_peptide;Acc:NP_054899]	5	0.14948	-0.081663	-0.1315	0.33994	0.27658	0.045613	0.66162	-0.081663	-0.1315	0.69762	0.045613	0.27658	2.13844	284.8	284.8	4.55341	4.55314	6.23211	5.23846	5.0927	5.49069	7.05275	6.3959	352	283	289	258	298	299	258	292	251	268	2.24038	2.11074	2.16522	2.11166	2932	1693	1248	477	1343	3034	1861	2284	1582	700
ENSG00000082516	Gem-associated protein 5 (Gemin5). [Source:Uniprot/SWISSPROT;Acc:Q8TEQ6]	0	-0.12304	-0.18399	-0.28222	0.13142	0.079411	0.073531	0.097099	-0.18399	-0.28222	0.24133	0.073531	0.079411	2.26412	1645.4	1645.4	2.36411	4.08024	5.78253	4.93325	2.96765	4.74803	7.08783	5.30182	2552	1883	1689	1303	1851	1708	1306	1642	1272	1248	2.26646	2.26177	2.09536	2.2723	1509	2535	2237	1316	1249	2497	1441	839	2609	441
ENSG00000082641	Nuclear factor erythroid 2 related factor 1 (NF-E2 related factor 1) (NFE2-related factor 1) (Nuclear factor, erythroid derived 2, like 1) (Transcription factor 11) (Transcription factor HBZ17) (Transcription factor LCR-F1) (Locus control region-factor 1) [Source:Uniprot/SWISSPROT;Acc:Q14494]	0	-0.09806	-0.15013	-0.18792	0.35988	0.42251	0.15624	-0.15013	-0.18792	0.043873	0.50088	0.15624	0.42251	2.18117	846	915.2	5.2684	5.99448	6.28185	2.87037	6.67621	6.78876	6.84046	3.80833	1419	1124	850	846	1056	808	801	769	747	732	2.00856	2.20505	2.26151	2.15728	932	2265	107	1963	1596	809	68	2885	1626	2928
ENSG00000082701	Glycogen synthase kinase-3 beta (EC 2.7.1.37) (GSK-3 beta). [Source:Uniprot/SWISSPROT;Acc:P49841]	4	0.45958	0.47918	0.30256	0.44026	0.42942	0.26141	0.30256	0.47918	0.597	0.26141	0.42942	0.62995	2.15524	783	770.6	4.69121	5.35426	5.92016	4.09071	5.29032	6.34753	6.94128	4.89991	832	811	783	713	818	790	722	798	727	712	2.26235	2.16082	2.14967	2.13855	936	2479	1215	1976	1016	2508	1254	2094	2886	462
ENSG00000082898	Exportin-1 (Chromosome region maintenance 1 protein homolog). [Source:Uniprot/SWISSPROT;Acc:O14980]	4	0.16874	-0.14835	-0.3194	0.21733	0.068695	-0.2185	-0.3194	-0.14835	0.97398	-0.2185	0.068695	0.8018	2.21421	2077	1959.6	4.44276	5.28444	6.12932	4.29082	4.70791	5.93828	7.1499	6.23741	2097	2112	2077	1748	2115	2078	1751	2105	1764	1749	2.28559	2.24487	2.18355	1.81115	851	1858	1487	1894	2572	984	1317	610	2811	1548
ENSG00000082996	RING finger protein 13. [Source:Uniprot/SWISSPROT;Acc:O43567]	5	0.34848	0.24809	0.15624	0.37178	0.31741	0.25623	0.15624	0.64113	0.24809	0.25623	0.54169	0.31741	2.25339	570	523.1	5.07949	6.21676	6.21433	4.99173	5.5332	6.68234	6.7167	5.62022	726	649	575	386	627	570	372	571	385	370	2.25571	2.25318	2.21327	2.25359	525	2444	2652	888	2052	575	2381	840	933	2746
ENSG00000083123	2-oxoisovalerate dehydrogenase beta subunit, mitochondrial precursor (EC 1.2.4.4) (Branched-chain alpha-keto acid dehydrogenase E1 component beta chain) (BCKDH E1-beta). [Source:Uniprot/SWISSPROT;Acc:P21953]	4	0.040142	0.14498	-0.23241	0.042788	0.14631	-0.25582	-0.23241	0.14498	0.20786	-0.25582	0.23787	0.14631	2.07374	615	604.7	4.137	5.10139	6.82013	4.91362	5.2917	6.62124	7.78133	6.17931	653	678	647	560	640	615	524	649	550	531	2.08823	1.85054	2.09027	2.05925	1317	1750	478	188	109	2308	2523	2671	83	2546
ENSG00000083223	Zinc finger CCHC domain containing protein 6. [Source:Uniprot/SWISSPROT;Acc:Q5VYS8]	0	0.23122	0.16778	-0.13395	0.27835	0.22615	-0.14204	-0.13395	0.16778	0.65983	-0.14204	0.22615	0.75094	2.26059	1312.1	1312.1	4.58215	4.36764	5.28958	3.22282	5.46648	4.5968	5.88053	3.6699	1797	1425	1305	962	1767	1461	1122	1485	1108	689	2.17386	2.28367	2.26419	2.257	2690	408	1921	2711	237	2644	1307	89	528	2410
ENSG00000083444	Procollagen-lysine,2-oxoglutarate 5-dioxygenase 1 precursor (EC 1.14.11.4) (Lysyl hydroxylase 1) (LH1). [Source:Uniprot/SWISSPROT;Acc:Q02809]	0	0.33585	0.26616	0.16215	0.38798	0.32824	-0.0023318	0.57924	0.26616	0.16215	0.83802	0.32824	-0.0023318	2.18764	957	956	3.82058	4.62074	4.91005	4.47098	4.40626	5.81512	5.63285	5.29238	1390	1191	974	746	1195	957	745	983	768	611	2.23226	2.10938	2.21615	2.15914	2752	2758	440	1133	1067	761	2013	2665	1020	2918
ENSG00000083535	Progesterone-induced-blocking factor 1. [Source:Uniprot/SWISSPROT;Acc:Q8WXW3]	0	-0.37427	-0.3989	-0.45965	-0.46663	-0.51996	-0.58004	-0.45965	-0.26425	-0.3989	-0.58004	-0.29988	-0.51996	2.011	924	911.6	3.73667	3.11839	4.75739	3.43944	4.4495	5.27517	6.63164	4.29024	1272	1084	929	704	1097	924	714	964	734	694	2.23748	1.68407	1.8497	2.1723	2614	482	807	2656	2207	2392	1125	499	2232	344
ENSG00000083544	Tudor domain-containing protein 3. [Source:Uniprot/SWISSPROT;Acc:Q9H7E2]	2	0.61747	0.6966	0.29627	0.5138	0.51077	0.27142	0.29627	0.85953	0.6966	0.27142	0.75923	0.51077	2.2253	709	711.7	3.54245	4.28316	6.35256	4.63586	3.93986	5.17877	7.40189	5.4055	1033	979	709	537	830	601	452	830	597	549	2.26234	2.21491	2.13424	2.23568	1468	2292	526	584	2424	1521	503	2184	2631	665
ENSG00000083642	androgen-induced prostate proliferative shutoff associated protein isoform 1 [Source:RefSeq_peptide;Acc:NP_055847]	3	0.4759	0.57897	0.20617	0.56236	0.56315	0.42416	0.20617	0.57897	0.64254	0.42416	0.56315	0.69979	2.24665	2227	2276.5	3.97563	4.18686	5.91284	4.33259	4.55172	5.21788	6.49658	4.88807	2761	2669	2229	2047	2617	2216	2036	2227	2040	1923	2.26412	2.12246	2.24214	2.25115	349	1104	2487	2072	2441	2182	2159	514	960	1123
ENSG00000083896	Putative splicing factor YT521. [Source:Uniprot/SWISSPROT;Acc:Q96MU7]	4	-0.14401	-0.039126	-0.37205	-0.11422	-0.032691	-0.42786	-0.020861	-0.039126	-0.37205	0.1179	-0.032691	-0.42786	2.25971	902	837.9	5.15885	4.85448	7.20536	4.91157	5.61829	5.30117	7.902	5.57516	1038	1233	1116	530	974	902	501	1093	486	506	2.2743	2.2659	2.23282	2.25351	2533	2173	921	2322	1678	1364	1004	336	1178	2266
ENSG00000083937	Charged multivesicular body protein 2b (Chromatin modifying protein 2b) (CHMP2b) (CHMP2.5) (Vacuolar protein sorting 2-2) (Vps2-2) (hVps2- 2). [Source:Uniprot/SWISSPROT;Acc:Q9UQN3]	3	-0.18017	-0.21473	-0.37201	-0.068973	-0.041143	-0.2097	-0.37201	-0.21473	0.046248	-0.2097	-0.041143	0.043925	2.20471	372	360	4.47288	4.74229	5.89611	4.8746	5.04125	5.5143	6.70776	5.60579	403	382	372	324	381	374	323	383	331	327	2.2582	2.21047	2.16845	2.19896	1713	195	640	1368	2129	2349	578	2314	808	1807
ENSG00000084072	Peptidyl-prolyl cis-trans isomerase E (EC 5.2.1.8) (PPIase E) (Rotamase E) (Cyclophilin E) (Cyclophilin 33). [Source:Uniprot/SWISSPROT;Acc:Q9UNP9]	4	0.37173	0.20279	0.0076175	0.0050056	-0.08919	-0.61012	0.20279	0.0076175	0.90479	-0.08919	-0.61012	0.71433	2.20721	317	368.5	4.34273	4.67881	6.91426	4.58651	4.59847	5.03794	8.44612	5.69539	611	314	318	531	312	317	532	138	296	316	2.29117	2.26649	2.01698	2.14794	1144	682	2554	1139	1518	1736	2261	1259	1714	2083
ENSG00000084093	RE1-silencing transcription factor [Source:RefSeq_peptide;Acc:NP_005603]	0	0.70261	0.63487	0.53583	0.67033	0.67418	0.57512	0.53583	0.93714	0.63487	0.76168	0.67418	0.57512	2.1027	641	661.5	2.93828	4.88856	4.89084	4.80322	3.21366	6.73689	6.00115	6.11225	1335	761	641	458	735	630	456	663	474	462	2.27681	1.86784	2.12035	2.08504	2880	2053	973	902	2063	1565	2055	790	1634	861
ENSG00000084110	Histidine ammonia-lyase (EC 4.3.1.3) (Histidase). [Source:Uniprot/SWISSPROT;Acc:P42357]	6	0.75387	0.69165	0.64509	0.74427	0.67028	0.66897	0.64509	0.69165	0.92487	0.66897	0.67028	0.89356	1.26636	1127	1115.2	1.25621	2.84956	5.47411	3.33418	4.60942	5.53258	8.43887	5.68832	1221	1156	1136	1038	1158	1127	1035	1162	1058	1061	0.780724	1.32941	1.20332	1.48471	2485	1712	2998	1548	19	2827	1600	134	1096	478
ENSG00000084112	Protein phosphatase Slingshot homolog 1 (EC 3.1.3.48) (EC 3.1.3.16) (SSH-1L) (hSSH-1L). [Source:Uniprot/SWISSPROT;Acc:Q8WYL5]	0	0.047307	-0.092671	-0.30939	0.13057	0.035201	-0.084008	-0.30939	0.54398	-0.092671	0.035201	0.44051	-0.084008	2.25451	1067	1067	3.3383	4.2838	5.34994	4.01046	4.00727	4.81996	5.91782	4.86358	1681	1225	1068	898.6	1196	1090	898.6	982	783.1	847.7	2.26018	2.26975	2.24883	2.15811	1805	1918	1625	1547	1535	1548	296	742	1938	2334
ENSG00000084234	Amyloid-like protein 2 precursor (Amyloid protein homolog) (APPH) (CDEI box-binding protein) (CDEBP). [Source:Uniprot/SWISSPROT;Acc:Q06481]	6	0.44431	0.45746	0.17415	0.46779	0.42149	0.34429	0.70133	0.45746	0.17415	0.63758	0.42149	0.34429	2.07511	1180	1053.3	6.10181	6.50691	7.89289	5.58325	6.75293	7.65633	8.90523	7.14627	1451	1217	1180	749	1207	1188	743	1231	777	790	2.23083	2.08813	2.06208	1.90741	1140	2582	1405	1479	1691	381	2821	2757	801	2907
ENSG00000084623	Eukaryotic translation initiation factor 3 subunit 2 (eIF-3 beta) (eIF3 p36) (eIF3i) (TGF-beta receptor-interacting protein 1) (TRIP-1). [Source:Uniprot/SWISSPROT;Acc:Q13347]	6	0.36287	0.42118	0.211	0.62207	0.62904	0.53978	0.42118	0.45644	0.211	0.69739	0.53978	0.62904	2.14847	622	619.3	5.56309	6.77053	8.22049	6.93149	6.01575	7.7704	9.53164	7.71452	675	640	626	589	638	625	589	622	598	591	2.27233	2.13375	2.06208	2.1632	2568	642	2502	1078	1734	2539	1182	1116	346	2046
ENSG00000084652	Alpha-taxilin. [Source:Uniprot/SWISSPROT;Acc:P40222]	0	-0.10339	-0.078521	-0.21597	0.11644	0.086449	-0.12596	-0.21597	-0.015679	-0.078521	-0.12596	0.38883	0.086449	2.20149	583	608.7	3.19231	5.02057	5.8137	4.01665	3.62219	6.13387	6.81328	4.51427	946	585	652	542	583	660	541	556	479	543	2.28148	2.09683	2.17793	2.22505	2175	1332	2663	503	1324	1797	2227	848	1053	1593
ENSG00000084676	Nuclear receptor coactivator 1 (EC 2.3.1.48) (NCoA-1) (Steroid receptor coactivator-1) (SRC-1) (RIP160) (Hin-2 protein). [Source:Uniprot/SWISSPROT;Acc:Q15788]	2	-0.32332	-0.30684	-0.44547	-0.068784	0.0034053	-0.32029	-0.44547	-0.30684	-0.21766	-0.32029	0.0034053	0.11054	2.25166	1773	1505	5.57942	4.64514	5.46141	3.99213	6.15419	5.13577	5.8635	4.37885	2697	2108	1792	680	2102	1773	680	1926	608	684	2.23361	2.24342	2.25989	2.27992	707	2986	1384	2629	2984	713	471	1543	2832	920
ENSG00000084710	Protein EFR3 homolog B [Source:UniProtKB/Swiss-Prot;Acc:Q9Y2G0]	3	0.55902	0.53547	0.43342	0.5292	0.62556	0.27782	0.53547	0.70816	0.43342	0.62556	0.68422	0.27782	2.02088	1144	1140	2.79471	3.93308	5.19245	4.58057	4.01511	5.11289	6.41649	5.71862	1190	1258	1230	947	1265	1063	1122	1199	1144	982	2.08326	2.00108	2.04068	1.98846	114	2959	888	2598	2083	129	1347	536	1906	1773
ENSG00000084754	Trifunctional enzyme alpha subunit, mitochondrial precursor (TP-alpha) (78 kDa gastrin-binding protein) [Includes: Long-chain enoyl-CoA hydratase (EC 4.2.1.17); Long chain 3-hydroxyacyl-CoA dehydrogenase (EC 1.1.1.211)]. [Source:Uniprot/SWISSPROT;Acc:P40939]	6	0.33921	0.47429	-0.06151	0.44474	0.52174	0.2217	0.47429	-0.06151	0.60485	0.52174	0.2217	0.59078	2.04416	1186	1119	5.59868	6.1979	7.80998	5.56359	6.74846	7.24339	9.21932	7.69511	1322	1194	1186	941	1199	1213	947	1216	958	1014	2.1224	2.08601	2.00231	1.70267	2973	791	140	1776	1191	3045	546	2865	1537	2555
ENSG00000084774	CAD protein [Includes: Glutamine-dependent carbamoyl-phosphate synthase (EC 6.3.5.5); Aspartate carbamoyltransferase (EC 2.1.3.2); Dihydroorotase (EC 3.5.2.3)]. [Source:Uniprot/SWISSPROT;Acc:P27708]	2	0.34147	0.25055	-0.10435	0.43276	0.34445	0.21238	-0.10435	0.25055	0.87821	0.21238	0.34445	0.74147	2.23376	2799	2553.5	3.19574	3.70384	5.82245	4.3296	3.65395	4.55977	6.44487	5.53565	4260	1784	2845	2894	1782	2863	2891	1701	1716	2799	2.26039	2.21691	2.25061	2.13527	1651	673	1404	2273	2222	563	2356	241	251	1596
ENSG00000085185	BCL6 co-repressor-like 1 [Source:RefSeq_peptide;Acc:NP_068765]	0	-0.28075	-0.30518	-0.31208	-0.3347	-0.39764	-0.50201	-0.225	-0.30518	-0.31208	-0.10445	-0.50201	-0.39764	2.19974	895	915.19	2.61676	3.90529	5.23963	2.92202	4.81018	4.70497	6.2917	3.71338	2215	1216	797	476.9	1328	923	501	895	403	397	1.64987	2.23153	2.18063	2.21885	1336	10	1575	572	1940	1977	1077	2114	1749	1728
ENSG00000085274	myoneurin [Source:RefSeq_peptide;Acc:NP_061127]	0	0.32328	0.40909	-0.15446	0.22204	0.3925	-0.18917	0.40909	-0.15446	0.71521	0.3925	-0.18917	0.46278	2.25583	744	649.5	3.27773	3.68305	4.95147	4.09742	3.82137	3.98981	5.87572	4.76938	1152	1039	759	253	1016	744	252	771	253	256	2.26491	2.28104	2.20192	2.24674	2135	1867	2025	544	2016	1391	819	184	1820	758
ENSG00000085415	Nucleoporin SEH1-like (SEC13-like protein). [Source:Uniprot/SWISSPROT;Acc:Q96EE3]	0	0.22254	0.38561	-0.15622	0.19161	0.23357	-0.057168	-0.15622	0.38561	0.43822	-0.057168	0.23357	0.39843	2.22028	669	631.3	3.46849	4.25861	6.22516	3.5902	3.86193	4.87957	6.85292	4.58136	726	707	677	536	696	669	529	686	573	514	2.26998	2.19587	2.2447	2.19146	1975	563	2469	458	541	2547	2209	523	1574	1502
ENSG00000085733	Src substrate cortactin (Amplaxin) (Oncogene EMS1). [Source:Uniprot/SWISSPROT;Acc:Q14247]	6	0.28328	0.28178	0.18621	0.21082	0.29449	0.032941	0.18621	0.38184	0.28178	0.29449	0.032941	0.30502	2.21703	733	778.1	4.35164	5.02244	6.47243	5.52451	4.96088	5.46071	7.37614	6.85952	1031	970	733	671	954	721	665	734	682	620	2.24656	2.24054	2.19352	1.96986	1873	496	513	1248	1341	1805	2582	2496	199	2273
ENSG00000085831	C1orf34 protein. [Source:Uniprot/SPTREMBL;Acc:Q9BT24]	0	-0.37878	-0.37844	-0.39969	-0.3028	-0.40059	-0.45729	-0.35821	-0.37844	-0.39969	-0.45729	-0.40059	-0.050532	1.80407	842	824.3	2.89674	3.47068	4.40354	3.28488	5.06201	5.41066	6.1673	3.65538	1047	857	842	716	878	858	728	863	730	724	1.66407	1.76257	1.84558	2.26244	1835	42	605	2448	1188	2012	2443	2556	19	29
ENSG00000085832	Epidermal growth factor receptor substrate 15 (Protein Eps15) (AF-1p protein). [Source:Uniprot/SWISSPROT;Acc:P42566]	0	0.1455	0.040414	0.030353	0.38753	0.49734	-0.068107	0.36572	0.030353	0.040414	0.73336	-0.068107	0.49734	2.18706	1025	981.2	4.63141	3.81529	4.9579	5.34803	5.07253	4.75139	5.8761	5.98253	1573	1316	1073	639.7	1290	1060	643.7	1025	615.5	576.1	2.25305	2.16443	2.17239	2.20174	743	2871	1556	2663	2884	1631	1368	501	2826	687
ENSG00000085978	Autophagy protein 16-like (APG16-like). [Source:Uniprot/SWISSPROT;Acc:Q676U5]	0	-0.17557	-0.10848	-0.43811	-0.25294	-0.20611	-0.4884	-0.10848	-0.43811	0.019896	-0.064303	-0.4884	-0.20611	2.24513	776	736.7	3.37468	3.51827	5.56893	6.61171	3.73372	4.1173	6.06006	7.91053	971	776	559	809	893	593	878	499	784	605	2.27901	2.24382	2.24645	2.05705	1053	1312	1910	1890	590	2371	2093	391	767	2141
ENSG00000085982	Ubiquitin carboxyl-terminal hydrolase 40 (EC 3.1.2.15) (Ubiquitin thiolesterase 40) (Ubiquitin-specific processing protease 40) (Deubiquitinating enzyme 40). [Source:Uniprot/SWISSPROT;Acc:Q9NVE5]	0	-0.22645	-0.30103	-0.35979	-0.27436	-0.27144	-0.63865	-0.018531	-0.30103	-0.35979	0.087004	-0.27144	-0.63865	2.26668	1103	977.7	3.4951	3.63864	5.35918	3.08112	3.91527	4.01174	5.75041	3.87789	1743	1471	1137	424	1412	1103	420	1265	424	378	2.27087	2.26514	2.26822	2.22757	1536	2198	2759	1494	509	908	2406	2395	1553	735
ENSG00000085998	Protein O-linked-mannose beta-1,2-N-acetylglucosaminyltransferase 1 (EC 2.4.1.-) (POMGnT1) (UDP-GlcNAc:alpha-D-mannoside beta-1,2-N- acetylglucosaminyltransferase I.2) (GnT I.2). [Source:Uniprot/SWISSPROT;Acc:Q8WZA1]	0	0.0072821	-0.077554	-0.19974	0.22262	0.15394	0.090805	-0.19974	-0.077554	0.29914	0.15394	0.42313	0.090805	2.26236	1077	1066.29	3.53605	4.05115	4.84364	4.32755	4.3917	4.49936	5.39152	4.58026	1345	1080	1123	955.6	1077	1123	957.6	1095	940	966.7	2.18204	2.2547	2.27002	2.28673	1567	3011	569	2292	257	508	1322	3028	3020	1355
ENSG00000086015	Microtubule-associated serine/threonine-protein kinase 2 (EC 2.7.1.37). [Source:Uniprot/SWISSPROT;Acc:Q6P0Q8]	2	0.36538	0.5255	-0.24567	0.29088	0.447	-0.099186	0.8163	-0.24567	0.5255	0.52482	-0.099186	0.447	2.12336	2071	2095	3.8442	3.91195	5.44961	5.16955	4.89695	4.97698	5.94526	6.2474	2891	2109	2086	1921	2066	2071	1925	2124	1806	1951	2.09084	2.11666	2.23905	2.13006	1226	1185	246	2796	3022	1839	191	2977	3063	439
ENSG00000086062	Beta-1,4-galactosyltransferase 1 (EC 2.4.1.-) (Beta-1,4-GalTase 1) (Beta4Gal-T1) (b4Gal-T1) (UDP-galactose:beta-N-acetylglucosamine beta- 1,4-galactosyltransferase 1) (UDP-Gal:beta-GlcNAc beta-1,4- galactosyltransferase 1) [Includes: Lactose synthase A pr [Source:Uniprot/SWISSPROT;Acc:P15291]	0	0.043646	0.16581	-0.3392	0.071165	0.039666	-0.10783	-0.3392	0.16581	0.30433	0.28166	0.039666	-0.10783	2.17469	454	475.3	4.08747	4.36329	4.31689	5.5456	4.55452	5.14386	5.16477	6.73975	709	469	454	444	462	454	443	446	450	422	2.21878	2.15791	2.19146	2.03353	3071	1052	1218	1830	1399	2721	2547	896	773	2679
ENSG00000086102	Transcriptional repressor NF-X1 (EC 6.3.2.-) (Nuclear transcription factor, X box-binding, 1). [Source:Uniprot/SWISSPROT;Acc:Q12986]	2	-0.14895	-0.13363	-0.24421	-0.11264	-0.18842	-0.25733	-0.068992	-0.24421	-0.13363	-0.18842	0.10784	-0.25733	2.26999	1394.5	1394.5	3.65683	3.92142	5.95333	4.79159	4.18778	4.39187	6.47637	5.21888	2127	1436	1409	1161	1413	1383	1165	1505	1176	1170	2.27246	2.25366	2.26995	2.27003	1765	1694	1100	2495	364	1271	722	2016	1580	1769
ENSG00000086189	Probable dimethyladenosine transferase (EC 2.1.1.-) (S- adenosylmethionine-6-N',N'-adenosyl(rRNA) dimethyltransferase) (18S rRNA dimethylase). [Source:Uniprot/SWISSPROT;Acc:Q9UNQ2]	3	0.37255	0.5512	-0.12856	0.44526	0.36134	0.18562	-0.12856	0.695	0.5512	0.18562	0.78881	0.36134	2.2237	468.1	468.1	4.10167	4.89149	5.61814	4.51852	5.73513	5.68198	6.14302	5.00328	570	412	528	500	383	494	468	404	391	531	1.9766	2.2264	2.25571	2.221	2351	930	619	2458	66	2698	875	1098	1970	2248
ENSG00000086232	Eukaryotic translation initiation factor 2-alpha kinase 1 (EC 2.7.1.37) (Heme-regulated eukaryotic initiation factor eIF-2-alpha kinase) (Heme-regulated inhibitor) (Heme-controlled repressor) (HCR) (Hemin-sensitive initiation factor 2-alpha kinase). [Source:Uniprot/SWISSPROT;Acc:Q9BQI3]	2	0.093298	0.089903	-0.055865	-0.10669	-0.074742	-0.22853	0.089903	-0.055865	0.24586	-0.016782	-0.22853	-0.074742	2.20227	411	361.62	5.57172	4.07974	6.1805	4.11561	6.06972	4.81276	6.87123	5.40847	296	597	512	411	137	101	83.2	583	445	451	2.27179	2.21072	2.19381	2.06603	1271	1835	1434	829	418	2304	2314	1936	957	2312
ENSG00000086288	Thioredoxin domain-containing protein 3 (Spermatid-specific thioredoxin-2) (Sptrx-2) (NM23-H8). [Source:Uniprot/SWISSPROT;Acc:Q8N427]	0	-0.16065	-0.28691	-0.32414	0.0029315	-0.065509	-0.30556	-0.32414	-0.28691	0.1291	-0.30556	-0.065509	0.37987	1.83154	517	518.1	1.52962	2.69948	4.04723	3.05931	4.25366	5.21639	4.64126	3.68398	747	542	432	404	495	400	377	596	517	671	1.23094	1.43212	2.26217	2.23096	1863	2482	1669	2015	1513	2266	1057	251	416	18
ENSG00000086475	Selenide, water dikinase 1 (EC 2.7.9.3) (Selenophosphate synthetase 1) (Selenium donor protein 1). [Source:Uniprot/SWISSPROT;Acc:P49903]	0	0.49746	0.50675	0.47833	0.42772	0.37113	0.24323	0.50731	0.47833	0.50675	0.24323	0.66882	0.37113	2.26059	691	690.6	2.42475	4.58285	5.5292	4.5512	3.03233	5.04743	5.77786	4.87879	790	644	711	766	641	708	766	566	623	691	2.24132	2.24466	2.28899	2.27651	1400	2641	2961	913	2189	1029	1559	2506	218	609
ENSG00000086589	RNA binding motif protein 22 [Source:RefSeq_peptide;Acc:NP_060517]	2	-0.0065974	-0.31659	-0.41664	0.035379	-0.18918	-0.52475	-0.41664	-0.31659	0.71345	-0.52475	-0.18918	0.82007	2.20988	796	539.5	4.00447	3.7409	7.11434	5.30318	4.575	4.79753	8.25065	5.71772	881	863	796	98.2	873	806	98.2	804	95.1	80.5	2.25437	2.16538	2.09016	2.27042	1987	565	1012	2613	2371	2254	695	227	875	2381
ENSG00000086827	Centromere/kinetochore protein zw10 homolog. [Source:Uniprot/SWISSPROT;Acc:O43264]	2	0.36247	0.35668	0.02601	0.33808	0.47732	-0.15104	0.02601	0.35668	0.70471	-0.15104	0.47732	0.68795	2.1979	1021	983.7	3.4461	4.67862	6.55981	4.30963	3.70025	5.96204	7.31661	4.96736	1327	1117	1057	810	1065	1021	793	1037	804	806	2.28829	2.11327	2.15919	2.23662	2186	731	1213	2804	1624	2387	1264	1005	1817	1399
ENSG00000086991	NADPH oxidase 4 [Source:RefSeq_peptide;Acc:NP_058627]	0	0.049948	0.10336	-0.42597	-0.16686	-0.18507	-0.53964	-0.42597	0.10336	0.47245	-0.53964	-0.18507	0.22414	2.06041	674	600.7	0.941259	2.64274	5.50007	2.85428	3.11628	4.46276	5.83784	3.33894	1039	837	797	313	740	731	259	674	313	304	1.43003	1.86045	2.27133	2.26036	2641	2953	699	27	2637	135	188	1784	1794	1378
ENSG00000087095	Serine/threonine kinase NLK (EC 2.7.1.37) (Nemo-like kinase) (LAK1 protein). [Source:Uniprot/SWISSPROT;Acc:Q9UBE8]	0	0.56159	0.56485	0.19625	0.62684	0.66518	0.27745	0.92367	0.19625	0.56485	0.93789	0.27745	0.66518	2.20064	783	799.4	3.98826	4.4141	5.11006	4.32925	4.8229	5.16882	5.50775	5.9413	1064	929	776	783	929	776	783	660	726	568	2.17993	2.22135	2.26952	1.96599	273	2792	448	2634	2460	152	327	1235	1777	2259
ENSG00000087111	GPI transamidase component PIG-S (Phosphatidylinositol-glycan biosynthesis, class S protein). [Source:Uniprot/SWISSPROT;Acc:Q96S52]	2	0.21564	0.24524	-0.27052	0.37843	0.45792	0.02854	-0.27052	0.24524	0.67219	0.02854	0.45792	0.64883	2.21164	607	615.6	3.55989	5.28492	5.47352	4.0568	3.78682	6.21871	6.14193	5.48387	1003	607	619	521	610	612	514	604	495	571	2.26852	2.19629	2.227	2.06006	1186	2445	1282	1478	2073	1153	1436	2633	3040	1497
ENSG00000087191	26S protease regulatory subunit 8 (Proteasome subunit p45) (p45/SUG) (Proteasome 26S subunit ATPase 5) (Thyroid hormone receptor interacting protein 1) (TRIP1). [Source:Uniprot/SWISSPROT;Acc:P62195]	6	0.12053	-0.10785	-0.22672	0.095396	-0.10811	-0.1277	0.69616	-0.10785	-0.22672	0.522	-0.10811	-0.1277	2.24427	771	775.5	4.6287	6.33334	7.14337	5.66004	4.89416	6.96491	7.574	6.64159	792	784	771	769	784	771	769	776	771	768	2.28621	2.22611	2.26243	2.20194	1767	2185	1388	808	2293	1437	749	2313	1763	929
ENSG00000087245	72 kDa type IV collagenase precursor (EC 3.4.24.24) (72 kDa gelatinase) (Matrix metalloproteinase-2) (MMP-2) (Gelatinase A) (TBE- 1). [Source:Uniprot/SWISSPROT;Acc:P08253]	5	0.44292	0.49044	0.30708	0.52264	0.56252	0.34036	0.53125	0.49044	0.30708	0.56252	0.66504	0.34036	2.05647	1140	1134.5	3.63015	5.78958	6.6136	4.69119	4.695	7.7521	7.82088	5.6906	1360	1202	1156	1039	1203	1142	1035	1140	1038	1030	2.03188	1.77491	2.08106	2.13646	3065	170	204	3015	3047	164	332	2746	232	2691
ENSG00000087258	Guanine nucleotide-binding protein G(o), alpha subunit 1. [Source:Uniprot/SWISSPROT;Acc:P09471]	6	0.95233	0.95989	0.90918	0.87714	0.87561	0.8612	0.95989	0.90918	0.98794	0.8612	0.87561	0.89462	1.59428	627.2	627.2	3.37121	3.97388	5.38309	3.85029	6.15243	6.4099	7.39058	5.87353	663	568	668	622	593	692	647	610	558	651	1.37958	1.50487	1.71277	1.6837	9	465	227	3069	962	70	3056	3060	2999	1917
ENSG00000087274	adducin 1 (alpha) isoform d [Source:RefSeq_peptide;Acc:NP_789771]	6	0.43922	0.48091	0.055634	0.5308	0.59718	0.26541	0.78111	0.48091	0.055634	0.59718	0.72981	0.26541	2.2114	1152	1098.4	5.37037	4.6911	6.78953	5.44818	5.91806	5.35055	7.24349	6.38181	1363	1224	1152	867	1231	1170	882	1237	934	924	2.2437	2.18955	2.23325	2.13974	1007	1307	867	2587	2617	434	1170	1554	2540	2967
ENSG00000087303	Nidogen-2 precursor (NID-2) (Osteonidogen). [Source:Uniprot/SWISSPROT;Acc:Q14112]	2	-0.065631	-0.09874	-0.27169	0.27522	0.16099	0.11374	-0.27169	0.17354	-0.09874	0.16099	0.55093	0.11374	2.18144	1109	1146.3	3.45564	5.2993	6.7981	4.25385	4.18114	6.64835	7.4393	5.24234	2308	1174	1109	818	881	1067	822	1403	1189	692	2.1985	1.9869	2.22472	2.16439	2981	613	217	1447	2004	221	1691	2138	849	1914
ENSG00000087502	PTX1 protein [Source:RefSeq_peptide;Acc:NP_057654]	0	0.16052	0.25819	-0.2473	0.28937	0.39124	-0.085728	-0.2473	0.25819	0.47066	-0.085728	0.39124	0.56261	2.23589	578	543.6	4.49587	5.32271	7.37098	3.21819	5.06808	6.25529	8.17202	3.98005	725	689	585	400	666	593	410	578	402	388	2.25757	2.16469	2.23179	2.23997	2178	1795	460	2260	700	2651	343	1014	1492	1879
ENSG00000087903	DNA-binding protein RFX2. [Source:Uniprot/SWISSPROT;Acc:P48378]	2	0.084344	0.19809	-0.14515	0.15955	0.1156	0.11092	0.2001	-0.14515	0.19809	0.11092	0.1156	0.25213	2.03057	1108.1	1108.1	2.69703	4.3641	5.19539	4.30689	5.28018	5.46971	6.88553	4.67345	1273	1202	1134	992	1140	1077	961	1217	1041	1044	1.39147	2.11144	1.94971	2.27215	2861	814	1597	1697	2857	2932	2377	659	1331	28
ENSG00000088179	Tyrosine-protein phosphatase non-receptor type 4 (EC 3.1.3.48) (Protein-tyrosine phosphatase MEG1) (PTPase-MEG1) (MEG). [Source:Uniprot/SWISSPROT;Acc:P29074]	2	0.14118	0.090412	-0.3826	0.46849	0.47264	0.10789	0.71573	0.090412	-0.3826	0.82493	0.47264	0.10789	2.17908	1483	1547.5	3.07833	4.57292	6.40656	4.09008	3.85298	5.84985	6.79164	4.97466	1818	1759	1477	1466	1737	1470	1459	1503	1483	1303	2.20121	2.10206	2.26396	2.15694	284	2983	1462	1827	2582	704	1183	1598	2891	318
ENSG00000088205	ATP-dependent RNA helicase DDX18 (EC 3.6.1.-) (DEAD box protein 18) (Myc-regulated DEAD box protein) (MrDb). [Source:Uniprot/SWISSPROT;Acc:Q9NVP1]	3	0.011543	-0.17637	-0.34739	0.15886	0.29824	-0.42903	0.55839	-0.34739	-0.17637	0.60736	-0.42903	0.29824	2.19755	728	692.7	4.45557	4.31236	6.86838	5.2789	4.91768	4.87345	7.64007	6.97683	1122	981	440	739	969	444	736	449	728	319	2.27021	2.22813	2.16696	1.93476	1667	778	2262	330	1541	1551	2142	397	1786	636
ENSG00000088298	Putative alpha-mannosidase C20orf31 precursor (EC 3.2.1.-). [Source:Uniprot/SWISSPROT;Acc:Q9BV94]	2	0.43005	0.50417	-0.061088	0.5004	0.48998	0.27528	0.50417	-0.061088	0.84708	0.48998	0.27528	0.73595	2.18993	879	859.4	3.29765	4.87136	5.56371	4.8896	4.2036	5.69024	5.97963	6.24321	1111	938	895	737	928	893	736	879	728	749	2.18893	2.19093	2.27208	2.05421	1902	436	2664	1365	156	1878	2799	318	191	1662
ENSG00000088325	Targeting protein for Xklp2 (Restricted expression proliferation associated protein 100) (p100) (Differentially expressed in cancerous and noncancerous lung cells 2) (DIL-2) (Protein FLS353) (Hepatocellular carcinoma-associated antigen 519). [Source:Uniprot/SWISSPROT;Acc:Q9ULW0]	4	0.59676	0.54342	0.51614	0.43224	0.35249	0.27284	0.51614	0.54342	0.7307	0.27284	0.35249	0.67138	1.89674	621	552.5	2.50204	4.42004	5.71042	5.71597	4.1892	7.07482	7.48183	7.06895	1157	748	637	245	697	621	245	662	258	255	1.92067	1.41968	1.8728	2.05983	2292	85	2657	2473	1539	3037	1510	168	149	61
ENSG00000088367	Band 4.1-like protein 1 (Neuronal protein 4.1) (4.1N). [Source:Uniprot/SWISSPROT;Acc:Q9H4G0]	0	0.00040163	0.070924	-0.31884	-0.0766	-0.056733	-0.29806	0.24912	0.070924	-0.31884	0.125	-0.056733	-0.29806	2.09122	790	957.4	3.82706	4.21128	6.93255	2.56112	5.54319	5.84803	7.58586	3.16878	1680	1363	789	831	1361	787	650	790	645	678	1.90325	1.96644	2.2578	2.21599	79	2507	820	193	3046	234	3067	3026	343	2470
ENSG00000088451	dTDP-D-glucose 4,6-dehydratase (EC 4.2.1.46). [Source:Uniprot/SWISSPROT;Acc:O95455]	0	0.48581	0.54955	0.22222	0.44351	0.4816	0.20524	0.54955	0.22222	0.68566	0.64369	0.20524	0.4816	2.23426	535	400.5	3.22308	3.41831	5.09538	2.71961	4.06818	3.81074	5.52739	3.43552	661	620	556	120	609	550	117	535	123	114	2.19831	2.27021	2.27361	2.19404	2968	1113	3020	862	281	1851	2919	1079	1088	2088
ENSG00000088756	Rho GTPase activating protein 28 isoform b [Source:RefSeq_peptide;Acc:NP_109597]	0	-0.1218	-0.18118	-0.36239	-0.20883	-0.014362	-0.89248	-0.36239	0.17818	-0.18118	-0.89248	0.28036	-0.014362	2.23033	600.9	600.9	2.16685	2.62182	5.46292	4.52083	2.94714	3.06221	5.74583	4.99377	1052	677	588	278	773	664	356	854	346	421	2.22576	2.22778	2.28633	2.23287	2323	2809	2424	1385	2215	1780	1331	309	723	314
ENSG00000088808	Apoptosis stimulating of p53 protein 1 (Protein phosphatase 1 regulatory subunit 13B). [Source:Uniprot/SWISSPROT;Acc:Q96KQ4]	0	-0.16228	-0.163	-0.3485	-0.0094787	-0.026331	-0.090572	-0.3485	-0.163	0.024673	-0.026331	0.088467	-0.090572	1.96757	1396.5	1396.5	4.18137	4.90305	6.30452	2.67437	4.77519	6.96459	8.40675	3.33074	2016	1270	1586	1096	1559	1587	1109	1621	1068	1053	2.24548	1.73587	1.72953	2.19928	1544	1451	312	2682	2593	2234	2768	1037	462	698
ENSG00000088812	Attractin precursor (Mahogany homolog) (DPPT-L). [Source:Uniprot/SWISSPROT;Acc:O75882]	3	0.022665	-0.08285	-0.1297	0.005114	0.095243	-0.19058	-0.1297	0.28054	-0.08285	-0.19058	0.095243	0.11068	2.22609	2103	2117.55	3.7943	5.37395	5.90511	4.29028	4.43336	6.07903	6.54644	4.98723	2764	2296	2177	1918	2220	2103	1859.5	2102	1910	1826	2.2291	2.20626	2.2264	2.22579	303	2675	801	2288	388	510	1501	2580	1656	2476
ENSG00000088826	Spermine oxidase (EC 1.5.3.-) (Polyamine oxidase 1) (PAO-1) (PAOh1). [Source:Uniprot/SWISSPROT;Acc:Q9NWM0]	0	-0.074051	-0.082785	-0.27521	-0.022668	-0.11371	-0.12221	-0.082785	0.13584	-0.27521	-0.11371	0.16791	-0.12221	2.0773	826	687.4	3.4433	3.53483	6.17468	3.27379	4.0906	4.74253	7.58701	4.44027	1073	890	853	350	859	826	331	947	370	375	2.23801	2.05374	2.06783	2.08678	652	2775	1875	2866	2516	913	544	176	2198	1300
ENSG00000088899	Uncharacterized protein KIAA0552 [Source:UniProtKB/Swiss-Prot;Acc:O60299]	0	0.71824	0.88798	0.29377	0.69933	0.77409	0.37936	0.88798	0.29377	0.97297	0.77409	0.37936	0.94455	1.89816	536	566.8	2.22785	3.88727	4.78919	3.13501	3.28281	5.36047	6.75158	5.17884	967	654	536	400.7	572.6	526	337	810	449.7	415	2.16904	2.00943	1.78688	1.7431	148	2429	1527	387	1069	478	2184	2481	1805	1765
ENSG00000088930	5'-3' exoribonuclease 2 (EC 3.1.11.-) (DHM1-like protein) (DHP protein). [Source:Uniprot/SWISSPROT;Acc:Q9H0D6]	3	0.45891	0.60755	0.15058	0.48324	0.50065	0.13289	0.61861	0.15058	0.60755	0.50065	0.13289	0.81617	2.2587	1464	1472.6	4.30632	4.6541	6.95349	4.87286	4.88718	5.28765	7.48959	5.17311	1909	1615	1466	1298	1617	1453	1309	1464	1280	1315	2.26476	2.25264	2.25081	2.27825	2364	764	1878	282	1359	2322	991	1706	2513	846
ENSG00000089022	MAP kinase-activated protein kinase 5 (EC 2.7.1.37) (MAPK-activated protein kinase 5) (MAPKAP kinase 5) (p38-regulated/activated protein kinase). [Source:Uniprot/SWISSPROT;Acc:Q8IW41]	0	-0.025373	-0.095752	-0.25623	0.029593	0.034096	-0.25224	0.27586	-0.25623	-0.095752	0.30693	-0.25224	0.034096	2.27967	836	829.6	4.12495	3.65987	4.74466	4.50365	4.5252	4.1111	4.9855	4.88575	917	902	771	840	910	766	836	777	844	733	2.27447	2.25856	2.29544	2.28487	1266	478	2952	1592	1598	982	2216	2109	1007	2315
ENSG00000089057	Solute carrier family 23 member 2 (Sodium-dependent vitamin C transporter 2) (hSVCT2) (Na(+)/L-ascorbic acid transporter 2) (Yolk sac permease-like molecule 2) (Nucleobase transporter-like 1 protein). [Source:Uniprot/SWISSPROT;Acc:Q9UGH3]	0	0.59918	0.67891	0.43344	0.52006	0.53577	0.46065	0.67891	0.43344	0.6852	0.56375	0.53577	0.46065	2.16483	1033	959.7	4.21747	3.28123	5.32164	3.49257	6.00947	4.00531	6.32232	4.27455	1239	1243	1067	789	1214	1033	402	1083	803	724	1.88401	2.21349	2.1772	2.15245	190	1819	2929	1647	498	33	2909	587	1670	1590
ENSG00000089163	NAD-dependent deacetylase sirtuin-4 (EC 3.5.1.-) (SIR2-like protein 4). [Source:Uniprot/SWISSPROT;Acc:Q9Y6E7]	0	0.50186	0.36186	0.29889	0.41216	0.41635	0.24501	0.29889	0.36186	0.84483	0.41635	0.24501	0.57512	2.17622	414	426.2	2.32269	3.76702	5.15534	3.25607	2.7603	4.78876	5.89961	4.23488	554	439	395	392	454	399	405	422	414	388	2.27905	2.10238	2.2333	2.11913	952	2463	2092	1258	1099	1998	1028	2267	2469	596
ENSG00000089195	tRNA (adenine-N(1)-)-methyltransferase non-catalytic subunit TRM6 (tRNA(m1A58)-methyltransferase subunit TRM6)(tRNA(m1A58)MTase subunit TRM6) [Source:UniProtKB/Swiss-Prot;Acc:Q9UJA5]	2	0.090431	0.14353	-0.22027	0.078664	0.077038	-0.34453	0.14353	0.34803	-0.22027	0.50349	0.077038	-0.34453	2.26581	599	602.8	3.49501	4.06642	6.11429	4.28051	3.75543	4.50635	6.77869	4.76456	828	686	612	526	647	591	513	599	516	510	2.28393	2.27212	2.19845	2.25951	1222	1926	756	911	2659	2271	1106	828	2587	1852
ENSG00000089225	T-box transcription factor TBX5 (T-box protein 5). [Source:Uniprot/SWISSPROT;Acc:Q99593]	2	0.83818	0.87872	0.68268	0.74935	0.77319	0.62022	0.95314	0.68268	0.87872	0.85463	0.62022	0.77319	1.79082	798	837.9	2.51027	4.60291	4.43539	2.8101	3.65042	6.69986	6.12489	5.26446	1048	967	775	785	967	777	777	812	798	673	2.15675	1.6409	1.94074	1.47513	1486	2874	103	1358	1228	1496	2171	2420	2833	800
ENSG00000089234	BRCA1-associated protein (EC 6.3.2.-) (BRAP2) (Impedes mitogenic signal propagation) (IMP) (RING finger protein 52). [Source:Uniprot/SWISSPROT;Acc:Q7Z569]	3	0.50464	0.5887	0.32212	0.52333	0.50934	0.44418	0.60309	0.32212	0.5887	0.50934	0.44418	0.61647	2.18723	962	956.4	3.62795	4.62616	5.79791	4.98297	5.32191	5.61578	6.33236	5.56459	1090	1033	989	885	999	962	889	966	879	872	1.94722	2.14378	2.26359	2.23069	1360	1275	2437	2377	2505	2336	570	1416	1568	75
ENSG00000089250	Nitric-oxide synthase, brain (EC 1.14.13.39) (NOS type I) (Neuronal NOS) (N-NOS) (nNOS) (Constitutive NOS) (NC-NOS) (bNOS). [Source:Uniprot/SWISSPROT;Acc:P29475]	0	0.20723	0.19866	0.047987	0.34793	0.26034	0.18261	0.047987	0.19866	0.37504	0.26034	0.18261	0.60084	2.08488	2278.3	2278.3	1.96087	3.54036	5.97051	3.15692	3.14511	5.10381	6.36784	4.37528	2720	2467	2299	2057	2414	2271	2021	2392	2079	2063	2.0525	1.949	2.26653	2.11727	140	906	2756	341	2605	1479	85	2672	2412	1488
ENSG00000089486	cell death inducing protein [Source:RefSeq_peptide;Acc:NP_037531]	4	-0.15601	-0.060122	-0.44823	-0.061556	-0.13137	-0.46486	0.04033	-0.060122	-0.44823	-0.13137	0.41156	-0.46486	2.23746	250	271	4.48188	5.52713	6.83417	4.38454	4.89245	6.40301	7.27955	5.01289	425	310	250	214	322	253	226	249	233	228	2.26151	2.17646	2.27844	2.21342	524	355	1615	839	1545	2081	2955	1545	1688	1518
ENSG00000089693	Myeloid leukemia factor 2 (Myelodysplasia-myeloid leukemia factor 2). [Source:Uniprot/SWISSPROT;Acc:Q15773]	6	0.45438	0.56805	0.11336	0.26692	0.31447	0.012575	0.11336	0.68173	0.56805	0.012575	0.47371	0.31447	2.22345	338.7	338.7	5.55568	6.26186	7.31972	5.02005	6.02488	7.02012	7.76838	5.77644	489	420	344	263	424	342	266	336	250	253	2.25217	2.22181	2.21972	2.22508	580	1352	1873	1865	872	2235	1114	2886	1052	2812
ENSG00000089737	ATP-dependent RNA helicase DDX24 (EC 3.6.1.-) (DEAD box protein 24). [Source:Uniprot/SWISSPROT;Acc:Q9GZR7]	2	0.27429	0.24713	-0.20075	0.21072	0.26386	-0.36573	0.24713	-0.20075	0.77648	0.26386	-0.36573	0.73403	2.24017	713	753.4	5.09144	3.61318	5.67165	4.47389	5.54662	4.31808	6.23863	5.59835	1326	668	781	741	677	761	575	645	713	647	2.25882	2.23886	2.24148	2.15004	481	2515	561	1933	2865	1040	1379	1490	2676	744
ENSG00000090020	Sodium/hydrogen exchanger 1 (Na(+)/H(+) exchanger 1) (NHE-1) (Solute carrier family 9 member 1) (Na(+)/H(+) antiporter, amiloride- sensitive) (APNH). [Source:Uniprot/SWISSPROT;Acc:P19634]	2	0.45353	0.44673	0.34687	0.41008	0.3598	0.25689	0.44673	0.56699	0.34687	0.3598	0.61354	0.25689	2.07776	1110	1090.6	4.00166	4.7493	5.8398	3.81422	4.85251	6.57582	7.53845	4.50988	1449	1184	1191	924	1145	1174	900	1110	910	919	2.21401	1.86609	1.94151	2.23383	966	699	638	2097	2881	1091	2692	2046	113	2001
ENSG00000090061	cyclin K [Source:RefSeq_peptide;Acc:NP_003849]	4	0.61428	0.62022	0.43385	0.60651	0.55821	0.49264	0.43385	0.62022	0.78876	0.55821	0.49264	0.76868	2.23606	605	688.3	4.22567	4.91962	6.10407	5.22393	4.98226	6.08297	6.50398	5.74722	616	605	566	500	1030	907	556	1014	541	548	2.23577	2.14083	2.26779	2.23635	2529	431	2171	1987	2391	2464	754	830	1306	319
ENSG00000090263	Mitochondrial 28S ribosomal protein S33 (S33mt) (MRP-S33). [Source:Uniprot/SWISSPROT;Acc:Q9Y291]	2	0.11794	0.035044	-0.21528	0.2245	0.12934	-0.016724	0.035044	0.53407	-0.21528	0.12934	0.56087	-0.016724	2.19171	165	142.29	3.37145	5.63564	6.80807	4.82082	3.82689	6.27777	7.5059	6.10241	178	171	165	90.9	177	174	91.7	185	94.4	95.9	2.2553	2.21267	2.17076	2.10159	1955	1606	417	403	984	2972	633	1965	1652	1931
ENSG00000090273	Nuclear migration protein nudC (Nuclear distribution protein C homolog). [Source:Uniprot/SWISSPROT;Acc:Q9Y266]	6	0.14102	0.17952	-0.18158	0.34309	0.31166	0.078374	-0.18158	0.42513	0.17952	0.078374	0.63922	0.31166	2.26257	485	486.4	5.47365	5.89877	6.43372	5.30259	5.96663	6.31625	7.31831	5.71686	625	538	425	484	541	428	485	435	491	412	2.26249	2.26265	2.18165	2.26688	425	2079	1393	2942	1824	910	2118	437	1933	1053
ENSG00000090316	macrophage erythroblast attacher isoform 2 [Source:RefSeq_peptide;Acc:NP_005873]	3	0.16077	0.13555	-0.39151	0.038892	-0.1499	-0.37482	0.13555	0.73827	-0.39151	-0.1499	0.6414	-0.37482	2.25728	672	639.3	3.91189	5.45568	6.86828	5.08015	4.19521	7.1721	7.28045	5.5616	538	771	761	672	531	521	455	778	685	681	2.25829	1.94065	2.2666	2.25628	1939	1175	1415	1148	2446	1644	2229	3049	1220	1389
ENSG00000090674	Mucolipin-1 (Mucolipidin) (MG-2). [Source:Uniprot/SWISSPROT;Acc:Q9GZU1]	0	0.33194	0.021035	0.01306	0.26942	0.36746	-0.21437	0.96173	0.01306	0.021035	0.65517	0.36746	-0.21437	2.24702	690	639.5	2.89298	5.41329	5.97181	3.65049	3.65183	5.81805	6.41223	4.49757	638	711	746	694	496	494	456	739	690	731	2.24322	2.26357	2.25081	2.21449	954	2107	1574	2494	1361	960	1570	141	2665	2383
ENSG00000090989	Exocyst complex component 1 (Exocyst complex component Sec3). [Source:Uniprot/SWISSPROT;Acc:Q9NV70]	2	0.25078	0.12373	-0.1425	0.2139	0.1597	-0.25484	-0.1425	0.12373	0.77112	-0.25484	0.1597	0.73684	2.2388	1486	1357.9	3.9292	4.70559	5.34883	4.76333	4.18745	5.42697	7.14214	5.45121	1707	1645	1513	1045	1631	1514	1035	1486	1014	989	2.28686	2.22652	1.8672	2.25108	976	1222	1496	2087	2382	881	1847	634	1827	2370
ENSG00000091010	POU domain, class 4, transcription factor 3 (Brain-specific homeobox/POU domain protein 3C) (Brn-3C). [Source:Uniprot/SWISSPROT;Acc:Q15319]	0	0.47889	0.66879	-0.037041	0.39133	0.54126	-0.067286	-0.037041	0.66879	0.80493	-0.067286	0.54126	0.70001	2.18278	478	517.4	2.02025	3.29498	4.29174	2.62845	2.62082	4.6097	5.45181	3.40825	676	478	473	529	476	469	528	626	462	457	2.26567	2.07784	2.1579	2.20766	1977	2257	1280	290	1080	1004	1157	2026	2663	1665
ENSG00000091039	Oxysterol binding protein-related protein 8 (OSBP-related protein 8) (ORP-8). [Source:Uniprot/SWISSPROT;Acc:Q9BZF1]	0	-0.19133	-0.17392	-0.28422	-0.073026	-0.075984	-0.29992	-0.17392	-0.28422	-0.11584	-0.075984	-0.29992	0.15683	2.20816	1162	1203.3	3.48798	4.6846	4.70632	3.52061	4.26995	6.32869	5.22896	4.44161	1735	1487	1162	959	1479	1159	956	1184	956	956	2.21911	1.93291	2.23796	2.1972	573	3005	829	199	1864	2494	2537	995	2840	801
ENSG00000091129	neuronal cell adhesion molecule isoform B precursor [Source:RefSeq_peptide;Acc:NP_005001]	6	0.95294	0.96421	0.92173	0.90092	0.90695	0.8487	0.96421	0.92173	0.97287	0.90695	0.8487	0.94711	1.59241	1603	1624.5	2.38783	3.09474	4.59956	3.58276	4.65348	6.24834	6.71844	5.7118	2110	1608	1812	1348	1949	1497	1603	1471	1570	1277	1.57862	1.12981	1.60621	1.61418	18	2909	1801	1024	2160	46	1398	1140	2735	1621
ENSG00000091140	Dihydrolipoyl dehydrogenase, mitochondrial precursor (EC 1.8.1.4) (Dihydrolipoamide dehydrogenase) (Glycine cleavage system L protein). [Source:Uniprot/SWISSPROT;Acc:P09622]	6	0.43979	0.62001	-0.076992	0.54815	0.67695	0.25499	0.62001	-0.076992	0.77636	0.67695	0.25499	0.7125	2.09608	879	882.5	5.15374	6.20572	7.90178	5.87937	6.13233	7.50289	9.20983	6.61478	976	929	879	830	917	879	829	897	848	841	2.14394	2.01224	2.04822	2.21288	2837	1060	181	399	1856	3008	451	2904	1273	2829
ENSG00000091157	WD-repeat protein 7 (TGF-beta resistance-associated protein TRAG) (Rabconnectin-3 beta). [Source:Uniprot/SWISSPROT;Acc:Q9Y4E6]	3	0.62628	0.61322	0.60998	0.57739	0.55092	0.51599	0.61322	0.60998	0.65564	0.51599	0.66527	0.55092	2.17026	1658	1590	2.99323	4.19548	5.73529	4.23277	4.06235	5.25786	7.08603	5.11851	2863	2726	1687	640	2690	1658	629	1689	652	666	2.17923	2.16408	2.09486	2.17643	146	2819	2122	2134	928	498	1167	1728	2164	993
ENSG00000091164	Thioredoxin-like protein 1 (32 kDa thioredoxin-related protein). [Source:Uniprot/SWISSPROT;Acc:O43396]	4	0.14058	0.030217	-0.20589	0.23578	0.094232	0.086833	0.030217	-0.20589	0.59743	0.094232	0.086833	0.52626	2.24072	518	514	5.43344	5.66613	6.89077	4.91743	5.92645	6.19206	7.67944	5.34525	585	553	518	478	549	518	479	520	476	464	2.25291	2.22467	2.22853	2.25743	1663	2331	409	799	1351	2616	449	2712	995	2020
ENSG00000091409	Integrin alpha-6 precursor (VLA-6) (CD49f) [Contains: Integrin alpha-6 heavy chain; Integrin alpha-6 light chain]. [Source:Uniprot/SWISSPROT;Acc:P23229]	2	0.6718	0.63053	0.6245	0.48107	0.45483	0.30409	0.63053	0.6245	0.76036	0.45483	0.30409	0.6843	2.15541	1345.7	1345.7	4.63518	4.46092	5.38656	4.38304	5.47741	5.28776	5.96816	6.21638	2058	1607	1346	1100	1527	1352	1108	1281	1049	1029	2.15562	2.15521	2.23461	1.82881	2677	125	601	566	3062	356	2511	2513	305	2517
ENSG00000091436	MLK-related kinase isoform 2 [Source:RefSeq_peptide;Acc:NP_598407]	2	0.36081	0.36328	0.2977	0.4251	0.42769	0.39384	0.36328	0.42145	0.2977	0.39384	0.45376	0.42769	1.8661	871	852.7	3.46463	3.78123	5.61833	3.95196	6.13343	5.0397	7.86943	4.66732	672	646	619	556	1184	1091	871	1108	908	872	1.39047	2.10778	1.62441	2.21357	2994	606	54	3038	2047	959	16	2951	775	2770
ENSG00000091542	Alkylated DNA repair protein alkB homolog 5 [Source:UniProtKB/Swiss-Prot;Acc:Q6P6C2]	6	0.42119	0.53855	-0.009626	0.29376	0.20988	0.15102	-0.009626	0.53855	0.73465	0.15102	0.20988	0.52039	2.15122	466	479.1	4.36322	5.4762	6.66364	5.38274	5.37752	7.52807	7.58995	6.07184	751	506	466	442	509	471	445	429	389	383	2.12147	1.74302	2.18096	2.23188	2571	861	125	2065	135	1374	299	1939	1839	2600
ENSG00000091664	differentiation-associated Na-dependent inorganic phosphate cotr [Source:RefSeq_peptide;Acc:NP_065079]	0	0.80351	0.79203	0.76362	0.57182	0.59332	0.49149	0.76362	0.79203	0.85489	0.59332	0.49149	0.63067	1.43937	1005	982.4	0.964756	2.45078	4.24979	4.12132	2.89257	6.07404	6.85521	5.99228	1161	1114	1026	865	1109	1018	864	1005	852	810	1.47927	0.839223	1.39946	1.83445	55	3037	2032	1050	2770	26	659	2352	1421	1607
ENSG00000091831	Estrogen receptor (ER) (Estradiol receptor) (ER-alpha). [Source:Uniprot/SWISSPROT;Acc:P03372]	2	-0.17241	-0.16498	-0.22306	-0.033783	-0.073774	-0.14903	-0.16498	-0.12919	-0.22306	-0.073774	0.12145	-0.14903	1.79693	775	748.2	1.50306	2.95296	4.46423	4.07536	3.84167	4.84171	6.50085	4.85959	981	947	852	518	867	775	514	936	544	548	1.50784	1.83729	1.75657	2.22119	2978	2985	1465	411	35	1725	150	1631	2583	386
ENSG00000091986	steroid-sensitive protein 1 [Source:RefSeq_peptide;Acc:NP_955805]	5	0.74593	0.71804	0.65297	0.3894	0.27817	0.23714	0.86678	0.65297	0.71804	0.65288	0.23714	0.27817	2.00961	774	812.1	3.87167	4.61154	5.79814	4.36974	5.12767	6.25625	6.53003	6.09862	1593	1256	459	774	1221	444	762	529	786	297	2.08328	1.84625	2.19459	1.93593	3035	858	110	2836	2975	1382	697	1472	245	2787
ENSG00000092020	Serine/threonine-protein phosphatase 2A regulatory subunit B'' subunit gamma (Protein phosphatase subunit G5PR)(Rhabdomyosarcoma antigen MU-RMS-40.6A)(Rhabdomyosarcoma antigen Mu-RMS-40.6C) [Source:UniProtKB/Swiss-Prot;Acc:Q969Q6]	2	0.54378	0.43877	0.29984	0.39134	0.36818	0.33372	0.29984	0.89272	0.43877	0.33372	0.36818	0.47212	2.19585	732	664.5	3.99612	4.47951	5.76758	4.34605	5.08798	5.11238	6.86137	4.72372	521	834	779	751	500	481	488	793	766	732	2.14703	2.23009	2.1616	2.27489	1057	1979	481	1455	2323	2852	282	1525	2901	179
ENSG00000092108	Sec1 family domain containing protein 1 (Syntaxin-binding protein 1- like 2) (Sly1p). [Source:Uniprot/SWISSPROT;Acc:Q8WVM8]	3	0.20706	0.14725	0.05956	0.35604	0.46805	0.050339	0.05956	0.41435	0.14725	0.46805	0.050339	0.54973	2.23841	1131	799	4.03535	4.60278	5.97101	5.40902	4.25912	5.26136	6.81693	5.84667	1215	1193	1135	256	1172	1131	255	1135	252	246	2.29051	2.20882	2.20976	2.26705	1933	1093	2249	954	1551	2672	1018	1675	704	1463
ENSG00000092421	Semaphorin-6A precursor (Semaphorin VIA) (Sema VIA) (Semaphorin 6A-1) (SEMA6A-1). [Source:Uniprot/SWISSPROT;Acc:Q9H2E6]	0	0.65022	0.57929	0.45303	0.58364	0.56819	0.29375	0.45303	0.57929	0.91834	0.29375	0.56819	0.88899	2.19633	1654	1570.3	3.8478	4.09014	4.56819	3.76499	4.7858	4.70208	5.34633	5.39712	1980	1708	1761	1330	1689	1726	1306	1654	1283	1266	2.17934	2.21356	2.21333	1.85459	188	223	1408	2414	1714	939	2968	344	2743	1957
ENSG00000092531	Synaptosomal-associated protein 23 (SNAP-23) (Vesicle-membrane fusion protein SNAP-23). [Source:Uniprot/SWISSPROT;Acc:O00161]	3	0.28403	0.3543	0.073644	0.67869	0.76585	0.49818	0.3543	0.073644	0.42413	0.76585	0.49818	0.77202	2.17383	278	270.6	4.8562	4.27075	6.76027	5.8793	5.20173	5.04105	7.68596	7.2842	362	308	278	212	326	302	217	283	205	213	2.25012	2.18992	2.15775	2.05345	2979	754	823	1021	1777	3000	2061	868	1372	2398
ENSG00000092847	Eukaryotic translation initiation factor 2C 1 (eIF2C 1) (eIF-2C 1) (Argonaute-1) (Putative RNA-binding protein Q99). [Source:Uniprot/SWISSPROT;Acc:Q9UL18]	0	0.248	0.16402	0.10527	0.16873	0.34136	-0.17811	0.10527	0.47472	0.16402	-0.17811	0.34136	0.34295	2.23188	1694	1678.5	2.93944	4.25368	4.81909	2.99651	3.22639	4.85489	5.40569	3.6141	1756	1723	1714	1622	1723	1714	1622	1694	1605	1612	2.27882	2.24577	2.218	2.20904	995	2733	1795	2182	823	1306	1403	2113	919	2613
ENSG00000092871	Rififylin (RING finger and FYVE-like domain-containing protein 1) (FYVE-RING finger protein Sakura) (Fring) (Caspases-8 and -10- associated RING finger protein 2) (CARP-2) (Caspase regulator CARP2) (RING finger protein 189) (RING finger protein 34-like). [Source:Uniprot/SWISSPROT;Acc:Q8WZ73]	0	0.24464	0.2848	0.051723	0.46226	0.48299	0.29975	0.051723	0.2848	0.39741	0.60406	0.48299	0.29975	2.23361	360.9	360.9	3.28661	5.157	4.64247	3.66056	3.53418	5.79836	5.10535	4.1815	677	407	365	283	405	372	274	298	272	256	2.28591	2.19144	2.27578	2.18573	1415	1643	2682	1030	868	2886	1791	1036	1551	1796
ENSG00000092969	Transforming growth factor beta-2 precursor (TGF-beta-2) (Glioblastoma-derived T-cell suppressor factor) (G-TSF) (BSC-1 cell growth inhibitor) (Polyergin) (Cetermin). [Source:Uniprot/SWISSPROT;Acc:P61812]	0	0.79347	0.80302	0.67196	0.77211	0.78877	0.68165	0.80302	0.90543	0.67196	0.78877	0.84592	0.68165	2.06406	703	683.6	2.61318	3.79228	4.66671	4.18775	4.4912	5.09939	6.02093	5.04076	802	783	710	611	732	726	582	703	598	589	1.83769	2.04567	2.08244	2.11527	334	1512	776	2504	2488	28	216	2477	1748	2400
ENSG00000092978	G patch domain containing protein 2. [Source:Uniprot/SWISSPROT;Acc:Q9NW75]	0	-0.15194	-0.17232	-0.2316	-0.41458	-0.43797	-0.66564	-0.051905	-0.2316	-0.17232	-0.14012	-0.66564	-0.43797	2.24555	615	617.9	2.57453	4.24719	5.33492	4.40659	3.00416	6.67087	6.05586	4.88637	926	803	615	494	753	582	477	654	486	389	2.2758	1.50733	2.2414	2.2497	2079	1492	2310	1558	2421	1621	2564	550	1274	629
ENSG00000093183	vesicle trafficking protein isoform a [Source:RefSeq_peptide;Acc:NP_116752]	0	0.45027	0.26006	0.23996	0.37263	0.51063	-0.00038208	0.23996	0.85079	0.26006	-0.00038208	0.51063	0.60766	2.26631	298.7	298.7	3.05982	3.8356	4.79828	3.25692	3.44556	4.23327	5.31785	3.67443	518	317	326	271	300	316	254	249	204	232	2.26795	2.27682	2.2358	2.26467	499	2064	1367	1943	394	502	1711	1933	2036	577
ENSG00000093222	ULK4 protein. [Source:Uniprot/SPTREMBL;Acc:Q96C45]	0	0.39014	0.3211	0.24737	0.27564	0.23951	0.0034076	0.3211	0.60194	0.24737	0.23951	0.584	0.0034076	2.15274	309.6	312.789	3.0305	2.43967	4.748	2.66369	4.29339	4.12559	5.69128	3.16151	445	139	629	315.3	144	632	73.2	128	NaN	309.6	2.10798	1.93986	2.19751	2.22459	2469	2259	2905	616	445	966	2913	906	2234	150
ENSG00000094841	Uracil phosphoribosyltransferase (EC 2.4.2.9)(UMP pyrophosphorylase)(UPRTase) [Source:UniProtKB/Swiss-Prot;Acc:Q96BW1]	0	0.13195	-0.15353	-0.33006	0.15545	0.058088	-0.36568	-0.15353	-0.33006	0.87946	0.058088	-0.36568	0.77395	2.18923	379	384.1	3.21576	4.76297	5.53918	5.54963	4.38107	5.84734	6.19989	6.25908	522	358	393	379	349	385	375	352	342	386	2.15953	2.15569	2.22224	2.21894	1418	1704	1036	2338	865	1611	1543	2269	42	1208
ENSG00000094880	Cell division cycle protein 23 homolog (Anaphase promoting complex subunit 8) (APC8) (Cyclosome subunit 8). [Source:Uniprot/SWISSPROT;Acc:Q9UJX2]	0	0.13778	-0.14132	-0.20539	0.27494	0.1213	0.057696	-0.20539	0.76004	-0.14132	0.057696	0.64581	0.1213	2.18229	1037	1011.7	4.1321	4.29546	5.73121	3.75808	4.43129	5.49899	6.52052	4.94902	1151	1052	1060	933	1037	1054	927	1045	913	945	2.28669	2.10204	2.22658	2.138	2119	815	1659	700	1014	2255	2469	1312	914	1647
ENSG00000095209	transmembrane protein 38B [Source:RefSeq_peptide;Acc:NP_060582]	2	0.15403	0.19697	-0.079115	0.26071	0.09992	0.09431	-0.079115	0.19697	0.34424	0.09431	0.09992	0.5879	2.03819	323	328.9	3.33371	4.61705	6.05278	5.56055	4.31109	5.4805	7.76905	7.29594	443	340	314	281	311	303	266	380	328	323	2.15591	2.15752	1.92047	1.80852	2923	2857	2113	565	480	2931	183	2896	1192	587
ENSG00000095261	26S proteasome non-ATPase regulatory subunit 5 (26S proteasome subunit S5B) (26S protease subunit S5 basic). [Source:Uniprot/SWISSPROT;Acc:Q16401]	2	-0.16812	-0.19139	-0.36824	-0.13245	0.036563	-0.48822	-0.19139	-0.36824	0.05526	0.054308	-0.48822	0.036563	2.24818	666	658.4	3.39301	4.54523	6.10506	4.52769	3.67204	5.19253	6.58014	5.64357	896	744	678	545	728	666	538	670	564	555	2.28911	2.22908	2.26729	2.13762	1731	716	2402	2226	639	1923	1700	639	1103	1292
ENSG00000095303	Prostaglandin G/H synthase 1 precursor (EC 1.14.99.1) (Cyclooxygenase- 1) (COX-1) (Prostaglandin-endoperoxide synthase 1) (Prostaglandin H2 synthase 1) (PGH synthase 1) (PGHS-1) (PHS 1). [Source:Uniprot/SWISSPROT;Acc:P23219]	0	0.019033	-0.048509	-0.12745	0.070928	0.051429	-0.037039	-0.048509	-0.12745	0.23306	0.051429	-0.037039	0.19839	2.06228	916	916	2.23448	3.23983	5.34208	3.88617	3.42595	4.01005	6.69446	6.93739	1128	961	917	854	944	899	844	939	852	822	2.08958	2.16607	2.03499	1.19259	1875	40	1126	1119	2176	2411	2613	563	75	2047
ENSG00000095319	nucleoporin 188kDa [Source:RefSeq_peptide;Acc:NP_056169]	3	0.69502	0.68463	0.635	0.63429	0.70206	0.47892	0.68463	0.635	0.76542	0.47892	0.70206	0.72189	2.17532	2398	2311.6	3.44579	4.65564	5.61698	4.35787	4.52978	6.04267	6.60774	4.90953	3269	2855	2477	1796	2817	2456	1774	2398	1715	1559	2.17694	2.04489	2.1737	2.23967	1438	1611	1240	2219	1930	1116	1769	1421	297	173
ENSG00000095370	SH2 domain containing 3C isoform 2 [Source:RefSeq_peptide;Acc:NP_733745]	0	-0.25448	-0.29856	-0.31735	-0.097052	-0.03913	-0.24347	-0.14752	-0.31735	-0.29856	-0.03913	-0.24347	-0.0085534	2.22343	817.9	817.9	3.36835	5.44129	4.57774	5.00523	4.05406	6.06076	5.67153	5.38199	1461	867	932	612	843	929	609	739	579	608	2.24243	2.20444	2.13012	2.26053	990	2612	814	1643	1566	1441	2718	211	2837	2559
ENSG00000095397	Whirlin (Autosomal recessive deafness type 31 protein). [Source:Uniprot/SWISSPROT;Acc:Q9P202]	0	0.27009	0.48527	-0.23485	0.23122	0.2479	-0.24537	-0.23485	0.55984	0.48527	-0.24537	0.69112	0.2479	2.23159	453	617.1	2.15971	4.19603	5.30485	2.79905	2.50551	4.83434	5.88767	3.97962	1558	453	942	362	501	952	374	386	311	332	2.2771	2.24093	2.22226	2.10198	1346	1854	2143	1763	1798	978	2722	442	1024	668
ENSG00000095485	CWF19-like 1, cell cycle control [Source:RefSeq_peptide;Acc:NP_060764]	0	0.57023	0.65101	0.29561	0.66522	0.67247	0.55334	0.29561	0.65101	0.76407	0.55334	0.67247	0.76984	2.20614	744.7	744.7	3.33229	3.3199	5.64789	4.11602	3.89155	3.86573	6.37728	5.3387	989	775	764	672	780	762	672	721	642	670	2.25943	2.20862	2.20366	2.12704	1774	1232	2445	1715	342	2671	2412	474	1616	728
ENSG00000095596	Cytochrome P450 26A1 (EC 1.14.-.-) (Retinoic acid-metabolizing cytochrome) (P450 retinoic acid-inactivating 1) (P450RAI) (hP450RAI) (Retinoic acid 4-hydroxylase). [Source:Uniprot/SWISSPROT;Acc:O43174]	0	0.090453	0.13821	-0.26155	0.15274	0.29289	-0.23897	0.3947	-0.26155	0.13821	0.40431	-0.23897	0.29289	2.14006	705	705	1.54072	3.38704	4.96119	3.0202	2.90537	4.08559	7.32242	3.56521	953	793	696	592	804	707	591	720	610	584	2.04155	2.23856	1.54933	2.25603	2329	2971	2613	1180	91	267	2178	797	2249	576
ENSG00000095637	Sorbin and SH3 domain-containing protein 1 (Ponsin) (c-Cbl-associated protein) (CAP) (SH3 domain protein 5) (SH3P12). [Source:Uniprot/SWISSPROT;Acc:Q9BX66]	6	0.81443	0.77549	0.71955	0.80656	0.81696	0.72784	0.94825	0.77549	0.71955	0.87486	0.81696	0.72784	1.91793	757	818.54	4.28321	4.40241	6.55484	4.46315	6.16379	5.99629	7.89008	7.19151	757	700	886	493	1583	1198	437.6	1319	452.8	359	1.84757	1.99239	1.98828	1.40239	789	2038	35	2997	2292	1155	252	3065	1018	2989
ENSG00000095787	WW domain-containing adapter with a coiled-coil region isoform 3 [Source:RefSeq_peptide;Acc:NP_567823]	4	0.29446	0.14137	0.038744	0.1734	0.080572	-0.16606	0.038744	0.14137	0.70326	-0.16606	0.080572	0.60569	2.2501	962	833.2	4.40366	4.9955	6.63942	4.82794	4.5874	5.5025	7.80269	5.54167	1218	1129	990	432	1099	993	519	962	432	558	2.29488	2.26213	2.15255	2.23806	1084	1807	1452	2242	972	848	1277	1855	2382	1904
ENSG00000095951	Zinc finger protein 40 (Human immunodeficiency virus type I enhancer- binding protein 1) (HIV-EP1) (Major histocompatibility complex binding protein 1) (MBP-1) (Positive regulatory domain II binding factor 1) (PRDII-BF1). [Source:Uniprot/SWISSPROT;Acc:P15822]	2	0.040424	-0.0064386	-0.27942	0.16096	0.22693	0.013657	-0.27942	0.40713	-0.0064386	0.013657	0.22693	0.24231	2.24118	2165	2170.5	3.70177	5.17472	5.51965	4.63874	3.94638	5.69373	5.93508	6.74538	3667	2803	2165	1640	2466	1967	1561	2198	1627	1611	2.28828	2.2163	2.26605	1.71372	1533	1073	2384	2735	2506	1152	1778	708	1559	1216
ENSG00000096080	28S ribosomal protein S18a, mitochondrial precursor (MRP-S18-a) (Mrps18a) (MRP-S18-3). [Source:Uniprot/SWISSPROT;Acc:Q9NVS2]	4	0.39988	0.48616	-0.1807	0.5766	0.71461	0.20828	0.48616	-0.1807	0.89417	0.71461	0.20828	0.80693	2.13525	216.4	216.4	4.16673	5.68255	6.84983	4.534	5.11019	6.68586	7.89578	5.32672	345	152	182	230	244.6	186	226	185	237.4	176	2.18242	2.08809	2.07979	2.21351	2855	1991	872	876	1127	2881	230	2781	1316	2859
ENSG00000096401	Cell division cycle 5-like protein (Cdc5-like protein) (Pombe cdc5- related protein). [Source:Uniprot/SWISSPROT;Acc:Q99459]	6	-0.13022	-0.2964	-0.42162	-0.0011818	-0.014321	-0.070741	0.32735	-0.2964	-0.42162	0.081517	-0.070741	-0.014321	2.23321	1181.6	1181.6	5.08139	5.15033	6.9825	5.68481	5.52469	6.37704	7.8942	5.98699	1402	1450	1205	1135	1288	1041	1033	1191	1118	953	2.27769	2.11226	2.19111	2.2753	1435	1480	851	847	1582	2622	506	1442	2625	1880
ENSG00000096717	NAD-dependent deacetylase sirtuin-1 (EC 3.5.1.-) (hSIRT1) (hSIR2) (SIR2-like protein 1). [Source:Uniprot/SWISSPROT;Acc:Q96EB6]	2	0.50062	0.49224	0.31425	0.37424	0.32853	0.19906	0.69537	0.49224	0.31425	0.59512	0.19906	0.32853	2.23602	787	827.3	4.19724	4.68154	5.81651	4.14939	4.61111	5.36849	6.56393	4.79265	1271	951	787	705	929	787	707	778	704	654	2.2747	2.24425	2.2278	2.20917	2342	1397	2045	1390	2023	2050	1153	342	1849	586
ENSG00000096746	Heterogeneous nuclear ribonucleoprotein H3 (hnRNP H3) (hnRNP 2H9). [Source:Uniprot/SWISSPROT;Acc:P31942]	0	-0.20913	-0.35509	-0.38489	-0.047462	-0.13121	-0.37757	0.1126	-0.38489	-0.35509	0.36639	-0.37757	-0.13121	2.22211	524	484.8	5.54471	6.57045	7.56568	2.60581	5.94847	6.98523	8.21076	3.44391	652	598	536	363	573	528	350	524	363	361	2.28103	2.24119	2.18859	2.20304	1377	879	400	551	1776	2091	1558	1271	2015	1726
ENSG00000096968	Tyrosine-protein kinase JAK2 (EC 2.7.1.112) (Janus kinase 2) (JAK-2). [Source:Uniprot/SWISSPROT;Acc:O60674]	2	0.51061	0.38191	0.26807	0.3739	0.54542	-0.03014	0.26807	0.88184	0.38191	-0.03014	0.60641	0.54542	2.22521	1752	1692.9	3.88286	4.17911	5.78818	4.36852	4.50547	5.31862	6.22107	4.82629	2204	2014	1795	1367	2007	1803	1380	1752	1329	1278	2.20255	2.13872	2.24787	2.25798	2547	608	865	2994	2509	2384	446	320	752	2965
ENSG00000097007	Proto-oncogene tyrosine-protein kinase ABL1 (EC 2.7.1.112) (p150) (c- ABL). [Source:Uniprot/SWISSPROT;Acc:P00519]	0	0.043401	0.11072	-0.17007	0.042869	0.093869	-0.27419	0.11072	0.18955	-0.17007	0.30893	0.093869	-0.27419	2.22523	1322	1445.8	3.68822	4.18884	4.10044	3.6679	4.28022	4.63326	4.98929	4.40852	2010	1900	1322	1249	1819	1322	1238	1361	1233	1004	2.23774	2.25868	2.21272	2.20513	2778	266	1307	2879	2515	1302	1684	327	983	2293
ENSG00000097033	SH3 domain GRB2-like protein B1 (EC 2.3.1.-) (Endophilin B1) (Bax- interacting factor 1) (Bif-1). [Source:Uniprot/SWISSPROT;Acc:Q9Y371]	4	0.071372	0.19103	-0.26806	0.34897	0.52583	-0.10764	-0.26806	0.29114	0.19103	-0.10764	0.62872	0.52583	2.08484	580	570.9	4.31164	5.50335	5.83294	6.09316	5.15907	6.71983	7.12248	7.41702	674	611	580	511	584	586	520	592	514	537	2.23104	2.04643	2.10843	2.06125	2215	2027	747	2517	2450	1276	205	1213	1812	1298
ENSG00000097046	Cell division cycle 7-related protein kinase (EC 2.7.1.-) (CDC7- related kinase) (HsCdc7) (huCdc7). [Source:Uniprot/SWISSPROT;Acc:O00311]	0	0.57426	0.54099	0.29975	0.61286	0.62958	0.39852	0.54099	0.88204	0.29975	0.39852	0.81047	0.62958	2.02757	564	600.3	2.49372	2.96733	5.13914	3.87611	3.81562	5.25282	6.5201	5.33015	876	734	570	517	707	549	513	564	504	469	2.015	1.60984	2.06813	2.04014	326	362	3002	2481	2703	840	2179	27	2801	162
ENSG00000099250	Neuropilin-1 precursor (Vascular endothelial cell growth factor 165 receptor) (CD304 antigen). [Source:Uniprot/SWISSPROT;Acc:O14786]	0	0.24618	0.15161	-0.27934	0.4988	0.58921	0.1497	0.86626	-0.27934	0.15161	0.75748	0.1497	0.58921	2.14228	1387	1356.2	4.21975	4.83585	4.62508	4.15173	5.34173	6.75708	5.22133	5.21075	1824	1572	1387	1114	1565	1392	1116	1423	1108	1061	2.14444	1.74957	2.26168	2.14012	2873	2821	143	1685	1517	951	922	884	2226	3044
ENSG00000099814	K0284_HUMAN Isoform 3 of Q9Y4F5 - Homo sapiens (Human) [Source:UniprotKB/SpliceVariant;Acc:Q9Y4F5-3]	0	-0.016517	-0.19731	-0.33759	0.085135	0.12552	-0.30508	-0.19731	-0.33759	0.48535	0.12552	-0.30508	0.43497	2.17067	1051	1228.9	3.13607	4.18786	4.30738	5.2331	4.12281	4.95738	4.99991	7.1801	2286	1433	1036	850	1665	1051	918	1343	981	726	2.18738	2.15397	2.20172	1.81692	198	870	2030	1857	1356	814	2583	3019	1469	1895
ENSG00000099821	DNA-directed RNA polymerase, mitochondrial precursor (EC 2.7.7.6) (MtRPOL). [Source:Uniprot/SWISSPROT;Acc:O00411]	2	0.15733	-0.15224	-0.23666	0.047963	-0.13765	-0.47572	-0.15224	-0.23666	0.86088	-0.47572	-0.13765	0.75726	2.20986	1138	1144.3	3.79985	4.33996	6.09165	4.05787	4.77165	5.02001	7.23744	4.76443	1608	1138	1112	914	1139	1142	920	1269	1063	1138	2.20747	2.21225	2.14502	2.22176	960	2213	131	925	2153	1199	1185	2335	2146	1660
ENSG00000099889	Armadillo repeat protein deleted in velo-cardio-facial syndrome. [Source:Uniprot/SWISSPROT;Acc:O00192]	0	0.41976	0.75595	-0.25818	0.38057	0.53575	-0.15603	-0.25818	0.75595	0.76151	-0.15603	0.76199	0.53575	2.07548	1142	1149.5	3.36851	4.42877	6.47756	3.9265	4.16054	5.43874	7.84923	6.14784	1674	1287	1142	751	1267	1117	742	1556	979	980	2.23686	2.08416	2.06679	1.66063	1896	138	1538	2640	1094	1487	2683	1376	2895	1350
ENSG00000099899	HpaII tiny fragments locus 9c protein. [Source:Uniprot/SWISSPROT;Acc:Q8IZ69]	0	-0.089562	-0.075642	-0.21268	-0.28306	-0.35756	-0.61224	0.019638	-0.21268	-0.075642	0.12061	-0.61224	-0.35756	2.18998	766.9	766.9	3.5408	4.14891	6.18778	3.40995	3.96358	5.215	7.52176	4.18517	884	821	763	728	706	672	649	837	810	799	2.27919	2.17893	2.09132	2.20103	1817	1072	2003	410	1122	1194	1926	403	2086	1835
ENSG00000099917	Positive cofactor 2 glutamine/Q-rich-associated protein (PC2 glutamine/Q-rich-associated protein) (TPA-inducible gene 1 protein) (TIG-1) (Activator-recruited cofactor 105 kDa component) (ARC105) (CTG repeat protein 7a). [Source:Uniprot/SWISSPROT;Acc:Q96RN5]	0	0.024036	-0.086679	-0.12168	0.028763	0.16886	-0.42689	-0.12168	0.28047	-0.086679	-0.42689	0.34431	0.16886	2.26115	785	769.63	4.29053	3.72805	5.1446	4.89439	4.59309	4.15667	5.37652	5.90351	1367	865	815	601	785	795	580.9	827	562.9	497.5	2.28362	2.23867	2.2889	2.14625	1714	610	1644	2733	2355	1093	1972	518	1654	1099
ENSG00000099940	Synaptosomal-associated protein 29 (SNAP-29) (Vesicle-membrane fusion protein SNAP-29) (Soluble 29 kDa NSF attachment protein). [Source:Uniprot/SWISSPROT;Acc:O95721]	3	-0.045469	-0.30219	-0.4015	-0.092578	0.03921	-0.4658	-0.30219	-0.4015	0.56728	-0.4658	0.03921	0.14885	2.22664	271	277.1	4.38924	5.03202	5.74671	5.46729	5.01097	5.70102	6.41445	6.45137	434	300	273	239	298	271	230	261	226	239	2.2649	2.21131	2.24198	2.16611	2499	2256	848	2302	1614	1915	1327	1078	1598	403
ENSG00000099942	Crk-like protein. [Source:Uniprot/SWISSPROT;Acc:P46109]	2	0.21411	0.24063	-0.15326	0.098371	0.11361	-0.51939	0.24063	0.55496	-0.15326	0.11361	0.70089	-0.51939	2.21966	545	526	3.2441	4.94631	6.16924	4.14145	3.99012	6.48856	6.38923	4.90442	614	572	557	466	575	559	466	545	452	454	2.24552	1.99997	2.28604	2.1938	855	1546	1668	2240	751	2199	246	1120	2385	2260
ENSG00000099949	Leucine-zipper-like transcriptional regulator 1 (LZTR-1). [Source:Uniprot/SWISSPROT;Acc:Q8N653]	0	0.1632	0.19195	-0.010895	0.29306	0.40507	-0.19862	0.30856	0.19195	-0.010895	0.67273	0.40507	-0.19862	2.23972	1110.4	1110.4	3.03634	4.1788	5.76151	4.23752	3.39924	4.68395	6.84629	5.03505	1626	994	1241	1263	973	740	1247	879	992	1149	2.27629	2.24922	2.16324	2.23022	1120	1597	2255	1058	2020	647	1862	1330	427	2560
ENSG00000099953	Stromelysin-3 precursor (EC 3.4.24.-) (ST3) (SL-3) (Matrix metalloproteinase-11) (MMP-11). [Source:Uniprot/SWISSPROT;Acc:P24347]	0	0.076696	-0.29648	-0.31702	-0.062211	-0.0002388	-0.56954	-0.31702	0.84358	-0.29648	-0.0002388	0.38315	-0.56954	2.16018	608	612.2	2.89117	2.90985	4.41201	3.13682	3.4589	4.82696	5.13882	4.46421	839	653	600	521	652	608	523	646	540	540	2.23053	1.86186	2.24709	2.08983	2665	330	1645	2793	1543	2436	3034	1239	407	1091
ENSG00000099956	SWI/SNF related, matrix associated, actin dependent regulator of chromatin subfamily B member 1 (Integrase interactor 1 protein) (hSNF5) (BAF47). [Source:Uniprot/SWISSPROT;Acc:Q12824]	0	-0.047977	-0.089563	-0.22048	-0.027783	-0.092064	-0.16369	0.16611	-0.22048	-0.089563	0.1724	-0.16369	-0.092064	2.24139	728	710.4	4.46482	5.16635	6.63465	2.43925	4.71074	5.79522	7.13076	3.79589	741	736	728	650	752	747	670	743	669	668	2.28686	2.23459	2.24819	2.06799	1668	1305	2475	2759	2169	1059	2176	876	1040	931
ENSG00000099991	Calcineurin-binding protein Cabin 1 (Calcineurin inhibitor) (CAIN). [Source:Uniprot/SWISSPROT;Acc:Q9Y6J0]	2	0.12865	0.11473	-0.22858	0.062748	-0.039009	-0.090957	0.4998	0.11473	-0.22858	0.31821	-0.090957	-0.039009	2.11139	2201	2191.5	3.44362	4.51062	6.30079	5.51685	3.6135	5.95455	7.49378	6.8854	1935	3256	2740	2201	1701	1484	1194	2732	2385	2287	2.29432	2.05172	2.14541	2.07736	902	2217	863	1095	1544	2031	1918	1898	1689	981
ENSG00000099992	TBC1 domain family member 10A (EBP50-PDX interactor of 64 kDa) (EPI64 protein). [Source:Uniprot/SWISSPROT;Acc:Q9BXI6]	2	0.20181	0.2983	-0.017053	0.23238	0.29546	0.090035	0.2983	-0.017053	0.32418	0.31165	0.090035	0.29546	2.18979	651	661	3.5679	5.03834	6.89188	3.52823	3.95673	6.47342	7.49837	4.43405	919	741	651	563	750	648	560	671	565	542	2.26002	2.03396	2.20836	2.17123	2367	2284	2955	1046	644	1038	2876	1791	869	869
ENSG00000099995	Splicing factor 3 subunit 1 (Spliceosome associated protein 114) (SAP 114) (SF3a120). [Source:Uniprot/SWISSPROT;Acc:Q15459]	3	0.46184	0.39677	0.10343	0.36685	0.5529	-0.046074	0.88533	0.39677	0.10343	0.5529	0.59374	-0.046074	2.22029	1377	1031.3	3.63315	5.12589	6.45875	5.05939	4.09429	5.65114	6.98443	5.77779	1574	1474	1405	408	1448	1394	404	1377	412	417	2.24651	2.22222	2.21836	2.19627	1631	1787	2700	1491	2927	885	2892	435	1060	659
ENSG00000100014	Cytospin-A (SPECC1-like protein)(Renal carcinoma antigen NY-REN-22) [Source:UniProtKB/Swiss-Prot;Acc:Q69YQ0]	0	0.13863	0.16064	-0.23862	0.30622	0.44266	0.012796	-0.23862	0.16064	0.49387	0.012796	0.44266	0.46322	2.24964	1442	1285.5	4.08224	3.33692	4.88849	3.9508	4.55672	4.50548	5.21979	4.734	2051	1969	655	1452	1969	654	1442	664	1456	543	2.2796	2.13689	2.28302	2.21968	1918	300	1158	1430	2487	2144	2031	785	1429	1605
ENSG00000100023	Peptidyl-prolyl cis-trans isomerase-like 2 (EC 5.2.1.8) (PPIase) (Rotamase) (Cyclophilin-60) (Cyclophilin-like protein Cyp-60). [Source:Uniprot/SWISSPROT;Acc:Q13356]	2	0.17273	0.14067	-0.33471	0.19927	0.35294	-0.38056	0.71222	-0.33471	0.14067	0.62542	-0.38056	0.35294	2.19582	790	762.8	4.07798	3.59228	6.57034	4.9207	4.48815	4.50579	7.6834	5.4193	869	892	860	630	811	790	573	892	657	654	2.27905	2.14029	2.10782	2.25135	1252	1231	2551	471	2060	1853	906	1550	540	2010
ENSG00000100030	Mitogen-activated protein kinase 1 (EC 2.7.1.37) (Extracellular signal-regulated kinase 2) (ERK-2) (Mitogen-activated protein kinase 2) (MAP kinase 2) (MAPK 2) (p42-MAPK) (ERT1). [Source:Uniprot/SWISSPROT;Acc:P28482]	6	0.7853	0.86935	0.58752	0.62959	0.72434	0.41481	0.86935	0.58752	0.89902	0.74963	0.41481	0.72434	2.15905	686	682.5	3.98349	5.40936	7.27677	4.79471	4.69351	5.9289	8.65028	6.11081	731	657	715	692	655	711	686	649	631	698	2.24934	2.23016	2.07869	2.08794	295	1383	2514	2416	2775	2124	1404	980	882	1532
ENSG00000100033	Proline oxidase, mitochondrial precursor (EC 1.5.3.-) (Proline dehydrogenase). [Source:Uniprot/SWISSPROT;Acc:O43272]	0	0.035417	0.097661	-0.23181	0.38543	0.21548	0.20269	-0.23181	0.097661	0.2404	0.20269	0.21548	0.73812	2.02346	715	581.6	2.70213	5.14061	4.25596	4.67641	3.95468	6.46033	4.78644	6.63263	984	240	822	715	233	816	722	255	226	803	2.09264	1.95429	2.2252	1.7698	1312	1647	1778	82	207	868	1457	2597	2816	2076
ENSG00000100038	DNA topoisomerase III beta-1 (EC 5.99.1.2). [Source:Uniprot/SWISSPROT;Acc:O95985]	0	0.061736	-0.075573	-0.1487	-0.1657	-0.4143	-0.45456	0.40949	-0.1487	-0.075573	0.37177	-0.4143	-0.45456	2.27716	1553	1279.2	3.15704	4.24275	5.09604	4.05296	3.34683	4.46932	5.54623	4.59857	1726	1591	1558	805	1596	1553	808	1566	801	788	2.29605	2.28291	2.27141	2.25537	1793	2001	2042	1274	997	873	1363	664	2247	1569
ENSG00000100053	Beta crystallin B3 (Beta-B3-crystallin). [Source:Uniprot/SWISSPROT;Acc:P26998]	0	0.84097	0.96431	0.58553	0.79285	0.92867	0.51523	0.58553	0.97306	0.96431	0.51523	0.92867	0.93464	0.76927	340	340	2.47781	6.2809	4.71294	3.45086	2.7484	9.13761	10.5234	8.32561	412	357	331	311	357	346	318	353	302	313	2.2904	1.25103	0.111093	0.287513	2131	1915	1965	917	1643	588	816	1117	2170	1382
ENSG00000100056	DGCR14 protein (DiGeorge syndrome critical region 14) (ES2 protein). [Source:Uniprot/SWISSPROT;Acc:Q96DF8]	0	0.0095326	0.052093	-0.1618	0.20714	0.25054	-0.099027	0.1383	0.052093	-0.1618	0.4699	0.25054	-0.099027	2.24495	608	624.2	3.22791	3.80681	5.31161	4.13362	3.86523	4.60585	6.06549	4.75417	879	668	556	569	684	557	577	618	608	526	2.25528	2.18821	2.23938	2.25053	721	2340	1748	460	1858	774	1428	1510	2284	337
ENSG00000100083	ADP-ribosylation factor binding protein GGA1 (Golgi-localized, gamma ear-containing, ARF-binding protein 1) (Gamma-adaptin-related protein 1). [Source:Uniprot/SWISSPROT;Acc:Q9UJY5]	2	0.24145	-0.027033	-0.050869	0.3588	0.42028	0.14209	0.80227	-0.027033	-0.050869	0.51403	0.14209	0.42028	2.2436	682	768.4	3.96411	4.63575	5.58698	4.39601	4.58263	5.40616	6.23234	4.95829	1145	978	682	680	961	674	687	668	673	536	2.26398	2.19329	2.23264	2.25455	1537	972	1548	2665	2048	2076	809	1428	1062	383
ENSG00000100116	2-amino-3-ketobutyrate coenzyme A ligase, mitochondrial precursor (EC 2.3.1.29) (AKB ligase) (Glycine acetyltransferase). [Source:Uniprot/SWISSPROT;Acc:O75600]	0	0.52355	0.4287	0.25935	0.52643	0.53495	0.47857	0.4287	0.88259	0.25935	0.47857	0.53495	0.56576	2.14965	615	525	2.47499	4.74027	3.44424	4.57088	3.55666	6.55104	3.80823	5.35957	755	693	615	310	684	618	311	638	322	304	2.09305	1.7874	2.27428	2.20624	2603	1420	1417	100	129	1732	2097	2510	1142	1543
ENSG00000100122	Beta crystallin B1. [Source:Uniprot/SWISSPROT;Acc:P53674]	2	0.9778	0.97594	0.96739	0.93635	0.94977	0.90247	0.97594	0.96739	0.99006	0.90247	0.95682	0.94977	0.741877	327	334.2	2.47576	3.50831	4.06536	3.56419	3.62286	8.41014	6.92562	8.35947	434	327	311	292	333	327	319	351	318	330	2.16381	0.278571	1.20518	0.27506	2010	2171	1060	2137	1496	97	2277	996	1743	1065
ENSG00000100129	Eukaryotic translation initiation factor 3 subunit 6 interacting protein. [Source:Uniprot/SWISSPROT;Acc:Q9Y262]	6	0.14436	0.38112	-0.37127	0.54337	0.64937	0.29044	0.38112	-0.37127	0.42324	0.64937	0.29044	0.69031	2.1688	1093	1085.3	5.32948	6.21411	8.46481	6.75557	6.06619	6.93588	9.64448	7.70941	1143	1132	1097	1038	1128	1093	1035	1101	1043	1043	2.23601	2.19797	2.1062	2.13963	2089	406	1821	158	1807	1966	728	1564	243	1343
ENSG00000100167	Neuronal-specific septin-3. [Source:Uniprot/SWISSPROT;Acc:Q9UH03]	3	0.66084	0.68215	0.61349	0.51797	0.59487	0.32182	0.68686	0.61349	0.68215	0.59487	0.32182	0.63722	1.70524	581	582.7	2.81616	3.29016	4.41029	4.55933	4.85604	5.9553	6.16229	6.71683	633	639	581	548	623	565	528	602	552	556	1.73981	1.39998	1.86506	1.67068	35	1245	1960	2650	2524	111	2286	1008	2290	1021
ENSG00000100207	Transcription factor 20 (Stromelysin 1 PDGF-responsive element-binding protein) (SPRE-binding protein) (Nuclear factor SPBP) (AR1). [Source:Uniprot/SWISSPROT;Acc:Q9UGU0]	0	-0.10949	-0.27573	-0.52009	-0.31812	-0.43716	-0.64989	0.46735	-0.27573	-0.52009	0.13268	-0.43716	-0.64989	2.23497	1778	1671.4	3.32456	4.40903	5.79004	3.61173	3.74043	5.05938	6.60212	4.35696	3672	2989	1801	539	2934	1787	515	1778	331	368	2.26939	2.25214	2.1972	2.2178	584	757	2856	2790	1000	886	2509	1366	2294	1436
ENSG00000100219	X box binding protein 1 (XBP-1) (Tax-responsive element-binding protein 5). [Source:Uniprot/SWISSPROT;Acc:P17861]	6	0.82633	0.87195	0.73156	0.71762	0.69764	0.59892	0.87195	0.87549	0.73156	0.85629	0.69764	0.59892	1.93763	288	328.4	4.90426	5.80664	8.28951	6.68463	6.4911	7.20269	10.3117	7.87389	603	396	296	265	386	284	265	288	252	249	1.89417	1.98108	1.7715	2.03151	3029	104	1454	1840	69	2784	1690	696	23	3025
ENSG00000100221	Josephin-1 (Josephin domain containing 1). [Source:Uniprot/SWISSPROT;Acc:Q15040]	2	0.028948	0.17287	-0.37701	-0.10832	-0.050632	-0.30274	-0.37701	0.29099	0.17287	-0.30274	0.028426	-0.050632	2.2274	330	324.9	3.69589	4.10953	6.05545	4.2162	4.05926	5.92655	6.95782	4.63944	415	364	333	283	364	336	280	330	278	266	2.28508	1.8807	2.19411	2.26069	540	978	2056	790	1948	1009	1809	2189	2057	1228
ENSG00000100226	GTP-binding protein 1 (G-protein 1) (GP-1) (GP1). [Source:Uniprot/SWISSPROT;Acc:O00178]	0	0.17856	0.24406	-0.2703	0.25555	0.32379	-0.2141	0.56192	0.24406	-0.2703	0.65697	0.32379	-0.2141	2.25048	1019	1000	3.39378	3.65682	6.08507	5.26561	3.78809	5.13873	6.43105	5.8816	1128	1059	1032	889	1120	1100	889	1019	875	889	2.27254	2.04615	2.26929	2.23167	2201	842	2533	1477	2831	528	1659	642	1474	1800
ENSG00000100227	Polymerase delta-interacting protein 3 (46 kDa DNA polymerase delta interaction protein) (p46). [Source:Uniprot/SWISSPROT;Acc:Q9BY77]	5	0.048336	0.024091	-0.18239	0.28476	0.25016	0.1968	0.3033	0.024091	-0.18239	0.40732	0.1968	0.25016	2.26442	467.7	467.7	4.43578	5.01055	7.08861	5.00317	4.68919	5.43163	7.76817	5.59726	755	629	473	319	615	462	313	473	337	301	2.28623	2.26821	2.22408	2.26064	1590	1852	2654	932	2560	949	2494	1180	1213	1279
ENSG00000100234	Metalloproteinase inhibitor 3 precursor (TIMP-3) (Tissue inhibitor of metalloproteinases-3) (MIG-5 protein). [Source:Uniprot/SWISSPROT;Acc:P35625]	6	0.44492	0.43023	-0.017854	0.35586	0.35619	0.31011	-0.017854	0.43023	0.9224	0.31011	0.35619	0.40128	2.04372	328	346.6	5.1403	6.06322	6.30815	5.42296	6.28714	7.28573	7.42669	7.16616	448	379	325	332	374	323	328	325	328	304	2.03042	2.05703	2.13976	1.8971	2574	2152	156	91	2954	100	1276	889	2023	2958
ENSG00000100243	NADH-cytochrome b5 reductase (EC 1.6.2.2) (B5R) (Diaphorase-1) (Cytochrome b5 reductase 3) [Contains: NADH-cytochrome b5 reductase membrane-bound form; NADH-cytochrome b5 reductase soluble form]. [Source:Uniprot/SWISSPROT;Acc:P00387]	6	0.070722	-0.19665	-0.39249	0.30068	0.08455	0.064332	0.8013	-0.39249	-0.19665	0.75315	0.064332	0.08455	2.18232	450	460.5	4.7167	5.41139	6.6671	6.13881	5.21799	5.81248	7.76711	7.31874	566	466	453	444	450	447	437	460	436	446	2.255	2.23403	2.12689	2.13061	2361	394	885	1765	403	1415	2661	2178	508	2148
ENSG00000100246	Dynein light chain 4, axonemal. [Source:Uniprot/SWISSPROT;Acc:O96015]	4	0.65506	0.63987	0.54644	0.55588	0.56584	0.49379	0.77886	0.54644	0.63987	0.60801	0.56584	0.49379	2.17483	194	185.2	3.35604	4.94008	5.43143	4.3124	4.34159	5.83991	7.15208	5.26535	175	194	198	195	154	155	154	210	211	206	2.19013	2.19645	1.92899	2.15954	817	1886	1651	446	2218	580	2846	1438	1647	208
ENSG00000100292	Heme oxygenase 1 (EC 1.14.99.3) (HO-1). [Source:Uniprot/SWISSPROT;Acc:P09601]	4	0.64809	0.68893	0.4604	0.67658	0.69975	0.6298	0.79495	0.4604	0.68893	0.69975	0.6298	0.70019	1.57707	323	319.8	3.06221	5.1519	6.04832	5.08992	4.28316	8.14319	7.80081	8.45864	479	348	323	258	349	323	256	349	263	250	2.13243	1.29083	1.86332	1.16814	2302	1765	2149	512	609	1372	2709	34	1511	1645
ENSG00000100294	Malonyl CoA-acyl carrier protein transacylase, mitochondrial precursor (EC 2.3.1.39) (MCT) (Mitochondrial malonyltransferase). [Source:Uniprot/SWISSPROT;Acc:Q8IVS2]	0	0.6146	0.66871	0.29897	0.61738	0.6977	0.43137	0.66871	0.87612	0.29897	0.6977	0.72308	0.43137	2.20773	311	333.3	3.5825	4.83112	5.59814	3.64873	4.48175	6.30212	6.42794	4.38234	322	311	457	432	290	261	249	286	297	428	2.18999	2.03436	2.22547	2.23692	2170	1211	1475	134	734	2836	1640	2329	2060	358
ENSG00000100296	Protein C22orf19 (NF2/meningioma region protein pK1.3) (Placental protein 39.2). [Source:Uniprot/SWISSPROT;Acc:Q13769]	6	0.69176	0.84873	0.30158	0.66617	0.72398	0.45559	0.92498	0.30158	0.84873	0.72398	0.45559	0.81892	2.21333	1068	1058.7	4.52088	5.55458	6.78019	5.25605	5.36773	6.14641	7.60211	7.08382	1333	1167	1081	945	1163	1080	932	1068	927	891	2.23191	2.24204	2.19476	1.87347	1270	1450	1780	959	2629	1892	1139	1999	2286	288
ENSG00000100299	Arylsulfatase A precursor (EC 3.1.6.8) (ASA) (Cerebroside-sulfatase) [Contains: Arylsulfatase A component B; Arylsulfatase A component C]. [Source:Uniprot/SWISSPROT;Acc:P15289]	0	0.026512	-0.1165	-0.27766	0.085098	0.078172	-0.11387	-0.1165	-0.27766	0.47369	0.078172	-0.11387	0.29099	2.22584	618	650.6	3.24292	4.40941	4.31803	5.15141	4.22599	4.86349	5.12108	5.9652	925	683	609	560	677	597	552	690	618	595	2.1801	2.24075	2.22625	2.22544	1267	942	1071	2982	585	1771	2615	2853	2457	267
ENSG00000100304	Tubulin--tyrosine ligase-like protein 12 [Source:UniProtKB/Swiss-Prot;Acc:Q14166]	0	0.14707	0.21809	-0.46592	0.18777	0.48972	-0.46216	0.21809	0.68904	-0.46592	0.48972	0.53574	-0.46216	2.23981	792	841.3	3.39478	5.1679	5.64597	3.50735	3.65884	5.97974	6.26338	4.14444	1155	1021	708	792	985	726	785	763	811	667	2.29019	2.21232	2.24273	2.23689	1937	1171	2449	1850	1569	1525	2189	917	590	873
ENSG00000100319	zinc finger, matrin type 5 [Source:RefSeq_peptide;Acc:NP_001003692]	0	-0.018359	-0.11246	-0.23232	0.10787	0.078675	-0.17309	-0.23232	-0.11246	0.28971	-0.17309	0.078675	0.41802	2.22603	176.28	176.28	2.50185	5.14112	5.8706	4.05492	3.0415	5.9746	6.02141	4.97874	344	223	114	198	223	117	193	88.2	174	88.6	2.26207	2.18489	2.29112	2.18999	1646	2364	1562	1419	355	1626	527	2020	1241	2239
ENSG00000100321	Synaptogyrin-1. [Source:Uniprot/SWISSPROT;Acc:O43759]	2	0.48446	0.65248	-0.064452	0.5399	0.65361	0.12298	0.65248	0.86535	-0.064452	0.65361	0.84313	0.12298	1.84336	370	354.2	2.11023	4.75368	6.06911	3.86654	3.92444	6.35498	8.29958	5.40442	455	370	370	306	372	373	310	370	303	313	1.82742	1.86366	1.64752	1.85931	44	2759	1369	1896	2773	85	1250	2462	2454	1265
ENSG00000100324	Mitogen-activated protein kinase kinase kinase 7-interacting protein 1 (TGF-beta-activated kinase 1-binding protein 1) (TAK1-binding protein 1). [Source:Uniprot/SWISSPROT;Acc:Q15750]	2	-0.14066	-0.047407	-0.39379	-0.17873	-0.1602	-0.44028	-0.047407	-0.39379	0.019229	-0.44028	0.064297	-0.1602	2.26052	682	572.83	3.59747	4.54444	6.86401	4.71831	3.79657	4.88534	7.36478	5.30544	974	899	682	169	902	691	324	697	166	224.3	2.27394	2.27737	2.24709	2.24286	1935	1120	1165	1928	2380	1334	1168	1323	1692	2909
ENSG00000100330	Myotubularin-related protein 3 (EC 3.1.3.48) (FYVE domain-containing dual specificity protein phosphatase 1) (FYVE-DSP1) (Zinc finger FYVE domain containing protein 10). [Source:Uniprot/SWISSPROT;Acc:Q13615]	0	0.16114	-0.0081476	-0.050586	0.35376	0.31146	0.13248	-0.0081476	0.54215	-0.050586	0.13248	0.61735	0.31146	2.26726	1453.7	1453.7	3.59118	3.34898	5.72651	4.93622	4.07709	3.85349	6.02597	6.59947	2132	1748	1519	1169	1675	1499	1151	1442	1095	1107	2.27239	2.26212	2.28363	1.84598	1747	2673	1225	2782	1895	831	493	857	2419	1222
ENSG00000100335	Smith-Magenis syndrome chromosome region candidate gene 7 protein-like [Source:UniProtKB/Swiss-Prot;Acc:Q9NQG6]	2	0.2134	0.19718	-0.12013	0.11439	-0.044989	-0.090245	0.19718	-0.12013	0.56315	-0.044989	-0.090245	0.47841	2.20208	662.8	662.8	3.89055	4.02071	5.42083	4.03632	4.19078	5.12285	5.95075	5.14413	850	745	632	531	798	678	579	685	580	550	2.29027	2.11616	2.26104	2.14312	1475	1565	1021	2371	623	1886	1219	1469	2481	930
ENSG00000100348	Thioredoxin, mitochondrial precursor (Mt-Trx) (MTRX) (Thioredoxin-2). [Source:Uniprot/SWISSPROT;Acc:Q99757]	2	0.34496	0.32188	0.29913	0.52137	0.53609	0.47289	0.32188	0.41389	0.29913	0.55513	0.47289	0.53609	2.22808	193	183.1	3.28662	6.32365	7.61668	3.78824	4.06244	7.54915	8.11141	4.3235	300	216	201	129	206	204	127	193	129	126	2.21726	2.10662	2.26303	2.2389	2102	2192	344	433	490	1789	190	2266	1430	2087
ENSG00000100353	Eukaryotic translation initiation factor 3 subunit 7 (eIF-3 zeta) (eIF3 p66) (eIF3d). [Source:Uniprot/SWISSPROT;Acc:O15371]	6	-0.23852	-0.27841	-0.56237	0.16093	0.26391	-0.0805	0.12521	-0.56237	-0.27841	0.29939	-0.0805	0.26391	2.13914	1039	1035.9	4.90139	6.02055	8.32223	7.6688	5.3252	6.86903	9.6943	8.73882	1118	1026	1039	1041	1026	1040	1045	987	989	1048	2.26629	2.17281	2.06015	2.10547	2117	536	2739	487	2182	2218	1685	772	312	1304
ENSG00000100354	Trinucleotide repeat-containing 6B protein. [Source:Uniprot/SWISSPROT;Acc:Q9UPQ9]	0	-0.27076	-0.19682	-0.49241	-0.11429	0.067938	-0.7113	-0.12306	-0.19682	-0.49241	0.30048	0.067938	-0.7113	2.27155	1758	1648.3	3.67692	4.78449	4.91	4.5253	4.11663	5.71938	5.34678	4.915	2871	3182	2170	545	2559	1758	301	2177	540	380	2.28211	2.18897	2.26819	2.27492	946	2645	438	2295	1703	1446	1378	1412	2526	1143
ENSG00000100357	Adenylosuccinate lyase (EC 4.3.2.2) (Adenylosuccinase) (ASL) (ASASE). [Source:Uniprot/SWISSPROT;Acc:P30566]	6	0.53589	0.67243	0.25443	0.4328	0.39826	0.34607	0.67243	0.25443	0.68081	0.39826	0.34607	0.55405	1.97485	808.9	808.9	4.69343	6.01041	7.43244	5.44921	6.06647	7.78573	8.50143	7.44679	910	810	808	744	815	811	753	847	790	801	2.07592	1.87378	2.11617	1.76679	2730	1136	540	2346	3032	1986	82	887	621	1951
ENSG00000100359	RUN and TBC1 domain containing 3 [Source:RefSeq_peptide;Acc:NP_056520]	3	-0.003942	0.0022816	-0.017275	0.034857	0.038636	-0.066557	0.003167	0.0022816	-0.017275	0.038636	-0.066557	0.13249	2.16288	1298	1259.2	3.77884	4.21385	5.94383	4.55682	4.73679	6.00681	6.91355	5.15109	1399	1337	1298	1109	1353	1308	1139	1380	1143	1126	2.19307	1.887	2.13267	2.22386	845	264	2373	2532	2232	2063	1145	1920	64	606
ENSG00000100401	Ran GTPase-activating protein 1. [Source:Uniprot/SWISSPROT;Acc:P46060]	0	0.12473	0.036619	-0.18375	-0.13597	-0.29619	-0.32262	-0.18375	0.036619	0.52133	-0.29619	-0.32262	0.2109	2.18175	784	761.8	2.94764	4.81229	5.47097	4.99485	3.26277	5.80414	6.29571	5.88339	1039	857	815	631	856	827	625	784	576	608	2.28327	2.1026	2.14725	2.21626	530	1494	1729	1758	649	884	2096	1590	2074	689
ENSG00000100416	tRNA (5-methylaminomethyl-2-thiouridylate)-methyltransferase (EC 2.1.1.61). [Source:Uniprot/SWISSPROT;Acc:O75648]	0	0.1616	0.037222	-0.17979	0.096888	-0.08404	-0.16418	0.037222	0.62736	-0.17979	-0.16418	0.53888	-0.08404	2.24973	639	621.1	2.93323	3.47243	5.64665	3.55368	3.29601	4.10242	6.18224	4.46386	777	676	652	525	672	639	513	682	525	550	2.2842	2.23799	2.26147	2.18024	1178	2134	545	492	947	1842	1723	1148	2272	1573
ENSG00000100418	UPF0326 protein FAM152B [Source:UniProtKB/Swiss-Prot;Acc:Q6ICB0]	2	0.13829	0.21143	-0.48966	0.096921	-0.028408	-0.23674	0.21143	-0.48966	0.6931	-0.028408	-0.23674	0.55591	2.1809	193	197.7	3.59398	5.48234	7.24317	4.04363	4.24947	6.50524	7.86407	5.20698	216	243	236	166	193	185	167	263	152	156	2.24579	2.116	2.25366	2.10538	549	1431	791	2760	287	2085	2114	2504	1819	1104
ENSG00000100426	Zinc finger BED domain containing protein 4. [Source:Uniprot/SWISSPROT;Acc:O75132]	0	0.38071	0.69302	-0.29363	0.35986	0.74194	-0.43387	0.69302	-0.29363	0.74274	0.7715	-0.43387	0.74194	2.14499	1283	1358.3	2.8668	4.13539	5.40082	4.30003	3.23797	5.46242	6.49088	5.21474	1957	1306	1583	1214	1272	1570	1178	1283	1004	1216	2.27504	2.08665	2.08947	2.2005	2506	735	2570	1644	2654	2733	1252	998	1678	790
ENSG00000100433	Potassium channel subfamily K member 10 (Outward rectifying potassium channel protein TREK-2) (TREK-2 K(+) channel subunit). [Source:Uniprot/SWISSPROT;Acc:P57789]	0	0.071723	0.19274	-0.25674	0.052507	0.090941	-0.11963	-0.25674	0.19274	0.27917	-0.11963	0.18621	0.090941	2.18472	807	782.1	1.66329	2.74463	3.81119	3.29644	2.28613	3.54051	5.16283	3.96648	990	922	810	644	912	807	647	827	641	621	2.24632	2.17851	2.06039	2.19094	903	213	2539	846	2640	2894	1948	1749	1160	1144
ENSG00000100442	FK506-binding protein 3 (EC 5.2.1.8) (Peptidyl-prolyl cis-trans isomerase) (PPIase) (Rotamase) (25 kDa FKBP) (FKBP-25) (Rapamycin- selective 25 kDa immunophilin). [Source:Uniprot/SWISSPROT;Acc:Q00688]	6	0.24724	0.12537	-0.20023	0.30898	0.20387	0.011526	0.81659	0.12537	-0.20023	0.71155	0.20387	0.011526	2.05617	343	314.1	5.15248	5.77772	6.47	5.71238	6.58094	6.62799	7.71798	7.14537	435	233	377	347	231	368	343	230	217	360	2.04462	2.19125	2.06417	2.04818	697	2497	223	1047	1203	2549	60	2814	2124	2323
ENSG00000100473	Cochlin precursor (COCH-5B2). [Source:Uniprot/SWISSPROT;Acc:O43405]	0	0.22855	-0.0082237	-0.05401	0.16999	-0.099012	-0.10015	-0.0082237	0.74789	-0.05401	-0.10015	0.70915	-0.099012	1.93915	666.51	666.51	1.94151	3.21236	3.9487	2.63547	2.93646	7.48572	5.8969	3.63745	918	804	652	558	728	692	537.1	719	514	543	2.14908	0.763491	1.72923	2.17198	167	2058	2074	224	2960	397	2528	982	2196	1196
ENSG00000100479	DNA polymerase epsilon subunit 2 (EC 2.7.7.7) (DNA polymerase II subunit 2) (DNA polymerase epsilon subunit B). [Source:Uniprot/SWISSPROT;Acc:P56282]	0	0.39618	0.36539	0.036726	0.55837	0.47885	0.36893	0.036726	0.78642	0.36539	0.36893	0.82734	0.47885	2.1031	871	850.5	2.39329	4.63151	5.23723	3.20698	3.22577	5.39472	7.37517	4.57732	967	890	883	785	880	871	780	877	781	791	2.14311	2.19937	1.71052	2.06309	2975	181	3041	2079	1170	2607	2807	124	180	724
ENSG00000100485	Son of sevenless protein homolog 2 (SOS-2). [Source:Uniprot/SWISSPROT;Acc:Q07890]	0	0.093907	0.17759	-0.09574	0.027866	-0.018308	-0.02513	0.17759	-0.09574	0.19987	0.12703	-0.018308	-0.02513	2.16931	2194	2061.5	3.95134	4.75675	5.16458	3.9134	4.80184	6.06504	5.4443	4.92612	2516	2259	2301	1734	2209	2236	1700	2194	1692	1774	2.21949	2.07756	2.28215	2.11913	1984	578	454	1736	2289	2406	178	485	1583	2045
ENSG00000100490	Cyclin-dependent kinase-like 1 (EC 2.7.1.37) (Serine/threonine-protein kinase KKIALRE) (Protein kinase p42 KKIALRE). [Source:Uniprot/SWISSPROT;Acc:Q00532]	0	0.3948	0.53523	-0.064632	0.32006	0.4851	-0.062256	0.7138	-0.064632	0.53523	0.53734	-0.062256	0.4851	2.12904	545	501.63	2.44603	2.98296	4.91074	3.54716	3.55442	3.76049	5.84753	5.94137	370	364	366	414.3	631	608	545	624	548	546	2.12213	2.21312	2.13595	1.52833	774	2598	972	250	2616	3060	2744	395	2396	199
ENSG00000100528	Cornichon homolog (TGAM77). [Source:Uniprot/SWISSPROT;Acc:O95406]	6	0.4336	0.57607	-0.17614	0.40441	0.34637	-0.085242	-0.17614	0.57607	0.90086	-0.085242	0.34637	0.95211	2.16695	293	295	4.45757	5.6358	7.02755	5.96727	4.90102	6.61996	7.86692	7.22767	306	292	304	293	292	304	293	292	281	293	2.2563	2.13541	2.19849	2.08704	1571	438	1497	1801	442	1798	821	1981	571	2852
ENSG00000100554	Vacuolar ATP synthase subunit D (EC 3.6.3.14) (V-ATPase D subunit) (Vacuolar proton pump D subunit) (V-ATPase 28 kDa accessory protein). [Source:Uniprot/SWISSPROT;Acc:Q9Y5K8]	6	0.23716	0.25113	0.1775	0.044203	0.19185	-0.5267	0.25113	0.1775	0.28286	0.19185	-0.5267	0.46746	2.17642	427	424.1	4.12119	6.08297	7.39562	5.32651	5.11076	7.39099	8.04803	6.08558	464	447	427	399	444	427	397	436	401	399	2.16045	2.07781	2.21154	2.19239	355	2777	127	342	2546	1402	939	2867	1799	2224
ENSG00000100591	Activator of 90 kDa heat shock protein ATPase homolog 1 (AHA1) (p38). [Source:Uniprot/SWISSPROT;Acc:O95433]	4	0.22151	0.37182	-0.20317	0.20932	0.33396	-0.17921	-0.20317	0.37182	0.49589	-0.17921	0.47319	0.33396	2.16818	502	504.9	5.18044	5.24887	5.76494	5.70412	5.51352	6.09161	6.86316	7.14811	669	535	502	456	542	503	459	481	451	451	2.28634	2.19225	2.14412	2.04478	1288	1768	1488	1433	2106	2778	753	2205	1339	2097
ENSG00000100592	Disheveled associated activator of morphogenesis 1. [Source:Uniprot/SWISSPROT;Acc:Q9Y4D1]	0	0.68292	0.73119	0.45464	0.51083	0.54442	0.35325	0.86293	0.73119	0.45464	0.54442	0.63481	0.35325	2.14417	1648.6	1648.6	2.96119	3.71302	6.45613	4.52974	3.49329	4.82719	7.40428	5.80444	2081	1761	1700	1516	1763	1691	1425	1516	1527	1506	2.23357	2.133	2.15534	2.08292	915	1209	467	2957	1091	542	2952	2699	2061	1997
ENSG00000100593	thrombospondin, type I domain containing 3 isoform 1 [Source:RefSeq_peptide;Acc:NP_954993]	0	0.11666	0.20753	-0.1533	0.21156	0.34864	-0.11693	0.29574	-0.1533	0.20753	0.40297	-0.11693	0.34864	2.16908	436.56	436.56	1.8475	4.10806	5.11453	3.83749	2.38473	5.26094	6.3655	4.54983	648.4	486	332	386	467	347	445.2	395	497	362	2.26211	2.14945	2.12826	2.18871	1572	2205	2093	588	569	694	1724	1194	2406	392
ENSG00000100599	Ras and Rab interactor 3 (Ras interaction/interference protein 3). [Source:Uniprot/SWISSPROT;Acc:Q8TB24]	0	0.22602	0.30142	-0.1163	0.35262	0.32574	0.090473	-0.1163	0.30142	0.49296	0.090473	0.32574	0.64164	2.14262	775	710.8	2.9669	4.01856	5.03588	4.20204	3.64809	5.82164	5.87394	5.22604	1443	913	791	359	921	799	370	775	370	367	2.23082	1.88875	2.16456	2.12068	2646	175	1652	1306	503	2751	2618	478	2855	1442
ENSG00000100600	Legumain precursor (EC 3.4.22.34) (Asparaginyl endopeptidase) (Protease, cysteine 1). [Source:Uniprot/SWISSPROT;Acc:Q99538]	6	0.16474	0.29404	-0.16608	0.28779	0.38488	0.059854	-0.16608	0.36625	0.29404	0.059854	0.41864	0.38488	1.99805	628	614	4.45352	6.07201	7.35333	5.17131	5.62467	7.61861	8.57787	8.0406	768	663	629	553	650	628	548	641	526	534	2.12515	1.97598	2.02011	1.36819	2867	695	672	112	2867	1264	2604	347	1952	2789
ENSG00000100601	Alkylated DNA repair protein alkB homolog. [Source:Uniprot/SWISSPROT;Acc:Q13686]	0	0.26957	0.22479	-0.21872	0.15124	0.34195	-0.28206	-0.21872	0.22479	0.80264	-0.28206	0.34195	0.39383	2.21705	392	387.1	3.4844	4.45822	5.49947	3.63925	3.77591	5.05319	6.32549	4.78492	401	517	430	404	337	292	268	441	392	389	2.2858	2.23749	2.19661	2.1638	2503	1567	594	1689	1730	1554	756	675	1369	1780
ENSG00000100605	Inositol-tetrakisphosphate 1-kinase (EC 2.7.1.134) (Inositol- triphosphate 5/6-kinase) (EC 2.7.1.-) (Inositol 1,3,4-trisphosphate 5/6-kinase). [Source:Uniprot/SWISSPROT;Acc:Q13572]	0	0.56132	0.57674	0.51935	0.38314	0.33303	0.19734	0.57674	0.58786	0.51935	0.61905	0.19734	0.33303	2.13458	542	504.9	3.73706	4.76223	6.0378	3.11181	4.78953	7.02316	7.00261	3.78559	702	618	542	286	681	605	322	638	332	323	2.16139	1.63588	2.10777	2.22149	285	56	2223	2059	1113	411	2364	2468	1242	1710
ENSG00000100612	Dehydrogenase/reductase SDR family member 7 precursor (EC 1.1.-.-) (Retinal short-chain dehydrogenase/reductase 4) (retSDR4). [Source:Uniprot/SWISSPROT;Acc:Q9Y394]	2	-0.17606	-0.21121	-0.35664	-0.017322	0.008222	-0.17862	-0.35664	0.039689	-0.21121	-0.17862	0.11843	0.008222	2.14874	419.5	419.5	4.35232	4.36148	6.22076	4.35199	5.16092	6.00764	7.14852	5.2963	540	454	428	388	433	385	345	429	399	394	2.18934	1.88027	2.11184	2.18565	2324	832	751	2570	211	2311	340	2079	252	2825
ENSG00000100626	Putative polypeptide N-acetylgalactosaminyltransferase-like protein 1 (EC 2.4.1.41) (Protein-UDP acetylgalactosaminyltransferase-like protein 1) (UDP-GalNAc:polypeptide N-acetylgalactosaminyltransferase- like protein 1) (Polypeptide GalNAc transferase-lik [Source:Uniprot/SWISSPROT;Acc:Q8N428]	0	0.71153	0.83807	0.38371	0.50697	0.55586	0.14341	0.38371	0.83807	0.91281	0.14341	0.55586	0.82165	2.00246	810	837.9	2.41229	3.71453	5.84684	4.53123	3.50465	4.74368	8.02902	6.18598	1131	809	840	779	810	845	785	837	736	807	2.1454	2.16109	1.66286	1.85953	138	2354	239	2525	2390	1843	649	820	2897	1259
ENSG00000100628	Ankyrin repeat and SOCS box protein 2 (ASB-2). [Source:Uniprot/SWISSPROT;Acc:Q96Q27]	2	0.6055	0.73678	0.241	0.57112	0.66851	0.28629	0.83874	0.241	0.73678	0.75857	0.28629	0.66851	1.42922	719	689.2	3.30816	3.7285	5.72786	3.22855	5.51297	6.2702	8.21436	6.12639	1088	852	727	479	825	719	493	752	488	469	1.62688	1.47168	1.38676	1.17047	2740	396	37	3018	2681	2482	24	392	716	2392
ENSG00000100647	Uncharacterized protein KIAA0247 Precursor [Source:UniProtKB/Swiss-Prot;Acc:Q92537]	0	-0.37339	-0.36401	-0.49754	-0.25758	-0.17817	-0.44547	-0.25863	-0.49754	-0.36401	-0.14909	-0.17817	-0.44547	2.2392	325	318.1	3.1481	4.75609	6.26892	4.15228	3.74262	5.12692	6.91954	5.14243	537	419	340	214	407	325	201	330	204	204	2.25349	2.25966	2.2249	2.17804	1768	1170	553	292	1021	2388	2519	2274	2733	879
ENSG00000100664	Eukaryotic translation initiation factor 5 (eIF-5). [Source:Uniprot/SWISSPROT;Acc:P55010]	6	-0.27125	-0.40021	-0.41087	0.21762	0.29106	-0.18642	-0.41087	-0.002664	-0.40021	0.29106	0.54822	-0.18642	2.26142	658	615.6	5.52628	6.54104	7.76546	6.6303	5.93605	7.70517	8.29412	7.00698	845	808	432	660	822	434	658	437	660	400	2.27958	2.10765	2.25198	2.27085	1794	1228	2736	1657	1277	2792	580	1325	1705	951
ENSG00000100697	Endoribonuclease Dicer (EC 3.1.26.-) (Helicase with RNase motif) (Helicase-MOI). [Source:Uniprot/SWISSPROT;Acc:Q9UPY3]	2	-0.20384	-0.19104	-0.25077	-0.29449	-0.26427	-0.47797	-0.19104	-0.16971	-0.25077	-0.47797	-0.26427	-0.14123	2.26053	2034	1969.4	4.11063	4.21216	5.37481	4.14208	4.43832	4.59556	5.60767	5.02637	3611	3597	746	2065	3461	729	2034	745	2067	639	2.27938	2.24167	2.28597	2.21666	798	2421	2112	2217	1429	587	934	1142	1826	2524
ENSG00000100744	UPF0279 protein C14orf129. [Source:Uniprot/SWISSPROT;Acc:Q9P0R6]	2	-0.3388	-0.35775	-0.37783	-0.34812	-0.44864	-0.4956	-0.37783	-0.28081	-0.35775	-0.44864	-0.10012	-0.4956	2.17874	191.8	191.8	3.91478	3.97538	6.38166	4.85764	4.70466	4.263	7.98046	5.85048	249	207	183	177	212	197	177	193	162	161	2.23549	2.28684	1.96622	2.12199	683	107	2405	2125	1192	1154	1834	1822	630	2327
ENSG00000100767	papilin [Source:RefSeq_peptide;Acc:NP_775733]	0	0.37829	0.38694	0.1947	0.18677	0.18224	0.10507	0.38694	0.55322	0.1947	0.273	0.18224	0.10507	2.22571	875.9	875.9	2.85028	3.1122	4.89489	3.25746	3.5488	4.27233	5.30243	3.7454	1825	1285	426	887	1353	421	853	494	907	308	2.20671	2.13234	2.26052	2.2447	2705	1933	1494	677	2631	244	2940	194	741	1544
ENSG00000100796	SMEK homolog 1 [Source:UniProtKB/Swiss-Prot;Acc:Q6IN85]	5	0.28319	0.36694	-0.046815	0.32617	0.39676	0.16205	0.52945	-0.046815	0.36694	0.41968	0.16205	0.39676	2.24751	1522	1522.6	4.62859	4.74252	6.47093	5.47768	5.26871	5.21071	7.06179	6.24254	1634	1599	1521	1458	1607	1522	1459	1526	1453	1447	2.24203	2.26771	2.253	2.19846	2658	529	2679	1108	588	2518	2500	187	851	1846
ENSG00000100815	Thyroid receptor-interacting protein 11 (TRIP-11) (Golgi-associated microtubule-binding protein 210) (GMAP-210) (Trip230) (Clonal evolution related gene on chromosome 14). [Source:Uniprot/SWISSPROT;Acc:Q15643]	2	0.57817	0.57997	0.40111	0.43994	0.37255	0.31595	0.75345	0.57997	0.40111	0.63133	0.31595	0.37255	2.26563	1503	1393.9	3.58418	4.31906	5.97218	4.22051	4.04232	5.25319	6.25682	4.70054	818	2508	1766	1794	653	631	541	1826	1899	1503	2.27126	2.21097	2.27775	2.26001	2264	1616	347	1615	824	1895	576	1988	702	1701
ENSG00000100852	Rho-GTPase-activating protein 5 (p190-B). [Source:Uniprot/SWISSPROT;Acc:Q13017]	3	0.091112	0.078846	0.026002	0.019255	0.10015	-0.14651	0.078846	0.026002	0.16849	0.10412	0.10015	-0.14651	2.24267	1958	2159.1	4.67776	4.22107	6.9934	4.43127	5.04443	4.79883	7.58778	5.21043	2940	2636	1935	1937	2625	1928	1942	1983	1958	1707	2.27391	2.23779	2.24756	2.2202	627	1251	705	1459	2479	890	2068	2726	1904	1676
ENSG00000100865	cyclin-dependent kinase 2-interacting protein [Source:RefSeq_peptide;Acc:NP_116019]	0	-0.24126	-0.26668	-0.59838	-0.22572	-0.035046	-0.74384	-0.26668	0.14127	-0.59838	-0.035046	0.10171	-0.74384	2.24858	204.3	204.3	4.00803	3.40955	5.29385	4.12132	4.40442	3.98807	6.25685	4.70307	300	259	219	181	212	175	126	232	176	163	2.28503	2.25228	2.16435	2.24487	1497	2017	850	2213	1501	2582	557	1739	1169	1185
ENSG00000100906	NF-kappaB inhibitor alpha (Major histocompatibility complex enhancer- binding protein MAD3) (I-kappa-B-alpha) (IkappaBalpha) (IKB-alpha). [Source:Uniprot/SWISSPROT;Acc:P25963]	6	-0.30684	-0.33563	-0.3388	-0.12962	-0.12655	-0.22016	-0.3388	-0.24609	-0.33563	-0.22016	-0.042154	-0.12655	2.10109	364	357.9	4.88915	5.31034	6.68169	6.33632	5.45704	6.73573	7.83342	7.41802	587	438	366	251	442	373	258	364	258	242	2.22564	1.98453	2.06722	2.13497	2735	481	2401	699	402	2298	1703	456	1419	2969
ENSG00000100941	Pinin (140 kDa nuclear and cell adhesion-related phosphoprotein) (Domain-rich serine protein) (DRS-protein) (DRSP) (Melanoma metastasis clone A protein) (Desmosome-associated protein) (SR-like protein) (Nuclear protein SDK3). [Source:Uniprot/SWISSPROT;Acc:Q9H307]	6	0.12423	0.10123	0.095822	0.38224	0.38533	0.20652	0.10123	0.095822	0.17563	0.55486	0.20652	0.38533	2.2261	770.8	770.8	4.82167	5.29201	6.52363	6.37566	5.29178	6.15482	6.98332	7.06425	1288	936	787	556	935	777	558	758	555	558	2.26117	2.2159	2.2363	2.18624	2356	625	2595	1335	1057	1740	2928	383	1477	2101
ENSG00000100987	Visual system homeobox 1 (Transcription factor VSX1) (Retinal inner nuclear layer homeobox protein) (Homeodomain protein RINX). [Source:Uniprot/SWISSPROT;Acc:Q9NZR4]	0	0.81976	0.82485	0.68953	0.7056	0.74575	0.58349	0.82485	0.68953	0.9449	0.74575	0.58349	0.78757	1.89041	260	275.1	1.95416	4.16641	4.12741	2.94395	2.30301	5.71647	7.21745	4.86308	511	277	252	285	241	214	260	206	230	275	2.28432	1.94928	1.03651	1.83154	1297	2375	1738	2595	1919	549	910	1247	2582	1149
ENSG00000100991	Trpc4-associated protein (Short transient receptor potential channel 4 associated protein) (Trp4-associated protein) (TAP1 protein) (TNF- receptor ubiquitous scaffolding/signaling protein) (TRUSS protein). [Source:Uniprot/SWISSPROT;Acc:Q8TEL6]	5	-0.017428	-0.16565	-0.21673	0.096411	-0.10879	-0.12403	-0.16565	0.3301	-0.21673	-0.10879	0.52205	-0.12403	2.2606	1172	1172	4.52503	5.26064	6.67185	5.13611	4.9984	5.81502	7.18886	6.56647	1538	1304	1176	998	1300	1166	995	1238	1048	957	2.27784	2.25471	2.26648	2.06102	878	1906	1636	1137	1558	1529	480	2394	2600	1685
ENSG00000100997	Abhydrolase domain-containing protein 12 [Source:UniProtKB/Swiss-Prot;Acc:Q8N2K0]	2	-0.31073	-0.35247	-0.39879	-0.11034	-0.056871	-0.34213	-0.18095	-0.35247	-0.39879	0.067975	-0.056871	-0.34213	2.04594	622	517.5	3.45973	5.02162	5.63221	4.41243	4.08871	6.00669	7.11444	5.69155	758	662	629	303	681	622	298	629	291	302	2.24624	2.13041	1.88011	1.96148	359	2146	925	1669	989	1036	1963	3002	2351	1441
ENSG00000101019	Basic FGF-repressed Zic-binding protein (bFZb). [Source:Uniprot/SWISSPROT;Acc:Q9NVA1]	3	0.44865	0.36328	0.25943	0.48043	0.49138	0.20085	0.36328	0.25943	0.72325	0.49138	0.20085	0.74906	2.13836	281	281	3.99672	4.29367	5.88248	6.16008	4.77166	4.92859	7.22213	7.68473	526	410	160	284	400	162	281	172	307	108	2.19155	2.23781	2.08518	1.99479	1313	1756	175	473	2044	1964	225	2612	570	2500
ENSG00000101076	Hepatocyte nuclear factor 4-alpha (HNF-4-alpha) (Transcription factor HNF-4) (Transcription factor 14). [Source:Uniprot/SWISSPROT;Acc:P41235]	2	0.39656	0.26912	0.23896	0.52127	0.53219	0.29149	0.26912	0.23896	0.6816	0.29149	0.53219	0.74012	1.89155	753	748.1	3.46449	3.78368	4.82209	3.38035	4.94764	5.47774	6.3069	5.75132	889	790	654	753	816	679	775	671	758	696	1.92331	1.92395	1.8598	1.55729	1826	44	2390	50	83	697	2662	963	2930	2107
ENSG00000101132	Prefoldin subunit 4 (Protein C-1). [Source:Uniprot/SWISSPROT;Acc:Q9NQP4]	3	-0.13058	-0.053889	-0.3594	-0.16883	0.024608	-0.55849	-0.3594	0.021548	-0.053889	-0.55849	0.027403	0.024608	2.15173	165.7	165.7	4.23113	5.16415	6.17791	4.24056	4.653	6.46588	7.50586	4.77522	145	242	206	169	130	118	100	213	172	162	2.25929	2.0798	2.03759	2.22366	578	1698	482	2413	2746	1443	747	2541	2577	1132
ENSG00000101138	Cleavage stimulation factor, 50 kDa subunit (CSTF 50 kDa subunit) (CF- 1 50 kDa subunit) (CstF-50). [Source:Uniprot/SWISSPROT;Acc:Q05048]	3	0.74757	0.9503	0.30295	0.76888	0.84004	0.56284	0.98946	0.30295	0.9503	0.90376	0.56284	0.84004	2.01762	841	833.5	4.39486	4.49847	5.58766	4.47307	5.34057	4.87582	7.5164	6.41556	877	867	841	800	866	844	803	841	797	799	2.21381	2.26465	1.82142	1.81115	1586	1522	1982	562	1353	1598	1591	1126	2048	215
ENSG00000101144	Bone morphogenetic protein 7 precursor (BMP-7) (Osteogenic protein 1) (OP-1) (Eptotermin alfa). [Source:Uniprot/SWISSPROT;Acc:P18075]	0	0.26103	0.1793	-0.084961	0.33284	0.22644	0.076345	-0.084961	0.68876	0.1793	0.22644	0.69574	0.076345	2.0639	718	716.6	3.97919	3.64323	5.44998	3.02371	4.31945	5.87149	6.89014	4.10956	862	730	736	665	734	743	674	718	647	657	2.28889	1.53939	1.99847	2.12933	1430	1633	1181	1260	543	782	1565	1850	1771	2080
ENSG00000101161	U5 snRNP-associated 102 kDa protein (U5-102 kDa protein). [Source:Uniprot/SWISSPROT;Acc:O94906]	2	0.4736	0.8519	-0.36219	0.26655	0.59366	-0.54858	0.8519	-0.36219	0.93108	0.59366	-0.54858	0.75456	2.24692	1603	1617	4.91713	4.52889	5.58661	4.91782	5.27502	4.94154	6.38209	5.87407	1867	1603	1825	1516	1610	1836	1523	1577	1295	1518	2.28695	2.26367	2.23016	2.20014	911	969	2207	555	2152	861	1323	1552	2098	1924
ENSG00000101189	MRG-binding protein. [Source:Uniprot/SWISSPROT;Acc:Q9NV56]	0	0.21586	0.087943	-0.03956	0.22132	0.17035	0.098544	-0.03956	0.087943	0.59919	0.098544	0.17035	0.39508	2.16036	252	225.5	2.98189	5.30359	5.39932	4.65609	4.40002	7.2518	5.98753	5.27873	365	304	275	129	268	252	130	275	130	127	2.06964	1.81124	2.25108	2.25825	2168	387	1268	2124	1285	1223	2099	1914	2008	100
ENSG00000101193	Protein C20orf11 (Two-hybrid associated protein 1 with RanBPM) (Twa1). [Source:Uniprot/SWISSPROT;Acc:Q9NWU2]	2	0.39825	0.34786	0.10593	0.3735	0.30659	0.096793	0.10593	0.34786	0.74097	0.096793	0.30659	0.71711	2.24234	437.9	437.9	3.85559	4.50098	5.96724	4.92503	4.18284	5.17995	6.58029	6.41609	449	442	433	431	444	436	433	441	438	432	2.28108	2.2278	2.25689	1.95661	1588	1404	2599	912	572	1170	1710	1558	418	2028
ENSG00000101199	ADP-ribosylation factor GTPase-activating protein 1 (ADP-ribosylation factor 1 GTPase-activating protein) (ARF1 GAP) (ARF1-directed GTPase- activating protein) (GAP protein). [Source:Uniprot/SWISSPROT;Acc:Q8N6T3]	0	-0.13933	-0.29282	-0.36586	-0.16556	-0.12757	-0.39505	0.24069	-0.36586	-0.29282	0.025945	-0.39505	-0.12757	2.24	517.4	517.4	3.85113	5.00422	6.50327	3.74726	4.18532	5.63156	6.74147	4.67707	704	641	359	510	691	364	555	377	590	383	2.25773	2.22227	2.29476	2.1809	720	621	2065	1320	1059	1927	2027	2154	3051	862
ENSG00000101230	OTTHUMP00000030295 (Fragment). [Source:Uniprot/SPTREMBL;Acc:Q9H599]	0	-0.16617	-0.38424	-0.51814	-0.18269	-0.13995	-0.77681	0.40388	-0.51814	-0.38424	0.36869	-0.77681	-0.13995	2.14758	701	663.4	1.91341	2.59642	4.95633	3.45228	2.35999	4.10268	6.30532	3.83167	799	735	701	525	769	733	521	781	535	535	2.27827	2.01134	2.04061	2.25456	1847	2440	841	1113	444	2469	1596	925	2470	1394
ENSG00000101265	Ras association domain protein 2. [Source:Uniprot/SWISSPROT;Acc:P50749]	3	0.56107	0.59219	0.33542	0.40557	0.4714	0.24677	0.75562	0.59219	0.33542	0.49854	0.4714	0.24677	2.01709	491	481	3.48015	4.76597	6.23454	4.0769	5.00632	7.05306	7.63515	4.78643	605	549	516	411	530	491	405	493	412	398	1.98299	1.6334	2.05119	2.20614	80	2067	2964	2885	2863	193	2981	232	1250	429
ENSG00000101323	Hydroxyacid oxidase 1 (EC 1.1.3.15) (HAOX1) (Glycolate oxidase) (GOX). [Source:Uniprot/SWISSPROT;Acc:Q9UJM8]	0	0.45095	0.45874	0.33318	0.51359	0.53323	0.40136	0.33318	0.45874	0.56095	0.40136	0.60618	0.53323	1.62054	485.9	485.9	1.53097	3.77683	4.4006	3.21372	5.04821	4.56689	7.59	4.11012	674	446	516	506	436	516	498	416	400	451	0.730884	2.18777	1.10169	2.13939	2769	2845	2769	926	18	2992	1730	1097	636	471
ENSG00000101333	1-phosphatidylinositol-4,5-bisphosphate phosphodiesterase beta 4 (EC 3.1.4.11) (Phosphoinositide phospholipase C) (Phospholipase C- beta-4) (PLC-beta-4). [Source:Uniprot/SWISSPROT;Acc:Q15147]	0	0.28915	0.40369	0.054721	0.41681	0.42986	0.25256	0.40904	0.054721	0.40369	0.56802	0.25256	0.42986	2.01377	981	1173.7	3.24086	3.30552	5.44758	3.71919	5.0789	4.29703	6.08684	5.84168	2276	2186	981	551	2222	987	553	973	539	469	1.84709	2.18045	2.23737	1.70586	261	1197	135	3010	2908	35	977	2869	2919	1675
ENSG00000101346	GDP-fucose protein O-fucosyltransferase 1 precursor (EC 2.4.1.221) (Peptide-O-fucosyltransferase) (O-FucT-1). [Source:Uniprot/SWISSPROT;Acc:Q9H488]	2	0.68249	0.79632	0.35959	0.57242	0.64737	0.25609	0.89158	0.35959	0.79632	0.8138	0.25609	0.64737	2.23748	588	596.6	2.85058	5.36109	6.27232	5.15958	3.59023	5.9074	7.08522	7.23023	734	650	580	545	633	588	538	598	556	544	2.24814	2.23983	2.23514	1.72513	1712	539	1513	779	210	1757	1921	1456	599	1560
ENSG00000101347	SAM domain and HD domain-containing protein 1 (Dendritic cell-derived IFNG-induced protein) (DCIP) (Monocyte protein 5) (MOP-5). [Source:Uniprot/SWISSPROT;Acc:Q9Y3Z3]	0	0.14632	0.038778	-0.20002	0.061692	-0.097873	-0.23273	0.038778	-0.20002	0.6002	-0.097873	-0.23273	0.51568	2.10044	688	678.3	4.51593	4.06036	4.80854	4.42772	5.51384	5.50356	6.05259	5.70861	928	767	700	559	763	688	544	703	551	580	2.15955	2.01159	2.10425	2.09662	2330	140	1773	2933	1958	572	1108	73	1550	2501
ENSG00000101349	Serine/threonine-protein kinase PAK 7 (EC 2.7.1.37) (p21-activated kinase 7) (PAK-7) (PAK-5). [Source:Uniprot/SWISSPROT;Acc:Q9P286]	0	0.7785	0.79677	0.60603	0.77594	0.80521	0.63342	0.9327	0.60603	0.79677	0.88918	0.63342	0.80521	1.9573	1093	1093.9	1.65958	3.40349	4.70141	3.10742	3.2171	4.99753	6.1371	4.90599	1389	1210	1089	954	1194	1093	954	1104	982	970	1.96511	1.94948	1.99671	1.77061	70	2924	1677	764	2306	187	1458	2146	2017	1233
ENSG00000101350	Kinesin-like protein KIF3B (Microtubule plus end-directed kinesin motor 3B) (HH0048). [Source:Uniprot/SWISSPROT;Acc:O15066]	3	0.56908	0.58594	0.25854	0.48293	0.49199	0.30222	0.58594	0.86277	0.25854	0.49199	0.65457	0.30222	2.1816	1085	1160.3	3.43301	3.94743	6.50179	5.15388	4.36465	5.45969	7.09755	5.98014	1438	1373	1075	1085	1367	1073	1077	1080	1086	949	2.14057	2.01124	2.2406	2.22263	328	1897	3037	174	2295	1245	3048	2675	1404	488
ENSG00000101361	Nucleolar protein Nop56 (Nucleolar protein 5A). [Source:Uniprot/SWISSPROT;Acc:O00567]	2	-0.13954	-0.14742	-0.29336	0.08292	0.33822	-0.49478	-0.29336	0.022148	-0.14742	-0.49478	0.40531	0.33822	2.12911	634	556.5	4.19997	4.24838	6.25354	5.84302	4.5269	5.0541	7.46462	7.30924	994	323	650	670	323	653	674	345	299	634	2.26785	2.20609	2.05213	2.04412	704	569	2951	1554	2600	1118	1634	600	1766	2319
ENSG00000101365	Isocitrate dehydrogenase [NAD] subunit beta, mitochondrial precursor (EC 1.1.1.41) (Isocitric dehydrogenase) (NAD(+)-specific ICDH). [Source:Uniprot/SWISSPROT;Acc:O43837]	6	0.0029784	0.12207	-0.38628	-0.0045112	0.056912	-0.32637	0.12207	-0.38628	0.27314	0.056912	-0.32637	0.25593	2.11904	502	502	4.66633	5.99227	6.00302	4.70127	5.5867	7.35225	7.28266	5.38608	712	483	507	550	479	512	548	355	396	478	2.19724	2.07109	2.07776	2.16033	1860	976	178	844	2668	2520	709	2475	1137	2781
ENSG00000101367	Microtubule-associated protein RP/EB family member 1 (APC-binding protein EB1) (End-binding protein 1) (EB1). [Source:Uniprot/SWISSPROT;Acc:Q15691]	5	0.18222	0.19352	-0.077207	0.21058	0.16185	-0.17473	0.19352	-0.077207	0.43035	-0.17473	0.16185	0.64463	2.23384	443	412.6	4.37674	4.95477	7.60182	5.2021	4.74325	5.99357	8.13382	5.74914	526	458	449	339	459	443	341	450	326	335	2.27088	2.16248	2.25082	2.21686	1337	639	1037	633	2909	1674	2086	2207	1797	1033
ENSG00000101384	Jagged-1 precursor (Jagged1) (hJ1) (CD339 antigen). [Source:Uniprot/SWISSPROT;Acc:P78504]	2	0.19145	0.16392	0.049652	0.18717	0.23523	0.019137	0.36077	0.16392	0.049652	0.30714	0.23523	0.019137	2.22149	2311	2107.5	3.60901	5.0162	5.54194	4.33786	4.44456	6.40454	6.12888	5.00108	2648	2411	2342	1681	2383	2311	1647	2385	1719	1548	2.21057	2.03532	2.24419	2.23241	2893	1267	928	1922	2853	212	2439	548	633	1888
ENSG00000101391	CDK5 regulatory subunit-associated protein 1 (CDK5 activator-binding protein C42). [Source:Uniprot/SWISSPROT;Acc:Q96SZ6]	0	0.041931	0.045832	-0.14867	0.12588	0.18307	-0.040516	0.045832	-0.14867	0.22863	-0.040516	0.18307	0.23507	2.269	734	758.2	3.42853	4.22989	5.37546	2.86685	3.74166	4.64707	5.86174	3.42638	1020	800	734	697	798	736	700	727	686	684	2.28043	2.27213	2.24738	2.26588	2009	2719	1561	1601	1012	1144	808	1370	2916	2288
ENSG00000101407	Uncharacterized protein KIAA0406 [Source:UniProtKB/Swiss-Prot;Acc:O43156]	0	-0.23761	-0.30618	-0.34711	-0.26871	-0.24975	-0.73756	-0.059556	-0.30618	-0.34711	0.18118	-0.73756	-0.24975	2.25983	1019	1082.2	3.54824	3.98121	4.92011	3.8617	3.87088	4.48494	5.40771	4.84744	1832	1297	870	1042	1273	869	1019	843	1009	768	2.28768	2.2585	2.26115	2.19669	2182	2561	967	1262	2137	2378	703	1011	1974	1269
ENSG00000101413	Regulation of nuclear pre-mRNA domain-containing protein 1B (Cell cycle-related and expression-elevated protein in tumor) [Source:UniProtKB/Swiss-Prot;Acc:Q9NQG5]	3	-0.2031	-0.1618	-0.34667	0.095307	0.10262	-0.22987	-0.10081	-0.34667	-0.1618	0.10262	-0.22987	0.41317	2.25078	542.4	542.4	3.7784	4.91422	6.18502	4.97389	4.23392	5.79856	6.62699	5.53826	632	596	549	501	594	550	501	537	484	480	2.26475	2.19453	2.26681	2.2368	2536	1663	1038	2344	620	1474	528	811	2216	2527
ENSG00000101417	Peroxisomal membrane protein 4 (24 kDa peroxisomal intrinsic membrane protein). [Source:Uniprot/SWISSPROT;Acc:Q9Y6I8]	0	0.23702	0.36296	-0.34079	0.091075	0.03359	-0.22186	-0.34079	0.36296	0.68889	-0.22186	0.03359	0.4615	2.25998	314	319.6	2.63076	5.0676	5.66536	3.95526	3.12917	5.85881	6.02669	4.4924	353	325	312	310	308	310	302	335	314	327	2.26763	2.22141	2.27915	2.25233	1378	1763	476	1738	350	550	1414	1404	2537	1927
ENSG00000101442	ARP5 actin-related protein 5 homolog [Source:RefSeq_peptide;Acc:NP_079131]	0	0.21117	0.16634	0.09727	0.20402	0.19653	0.15085	0.09727	0.16634	0.36991	0.19653	0.26467	0.15085	2.22411	671	680.8	2.56515	2.88396	5.98596	3.79164	3.12253	3.63869	6.50594	4.64881	794	969	796	621	671	548	396	791	634	588	2.26527	2.20206	2.24528	2.20295	1589	1329	2873	2257	377	869	2562	1339	1664	1042
ENSG00000101452	Probable ATP-dependent RNA helicase DHX35 (EC 3.6.1.-) (DEAH box protein 35). [Source:Uniprot/SWISSPROT;Acc:Q9H5Z1]	0	-0.14373	-0.2626	-0.37372	-0.090888	-0.045533	-0.24707	-0.2626	0.20514	-0.37372	-0.045533	0.019933	-0.24707	2.25282	1068	1022.1	3.09013	3.42643	4.63668	3.3626	3.36909	3.83806	5.32499	3.90241	1275	1255	1114	796	1192	1068	788	1134	810	789	2.29365	2.26174	2.2439	2.22266	2033	533	907	1596	2018	1765	1544	1020	1982	1344
ENSG00000101460	Microtubule-associated proteins 1A/1B light chain 3A precursor (MAP1A/MAP1B LC3 A) (MAP1A/1B light chain 3 A) (MAP1 light chain 3- like protein 1) (Microtubule-associated protein 1 light chain 3 alpha) (Autophagy-related protein LC3 A) (Autophagy-related [Source:Uniprot/SWISSPROT;Acc:Q9H492]	6	0.13326	0.12245	-0.18248	0.44618	0.46678	0.034407	-0.18248	0.12245	0.45982	0.034407	0.46678	0.83736	2.16574	228	230.3	4.2068	5.21906	7.91627	6.15558	5.17825	6.92712	8.62166	6.8384	245	234	228	227	234	228	227	228	231	221	2.13964	1.82483	2.23165	2.19185	520	2829	144	2876	1700	1321	298	3050	2340	477
ENSG00000101464	GPI transamidase component PIG-U (Phosphatidylinositol-glycan biosynthesis, class U protein) (Cell division cycle protein 91-like 1) (CDC91-like 1 protein). [Source:Uniprot/SWISSPROT;Acc:Q9H490]	2	-0.24344	-0.38322	-0.49881	-0.32079	-0.36361	-0.74481	-0.49881	0.15171	-0.38322	-0.36361	0.14607	-0.74481	2.24468	719	726.8	4.56002	4.12493	5.5766	5.29064	4.79857	4.61111	6.02988	6.12605	852	774	719	679	775	719	682	716	673	679	2.28281	2.23418	2.25517	2.18709	907	671	788	2167	2396	1586	1045	2617	1620	1485
ENSG00000101474	Adipocyte plasma membrane-associated protein (BSCv protein). [Source:Uniprot/SWISSPROT;Acc:Q9HDC9]	3	-0.10447	-0.1798	-0.25716	-0.0081468	-0.11943	-0.12222	0.12356	-0.25716	-0.1798	0.21721	-0.12222	-0.11943	2.22955	540	563.2	3.82941	4.05415	6.14579	5.37522	4.61529	5.58041	6.87255	6.01838	749	650	505	552	633	498	537	517	540	451	2.23439	2.01267	2.24761	2.22472	1214	1940	2430	673	227	2537	797	1964	1291	2274
ENSG00000101557	Ubiquitin carboxyl-terminal hydrolase 14 (EC 3.1.2.15) (Ubiquitin thiolesterase 14) (Ubiquitin-specific processing protease 14) (Deubiquitinating enzyme 14). [Source:Uniprot/SWISSPROT;Acc:P54578]	3	-0.21784	-0.25007	-0.26263	-0.1722	-0.3517	-0.3993	-0.26263	-0.25007	-0.14082	-0.3993	-0.3517	0.2344	2.22635	850.8	850.8	4.25971	4.67318	5.91404	4.61494	4.70132	5.46932	6.62909	6.01142	957	889	856	815	874	849	805	852	807	804	2.27788	2.2307	2.22201	2.06706	696	1378	727	2133	1696	2046	462	1607	1432	2090
ENSG00000101577	Lipin-2. [Source:Uniprot/SWISSPROT;Acc:Q92539]	2	-0.28601	-0.26987	-0.36922	-0.37934	-0.42325	-0.49759	-0.21893	-0.36922	-0.26987	-0.42325	-0.49759	-0.21717	2.10252	1192	1234.8	3.36631	5.00192	6.41238	4.42291	4.8223	6.91557	7.15703	5.31288	1644	1400	1192	1143	1374	1193	1116	1150	1113	1023	2.03606	1.7898	2.16898	2.20146	546	834	3054	545	103	1341	3062	2005	2443	1563
ENSG00000101624	Centrosomal protein of 76 kDa (Cep76 protein). [Source:Uniprot/SWISSPROT;Acc:Q8TAP6]	0	0.58414	0.65565	0.43262	0.55714	0.64211	0.29285	0.43262	0.65565	0.66416	0.29285	0.64211	0.73647	2.20649	1115	1065.3	2.80006	2.82743	5.20176	3.56772	3.66397	3.6673	6.79633	4.1041	1283	1192	1132	912	1181	1115	915	1152	898	873	2.21062	2.20236	1.98485	2.22425	1192	863	2318	2404	2378	1893	1829	205	1132	248
ENSG00000101670	Endothelial lipase precursor (EC 3.1.1.3) (Endothelial cell-derived lipase) (EDL) (EL). [Source:Uniprot/SWISSPROT;Acc:Q9Y5X9]	0	-0.10853	-0.10493	-0.33029	0.0029628	0.11614	-0.4609	0.10962	-0.33029	-0.10493	0.35364	-0.4609	0.11614	1.96171	637.6	637.6	2.36254	4.15283	5.25593	4.14655	3.71693	5.69546	6.62976	7.28805	853	719	656	556	697	626	545	650	546	528	1.98965	1.99535	1.93378	1.05154	2836	46	2692	666	94	669	2763	2819	2484	954
ENSG00000101752	Ubiquitin ligase protein MIB1 (EC 6.3.2.-) (Mind bomb homolog 1) (DAPK-interacting protein 1) (DIP-1) (Zinc finger ZZ type with ankyrin repeat domain protein 2). [Source:Uniprot/SWISSPROT;Acc:Q86YT6]	0	0.48926	0.54544	0.34049	0.40775	0.39718	0.32978	0.58183	0.54544	0.34049	0.32978	0.39718	0.49629	2.26472	1994	1889.8	3.53166	4.1458	5.25518	4.51213	3.85173	4.59876	5.8797	5.25814	2053	2053	2003	1688	2047	1994	1690	2006	1692	1672	2.2883	2.26741	2.26202	2.20422	645	2391	2371	1539	1736	990	2214	1333	1669	906
ENSG00000101868	DNA polymerase alpha catalytic subunit (EC 2.7.7.7). [Source:Uniprot/SWISSPROT;Acc:P09884]	0	0.26792	0.30997	0.00018046	0.064681	0.21822	-0.28197	0.4936	0.30997	0.00018046	0.21822	-0.28197	0.2578	2.22448	2060	1929.5	2.64562	3.82788	5.96439	3.26263	2.99557	4.69505	6.97697	3.69819	2599	2180	2092	1574	2112	2060	1542	2116	1499	1521	2.28328	2.20103	2.09076	2.24792	1798	403	1137	2040	2015	1577	640	1295	1423	2019
ENSG00000101890	Retinal guanylyl cyclase 2 precursor (EC 4.6.1.2) (Guanylate cyclase 2F, retinal) (RETGC-2) (Rod outer segment membrane guanylate cyclase 2) (ROS-GC2) (Guanylate cyclase F) (GC-F). [Source:Uniprot/SWISSPROT;Acc:P51841]	0	0.7524	0.87083	0.40977	0.69727	0.82557	0.37296	0.40977	0.9766	0.87083	0.37296	0.89327	0.82557	1.44393	1317	1405.7	2.63365	2.46048	4.20052	2.95384	3.05776	4.39438	7.30359	6.08577	2002	1306	1479	1273	1298	1461	1264	1317	1381	1276	2.26804	1.81245	1.07541	1.027	1786	2877	1336	608	422	509	1934	782	2253	1631
ENSG00000101892	X/potassium-transporting ATPase beta-m chain (X,K-ATPase beta-m subunit). [Source:Uniprot/SWISSPROT;Acc:Q9UN42]	2	0.19207	0.19535	0.086756	0.16238	0.11266	0.027588	0.19535	0.086756	0.29409	0.027588	0.11266	0.34689	1.07177	313	353.2	1.87153	3.92381	4.54568	3.64564	3.61835	6.48417	8.82126	7.56249	664	391	309	288	375	291	277	337	313	287	1.90204	1.44454	0.490363	0.698987	2507	2636	1441	1585	2549	2965	42	699	1736	884
ENSG00000101928	Motile sperm domain-containing protein 1. [Source:Uniprot/SWISSPROT;Acc:Q9UJG1]	0	0.024136	0.050884	-0.17783	0.18289	0.041874	-0.0099664	0.19936	-0.17783	0.050884	0.51677	0.041874	-0.0099664	2.22408	366	357.1	3.68222	4.9326	6.60975	3.72692	4.83494	5.46777	7.1424	4.21323	409	383	366	323	384	366	320	377	332	311	2.13465	2.23179	2.21636	2.23195	2609	1348	254	1630	2099	2457	114	1348	1435	2617
ENSG00000101974	Probable phospholipid-transporting ATPase IG (EC 3.6.3.1) (ATPase class I type 11C) (ATPase IG) (ATPase IQ) (ATPase class VI type 11C). [Source:Uniprot/SWISSPROT;Acc:Q8NB49]	0	-0.36256	-0.39973	-0.47264	-0.34207	-0.3998	-0.40816	-0.2153	-0.39973	-0.47264	-0.3998	-0.21825	-0.40816	2.15333	1710	1632.9	3.33755	4.6399	4.70741	4.20044	4.88711	5.5239	5.40282	5.04287	2085	1911	1710	1309	1843	1715	1310	1772	1350	1324	2.00984	2.19682	2.24401	2.10984	2607	1721	2960	880	78	1248	2753	389	2356	1380
ENSG00000102024	T-plastin (Plastin-3). [Source:Uniprot/SWISSPROT;Acc:P13797]	5	0.11562	0.14662	-0.21545	0.030423	-0.09396	-0.11271	0.4157	0.14662	-0.21545	0.29794	-0.09396	-0.11271	2.15234	1140	1100	4.67985	5.4206	6.5638	4.29823	5.55224	6.21946	7.39413	5.15826	1254	1206	1140	982	1203	1140	982	1144	990	959	2.16719	2.1503	2.13041	2.15439	1510	2778	1903	992	219	589	2875	1260	161	2970
ENSG00000102053	Zinc finger CCCH domain-containing protein 12B (MCP-induced protein 2) [Source:UniProtKB/Swiss-Prot;Acc:Q5HYM0]	0	0.75786	0.75867	0.71061	0.48697	0.49633	0.41791	0.80432	0.71061	0.75867	0.41791	0.54667	0.49633	2.18514	997	1015.1	2.04756	3.94922	4.58134	3.55259	2.88165	4.92005	5.19966	4.79908	1210	1108	936	936	1080	905	922	1156	997	901	2.21782	2.15247	2.25787	2.05709	195	1484	2612	1009	1673	352	2195	1574	1769	798
ENSG00000102081	Fragile X mental retardation 1 protein (Protein FMR-1) (FMRP). [Source:Uniprot/SWISSPROT;Acc:Q06787]	2	0.072427	0.028919	0.0076608	0.25529	0.27626	0.17748	0.0076608	0.028919	0.1807	0.31214	0.17748	0.27626	2.25179	821	832.2	4.43436	4.28434	5.80109	4.71678	4.86795	4.9409	6.6119	5.32616	1191	1014	821	646	1016	779	644	937	657	617	2.24919	2.2544	2.1972	2.26525	1121	1260	2729	765	1295	1859	2889	529	2907	2748
ENSG00000102174	Phosphate regulating neutral endopeptidase (EC 3.4.24.-) (Metalloendopeptidase homolog PEX) (X-linked hypophosphatemia protein) (HYP) (Vitamin D-resistant hypophosphatemic rickets protein). [Source:Uniprot/SWISSPROT;Acc:P78562]	0	0.1593	0.22965	-0.044565	0.09039	0.1021	0.029369	0.29282	0.22965	-0.044565	0.1397	0.029369	0.1021	2.18027	933.1	933.1	0.894216	2.41795	4.9208	3.67874	1.20182	4.16095	5.44716	4.88114	1066	1256	1017	962	893	779	624	992	918	824	2.26818	1.91105	2.25114	2.10941	1636	1899	2138	1468	2395	2736	793	516	1275	1215
ENSG00000102189	Early endosome antigen 1 (Endosome-associated protein p162) (Zinc finger FYVE domain-containing protein 2). [Source:Uniprot/SWISSPROT;Acc:Q15075]	0	-0.28381	-0.35957	-0.37346	-0.16846	-0.19279	-0.28065	-0.1184	-0.37346	-0.35957	-0.031946	-0.19279	-0.28065	2.2717	1287	1450.5	3.07872	3.98253	5.55138	4.79009	3.33132	4.31288	6.32918	5.23201	2336	2044	1160	1286	1977	1109	1287	1159	1312	835	2.29123	2.28531	2.20632	2.25809	772	1424	2002	1045	1024	1497	1530	1596	2597	2062
ENSG00000102241	HIV TAT specific factor 1 [Source:RefSeq_peptide;Acc:NP_055315]	3	-0.14312	-0.13171	-0.20791	-0.035054	0.055444	-0.22125	-0.08973	-0.13171	-0.20791	0.060646	-0.22125	0.055444	2.20776	530	590.9	4.12441	4.34327	6.51455	5.6009	5.23435	4.63142	7.91913	6.01821	1147	546	520	506	530	520	513	573	524	530	2.14855	2.28307	2.0631	2.26697	886	2559	337	2086	2757	643	128	2668	1181	2280
ENSG00000102383	Palmitoyltransferase ZDHHC15 (EC 2.3.1.-) (Zinc finger DHHC domain- containing protein 15) (DHHC-15). [Source:Uniprot/SWISSPROT;Acc:Q96MV8]	0	-0.098595	-0.21581	-0.28468	0.16361	0.098928	-0.13578	-0.28468	0.20471	-0.21581	0.098928	0.52767	-0.13578	2.24347	503	527.8	2.41662	3.05828	4.66671	4.32654	2.93264	3.86138	5.16056	4.90822	705	544	503	485	541	503	484	541	493	479	2.25959	2.17288	2.2755	2.22735	471	1659	994	1255	2764	682	2080	1280	2868	2191
ENSG00000102385	Dystrophin-related protein 2. [Source:Uniprot/SWISSPROT;Acc:Q13474]	0	0.85942	0.89084	0.74219	0.68127	0.63404	0.57875	0.74219	0.89084	0.94521	0.63404	0.57875	0.83103	2.02196	1085.8	1085.8	2.46034	4.15325	4.09611	2.75944	3.29754	5.56644	5.8668	4.15055	1830	1292	778	1243	1295	781	1238	691	976	734	2.18715	1.99316	1.89622	2.05077	223	2811	270	2941	1622	449	1438	2331	2737	999
ENSG00000102393	Alpha-galactosidase A precursor (EC 3.2.1.22) (Melibiase) (Alpha-D- galactoside galactohydrolase) (Alpha-D-galactosidase A) (Agalsidase alfa). [Source:Uniprot/SWISSPROT;Acc:P06280]	0	0.43734	0.41005	0.36769	0.48598	0.48421	0.40359	0.53429	0.36769	0.41005	0.57015	0.40359	0.48421	2.21906	469	508.1	2.95409	4.08701	5.98624	3.42681	3.99722	5.0807	6.39812	3.77936	702	620	468	491	587	447	469	441	468	388	2.17711	2.1646	2.26101	2.26649	1689	548	1275	480	2149	1862	1848	62	1375	2690
ENSG00000102471	NEDD4 family-interacting protein 2 (NEDD4 WW domain-binding protein 5A) (Putative MAPK-activating protein PM04/PM05/PM06/PM07) (Putative NF-kappa-B-activating protein 413). [Source:Uniprot/SWISSPROT;Acc:Q9NV92]	2	0.077362	0.2823	-0.3549	-0.076434	0.038368	-0.55357	0.2823	-0.3549	0.30468	0.038368	-0.55357	0.2859	2.12249	367	357	4.08065	4.69299	4.81466	6.21222	4.82075	5.96467	6.43252	6.79659	443	389	372	308	380	367	311	374	321	305	2.2109	2.04392	1.93019	2.20106	793	205	2985	1247	717	2918	2249	3025	1545	1520
ENSG00000102531	Fibronectin type-III domain-containing protein 3a. [Source:Uniprot/SWISSPROT;Acc:Q9Y2H6]	0	0.46133	0.63666	0.051252	0.56481	0.48874	0.47735	0.69608	0.63666	0.051252	0.72835	0.48874	0.47735	2.22156	1732	1701	4.03601	5.821	4.89792	5.0222	4.53766	7.25871	5.47494	5.45977	2170	1947	1779	1388	1906	1732	1372	1889	1427	1400	2.23281	2.00867	2.21031	2.26611	2448	1303	2933	1677	546	1503	2938	2607	357	633
ENSG00000102543	cytidine and dCMP deaminase domain containing 1 [Source:RefSeq_peptide;Acc:NP_112173]	0	-0.27617	-0.32576	-0.55686	-0.38754	-0.51107	-0.55883	-0.55686	0.054118	-0.32576	-0.55883	-0.092699	-0.51107	2.21549	672	592.8	2.79363	2.63713	5.47454	3.06487	3.13893	4.20175	6.45037	3.4007	923	788	679	354	759	675	363	672	361	354	2.28092	1.97539	2.15005	2.28373	761	2655	1135	591	1974	1407	1607	2251	2078	880
ENSG00000102683	Gamma-sarcoglycan (Gamma-SG) (35 kDa dystrophin-associated glycoprotein) (35DAG). [Source:Uniprot/SWISSPROT;Acc:Q13326]	4	0.72976	0.76786	0.60184	0.69887	0.68688	0.65217	0.76786	0.60184	0.81958	0.75757	0.65217	0.68688	1.37504	418	407.5	2.6894	3.93868	5.80196	3.4785	5.24568	5.84064	8.44039	7.49026	492	485	446	332	451	418	315	479	332	325	1.35467	1.80868	1.3954	0.569014	2377	2710	12	1228	3034	79	14	1716	1903	1310
ENSG00000102699	Poly [ADP-ribose] polymerase 4 (EC 2.4.2.30) (PARP-4) (Vault poly(ADP- ribose) polymerase) (VPARP) (193-kDa vault protein) (PARP- related/IalphaI-related H5/proline-rich) (PH5P). [Source:Uniprot/SWISSPROT;Acc:Q9UKK3]	0	-0.11344	-0.15228	-0.17699	0.14724	0.23533	-0.39455	-0.15228	-0.011048	-0.17699	0.23533	0.60094	-0.39455	2.22058	1128	1142.7	4.05158	5.08359	4.51411	4.30035	4.8607	5.60723	4.91094	5.24228	1892	1589	1128	817	1353	1145	792	1108	890	713	2.16785	2.23527	2.28108	2.20588	2883	127	2064	368	1325	1824	2816	185	97	2146
ENSG00000102858	mahogunin, ring finger 1 [Source:RefSeq_peptide;Acc:NP_056061]	6	0.20015	0.12313	-0.26085	0.1401	0.14176	0.064918	-0.26085	0.12313	0.73816	0.14176	0.064918	0.21362	2.2084	736	736	4.95647	4.95356	7.01303	4.48255	5.41555	5.9787	7.65821	5.34228	950	850	646	762	808	648	767	600	703	626	2.27638	2.16184	2.23826	2.17855	1427	2789	2678	1096	496	1186	2376	1372	1321	1889
ENSG00000102893	Phosphorylase b kinase beta regulatory chain (Phosphorylase kinase beta subunit). [Source:Uniprot/SWISSPROT;Acc:Q93100]	6	0.71009	0.64382	0.61934	0.64047	0.55658	0.54546	0.61934	0.64382	0.8671	0.55658	0.54546	0.81938	1.8535	1536	1589.4	4.56935	3.92169	4.9259	4.82743	5.72615	7.00054	6.91062	6.48631	2015	1536	1856	1525	1545	1802	1486	1422	1213	1494	2.15073	1.07732	1.78991	1.9171	2151	1106	535	1038	2320	2017	92	1748	271	1813
ENSG00000102897	LYR family protein A-211C6.1. [Source:Uniprot/SWISSPROT;Acc:O43325]	2	0.18314	0.20946	0.035883	0.22277	0.115	0.096687	0.035883	0.30407	0.20946	0.115	0.45664	0.096687	2.24206	161	148.57	5.2736	4.22428	5.76473	3.52562	5.76735	4.79943	6.24211	4.87431	218	190	174	94	191	173	96.3	161	91.3	97.1	2.25539	2.22873	2.26054	2.06916	2495	2806	461	711	1339	2551	1149	2844	1953	1141
ENSG00000102900	Nuclear pore complex protein Nup93 (Nucleoporin Nup93) (93 kDa nucleoporin). [Source:Uniprot/SWISSPROT;Acc:Q8N1F7]	2	0.59013	0.46422	0.43138	0.56472	0.57921	0.39735	0.46422	0.43138	0.87479	0.57921	0.39735	0.71762	2.25561	1325	1332.1	3.11689	4.37951	5.32441	4.15163	3.62844	4.72253	6.12326	4.67445	1578	1430	1291	1336	1423	1278	1325	1214	1253	1193	2.25261	2.27885	2.19184	2.2586	426	1957	2094	1364	2583	571	2388	1967	608	456
ENSG00000102908	Nuclear factor of activated T cells 5 (T cell transcription factor NFAT5) (NF-AT5) (Tonicity-responsive enhancer-binding protein) (TonE- binding protein) (TonEBP). [Source:Uniprot/SWISSPROT;Acc:O94916]	0	-0.0040759	-0.24882	-0.41926	-0.014108	-0.080998	-0.46832	-0.41926	0.65585	-0.24882	-0.46832	0.507	-0.080998	2.24031	1670	1573.2	5.18851	5.67154	5.23577	4.44456	5.6444	6.80117	5.62862	5.06233	2679	2364	1726	863	2231	1670	815	1736	860	788	2.2682	2.11179	2.2705	2.21242	1086	1930	1855	605	2434	2135	2731	302	1465	1003
ENSG00000102934	Plasmolipin (Plasma membrane proteolipid). [Source:Uniprot/SWISSPROT;Acc:Q9Y342]	0	0.33445	0.33749	-0.16662	0.37774	0.44944	-0.11732	0.33749	-0.16662	0.83249	0.44944	-0.11732	0.80112	1.44473	150	160.52	2.34886	3.04536	4.17019	3.4592	3.20461	6.18754	6.06909	7.37209	332	193	150	120	183	158	116	138	98.2	117	2.16326	1.12312	1.76633	0.885644	236	1018	2796	343	1329	2738	2596	1571	96	2401
ENSG00000102967	Dihydroorotate dehydrogenase, mitochondrial precursor (EC 1.3.3.1) (Dihydroorotate oxidase) (DHOdehase). [Source:Uniprot/SWISSPROT;Acc:Q02127]	0	-0.12191	-0.12543	-0.23004	-0.21367	-0.30107	-0.37834	-0.010259	-0.23004	-0.12543	0.038407	-0.37834	-0.30107	2.1536	522	528.9	2.99189	4.01326	4.89992	3.91008	4.42038	5.26657	5.55111	4.95521	672	522	539	522	514	533	517	473	488	509	2.06677	2.11646	2.24241	2.19075	2006	1900	1217	663	82	2397	917	1868	1401	1792
ENSG00000102974	Transcriptional repressor CTCF (CCCTC-binding factor) (CTCFL paralog) (11-zinc finger protein). [Source:Uniprot/SWISSPROT;Acc:P49711]	5	0.35894	0.49309	0.052975	0.23148	0.091876	0.0045881	0.53076	0.052975	0.49309	0.091876	0.0045881	0.59798	2.22352	1254	1203	4.89122	4.86422	6.28104	4.9981	5.59399	5.75606	7.166	5.48424	1491	1375	1298	998	1367	1295	993	1254	984	975	2.23867	2.12537	2.20837	2.24969	1573	640	1493	2658	2502	945	1090	175	1829	2780
ENSG00000102978	DNA-directed RNA polymerase II 33 kDa polypeptide (EC 2.7.7.6) (RPB3) (RNA polymerase II subunit 3) (RPB33) (RPB31). [Source:Uniprot/SWISSPROT;Acc:P19387]	3	0.41316	0.52562	0.00095199	0.23476	0.36121	-0.3569	0.00095199	0.71292	0.52562	-0.3569	0.69998	0.36121	2.14314	445.5	445.5	4.08305	4.6617	6.76954	5.40284	4.75993	5.91977	7.21851	7.16066	389	548	453	520	384	382	364	456	524	435	2.23671	2.04958	2.24531	1.91257	1766	725	1379	236	2372	789	541	1551	2215	2761
ENSG00000102984	Zinc finger protein 821 [Source:UniProtKB/Swiss-Prot;Acc:O75541]	2	-0.056406	-0.082594	-0.43794	0.033588	-0.040995	-0.18565	-0.082594	-0.43794	0.35131	-0.040995	-0.18565	0.3274	2.22414	484	458.8	3.11429	5.04138	5.60661	4.60126	4.20949	5.36233	6.24946	5.208	675	589	484	249	665	534	247	528	247	370	2.17035	2.28973	2.22365	2.22463	619	1610	2209	2799	1532	699	1025	2185	2333	185
ENSG00000103024	Nucleoside diphosphate kinase 3 (EC 2.7.4.6) (NDK 3) (NDP kinase 3) (Nucleoside diphosphate kinase C) (NDPKC) (nm23-H3) (DR-nm23). [Source:Uniprot/SWISSPROT;Acc:Q13232]	0	-0.23947	-0.26578	-0.29566	-0.31078	-0.30903	-0.38974	-0.26578	-0.29566	-0.15695	-0.38974	-0.23357	-0.30903	2.15292	266.2	266.2	3.37975	4.53379	7.24202	4.36885	4.52059	5.33902	8.11523	6.77686	307	271	267	251	270	266	247	274	253	256	2.16342	2.21937	2.14242	1.51795	557	1623	72	2005	1522	734	1901	971	2096	1923
ENSG00000103043	Vac14 homolog [Source:RefSeq_peptide;Acc:NP_060522]	0	0.27159	0.47817	-0.31765	0.45574	0.6388	0.052054	-0.31765	0.65425	0.47817	0.052054	0.67637	0.6388	2.27377	1191	1211.9	3.7275	4.05732	5.05217	3.9081	3.9904	4.33741	5.60117	4.37941	1455	1207	1231	1191	1186	1213	1177	1157	1124	1178	2.28301	2.28096	2.25302	2.26658	1163	2605	1349	830	1749	2236	903	1738	2909	947
ENSG00000103051	Conserved oligomeric Golgi complex component 4. [Source:Uniprot/SWISSPROT;Acc:Q9H9E3]	0	0.3818	0.45643	0.053935	0.39119	0.34209	0.15111	0.053935	0.45643	0.63502	0.34209	0.15111	0.68036	2.27414	1236	1164.1	4.32283	4.72053	4.82193	5.7468	4.77781	4.99522	5.24655	6.58002	1456	1314	1254	953	1303	1236	954	1254	960	957	2.27303	2.28236	2.27526	2.15134	2546	1999	2369	945	1255	2538	545	2333	959	1186
ENSG00000103056	Sphingomyelin phosphodiesterase 3 (EC 3.1.4.12) (Neutral sphingomyelinase 2) (Neutral sphingomyelinase II) (nSMase2) (nSMase- 2). [Source:Uniprot/SWISSPROT;Acc:Q9NY59]	0	0.29808	0.055544	-0.026709	0.41621	0.30353	0.15807	0.8654	-0.026709	0.055544	0.78703	0.15807	0.30353	1.90637	928	802.5	2.72645	3.57152	4.55772	3.91253	3.52774	5.81602	6.75353	4.877	1229	969	928	455	974	942	442	1104	491	491	2.19316	1.63173	1.67278	2.13997	522	128	3014	2892	1450	1253	2606	2455	253	1528
ENSG00000103066	1-O-acylceramide synthase precursor (EC 2.3.1.-) (ACS) (Lysosomal phospholipase A2) (Lysophospholipase 3) (LPLA2) (LCAT-like lysophospholipase) (LLPL). [Source:Uniprot/SWISSPROT;Acc:Q8NCC3]	0	-0.020746	-0.16998	-0.22105	0.14645	0.03806	-0.091455	-0.22105	0.32879	-0.16998	-0.091455	0.49273	0.03806	2.07704	603	603.9	2.47817	4.29855	5.25094	4.50794	3.76025	5.80679	6.50134	5.64249	758	615	602	562	603	604	555	623	559	558	2.10895	2.01994	2.04512	2.15676	1787	2689	1872	1031	1367	1243	730	2589	40	2768
ENSG00000103091	WD repeat domain 59 [Source:RefSeq_peptide;Acc:NP_085058]	0	-0.15579	-0.23329	-0.33414	-0.28843	-0.14403	-0.73144	0.10006	-0.33414	-0.23329	0.010175	-0.73144	-0.14403	2.24106	1470.7	1470.7	3.07908	3.99705	5.52337	5.77735	3.50285	4.86263	5.96929	6.98544	1617	1490	1355	1143	1827	1688	1321	1682	1312	1272	2.26505	2.21942	2.26269	2.07731	587	2380	2308	508	777	1358	2078	1435	2983	1379
ENSG00000103126	Axin-1 (Axis inhibition protein 1) (hAxin). [Source:Uniprot/SWISSPROT;Acc:O15169]	0	-0.19089	-0.14386	-0.3254	-0.26164	-0.2205	-0.37137	-0.14386	-0.3254	-0.10342	-0.37137	-0.2205	-0.19306	2.18011	1268	1211.7	3.39161	4.0327	4.84208	2.97865	3.69964	5.12965	5.78075	4.36097	1537	1310	1268	974	1329	1282	988	1428	1003	998	2.28098	2.15848	2.20174	2.0526	2751	583	2585	1235	1474	1948	1592	737	1080	1953
ENSG00000103148	CGTHBA protein (-14 gene protein). [Source:Uniprot/SWISSPROT;Acc:Q12980]	2	0.32025	0.26108	0.14941	0.23793	0.24206	0.21511	0.55027	0.26108	0.14941	0.24206	0.25662	0.21511	2.20239	923	902.8	3.89545	4.32292	6.62504	4.23039	4.32899	5.37649	7.29301	5.21923	1071	923	943	818	962	975	818	930	771	817	2.25702	2.13529	2.23659	2.16818	1504	2939	1095	601	1498	2075	681	2346	3017	1138
ENSG00000103174	N-acetylglucosamine-1-phosphodiester alpha-N-acetylglucosaminidase precursor (EC 3.1.4.45) (Phosphodiester alpha-GlcNAcase) (Mannose 6- phosphate-uncovering enzyme). [Source:Uniprot/SWISSPROT;Acc:Q9UK23]	0	0.39068	0.14178	0.093513	0.42483	0.53703	-0.08132	0.093513	0.14178	0.93674	-0.08132	0.53703	0.8188	2.25309	549	577.9	3.2068	4.32904	5.6297	3.93009	3.54239	4.99459	6.05304	4.32674	872	631	546	469	626	549	471	602	519	494	2.27868	2.23237	2.24316	2.26302	1496	876	1825	894	670	1410	2627	2391	1622	2167
ENSG00000103196	cysteine-rich secretory protein LCCL domain containing 2 [Source:RefSeq_peptide;Acc:NP_113664]	0	0.37584	0.28044	0.20524	0.44624	0.45186	0.32853	0.28044	0.20524	0.64185	0.45186	0.32853	0.55833	2.15653	728	681.4	3.56442	2.95433	6.07179	3.66525	4.42117	3.95231	7.55869	4.72708	840	774	762	542	729	728	543	785	567	544	2.16197	2.16611	2.01963	2.15109	2785	159	245	2737	2402	148	1302	2389	183	1634
ENSG00000103197	Tuberin (Tuberous sclerosis 2 protein). [Source:Uniprot/SWISSPROT;Acc:P49815]	2	0.18387	0.18621	0.16924	0.018774	0.018023	0.0085465	0.16924	0.18621	0.19616	0.018023	0.0085465	0.029753	2.17348	2295	2280.3	3.52168	4.16442	7.04029	5.30883	3.81653	5.24438	8.33525	6.05078	3205	2840	2295	1797	2867	2323	1718	2416	1715	1627	2.27801	2.14666	2.07741	2.20031	859	2594	1204	1636	2368	1130	836	2631	1682	2314
ENSG00000103202	Peroxisomal 2,4-dienoyl-CoA reductase (EC 1.3.1.34) (2,4-dienoyl-CoA reductase 2) (pDCR). [Source:Uniprot/SWISSPROT;Acc:Q9NUI1]	0	-0.11916	-0.16197	-0.21347	-0.10372	-0.044	-0.29711	-0.16197	-0.21347	0.017948	-0.29711	-0.044	0.029942	2.05505	388.4	388.4	3.37921	5.82078	5.68532	4.58784	4.66949	7.54524	7.15264	5.69626	487	422	337	395	408	327	363	373	410	362	2.10834	1.83961	2.00912	2.10099	612	715	1385	1223	114	2885	2793	2341	2630	1604
ENSG00000103227	Lipase maturation factor 1 (Transmembrane protein 112) [Source:UniProtKB/Swiss-Prot;Acc:Q96S06]	0	0.40205	0.53112	-0.00072613	0.26066	0.49131	-0.27765	0.53112	0.67574	-0.00072613	0.56832	0.49131	-0.27765	2.26133	697	653.5	2.99226	4.08117	4.65731	5.02719	3.56139	5.63003	5.04456	5.32069	911	798	697	479	796	700	463	739	476	476	2.25528	2.01625	2.26738	2.27702	1117	2523	1760	745	562	2675	2611	1960	1560	451
ENSG00000103245	nuclear prelamin A recognition factor-like [Source:RefSeq_peptide;Acc:NP_071938]	0	-0.063002	-0.23416	-0.32401	-0.10365	-0.16423	-0.27363	-0.32401	0.36917	-0.23416	-0.16423	0.12691	-0.27363	2.24823	686.9	686.9	4.37032	4.3426	4.75552	4.49897	4.69787	5.08712	4.99861	5.0843	826	717	704	614	686	689	640	724	630	639	2.28448	2.20801	2.29136	2.21199	1254	1806	1453	712	1070	2302	1000	1930	2182	2415
ENSG00000103257	Large neutral amino acids transporter small subunit 1 (L-type amino acid transporter 1) (4F2 light chain) (4F2 LC) (4F2LC) (CD98 light chain) (Integral membrane protein E16) (hLAT1). [Source:Uniprot/SWISSPROT;Acc:Q01650]	5	-0.23825	-0.14412	-0.45227	-0.19441	-0.27987	-0.35798	-0.11836	-0.45227	-0.14412	-0.35798	-0.27987	0.054624	2.05995	822	809.2	3.86374	4.81438	5.3353	5.52038	4.73289	6.23279	6.49009	7.17542	924	863	829	746	857	822	737	829	744	741	2.16672	1.99587	2.12403	1.84353	468	2227	2557	3046	2354	159	1856	417	1255	331
ENSG00000103264	F-box only protein 31. [Source:Uniprot/SWISSPROT;Acc:Q5XUX0]	2	0.37867	0.62702	-0.23584	0.17142	0.14608	0.13266	0.62702	-0.23584	0.74483	0.23553	0.14608	0.13266	2.16813	642	653	3.46881	4.83415	6.62737	3.34856	4.42363	6.41553	7.4247	4.26668	642	835	776	655	577	518	499	748	640	640	2.17139	1.99151	2.22713	2.16488	356	1506	351	2741	354	1610	143	2531	1896	2268
ENSG00000103274	Nucleotide-binding protein 1 (NBP 1). [Source:Uniprot/SWISSPROT;Acc:P53384]	0	0.16788	0.083705	-0.25294	0.17785	0.068533	0.021286	-0.25294	0.083705	0.67287	0.021286	0.068533	0.44373	2.22597	425	415.1	3.94359	5.24908	4.47948	4.4743	4.73402	5.83642	4.9903	5.15064	598	530	432	316	525	432	326	425	328	239	2.2235	2.22845	2.24798	2.22207	2970	2522	236	802	1514	2496	1026	1368	1226	2244
ENSG00000103310	Zona pellucida sperm-binding protein 2 precursor (Zona pellucida glycoprotein ZP2) (Zona pellucida protein A). [Source:Uniprot/SWISSPROT;Acc:Q05996]	0	0.02101	-0.16649	-0.3069	-0.065867	-0.21979	-0.4444	0.53642	-0.3069	-0.16649	0.46659	-0.4444	-0.21979	1.63342	352.7	352.7	0.399004	2.30596	4.42214	3.5005	0.893893	2.85803	7.09284	8.98716	840	496	437	148	419	380	149	349	144	165	1.90341	2.22683	1.36343	0.160965	1440	2684	2182	386	2228	2815	375	1357	574	555
ENSG00000103316	Mu-crystallin homolog (NADP-regulated thyroid-hormone binding protein). [Source:Uniprot/SWISSPROT;Acc:Q14894]	0	0.12188	0.18707	-0.094566	0.17651	0.22005	0.0243	-0.094566	0.18707	0.27314	0.0243	0.28517	0.22005	1.87416	347	353.6	2.45439	4.07484	4.1206	4.74355	4.81224	5.43243	5.64573	6.73014	552	282	443	347	277	438	348	265	238	346	1.60085	2.05018	2.02366	1.72466	101	3059	16	75	118	658	3011	3014	3050	2125
ENSG00000103319	Elongation factor 2 kinase (EC 2.7.1.-) (eEF-2 kinase) (eEF-2K) (Calcium/calmodulin-dependent eukaryotic elongation factor 2 kinase). [Source:Uniprot/SWISSPROT;Acc:O00418]	2	0.73835	0.74939	0.60218	0.63428	0.67321	0.54286	0.60218	0.74939	0.86348	0.68676	0.67321	0.54286	2.05286	1073	940	2.59065	4.64467	6.07499	5.41763	3.70346	6.13945	7.1255	7.40357	1357	1200	1093	571	1193	1073	552	1168	596	597	2.09897	2.00675	2.15591	1.81534	2473	1226	1256	2758	176	2840	127	1629	717	2785
ENSG00000103326	small optic lobes [Source:RefSeq_peptide;Acc:NP_005623]	0	0.08193	-0.023397	-0.21865	-0.0079403	-0.17026	-0.26268	-0.023397	-0.21865	0.48784	-0.17026	-0.26268	0.40912	2.25086	1440	1513.5	2.87394	4.12265	5.56575	3.15699	3.11066	5.10368	6.02774	3.90822	1976	1670	1348	1427	1686	1353	1440	1427	1509	1299	2.28986	2.14869	2.25923	2.2425	1816	654	1862	2411	1377	1056	2106	705	992	2059
ENSG00000103415	Heme oxygenase 2 (EC 1.14.99.3) (HO-2). [Source:Uniprot/SWISSPROT;Acc:P30519]	2	-0.074597	-0.044884	-0.14197	-0.20694	-0.20543	-0.26121	-0.14197	-0.036941	-0.044884	-0.20543	-0.26121	-0.15419	2.18709	364	389	3.92564	4.16372	6.03796	3.88261	4.47205	5.61787	6.36282	4.9914	565	446	364	343	448	356	337	384	341	306	2.2376	1.93722	2.27128	2.13657	1411	2999	976	1332	1600	3036	2903	2752	459	1346
ENSG00000103449	Sal-like protein 1 (Zinc finger protein SALL1) (Spalt-like transcription factor 1) (HSal1). [Source:Uniprot/SWISSPROT;Acc:Q9NSC2]	0	-0.010107	-0.053318	-0.069626	0.064834	0.10396	-0.037719	-0.069626	0.092623	-0.053318	0.10396	-0.037719	0.12826	1.77491	1924	1892.59	2.42991	3.62909	5.21446	3.66141	3.70055	6.08709	6.41171	6.16509	2397	2237	2001	1550	2190.8	1924	1509	2107	1529	1481.1	2.00656	1.54537	2.00446	1.50493	256	2788	2946	73	110	1075	2844	2308	1082	1768
ENSG00000103489	Xylosyltransferase 1 (EC 2.4.2.26) (Xylosyltransferase I) (XylT-I) (XT-I) (Peptide O-xylosyltransferase 1). [Source:Uniprot/SWISSPROT;Acc:Q86Y38]	0	0.62379	0.61006	0.39203	0.56913	0.56801	0.50903	0.86928	0.39203	0.61006	0.63034	0.50903	0.56801	2.12517	1379	1359	2.73525	3.77595	4.13906	3.46502	3.08163	4.95308	4.9495	5.06342	1798	1379	1493	1199	1380	1480	1173	1390	1137	1161	2.28911	2.07591	2.17443	1.95454	604	1814	1876	1254	1311	2398	2223	796	2111	1323
ENSG00000103657	guanine nucleotide exchange factor p532 [Source:RefSeq_peptide;Acc:NP_003913]	2	0.20208	0.36905	-0.46775	0.32062	0.27304	0.12992	0.70494	0.36905	-0.46775	0.55892	0.27304	0.12992	2.23634	8297	7012.3	3.32326	4.69219	6.26447	4.82717	4.11831	5.25751	6.68914	5.71633	9429	9031	8332	4525	8972	8297	4434	8323	4473	4307	2.22653	2.24614	2.26966	2.15467	959	2726	659	2350	1273	2839	221	444	2039	2126
ENSG00000103742	DDM36 [Source:RefSeq_peptide;Acc:NP_066013]	0	0.29819	0.27867	-0.09297	0.35029	0.45764	0.12424	0.70885	0.27867	-0.09297	0.46899	0.45764	0.12424	2.17299	1008	1104.8	2.8446	3.02052	4.91499	2.7876	3.80417	4.09439	5.65483	3.56556	1994	1516	1008	870	1322	865	731	1080	904	758	2.14041	2.09123	2.20556	2.20979	513	1895	721	3032	3056	512	238	2879	1405	2386
ENSG00000103855	CD276 antigen isoform a [Source:RefSeq_peptide;Acc:NP_001019907]	0	0.30511	0.34013	-0.37054	0.25929	0.26559	-0.26006	0.34013	-0.37054	0.94573	0.26559	-0.26006	0.77233	2.24855	295	303.9	3.8012	4.1414	4.82627	3.70543	4.09329	4.72199	5.28976	4.48469	549	401	293	201	401	295	199	310	217	173	2.28276	2.23341	2.26368	2.20963	760	1923	2026	1384	1008	623	2624	1084	2044	2151
ENSG00000103932	RNA polymerase II associated protein 1 [Source:RefSeq_peptide;Acc:NP_056355]	0	-0.1827	-0.17906	-0.40878	-0.10341	0.18425	-0.70021	-0.17906	-0.40878	0.039739	0.18425	-0.70021	0.20572	2.271	970	940.7	2.23452	3.63373	5.21172	3.89404	2.33472	4.06831	5.58759	4.44201	2208	481	1218	999	455	1189	970	473	433	981	2.30037	2.25282	2.28919	2.25234	1877	1449	1782	2163	1786	1360	1261	1529	1187	1302
ENSG00000103966	EH-domain containing protein 4 (Hepatocellular carcinoma-associated protein 10/11). [Source:Uniprot/SWISSPROT;Acc:Q9H223]	2	-0.27339	-0.27517	-0.29138	-0.20582	-0.25311	-0.33944	-0.27517	-0.25363	-0.29138	-0.024907	-0.25311	-0.33944	2.0223	853.8	853.8	3.80229	4.38661	5.97653	4.5066	5.42678	5.47365	7.95216	5.37978	1058	857	924	799	860	924	801	818	704	793	1.9563	2.08829	1.76412	2.21892	2990	207	49	1836	3021	985	1883	1163	203	2992
ENSG00000104044	P protein (Melanocyte-specific transporter protein) (Pink-eyed dilution protein homolog). [Source:Uniprot/SWISSPROT;Acc:Q04671]	0	0.693	0.63003	0.62563	0.42261	0.51007	0.05773	0.63003	0.82334	0.62563	0.05773	0.70004	0.51007	2.00888	1046	1023.3	1.58224	2.61904	4.43434	2.60059	2.61781	4.47844	6.45831	3.22947	1274	1121	1057	854	1070	1046	850	1143	907	911	2.16165	1.85611	1.73079	2.23487	2774	2742	376	1444	1722	121	1925	763	1934	1207
ENSG00000104112	Secretogranin-3 precursor (Secretogranin III) (SgIII). [Source:Uniprot/SWISSPROT;Acc:Q8WXD2]	6	0.95217	0.95172	0.94249	0.91622	0.93	0.85141	0.9623	0.95172	0.94249	0.96725	0.85141	0.93	1.27335	495	526.5	2.12759	3.44457	5.80561	5.14428	5.0957	6.62139	8.67082	7.79098	813	588	494	420	595	495	429	545	451	435	1.20431	1.23404	1.31266	1.40404	5	332	2078	3019	2942	36	2962	2967	364	1189
ENSG00000104140	ras homolog gene family, member V [Source:RefSeq_peptide;Acc:NP_598378]	0	-0.17209	-0.14603	-0.28092	-0.12755	-0.092029	-0.24223	-0.28092	-0.089324	-0.14603	-0.24223	-0.048382	-0.092029	1.9644	333	328.7	2.64891	2.91999	5.00095	3.39722	3.1136	4.54892	7.89116	4.86919	479	367	333	256	365	333	258	350	265	281	2.2782	1.96388	1.21789	1.96492	1362	2141	846	1626	1387	1572	1816	2540	1695	563
ENSG00000104154	Zinc transporter 4 (ZnT-4) (Solute carrier family 30 member 4). [Source:Uniprot/SWISSPROT;Acc:O14863]	2	0.35413	0.30796	0.14136	0.31625	0.22885	0.094821	0.61306	0.14136	0.30796	0.62507	0.094821	0.22885	2.22281	512	511.6	3.62489	5.15702	5.30447	4.25232	4.39545	5.70869	6.16355	6.02341	778	591	546	394	581	551	402	512	369	392	2.24142	2.24929	2.2042	1.81697	819	122	2598	1924	1617	1458	2413	2292	1180	1025
ENSG00000104237	Oxygen-regulated protein 1 (Retinitis pigmentosa RP1 protein) (Retinitis pigmentosa 1 protein). [Source:Uniprot/SWISSPROT;Acc:P56715]	0	0.87212	0.85468	0.84744	0.64617	0.62303	0.56556	0.85468	0.91425	0.84744	0.56556	0.62303	0.74994	2.06975	396	628.9	1.54046	2.45104	4.35739	3.45362	3.50522	3.60185	5.49925	4.96923	2348	1024	263	396	593	276	366	312	480	231	1.75461	2.12679	2.15476	2.0127	2809	2981	1706	968	2687	34	1446	935	2873	745
ENSG00000104290	Frizzled 3 precursor (Frizzled-3) (Fz-3) (hFz3). [Source:Uniprot/SWISSPROT;Acc:Q9NPG1]	2	0.67287	0.74103	0.36461	0.58196	0.62911	0.32351	0.74103	0.91297	0.36461	0.62911	0.79326	0.32351	2.12257	1167	1116.1	2.86148	3.60173	4.88145	3.39271	3.81084	4.67106	5.63003	4.66396	1362	1317	1167	924	1322	1169	927	1172	939	862	2.15561	2.05613	2.15239	2.09275	185	2839	1466	1823	2897	297	1743	2936	389	485
ENSG00000104320	nibrin isoform 1 [Source:RefSeq_peptide;Acc:NP_002476]	2	0.47261	0.79162	-0.16941	0.24703	0.61622	-0.53444	-0.16941	0.79162	0.79564	-0.53444	0.61622	0.65932	2.2223	385	440.59	4.09502	3.76383	6.26637	3.88702	4.40486	4.49268	6.97025	5.00988	1045	654	388	236	647	385	274	370	237.2	169.7	2.28383	2.22919	2.21542	2.16969	1170	543	2446	1719	2291	1119	1890	589	1608	2279
ENSG00000104321	Transient receptor potential cation channel subfamily A member 1 (Ankyrin-like with transmembrane domains protein 1) (Transformation sensitive-protein p120). [Source:Uniprot/SWISSPROT;Acc:O75762]	0	0.73327	0.8306	0.45274	0.68767	0.67063	0.4988	0.91648	0.45274	0.8306	0.89359	0.4988	0.67063	2.09367	1175	1173.4	2.04337	2.61443	4.65675	2.87814	2.91573	3.46896	6.34357	4.12535	1805	1410	1175	833	1465	1212	806	1353	857	818	2.19789	2.17531	1.88917	2.01203	2401	191	1680	1504	2089	2793	1950	630	93	1425
ENSG00000104325	2,4-dienoyl-CoA reductase, mitochondrial precursor (EC 1.3.1.34) (2,4- dienoyl-CoA reductase [NADPH]) (4-enoyl-CoA reductase [NADPH]). [Source:Uniprot/SWISSPROT;Acc:Q16698]	6	0.37462	0.36652	0.35315	0.77991	0.81797	0.63597	0.36652	0.35315	0.4042	0.81797	0.63597	0.88579	2.04684	444	453.2	4.80905	5.35389	6.48835	4.70954	6.09258	6.64932	7.30315	5.73096	561	525	444	411	512	434	405	444	411	385	2.0321	1.96253	2.12343	2.06158	3021	1493	83	194	251	3028	518	2910	1762	2938
ENSG00000104408	Eukaryotic translation initiation factor 3 subunit 6 (eIF-3 p48) (eIF3e) (Viral integration site protein INT-6 homolog). [Source:Uniprot/SWISSPROT;Acc:P60228]	3	-0.28884	-0.25731	-0.39401	-0.40761	-0.44467	-0.55841	-0.25731	-0.39401	-0.21519	-0.55841	-0.44467	-0.21974	2.20464	841.2	841.2	5.63188	5.96976	8.81037	3.3537	6.03984	6.65237	9.75275	5.01952	897	834	848	856	834	848	856	797	806	836	2.26355	2.24924	2.16003	1.92491	2757	973	1901	692	2469	2818	652	1106	1116	2218
ENSG00000104412	Tetratricopeptide repeat protein KIAA0103. [Source:Uniprot/SWISSPROT;Acc:Q15006]	3	0.17273	0.13263	0.036707	0.31698	0.3864	0.1137	0.13263	0.34884	0.036707	0.3864	0.45085	0.1137	2.19684	516	490	4.75599	4.96174	5.90805	4.65068	5.03598	5.76621	7.08374	5.18555	583	576	521	411	572	516	404	522	414	381	2.27448	2.1648	2.12306	2.22887	1187	2642	809	1020	2574	1424	962	2813	1890	1508
ENSG00000104415	WNT1 inducible signaling pathway protein 1 precursor (WISP-1) (Wnt-1- induced secreted protein). [Source:Uniprot/SWISSPROT;Acc:O95388]	0	0.19777	0.089903	-0.060782	0.23848	0.17881	-0.084244	0.089903	-0.060782	0.56419	0.17881	-0.084244	0.62087	2.22103	502	522.3	1.59676	2.72907	4.28504	3.96406	1.88645	3.46455	4.6703	5.36853	695	540	502	461	522	498	445	585	481	494	2.28785	2.17535	2.26671	1.96579	2048	1922	1359	675	1995	952	833	1942	1958	1115
ENSG00000104419	NDRG1 protein (N-myc downstream regulated gene 1 protein) (Differentiation-related gene 1 protein) (DRG1) (Reducing agents and tunicamycin-responsive protein) (RTP) (Nickel-specific induction protein Cap43) (Rit42). [Source:Uniprot/SWISSPROT;Acc:Q92597]	6	0.54841	0.47625	0.19648	0.57027	0.48776	0.40987	0.47625	0.19648	0.97251	0.48776	0.40987	0.81319	1.64578	560	568.6	4.70533	5.8477	6.74085	6.73162	6.14351	8.3069	8.60863	9.16904	733	683	560	482	667	547	488	588	493	445	2.02949	1.54328	1.71023	1.58134	397	446	2416	74	2578	817	2964	2778	241	2872
ENSG00000104497	Sorting nexin-16. [Source:Uniprot/SWISSPROT;Acc:P57768]	0	0.29971	0.13538	0.032134	0.13238	0.20286	-0.01191	0.73161	0.13538	0.032134	0.2062	0.20286	-0.01191	2.26093	318	372	3.21617	4.0987	4.91075	3.98855	3.71544	5.38065	5.50424	4.27027	579	515	319	316	487	306	313	318	317	250	2.26112	2.10746	2.26076	2.2779	409	1510	2021	1762	2925	700	874	1402	607	1700
ENSG00000104549	Squalene monooxygenase (EC 1.14.99.7) (Squalene epoxidase) (SE). [Source:Uniprot/SWISSPROT;Acc:Q14534]	0	0.60757	0.6525	0.46479	0.28943	0.27486	0.23814	0.70542	0.6525	0.46479	0.23814	0.27486	0.35527	2.16779	735	743.8	3.89702	3.47887	4.78564	2.83497	5.40324	4.11617	5.9757	3.15367	967	739	767	701	732	764	681	735	643	709	2.00341	2.20955	2.12603	2.28529	802	1759	3073	1512	123	2105	3072	2811	1016	465
ENSG00000104613	integrator complex subunit 10 [Source:RefSeq_peptide;Acc:NP_060612]	2	0.11746	0.066011	-0.30144	0.2889	0.34036	0.12105	-0.30144	0.066011	0.58782	0.12105	0.40528	0.34036	2.21581	1004	889.7	3.94	4.75586	4.72858	5.48313	4.16304	5.58014	5.91869	6.05691	1142	1093	1004	503	1242	1217	526	1160	493	517	2.28855	2.19301	2.14431	2.23862	1155	2007	2780	1597	1717	820	2471	1373	781	1239
ENSG00000104626	3' histone mRNA exonuclease 1 (EC 3.1.-.-) (3'-5' exonuclease ERI1) (Eri-1 homolog) (Histone mRNA 3' end-specific exoribonuclease) (Protein 3'hExo) (HEXO). [Source:Uniprot/SWISSPROT;Acc:Q8IV48]	0	0.37456	0.35704	-0.11924	0.44317	0.44004	0.040601	-0.11924	0.88587	0.35704	0.040601	0.84888	0.44004	2.14031	497	489.7	3.4858	3.80768	6.23262	5.00603	4.11104	5.67315	7.46059	5.99318	586	538	501	441	523	499	435	497	442	435	2.25818	1.85631	2.11194	2.16868	2355	590	1970	1398	1112	2337	1745	165	505	1872
ENSG00000104637	Pin2-interacting protein X1 (TRF1-interacting protein 1) (Liver- related putative tumor suppressor) (67-11-3 protein). [Source:Uniprot/SWISSPROT;Acc:Q96BK5]	0	0.12949	0.024184	-0.4171	0.28023	0.35346	-0.048381	0.78139	-0.4171	0.024184	0.35346	-0.048381	0.53562	2.19191	277	278.2	3.25765	4.21225	8.1733	4.72177	3.5357	4.95982	9.67061	5.52082	458	277	283	224	270	293	227	305	212	233	2.29303	2.20311	1.98911	2.18071	2232	1111	1459	1637	1335	1541	780	1840	2501	1764
ENSG00000104643	Myotubularin-related protein 9. [Source:Uniprot/SWISSPROT;Acc:Q96QG7]	3	0.50442	0.66486	-0.11455	0.52222	0.61925	0.16006	0.66486	-0.11455	0.96297	0.61925	0.16006	0.78736	2.14584	949	951.4	3.62377	5.05494	6.2233	4.02859	4.20259	8.64352	7.3694	5.06147	1080	957	966	942	949	957	930	920	899	914	2.25175	0.753292	2.1354	2.15628	368	2735	1106	2429	1379	1202	1674	2204	2830	585
ENSG00000104687	Glutathione reductase, mitochondrial precursor (EC 1.8.1.7) (GR) (GRase). [Source:Uniprot/SWISSPROT;Acc:P00390]	3	0.31179	0.22305	0.14639	0.46251	0.56145	0.19774	0.22305	0.56591	0.14639	0.56145	0.62834	0.19774	2.17831	679	621.18	4.38626	4.74913	5.90591	4.37587	5.04748	6.02011	6.73251	5.16581	865	477	709	687	468.3	709	694	469.1	454.4	679	2.20458	2.01883	2.18354	2.17309	1976	177	1737	187	322	2342	2105	1250	196	2583
ENSG00000104723	Tumor suppressor candidate 3 (N33 protein). [Source:Uniprot/SWISSPROT;Acc:Q13454]	3	0.43435	0.34614	0.20911	0.66106	0.65028	0.64765	0.74781	0.20911	0.34614	0.68526	0.65028	0.64765	2.20033	538.5	538.5	4.26275	4.61273	6.87829	3.97927	4.70785	6.43324	7.65044	4.84717	632	620	575	472	560	521	433	593	489	490	2.24023	1.85447	2.21126	2.18941	656	2295	1025	2118	2837	664	3002	2686	1143	949
ENSG00000104725	Neurofilament triplet L protein (68 kDa neurofilament protein) (Neurofilament light polypeptide) (NF-L). [Source:Uniprot/SWISSPROT;Acc:P07196]	3	0.7267	0.70558	0.68496	0.54783	0.51919	0.49391	0.70558	0.68496	0.78956	0.51919	0.49391	0.63039	1.67631	696	636.3	4.27279	3.72341	4.20146	3.61568	6.40031	6.98053	5.97332	5.79245	976	797	714	430	800	713	431	696	419	387	1.68245	1.11529	1.86857	1.67017	29	582	240	2556	3019	44	199	2966	2874	2402
ENSG00000104762	Serine/threonine protein phosphatase 2A, 55 kDa regulatory subunit B, alpha isoform (PP2A, subunit B, B-alpha isoform) (PP2A, subunit B, B55-alpha isoform) (PP2A, subunit B, PR55-alpha isoform) (PP2A, subunit B, R2-alpha isoform). [Source:Uniprot/SWISSPROT;Acc:P63151]	3	-0.29135	-0.32031	-0.32709	-0.017049	-0.049168	-0.15316	-0.32709	-0.32031	-0.22667	-0.15316	-0.049168	0.15118	2.23141	846.9	846.9	4.61321	5.41597	7.11358	4.2867	5.3244	6.14552	7.73506	5.09426	912	855	867	840	855	867	840	815	796	822	2.23619	2.15408	2.23511	2.2277	571	1114	474	1523	2785	1681	253	1894	2193	1905
ENSG00000104763	Acid ceramidase precursor (EC 3.5.1.23) (Acylsphingosine deacylase) (N-acylsphingosine amidohydrolase) (AC) (Putative 32 kDa heart protein) (PHP32) [Contains: Acid ceramidase alpha subunit; Acid ceramidase beta subunit]. [Source:Uniprot/SWISSPROT;Acc:Q13510]	6	0.51073	0.50801	0.19108	0.53329	0.46166	0.30037	0.19108	0.50801	0.83309	0.30037	0.46166	0.83784	2.10764	534	549.9	4.91231	4.86801	6.94895	4.80319	5.91502	5.7884	8.01152	6.5303	663	530	519	534	526	525	534	553	555	560	2.15759	2.14958	2.0657	1.85936	2343	704	411	141	2620	540	2444	2087	766	3031
ENSG00000104765	BCL2/adenovirus E1B 19-kDa protein-interacting protein 3-like (NIP3L) (NIP3-like protein X) (BCL2/adenovirus E1B 19-kDa protein-interacting protein 3A). [Source:Uniprot/SWISSPROT;Acc:O60238]	6	-0.0082498	-0.24377	-0.30517	-0.19134	-0.26185	-0.52047	0.52419	-0.24377	-0.30517	0.20829	-0.52047	-0.26185	2.20271	315.7	315.7	5.10014	4.96759	6.17244	5.457	5.62485	6.16027	6.90086	6.26855	439	372	318	258	369	315	254	327	257	248	2.24547	2.07274	2.18031	2.2251	1194	2978	2218	956	1804	825	716	313	3009	2430
ENSG00000104885	Histone-lysine N-methyltransferase, H3 lysine-79 specific (EC 2.1.1.43) (Histone H3-K79 methyltransferase) (H3-K79-HMTase) (DOT1-like protein). [Source:Uniprot/SWISSPROT;Acc:Q8TEK3]	0	0.36685	0.28691	-0.13562	0.44799	0.36147	0.19699	0.28691	-0.13562	0.94925	0.19699	0.36147	0.78551	2.16498	1422.53	1422.53	3.33413	4.51324	4.23531	4.27652	4.64939	5.19542	5.06449	4.9742	2535	1682.1	1559	1207	1487.6	1556	1231	997.6	811	1159	2.10895	2.215	2.13538	2.19459	1370	1403	2128	1607	2184	1571	732	2265	2786	135
ENSG00000104904	Ornithine decarboxylase antizyme (ODC-Az). [Source:Uniprot/SWISSPROT;Acc:P54368]	6	-0.073135	-0.0097696	-0.42893	0.080218	0.13275	-0.4808	-0.0097696	0.2193	-0.42893	0.5887	0.13275	-0.4808	2.19725	291	279.2	5.37267	6.65234	9.25488	6.97312	6.0049	7.50729	9.6555	8.12296	390	323	357	195	291	332	185	335	184	200	2.23301	2.16148	2.27418	2.10527	2307	1549	724	406	1697	2572	342	1364	1510	2849
ENSG00000104969	Small glutamine-rich tetratricopeptide repeat-containing protein A (Vpu-binding protein) (UBP). [Source:Uniprot/SWISSPROT;Acc:O43765]	3	-0.033494	-0.013689	-0.1345	0.16052	0.058272	0.033519	-0.013689	-0.1345	0.047708	0.058272	0.033519	0.38976	2.23778	438.8	438.8	4.59795	4.74756	6.13136	6.75684	4.96694	5.64174	6.47684	8.66333	549	486	456	392	460	430	380	454	384	397	2.25951	2.21604	2.2736	1.82612	829	2419	1253	1159	2206	1949	761	2949	2942	1122
ENSG00000104980	Import inner membrane translocase subunit TIM44, mitochondrial precursor. [Source:Uniprot/SWISSPROT;Acc:O43615]	0	0.72541	0.78472	0.60191	0.59444	0.59874	0.56484	0.78472	0.60191	0.7896	0.59874	0.61976	0.56484	2.20257	676	697.5	4.04194	3.94739	6.04848	3.83601	4.68903	6.04392	7.1404	4.16754	818	739	676	659	731	664	645	722	664	657	2.24462	1.71887	2.16052	2.28235	2706	914	708	1520	1357	2823	376	2256	1821	2493
ENSG00000105053	Serine/threonine-protein kinase VRK3 (EC 2.7.1.37) (Vaccinia-related kinase 3). [Source:Uniprot/SWISSPROT;Acc:Q8IV63]	0	0.3757	0.20904	0.033738	0.42966	0.3318	0.12912	0.88434	0.20904	0.033738	0.82807	0.3318	0.12912	2.20614	282	285.4	4.15917	5.50141	4.94084	4.29108	5.42436	6.24712	5.32784	5.11078	693	150	364	278	157	337	282	151	139	303	2.10212	2.23313	2.27	2.17915	2521	1012	2089	198	1198	2300	2153	838	2614	130
ENSG00000105085	CRSP complex subunit 7 (Cofactor required for Sp1 transcriptional activation subunit 7) (Transcriptional coactivator CRSP70) (Activator- recruited cofactor 70 kDa component) (ARC70). [Source:Uniprot/SWISSPROT;Acc:O95402]	0	0.65286	0.76383	0.22944	0.53737	0.56485	0.25294	0.96532	0.76383	0.22944	0.79433	0.56485	0.25294	2.18539	623.6	623.6	3.32783	3.65485	4.99721	4.28971	4.29018	4.55318	5.93463	6.67251	1025	752	625	460	688	600	456	732	457	441	2.20256	2.16823	2.20894	1.52789	1146	841	2706	2777	830	2463	2415	955	2094	249
ENSG00000105173	G1/S-specific cyclin-E1. [Source:Uniprot/SWISSPROT;Acc:P24864]	0	0.075619	0.053962	-0.26434	0.078826	0.21431	-0.26881	0.43724	-0.26434	0.053962	0.29097	-0.26881	0.21431	2.08263	498.7	498.7	2.42367	3.36219	5.19435	3.19702	3.57957	3.86226	6.60685	5.88013	663	575	513	419	540	488	407	521	441	420	2.09571	2.24043	2.06956	1.32384	745	357	2681	2877	2937	2086	2473	48	1105	271
ENSG00000105176	RNA polymerase II subunit 5-mediating protein (RPB5-mediating protein). [Source:Uniprot/SWISSPROT;Acc:O94763]	0	0.16704	0.0089857	-0.27872	0.10397	0.19355	-0.11231	-0.27872	0.0089857	0.77084	0.23066	-0.11231	0.19355	2.25087	484.8	484.8	4.64524	4.92647	4.49984	5.55074	4.96571	5.45266	4.95634	6.95907	657	626	501	436	534	402	364	502	446	380	2.28486	2.2319	2.26984	2.04652	1645	1109	2410	2319	1370	1061	736	1053	2118	2463
ENSG00000105185	Programmed cell death protein 5 (TFAR19 protein) (TF-1 cell apoptosis related gene 19 protein). [Source:Uniprot/SWISSPROT;Acc:O14737]	0	0.14822	-0.18564	-0.30736	0.24957	0.1396	0.059885	-0.18564	0.93765	-0.30736	0.059885	0.54923	0.1396	2.1582	196.9	196.9	3.04793	5.47843	6.63136	5.25239	3.34321	6.51549	7.39635	6.36457	222	201	194	188	202	196	187	201	181	197	2.27385	2.15583	2.16058	2.14043	1098	2687	1108	1469	880	2860	1111	2788	2445	1574
ENSG00000105220	Glucose-6-phosphate isomerase (EC 5.3.1.9) (GPI) (Phosphoglucose isomerase) (PGI) (Phosphohexose isomerase) (PHI) (Neuroleukin) (NLK) (Sperm antigen 36) (SA-36). [Source:Uniprot/SWISSPROT;Acc:P06744]	6	0.78816	0.79048	0.75518	0.68244	0.69743	0.54044	0.75518	0.79048	0.81882	0.54044	0.69743	0.80946	1.95196	942	915.8	5.47274	6.79849	8.56382	4.21603	6.12152	8.35437	10.3065	8.79209	1036	973	944	827	976	942	806	991	837	826	2.21533	1.99977	1.90415	0.515527	1024	1892	843	614	2896	1257	434	3030	2824	2219
ENSG00000105229	Protein inhibitor of activated STAT protein 4 (Protein inhibitor of activated STAT protein gamma) (PIAS-gamma) (PIASy). [Source:Uniprot/SWISSPROT;Acc:Q8N2W9]	0	0.37762	0.27405	-0.10351	0.28372	0.23928	0.21177	0.96232	-0.10351	0.27405	0.40009	0.23928	0.21177	2.22131	662	639.1	3.84641	4.03094	5.95717	4.02746	5.62608	5.044	6.40357	4.63475	902	702	792	494	662	745	490	667	461	476	1.90474	2.19399	2.27422	2.24863	718	830	1351	1965	1754	1444	1585	2881	2949	69
ENSG00000105258	DNA-directed RNA polymerase II 14.5 kDa polypeptide (EC 2.7.7.6) (RPB9) (RPB14.5). [Source:Uniprot/SWISSPROT;Acc:P36954]	3	-0.061527	-0.017726	-0.20636	-0.10853	-0.083041	-0.19229	-0.017726	0.039503	-0.20636	-0.050268	-0.083041	-0.19229	2.23356	262	263	4.77738	4.76967	6.33615	4.76871	5.48099	5.41724	6.92262	5.4372	276	262	268	262	262	268	262	259	252	259	2.2263	2.23987	2.22724	2.2499	1812	2080	667	1608	1350	2704	317	2458	1713	326
ENSG00000105289	Tight junction protein ZO-3 (Zonula occludens 3 protein) (Zona occludens 3 protein) (Tight junction protein 3). [Source:Uniprot/SWISSPROT;Acc:O95049]	2	0.61675	0.72908	0.3828	0.62472	0.67397	0.49843	0.73838	0.3828	0.72908	0.67397	0.49843	0.70174	2.02774	864	832.4	3.17916	3.77164	5.60335	3.21733	4.23189	5.27683	6.97804	4.30384	1406	997	890	465	932	864	435	994	740	601	2.12803	1.88881	1.96646	2.08901	2927	74	2977	1092	1731	1275	2696	2567	129	773
ENSG00000105325	Fizzy-related protein homolog (Fzr) (Cdh1/Hct1 homolog) (hCDH1) (CDC20-like protein 1). [Source:Uniprot/SWISSPROT;Acc:Q9UM11]	2	-0.039652	-0.29502	-0.44998	-0.0025287	-0.12528	-0.63051	-0.44998	0.62605	-0.29502	-0.63051	0.74821	-0.12528	2.2208	914	889.2	3.57823	4.8925	5.98993	4.33239	3.7785	5.98506	6.93377	4.86033	987	955	933	810	958	936	807	914	793	799	2.29251	2.11814	2.19047	2.25113	1414	1246	2485	1249	982	1580	2183	2203	1822	968
ENSG00000105355	Mannose-6-phosphate receptor binding protein 1 (Cargo selection protein TIP47) (47 kDa mannose 6-phosphate receptor-binding protein) (47 kDa MPR-binding protein) (Placental protein 17) (PP17). [Source:Uniprot/SWISSPROT;Acc:O60664]	0	0.28184	0.24211	-0.07221	0.067128	0.15591	-0.2433	0.24211	0.67561	-0.07221	0.28877	0.15591	-0.2433	2.20239	316	316.7	3.44037	1.84203	7.66405	4.61677	4.30491	2.5876	8.59962	5.23496	637	379	335	274	335	316	252	235	200	204	2.21973	2.19227	2.09851	2.2125	1797	417	2080	2166	1916	2639	172	984	847	646
ENSG00000105662	Mucoepidermoid carcinoma translocated protein 1 (Transducer of regulated cAMP response element-binding protein 1) (Transducer of CREB protein 1). [Source:Uniprot/SWISSPROT;Acc:Q6UUV9]	0	0.41159	0.44043	0.16587	0.36723	0.37944	0.12982	0.62847	0.16587	0.44043	0.59245	0.37944	0.12982	2.20633	627	663.1	3.32047	4.03037	5.06987	3.74287	3.76844	4.41817	5.96514	4.89351	1096	627	923	466	593	933	492	652	330	519	2.27177	2.25868	2.15397	2.13376	439	2560	487	1693	857	1576	1343	2364	1631	1651
ENSG00000105669	Coatomer epsilon subunit (Epsilon-coat protein) (Epsilon-COP). [Source:Uniprot/SWISSPROT;Acc:O14579]	6	0.35652	0.4613	0.10407	0.35073	0.46046	-0.055092	0.10407	0.4613	0.50421	-0.055092	0.64683	0.46046	2.14663	500	504.9	4.50638	5.65663	6.96013	5.72347	4.64425	6.62011	7.77369	6.57496	565	502	493	471	517	494	491	519	500	497	2.2951	2.13976	2.14465	2.14862	1148	2328	2541	1267	1162	1706	1894	1188	2562	1139
ENSG00000105671	Probable ATP-dependent RNA helicase DDX49 (EC 3.6.1.-) (DEAD box protein 49). [Source:Uniprot/SWISSPROT;Acc:Q9Y6V7]	2	0.32817	0.31414	0.19372	0.48529	0.51589	0.31337	0.19372	0.47664	0.31414	0.31337	0.62659	0.51589	2.19595	768	773.1	3.11365	4.5887	5.70207	5.50424	3.77238	4.9875	6.86115	6.68837	859	768	784	750	748	763	743	793	744	779	2.25752	2.25605	2.13586	2.09174	1874	562	2374	1120	262	1250	1734	2208	803	1720
ENSG00000105676	armadillo repeat containing 6 [Source:RefSeq_peptide;Acc:NP_219483]	0	0.34989	0.5913	-0.19156	0.27425	0.35476	-0.071184	-0.19156	0.5913	0.64993	-0.071184	0.35476	0.53917	2.18444	613	610.5	2.76719	5.09324	5.93771	3.36931	3.70768	5.97242	7.28003	4.07793	783	614	613	528	620	628	553	664	546	556	2.21602	2.20029	2.09822	2.16859	1278	1783	1791	2029	152	1511	1516	863	2175	807
ENSG00000105701	38 kDa FK-506 binding protein homolog (FKBPR38) (FK506-binding protein 8). [Source:Uniprot/SWISSPROT;Acc:Q14318]	3	-0.38799	-0.36611	-0.48311	-0.41065	-0.23103	-0.81085	-0.31475	-0.48311	-0.36611	-0.19006	-0.81085	-0.23103	2.23828	438	378.4	4.2375	5.52742	6.72449	4.52655	4.67429	7.09182	7.2961	5.18993	667	474	438	185	481	453	184	506	207	189	2.2766	1.92365	2.25285	2.2237	883	724	393	1812	738	1971	2467	1750	2471	1342
ENSG00000105705	Splicing factor 4 (RNA-binding protein RBP). [Source:Uniprot/SWISSPROT;Acc:Q8IWZ8]	0	-0.21657	-0.18596	-0.34485	-0.2108	-0.27601	-0.44676	-0.18596	-0.34485	-0.1189	-0.27601	-0.44676	0.090374	2.23596	826	849.2	3.03442	4.25356	6.13032	5.42609	3.4293	4.90767	6.55252	6.91477	1179	953	813	734	932	826	733	857	734	731	2.25042	2.22646	2.24546	2.04067	879	923	2904	1287	2791	622	2926	2142	2105	809
ENSG00000105726	Probable cation-transporting ATPase 13A1 (EC 3.6.3.-) [Source:UniProtKB/Swiss-Prot;Acc:Q9HD20]	3	0.014798	-0.10201	-0.15872	0.25999	0.24669	0.20967	0.30513	-0.15872	-0.10201	0.20967	0.3236	0.24669	2.2465	1273	1113.2	3.81616	5.02445	5.92178	4.30887	4.33238	5.51191	6.55695	4.93739	607	522	469	242	1815	1731	1310	1818	1345	1273	2.26703	2.24943	2.19874	2.24357	1385	419	1813	289	597	1714	2245	703	2477	1492
ENSG00000105784	Rap2-binding protein 9 [Source:RefSeq_peptide;Acc:NP_612147]	0	0.34759	0.44123	0.025159	0.43704	0.48831	0.20655	0.57639	0.44123	0.025159	0.61627	0.48831	0.20655	2.05516	568.1	568.1	2.69355	3.06567	3.82026	3.65841	3.81559	4.59786	4.66501	5.01915	727	768	520	579	619	526	471	486	570	415	2.115	1.99531	2.20595	1.98179	126	2059	2522	849	171	1435	1588	2861	1835	782
ENSG00000105792	Uncharacterized protein C7orf63 [Source:UniProtKB/Swiss-Prot;Acc:A5D8W1]	0	0.12429	0.064193	-0.31996	0.060425	0.10598	-0.36678	-0.31996	0.064193	0.62864	-0.36678	0.10598	0.44207	1.92596	709	655	3.14655	3.16775	4.49191	3.22965	6.67161	5.11698	5.89181	3.70094	1054	709	763	217	1034	1051	209	1046	219	248	0.867336	1.80569	2.04623	2.26124	666	3015	2590	737	2765	1303	1683	2522	12	4
ENSG00000105793	claudin 12 [Source:RefSeq_peptide;Acc:NP_149098]	2	0.42009	0.43177	0.34125	0.53667	0.63044	0.2237	0.48726	0.34125	0.43177	0.75587	0.2237	0.63044	2.26773	465	415	3.63696	4.26546	5.31589	3.72919	4.01581	4.69543	6.05946	4.12395	601	540	500	264	516	472	268	465	266	258	2.27376	2.27641	2.18011	2.2617	2474	679	1619	556	1054	2214	1733	1350	363	2052
ENSG00000105810	Cell division protein kinase 6 (EC 2.7.1.37) (Serine/threonine-protein kinase PLSTIRE). [Source:Uniprot/SWISSPROT;Acc:Q00534]	2	0.086957	-0.13334	-0.22723	0.25299	0.36132	-0.072055	-0.13334	0.62144	-0.22723	0.36132	0.46972	-0.072055	2.16737	549	553.3	3.46066	4.20644	4.61588	4.62427	4.13572	4.96921	5.74435	6.14997	632	601	549	511	591	545	513	555	522	514	2.22039	2.22119	2.11434	1.98346	2761	1077	1164	1495	2049	2835	3052	1485	578	499
ENSG00000105825	Tissue factor pathway inhibitor 2 precursor (TFPI-2) (Placental protein 5) (PP5). [Source:Uniprot/SWISSPROT;Acc:P48307]	0	0.32967	0.20262	0.14097	0.35948	0.35001	0.17029	0.14097	0.64542	0.20262	0.35001	0.55813	0.17029	1.91315	218	219.7	2.52169	5.54121	5.88734	4.89653	4.05443	7.11878	6.97442	6.72808	250	236	244	179	191	209	173	283	214	218	1.93156	1.89474	2.07796	1.8467	3036	1516	2962	312	125	60	3030	295	1746	2461
ENSG00000105851	Phosphatidylinositol-4,5-bisphosphate 3-kinase catalytic subunit gamma isoform (EC 2.7.1.153) (PI3-kinase p110 subunit gamma) (PtdIns-3- kinase p110) (PI3K) (PI3Kgamma). [Source:Uniprot/SWISSPROT;Acc:P48736]	0	0.49291	0.58422	0.18816	0.46856	0.61996	0.087566	0.70635	0.18816	0.58422	0.69815	0.087566	0.61996	2.09158	1796	1654.64	2.12061	3.94786	5.75225	4.44833	3.73581	4.4713	6.37009	6.16895	2108	1905	1796	1248.8	1896	1811	1249.8	1934	1320.2	1277.6	1.96147	2.22528	2.2217	1.89063	2659	250	2667	1088	1265	2946	2820	20	2051	518
ENSG00000105856	HMG box containing protein 1 (HMG-box transcription factor 1) (High mobility group box transcription factor 1). [Source:Uniprot/SWISSPROT;Acc:O60381]	6	0.094139	0.057169	-0.069313	0.25786	0.40476	-0.14493	-0.069313	0.29456	0.057169	0.51375	-0.14493	0.40476	2.17239	806	748.3	4.60079	5.1989	6.13182	5.42922	5.01698	5.92639	6.78783	6.37793	1019	878	806	580	858	809	575	814	580	564	2.26114	2.16377	2.18102	2.15835	2989	1409	2357	1807	1300	2614	729	1111	1061	2417
ENSG00000105967	transcription factor EC isoform a [Source:RefSeq_peptide;Acc:NP_036384]	0	0.73685	0.82844	0.45468	0.50808	0.57687	0.36089	0.92742	0.82844	0.45468	0.57687	0.58647	0.36089	2.13075	342	346.1	1.86195	2.56582	4.73936	2.96892	2.85657	3.93897	5.58023	4.02499	459	470	342	311	357	265	288	456	295	218	2.12025	2.02859	2.17424	2.14126	2020	928	3025	142	1015	471	2685	69	2613	1850
ENSG00000105972	UPF0363 protein C7orf20 [Source:UniProtKB/Swiss-Prot;Acc:Q7L5D6]	2	-0.0079152	0.10224	-0.28871	-0.0055214	-0.005389	-0.22386	0.16272	-0.28871	0.10224	0.21269	-0.22386	-0.005389	2.25968	495	370.88	3.65302	5.30311	6.71677	4.53956	4.00007	5.88826	7.31857	4.90187	627	495	580	101	495	585	99.8	521	102	103	2.28567	2.24205	2.25134	2.26801	2518	1925	2619	1450	1281	1022	1945	939	487	1587
ENSG00000105974	Caveolin-1. [Source:Uniprot/SWISSPROT;Acc:Q03135]	6	0.26781	0.28412	0.18178	0.29101	0.30672	0.1241	0.28412	0.33754	0.18178	0.44223	0.1241	0.30672	1.96177	285	292.8	4.64798	4.195	7.12705	4.81152	5.94009	5.4026	8.69799	6.45507	357	314	277	274	314	283	272	285	285	267	2.01423	2.05963	1.90554	1.90931	3052	206	101	3057	3011	2179	1056	112	295	2869
ENSG00000105982	ring finger protein 32 [Source:RefSeq_peptide;Acc:NP_112198]	2	0.80368	0.8216	0.76318	0.69535	0.72638	0.5657	0.8216	0.82627	0.76318	0.72638	0.79396	0.5657	1.5029	415	391.5	2.20525	2.50475	4.76224	3.15372	5.64239	5.82344	6.05423	4.20698	592	427	415	303	429	418	291	419	306	315	0.817682	0.890812	2.11499	2.16182	1009	2499	2708	499	1352	1791	2839	2532	270	6
ENSG00000105983	Limb region 1 protein homolog (Differentiation-related gene 14 protein). [Source:Uniprot/SWISSPROT;Acc:Q8WVP7]	0	-0.023784	-0.010323	-0.20218	-0.50404	-0.48036	-0.64856	0.14115	-0.010323	-0.20218	-0.38321	-0.48036	-0.64856	2.17112	714	738.6	3.33861	3.86948	5.00611	3.6406	3.82404	5.42935	6.14255	4.22448	891	817	676	714	831	693	701	701	725	637	2.26989	1.9868	2.14631	2.19593	868	1604	1128	1633	2115	1828	758	2640	2383	538
ENSG00000106009	HEAT repeat-containing protein C7orf27 Precursor [Source:UniProtKB/Swiss-Prot;Acc:Q6PJG6]	0	0.23677	0.30744	-0.13464	0.25921	0.27859	0.13456	0.30744	0.53752	-0.13464	0.27859	0.36449	0.13456	2.26285	553	480.65	2.81611	4.25232	4.91667	3.75693	3.14187	6.04657	5.64333	4.01286	1191	660	590	166	657	585	142	553	113	149.5	2.28761	1.89617	2.2381	2.2899	790	2450	2288	1899	870	1411	1877	1211	1790	690
ENSG00000106012	IQ motif containing E [Source:RefSeq_peptide;Acc:NP_689771]	0	0.46677	0.53161	0.31619	0.45576	0.42949	0.42	0.53161	0.31619	0.55249	0.42	0.51777	0.42949	2.17754	204	316.5	3.36318	4.45414	4.46187	3.31894	4.49749	5.45182	6.10002	3.68916	845	566	204	167	486	197	157	223	164	156	2.16566	2.18942	1.95887	2.25703	1033	1719	2403	2623	1464	1782	1232	1149	2931	193
ENSG00000106052	Tax1 (human T-cell leukemia virus type I) binding protein 1 [Source:RefSeq_peptide;Acc:NP_006015]	4	0.036445	0.032046	0.028918	0.39111	0.46066	0.25147	0.028918	0.032046	0.048371	0.46066	0.25147	0.46121	2.21369	951	923.3	5.11485	5.97266	6.98438	3.60082	5.63643	6.68902	7.77731	4.97662	1385	1119	951	667	1115	951	684	1043	665	653	2.26492	2.20804	2.21934	2.01634	1318	1898	349	794	2599	992	803	2443	1823	1994
ENSG00000106070	Growth factor receptor-bound protein 10 (GRB10 adaptor protein) (Insulin receptor binding protein GRB-IR). [Source:Uniprot/SWISSPROT;Acc:Q13322]	2	0.51099	0.41303	0.33796	0.50126	0.58015	0.21094	0.41303	0.78199	0.33796	0.58015	0.71268	0.21094	2.14506	835.7	841.67	3.50957	3.90719	5.18796	5.69994	4.65166	4.54238	6.4303	7.17341	941	833	930	791	927	835.7	730.5	842	803.5	783	2.15926	2.18801	2.13087	1.98112	1380	2840	2055	643	882	769	105	1403	1994	2234
ENSG00000106077	abhydrolase domain containing 11 isoform 1 [Source:RefSeq_peptide;Acc:NP_683710]	2	-0.050504	-0.0096935	-0.46426	-0.22114	-0.28359	-0.48381	-0.46426	-0.0096935	0.32244	-0.48381	-0.28359	0.10397	2.23194	212	242	3.69252	4.30927	5.36966	4.80208	4.13678	5.1241	5.81384	5.37061	446	212	297	178	209	302	171	230	180	195	2.28162	2.17868	2.25607	2.20782	1999	310	1407	1887	2238	1455	1578	2057	792	1039
ENSG00000106078	cordon-bleu homolog [Source:RefSeq_peptide;Acc:NP_056013]	0	0.066116	-0.32709	-0.40326	0.19434	0.11626	-0.48408	-0.32709	-0.40326	0.9287	0.11626	-0.48408	0.95086	2.05509	343	523.1	3.25666	4.83973	5.46321	3.8769	4.041	6.06898	7.39766	5.23757	1536	845	332	199	1003	343	191	372	214	196	2.1351	2.04911	1.77643	2.06106	364	204	2983	1552	1630	1165	2346	3059	223	2995
ENSG00000106105	Glycyl-tRNA synthetase (EC 6.1.1.14) (Glycine--tRNA ligase) (GlyRS). [Source:Uniprot/SWISSPROT;Acc:P41250]	5	0.18476	-0.086863	-0.12599	0.20153	-0.014553	-0.19843	-0.086863	-0.12599	0.76713	-0.19843	-0.014553	0.81758	2.17536	1220	1226.3	5.15327	4.56191	6.62298	5.96589	5.65492	5.58993	7.28423	7.26696	1343	1264	1231	1204	1243	1220	1204	1191	1182	1181	2.25543	2.12236	2.22837	2.08888	678	342	1085	2611	2284	2289	715	1838	242	2183
ENSG00000106144	Caspase-2 precursor (EC 3.4.22.-) (CASP-2) (ICH-1 protease) (ICH- 1L/1S) [Contains: Caspase-2 subunit p18; Caspase-2 subunit p13; Caspase-2 subunit p12]. [Source:Uniprot/SWISSPROT;Acc:P42575]	0	0.21655	0.18951	0.14673	0.39368	0.41285	0.32594	0.31342	0.18951	0.14673	0.32594	0.44224	0.41285	2.22694	455	481.8	2.83579	3.71739	4.83399	4.0889	3.51098	4.446	5.48762	4.89234	827	614	455	343	623	455	340	477	349	335	2.2232	2.23067	2.23902	2.22254	1600	215	2319	2544	1409	1875	2941	151	665	836
ENSG00000106211	Heat-shock protein beta-1 (HspB1) (Heat shock 27 kDa protein) (HSP 27) (Stress-responsive protein 27) (SRP27) (Estrogen-regulated 24 kDa protein) (28 kDa heat shock protein). [Source:Uniprot/SWISSPROT;Acc:P04792]	6	0.65846	0.61559	0.61305	0.66349	0.706	0.49232	0.74675	0.61305	0.61559	0.79213	0.706	0.49232	1.51996	277	276.4	4.90503	6.08134	5.93098	6.46305	6.24303	9.30974	10.4115	8.26558	362	285	299	230	277	303	223	304	232	249	1.98115	1.30281	0.77581	1.73712	3044	772	91	816	2787	2128	118	2831	1054	3047
ENSG00000106246	Pentatricopeptide repeat protein 1. [Source:Uniprot/SWISSPROT;Acc:O75127]	0	-0.19119	-0.20314	-0.25584	-0.12357	0.034814	-0.44088	-0.20314	-0.25584	-0.11459	-0.44088	0.034814	0.035342	2.17917	620	646.1	3.14756	3.91507	5.82901	3.95949	4.11132	4.56415	6.47483	5.12126	1009	732	619	533	697	620	543	684	535	489	2.19332	2.19929	2.16502	2.15651	1780	2485	1229	1138	1177	2123	1214	2925	100	2693
ENSG00000106263	Eukaryotic translation initiation factor 3 subunit 9 (eIF-3 eta) (eIF3 p116) (eIF3 p110) (eIF3b). [Source:Uniprot/SWISSPROT;Acc:P55884]	4	0.055853	-0.036736	-0.077382	0.27328	0.18421	0.10635	-0.036736	-0.077382	0.28168	0.18421	0.10635	0.52929	2.17417	1112	921.6	4.09148	4.83085	8.58473	5.9683	4.93162	5.4448	9.81669	7.0278	1483	496	1259	1134	497	1241	1112	448	429	1117	2.21143	2.21377	2.05547	2.13692	2267	619	1861	632	1378	2664	466	1693	2937	269
ENSG00000106299	Neural Wiskott-Aldrich syndrome protein (N-WASP). [Source:Uniprot/SWISSPROT;Acc:O00401]	0	-0.23321	-0.11357	-0.48594	-0.084667	-0.0757	-0.25827	-0.10012	-0.11357	-0.48594	-0.0757	-0.25827	0.079964	2.18466	714	707.8	4.40232	2.7114	5.88334	4.2166	4.8559	3.86949	6.56379	5.06791	1011	846	785	526	855	789	527	714	496	529	2.24119	2.08546	2.20622	2.16311	831	579	2915	942	778	2634	2220	2669	428	2759
ENSG00000106305	Multisynthetase complex auxiliary component p38 (JTV-1 protein). [Source:Uniprot/SWISSPROT;Acc:Q13155]	6	0.50881	0.53929	0.11171	0.60531	0.62394	0.38729	0.87542	0.53929	0.11171	0.8047	0.62394	0.38729	1.99195	434	407.5	4.29492	5.48803	6.51021	5.83971	6.01659	6.95584	7.21002	7.25561	566	434	442	320	437	445	335	438	311	347	1.92141	2.03464	2.22626	1.94925	2118	612	897	843	2784	2523	39	2387	2588	313
ENSG00000106459	Nuclear respiratory factor 1 (NRF-1) (Alpha palindromic binding protein) (Alpha-pal). [Source:Uniprot/SWISSPROT;Acc:Q16656]	0	0.036312	-0.014674	-0.074713	0.21091	0.18252	0.096072	0.19832	-0.074713	-0.014674	0.096072	0.35414	0.18252	2.24901	857.1	857.1	3.18782	5.19971	5.9568	4.09843	3.35993	5.94085	6.37034	4.97225	879	959	906	825	877	822	754	900	836	813	2.28618	2.20443	2.27168	2.22634	1802	2033	1150	1754	1326	1427	1151	2658	2842	1237
ENSG00000106460	Transmembrane protein 106B [Source:UniProtKB/Swiss-Prot;Acc:Q9NUM4]	0	-0.043316	-0.29801	-0.35777	-0.10427	-0.0488	-0.31577	-0.35777	0.52583	-0.29801	-0.0488	0.051759	-0.31577	2.2054	400	417.3	4.67057	5.27576	4.3608	5.27758	5.31224	5.64976	4.97632	6.35173	521	477	376	394	489	378	400	377	403	358	2.2177	2.27585	2.1931	2.14952	736	2707	435	2071	330	1327	1662	2782	484	2893
ENSG00000106524	ankyrin repeat and MYND domain containing 2 [Source:RefSeq_peptide;Acc:NP_064715]	0	-0.2649	-0.30665	-0.3513	-0.39668	-0.44645	-0.52631	-0.3513	-0.13676	-0.30665	-0.21728	-0.52631	-0.44645	2.22377	624	624	3.43781	4.58137	5.63934	3.59233	4.01999	4.90283	6.28356	4.63893	800	668	630	549	669	616	543	663	563	539	2.21953	2.27971	2.22801	2.10963	486	2093	1062	777	2809	547	2172	2973	1216	2792
ENSG00000106546	Aryl hydrocarbon receptor precursor (Ah receptor) (AhR). [Source:Uniprot/SWISSPROT;Acc:P35869]	2	-0.16447	-0.16107	-0.36375	0.025423	-0.019219	-0.086084	-0.36375	0.031424	-0.16107	-0.086084	-0.019219	0.18157	2.09063	829.82	829.82	4.70776	4.80613	6.06602	2.75741	5.49254	6.06607	6.82468	5.54435	1205	1076	883	609	968	808	530	994	640	585.2	2.12261	2.05865	2.20988	1.328	3014	585	1510	3055	619	1687	3042	293	323	3001
ENSG00000106609	UPF0458 protein C7orf42 [Source:UniProtKB/Swiss-Prot;Acc:Q9NWD8]	3	0.11164	0.18447	-0.043884	0.22315	0.19745	0.089628	0.18447	-0.043884	0.19433	0.19745	0.089628	0.38237	2.20668	564	562.2	4.10858	4.89871	7.35437	5.09515	4.33721	6.38124	8.02418	5.79239	620	595	568	531	587	564	525	583	533	516	2.28689	2.01796	2.19826	2.2151	1198	1973	924	904	768	738	1941	2217	2424	1902
ENSG00000106617	5'-AMP-activated protein kinase, gamma-2 subunit (AMPK gamma-2 chain) (AMPK gamma2) (H91620p). [Source:Uniprot/SWISSPROT;Acc:Q9UGJ0]	2	-0.046444	-0.18821	-0.48912	0.0007687	-0.16354	-0.21249	-0.18821	0.538	-0.48912	-0.16354	0.37833	-0.21249	2.20372	845	751.4	4.15858	4.17298	6.99289	4.85853	4.80165	4.9768	7.78075	5.82572	1045	894	861	533	881	845	530	870	519	536	2.22359	2.22262	2.18482	2.1195	1081	666	292	2102	401	2678	2656	2613	755	2607
ENSG00000106689	LIM/homeobox protein Lhx2 (Homeobox protein LH-2). [Source:Uniprot/SWISSPROT;Acc:P50458]	0	0.80196	0.85406	0.66682	0.74897	0.76336	0.59446	0.85406	0.66682	0.88501	0.76336	0.59446	0.88909	2.01455	677	675.1	2.93463	2.75153	4.92152	3.38917	5.06853	4.15943	6.0788	4.62095	827	596	731	677	600	736	680	625	578	701	1.70108	1.99736	2.03174	2.11296	118	2929	2560	1154	149	19	2640	2064	2293	225
ENSG00000106692	Fukutin (EC 2.-.-.-) (Fukuyama-type congenital muscular dystrophy protein). [Source:Uniprot/SWISSPROT;Acc:O75072]	0	-0.16766	-0.28441	-0.30678	-0.28747	-0.27473	-0.32764	0.088198	-0.30678	-0.28441	-0.27473	-0.26003	-0.32764	2.19931	535	577.4	2.65436	3.48515	5.47483	5.2873	2.99479	4.25264	6.40896	6.7237	888	545	657	535	530	651	529	523	395	521	2.27692	2.22804	2.17059	2.01596	896	2500	1427	676	2710	1787	1024	2377	1897	970
ENSG00000106772	BNIP2 motif containing molecule at the carboxyl terminal region 1 [Source:RefSeq_peptide;Acc:NP_056040]	0	0.26614	-0.0041202	-0.046292	0.53094	0.49557	0.31579	-0.046292	0.84884	-0.0041202	0.31579	0.78145	0.49557	1.84254	400	438.4	2.97186	3.16065	6.35102	4.4564	4.67606	4.79662	7.41138	7.09862	635	597	400	400	510	400	395	393	366	288	1.79391	1.89117	2.10756	1.4934	56	225	1414	1875	2963	42	2885	2720	1113	2375
ENSG00000106804	Complement C5 precursor [Contains: Complement C5 beta chain; Complement C5 alpha chain; C5a anaphylatoxin; Complement C5 alpha' chain]. [Source:Uniprot/SWISSPROT;Acc:P01031]	6	0.89073	0.94089	0.78569	0.84687	0.89076	0.75501	0.94089	0.78569	0.94561	0.89076	0.75501	0.89485	0.515325	1195	1382.73	2.46811	2.98774	4.83474	4.6723	6.1876	7.23749	8.98861	10.7425	2667	1883	1171	1020	1872	1195	952	1223	1034	810.3	0.680076	0.556885	0.473765	0.118069	1807	2270	3013	719	14	929	2896	2060	127	1182
ENSG00000106809	Mimecan precursor (Osteoglycin) (Osteoinductive factor) (OIF). [Source:Uniprot/SWISSPROT;Acc:P20774]	0	0.30872	0.18873	-0.0056015	0.31821	0.1526	0.14232	0.74303	0.18873	-0.0056015	0.65971	0.1526	0.14232	1.97737	327	327	4.01632	4.2207	2.5828	2.93533	5.87803	5.33262	3.72003	4.47233	513	384	330	255	351	326	246	327	271	267	1.7526	2.0709	2.06209	1.89264	2405	24	33	3005	2585	27	2832	3057	171	795
ENSG00000106852	LIM/homeobox protein Lhx6.1 (Lhx6). [Source:Uniprot/SWISSPROT;Acc:Q9UPM6]	0	0.2417	0.23465	-0.049855	0.31105	0.29572	0.20341	0.54032	-0.049855	0.23465	0.20341	0.29572	0.43403	2.15993	488	490.7	1.38976	4.05147	4.31794	2.47267	1.796	5.29605	5.38841	3.49142	574	572	557	459	454	522	425	488	385	471	2.25154	2.10755	2.16901	2.15085	550	1910	1458	1831	2470	2974	664	2283	1011	853
ENSG00000106927	AMBP protein precursor [Contains: Alpha-1-microglobulin (Protein HC) (Complex-forming glycoprotein heterogeneous in charge) (Alpha-1 microglycoprotein); Inter-alpha-trypsin inhibitor light chain (ITI-LC) (Bikunin) (HI-30)]. [Source:Uniprot/SWISSPROT;Acc:P02760]	6	0.9344	0.93783	0.88693	0.9129	0.93946	0.84888	0.97844	0.88693	0.93783	0.95035	0.84888	0.93946	0.145321	370	306.4	3.0446	3.34454	4.44456	3.70989	7.10336	9.1377	10.4569	11.3902	567	395	370	144	382	370	144	382	148	162	0.517278	0.158767	0.131875	0.019562	2287	1028	2186	811	9	2803	2916	888	2738	463
ENSG00000106993	cell division cycle 37 homolog (S. cerevisiae)-like 1 [Source:RefSeq_peptide;Acc:NP_060383]	2	0.30863	0.17457	-0.11555	0.12362	0.0136	-0.28794	-0.11555	0.86688	0.17457	-0.28794	0.64519	0.0136	2.1452	316.1	316.1	3.53956	3.86857	6.23821	4.12685	4.52929	5.34822	7.00069	5.41647	608	405	343	194	405	338	192	313	177	186	2.18222	2.03469	2.2002	2.10818	1694	2289	524	1457	274	1768	122	2143	890	1838
ENSG00000107036	Protein RIC1 homolog (Connexin 43-interacting protein of 150 kDa) [Source:UniProtKB/Swiss-Prot;Acc:Q4ADV7]	0	0.12839	-0.10586	-0.28957	0.13564	-0.00812	-0.26353	-0.10586	0.7806	-0.28957	-0.00812	0.67855	-0.26353	2.24647	1721	1650.9	2.08329	4.13014	5.50394	4.33182	2.37227	5.18198	6.40298	4.78741	2045	1721	1808	918.6	2098	2173	1234.9	2071	1203	1236.5	2.2888	2.18134	2.21329	2.27965	1899	1584	2478	2753	1354	1806	1497	593	1497	1204
ENSG00000107104	Ankyrin repeat domain protein 15 (Kidney ankyrin repeat-containing protein). [Source:Uniprot/SWISSPROT;Acc:Q14678]	2	-0.29879	-0.27263	-0.45445	-0.22039	-0.12527	-0.66538	-0.16931	-0.27263	-0.45445	0.12947	-0.12527	-0.66538	2.18072	769	944.1	3.82674	4.67422	5.91866	4.25649	4.68028	5.85541	6.73833	5.04716	2026	730	809	1164	724	769	1145	587	741	746	2.18715	2.05943	2.17815	2.1833	2627	1382	201	1034	349	1939	1656	3006	997	2469
ENSG00000107130	Neuronal calcium sensor 1 (NCS-1) (Frequenin homolog) (Frequenin-like protein) (Frequenin-like ubiquitous protein). [Source:Uniprot/SWISSPROT;Acc:P62166]	6	0.90233	0.91049	0.84227	0.7134	0.69736	0.64875	0.95425	0.91049	0.84227	0.7941	0.64875	0.69736	1.84221	377	364.8	2.96215	4.09447	5.72053	3.60911	5.01468	5.9905	7.52825	5.49418	385	342	384	378	342	384	378	341	337	377	1.74874	1.83997	1.87638	1.84447	39	1927	1331	603	1853	304	2630	2939	2958	1211
ENSG00000107147	Potassium channel subfamily T member 1 (KCa4.1). [Source:Uniprot/SWISSPROT;Acc:Q5JUK3]	2	0.62971	0.60457	0.3103	0.55416	0.43581	0.39219	0.97424	0.3103	0.60457	0.83447	0.39219	0.43581	1.82774	2053	1998.9	2.96984	3.1407	4.15607	3.20181	3.7823	5.43129	5.89535	5.10873	2316	2133	2056	1818	2152	2053	1748	2153	1776	1784	2.20283	1.54646	1.91748	1.73801	221	3006	1501	776	949	1718	1628	2273	2677	374
ENSG00000107185	Retrograde Golgi transport protein RGP1 homolog [Source:UniProtKB/Swiss-Prot;Acc:Q92546]	0	0.20093	0.032153	-0.034243	-0.06253	-0.13303	-0.24479	0.032153	-0.034243	0.60487	-0.24479	-0.13303	0.19022	2.25285	478	501.5	3.04165	4.79745	6.26067	3.95748	3.36773	5.55112	6.69728	4.57012	769	528	478	440	524	475	434	496	442	429	2.28715	2.22612	2.27015	2.23553	1800	1799	2022	611	1134	1676	1236	2343	659	1366
ENSG00000107223	Endothelial differentiation-related factor 1 (EDF-1) (Multiprotein bridging factor 1) (MBF1). [Source:Uniprot/SWISSPROT;Acc:O60869]	4	0.58205	0.69846	0.25772	0.64079	0.61524	0.48192	0.25772	0.78997	0.69846	0.61524	0.82521	0.48192	2.1745	266	269.5	5.32492	6.85242	7.46801	4.03399	6.20134	7.69325	8.163	4.94797	290	279	264	266	278	262	268	265	265	258	2.18469	2.15915	2.20758	2.16431	2247	1126	338	385	175	2477	2003	1707	292	2839
ENSG00000107242	Phosphatidylinositol-4-phosphate 5-kinase type I beta (EC 2.7.1.68) (PtdIns(4)P-5-kinase beta) (PIP5KIbeta) (Type I phosphatidylinositol- 4-phosphate 5-kinase beta) (Protein STM-7). [Source:Uniprot/SWISSPROT;Acc:O14986]	0	0.35185	0.36761	0.04787	0.48284	0.41662	0.39618	0.36761	0.64008	0.04787	0.41662	0.63573	0.39618	1.94094	665	687.5	3.63226	4.47453	5.3222	4.68315	5.04503	6.08477	5.94548	6.94876	949	851	579	665	818	593	691	544	635	550	1.93287	1.949	2.21947	1.60705	1236	239	51	2493	3066	73	2980	2950	1972	216
ENSG00000107262	BAG family molecular chaperone regulator 1 (BCL-2 binding athanogene- 1) (BAG-1) (Glucocorticoid receptor-associated protein RAP46). [Source:Uniprot/SWISSPROT;Acc:Q99933]	2	0.055333	-0.12624	-0.43992	0.01165	-0.2498	-0.44075	0.73216	-0.43992	-0.12624	0.7255	-0.44075	-0.2498	2.23734	215.4	215.4	5.00837	4.359	5.8601	4.71611	5.37197	4.9527	6.59884	5.40176	469	287	247	109	266	205	103	234	122	112	2.24843	2.23503	2.21967	2.23967	2875	1439	1789	1245	2675	3012	956	2820	953	972
ENSG00000107290	Probable helicase senataxin (EC 3.6.1.-) (SEN1 homolog). [Source:Uniprot/SWISSPROT;Acc:Q7Z333]	0	-0.34682	-0.34842	-0.36844	-0.24324	-0.28778	-0.35984	-0.3236	-0.34842	-0.36844	-0.35984	-0.28778	-0.082106	2.21212	1916	1400.53	4.03378	4.87273	5.66324	2.88919	5.3169	5.85744	6.06492	3.62374	3710	2119	1946	70.1	2093	1916	66.6	1956	67.8	60.8	2.08992	2.18643	2.26267	2.2378	1034	2175	1340	2730	1872	1825	855	97	2203	111
ENSG00000107331	ATP-binding cassette sub-family A member 2 (ATP-binding cassette transporter 2) (ATP-binding cassette 2). [Source:Uniprot/SWISSPROT;Acc:Q9BZC7]	6	0.71101	0.72171	0.56998	0.65226	0.77791	0.35737	0.72171	0.84133	0.56998	0.77791	0.82148	0.35737	2.09005	2521	2442.3	3.59953	4.43884	5.98256	4.01361	4.76865	5.57785	6.97728	6.39744	4348	1579	2853	3076	1593	2722	2967	1461	1303	2521	2.11529	2.06481	2.14202	1.54987	121	2973	589	1864	209	687	2025	2489	2603	1313
ENSG00000107518	attractin-like 1 [Source:RefSeq_peptide;Acc:NP_997186]	3	0.83053	0.8987	0.67036	0.49884	0.61235	0.16606	0.67036	0.8987	0.92254	0.16606	0.7181	0.61235	2.16856	2101	2085.8	3.47269	3.51108	5.29971	3.92328	4.13524	5.21677	6.20424	5.02179	2857	2698	2112	1649	2674	2101	1662	2137	1660	1308	2.22159	1.89382	2.19871	2.13841	299	2346	1914	646	467	485	1308	2828	2359	2631
ENSG00000107521	Hermansky-Pudlak syndrome 1 protein. [Source:Uniprot/SWISSPROT;Acc:Q92902]	0	0.28532	0.38724	-0.18284	0.46914	0.42088	0.27753	-0.18284	0.65157	0.38724	0.27753	0.70901	0.42088	2.22418	417	475.83	2.2286	4.68511	5.12211	2.43758	2.43489	5.97235	5.73741	3.14409	1141	448	417	400	440	401	423	394	364.3	330	2.29586	2.08871	2.2164	2.23196	1333	1133	1967	2012	1093	2299	2133	695	1438	1524
ENSG00000107537	Phytanoyl-CoA dioxygenase, peroxisomal precursor (EC 1.14.11.18) (Phytanoyl-CoA alpha-hydroxylase) (PhyH) (Phytanic acid oxidase). [Source:Uniprot/SWISSPROT;Acc:O14832]	6	0.43579	0.23421	0.15557	0.63351	0.5253	0.45764	0.23421	0.15557	0.9176	0.45764	0.5253	0.91757	1.80102	471	469.1	4.69892	5.80377	6.80061	5.96893	6.25843	7.72127	8.57831	8.07613	568	431	494	471	421	480	475	437	427	487	1.91924	1.79127	1.81076	1.69006	2504	2551	137	144	58	1278	58	2663	1936	2753
ENSG00000107566	Inhibitor of nuclear factor kappa-B kinase alpha subunit (EC 2.7.1.-) (I kappa-B kinase alpha) (IkBKA) (IKK-alpha) (IKK-A) (IkappaB kinase) (I-kappa-B kinase 1) (IKK1) (Conserved helix-loop-helix ubiquitous kinase) (Nuclear factor NFkappaB inhibitor kinas [Source:Uniprot/SWISSPROT;Acc:O15111]	2	-0.035337	-0.069469	-0.22997	-0.0088127	0.023236	-0.19831	0.19342	-0.069469	-0.22997	0.14863	-0.19831	0.023236	2.2132	1096	1055.2	3.75137	4.33504	5.68967	3.9594	4.44487	5.3015	6.29694	4.79514	1444	1174	1096	879	1161	1096	880	1103	866	853	2.19779	2.15853	2.2528	2.22862	2772	226	2671	227	549	2774	2424	298	576	2587
ENSG00000107581	Eukaryotic translation initiation factor 3 subunit 10 (eIF-3 theta) (eIF3 p167) (eIF3 p180) (eIF3 p185) (eIF3a). [Source:Uniprot/SWISSPROT;Acc:Q14152]	6	0.59734	0.63118	0.49395	0.44457	0.48838	0.3489	0.66688	0.63118	0.49395	0.48838	0.49643	0.3489	2.17745	1354	1580.9	5.33557	4.06547	7.50666	5.33405	5.82385	5.69123	8.30142	6.20115	2565	2211	1362	1323	2152	1354	1234	1346	1211	1051	2.24884	1.96323	2.19366	2.16124	2218	1195	650	729	2173	2702	505	1648	689	2836
ENSG00000107618	Interphotoreceptor retinoid-binding protein precursor (IRBP) (Interstitial retinol-binding protein). [Source:Uniprot/SWISSPROT;Acc:P10745]	6	0.97635	0.97792	0.96621	0.93987	0.94325	0.93089	0.98493	0.96621	0.97792	0.94548	0.93089	0.94325	0.881827	1396	1130.4	2.44862	2.73382	4.20526	3.13043	4.96786	5.57894	10.3738	7.1331	2056	1608	1461	395	1574	1396	399	1580	399	436	1.42164	1.22169	0.079225	0.541964	1386	2054	2170	1173	754	16	1994	1400	1418	2100
ENSG00000107651	SEC23-interacting protein (p125). [Source:Uniprot/SWISSPROT;Acc:Q9Y6Y8]	3	-0.18399	-0.19183	-0.30096	-0.13742	-0.11464	-0.46587	-0.059166	-0.30096	-0.19183	-0.11464	-0.46587	0.16824	2.24473	1148	1221.8	3.99898	4.626	6.49273	4.57553	4.5404	5.00108	7.52834	5.20236	1709	1467	1148	1058	1431	1106	1036	1189	1105	969	2.2543	2.27539	2.1708	2.23516	2619	709	2579	2709	1322	2626	1741	1028	401	519
ENSG00000107679	Pleckstrin homology domain-containing family A member 1 (Tandem PH domain containing protein 1) (TAPP-1). [Source:Uniprot/SWISSPROT;Acc:Q9HB21]	2	-0.22723	-0.23573	-0.38484	-0.24984	-0.22103	-0.35509	-0.23573	-0.06112	-0.38484	-0.22103	-0.35509	-0.17338	2.23345	457	469.5	4.25656	4.48841	5.91944	4.77251	4.55603	5.32153	6.83374	5.13373	598	662	457	397	543	445	390	468	397	338	2.2696	2.19729	2.17089	2.27315	791	1091	804	1683	2877	764	1471	1721	2664	2385
ENSG00000107719	KIAA1274 [Source:RefSeq_peptide;Acc:NP_055246]	0	-0.24816	-0.31602	-0.35541	0.089841	0.047847	0.046702	-0.073058	-0.35541	-0.31602	0.17497	0.047847	0.046702	2.16901	1030	1062.5	2.34071	4.62662	5.42656	4.45703	2.82498	5.46638	6.38839	5.57419	1391	1012	1096	941	952	1030	893	1138	987	1185	2.27878	2.19718	2.14084	2.11826	1432	1631	1887	775	2079	2284	1906	265	1531	1412
ENSG00000107731	Netrin receptor UNC5B precursor (Unc-5 homolog B) (Unc-5 homolog 2) (p53-regulated receptor for death and life protein 1). [Source:Uniprot/SWISSPROT;Acc:Q8IZJ1]	0	0.086512	-0.088307	-0.091716	-0.029482	0.018363	-0.20014	-0.088307	0.43956	-0.091716	-0.20014	0.018363	0.093336	2.1944	1548	1477.2	3.35471	3.42232	4.44692	2.95275	3.86402	4.44254	5.12816	3.90916	1830	1590	1561	1264	1575	1548	1256	1601	1274	1273	2.25404	2.10573	2.2501	2.1387	702	338	293	2233	2054	1563	1632	1310	304	2344
ENSG00000107815	Twinkle protein, mitochondrial precursor (EC 3.6.1.-) (T7 gp4-like protein with intramitochondrial nucleoid localization) (T7-like mitochondrial DNA helicase) (Progressive external ophthalmoplegia 1 protein). [Source:Uniprot/SWISSPROT;Acc:Q96RR1]	0	0.43073	0.4464	-0.0062374	0.21101	0.26812	-0.28846	0.4464	-0.0062374	0.85202	0.26812	-0.28846	0.65339	2.12097	759	681.9	2.06931	5.80386	5.52916	3.65787	2.60974	6.64011	6.93407	5.46001	1203	418	810	769	417	820	759	421	385	817	2.2422	2.19638	2.04556	1.88126	2031	1108	2458	787	640	2647	369	2595	2156	534
ENSG00000107829	F-box/WD-repeat protein 4 (F-box and WD-40 domain protein 4) (Dactylin). [Source:Uniprot/SWISSPROT;Acc:P57775]	4	0.05059	0.19037	-0.34646	0.23705	0.2151	-0.00040762	0.30787	0.19037	-0.34646	0.49647	0.2151	-0.00040762	2.24072	424	389.222	4.88943	5.60245	6.5088	4.74006	5.49727	6.89206	7.01512	5.4918	782	540	426	129	537	424	129	394	142	NaN	2.24812	2.09148	2.24108	2.24037	1339	2298	289	809	1634	1422	605	1815	1895	2779
ENSG00000107862	Golgi-specific brefeldin A-resistance guanine nucleotide exchange factor 1 (BFA-resistant GEF 1). [Source:Uniprot/SWISSPROT;Acc:Q92538]	0	-0.098242	-0.21824	-0.36072	-0.11586	-0.25438	-0.39486	-0.36072	0.28423	-0.21824	-0.25438	0.30166	-0.39486	2.28429	2725	2664.38	4.23637	5.49425	5.07588	4.99525	4.47174	5.83481	5.38868	5.55047	3502	2874	2826	2288.2	2875	2835	2225	2725	2215.2	2278.4	2.28009	2.28906	2.28848	2.25961	1282	2137	1226	2857	1850	1012	933	2601	1873	976
ENSG00000107863	Rho GTPase activating protein 21 [Source:RefSeq_peptide;Acc:NP_065875]	4	0.61048	0.48038	0.41722	0.6005	0.65312	0.35817	0.93383	0.41722	0.48038	0.79021	0.35817	0.65312	2.19995	2143	2120.2	4.70924	4.59913	5.82564	4.66527	5.67032	5.15289	6.37583	5.64579	3311	2803	2231	1453	2610	2143	1405	2377	1489	1380	2.16208	2.22723	2.21107	2.18882	238	1083	465	2944	2874	583	1522	2803	1642	2877
ENSG00000107874	CUE domain containing 2 [Source:RefSeq_peptide;Acc:NP_076945]	2	-0.13111	-0.16156	-0.26997	-0.30975	-0.36164	-0.36839	0.038196	-0.16156	-0.26997	-0.19923	-0.36839	-0.36164	2.22702	227	253.5	3.75805	4.84754	5.76906	4.18246	4.17137	5.90782	6.37506	4.86426	487	208	281	227	207	274	225	205	169	252	2.2654	2.16094	2.21334	2.2407	643	2215	578	530	2203	988	464	1991	2542	1922
ENSG00000107882	Suppressor of fused homolog (SUFUH). [Source:Uniprot/SWISSPROT;Acc:Q9UMX1]	2	0.5997	0.7883	0.048668	0.39988	0.42333	0.17708	0.96215	0.7883	0.048668	0.59922	0.17708	0.42333	2.15798	839.4	839.4	2.32973	4.61926	5.72099	3.8344	3.7521	5.18365	7.83526	4.39262	978	880	845	798	879	850	801	819	769	775	2.06436	2.25161	1.71697	2.26711	1528	2513	2529	971	1473	1404	1426	2698	2650	117
ENSG00000107897	acyl-Coenzyme A binding domain containing 5 [Source:RefSeq_peptide;Acc:NP_663736]	0	-0.052542	-0.077274	-0.36368	-0.18383	-0.17043	-0.24318	-0.36368	0.28333	-0.077274	-0.24318	-0.13786	-0.17043	2.18464	434	447.2	4.57317	5.20122	4.88449	4.43592	5.55891	6.40472	5.51621	5.04149	834	595	427	302	568	434	300	438	299	275	2.19327	2.12142	2.23696	2.17601	1722	1278	1072	999	173	2270	1755	2530	833	2784
ENSG00000107937	Nucleolar GTP-binding protein 1 (Chronic renal failure gene protein) (GTP-binding protein NGB). [Source:Uniprot/SWISSPROT;Acc:Q9BZE4]	2	0.010636	-0.05761	-0.16343	0.29176	0.43648	-0.021978	-0.16343	-0.05761	0.25295	-0.021978	0.43648	0.46078	2.24498	967	968.6	3.46947	4.97706	6.0265	6.98361	3.81666	5.73625	6.38009	8.19589	1060	967	792	880	1105	916	1083	913	1065	905	2.27534	2.21461	2.27685	2.04458	2535	932	2552	2223	2405	2727	699	777	1000	957
ENSG00000107951	PAP associated domain containing 1 [Source:RefSeq_peptide;Acc:NP_060579]	0	-0.20234	-0.26294	-0.26483	-0.49999	-0.52402	-0.68025	-0.26294	-0.079232	-0.26483	-0.68025	-0.2957	-0.52402	2.17779	607	615.5	3.65177	4.85446	6.81261	3.59786	3.845	5.74187	8.03503	4.75695	901	604	629	556	607	615	565	613	510	555	2.29223	2.19972	2.1197	2.15585	1276	854	2236	2068	1477	1627	1342	1641	863	2335
ENSG00000107954	Neuralized-like protein 1 (h-neuralized 1) (h-neu) (RING finger protein 67). [Source:Uniprot/SWISSPROT;Acc:O76050]	0	0.21097	0.30996	0.0036593	0.16732	0.13685	0.03911	0.3193	0.30996	0.0036593	0.13685	0.32601	0.03911	2.15564	849.4	849.4	3.19745	2.45701	4.97786	3.45523	4.50998	3.12182	5.92422	4.46473	1123	890	850	706	885	843	691	989	768	749	2.05249	2.17494	2.17831	2.13635	106	2585	637	2963	2273	131	1066	2430	2313	601
ENSG00000107957	SH3 multiple domains 1 [Source:RefSeq_peptide;Acc:NP_055446]	0	0.27254	0.33621	0.11276	0.42378	0.57098	0.097293	0.36864	0.33621	0.11276	0.57098	0.60306	0.097293	2.10587	1483	1375.8	2.70784	3.96739	4.91698	4.23869	3.35992	5.2975	5.57013	6.13215	1967	1643	1483	962	1614	1567	946	1598	987	991	2.21732	1.99443	2.25886	1.84379	473	1472	1755	2719	248	264	1888	1834	460	2548
ENSG00000107959	metalloprotease 1 [Source:RefSeq_peptide;Acc:NP_055704]	0	0.47817	0.32401	0.18544	0.51669	0.37839	0.35143	0.32401	0.18544	0.92506	0.37839	0.35143	0.82025	2.23368	1424	1459.9	4.00265	3.04342	6.03287	4.48864	4.49636	3.56175	6.83325	5.81524	1878	1657	1424	1339	1660	1411	1330	1436	1315	1149	2.25031	2.26832	2.21706	2.09723	1134	2268	406	2199	2890	1115	656	2642	2107	768
ENSG00000108055	Structural maintenance of chromosome 3 (Chondroitin sulfate proteoglycan 6) (Chromosome-associated polypeptide) (hCAP) (Bamacan) (Basement membrane-associated chondroitin proteoglycan). [Source:Uniprot/SWISSPROT;Acc:Q9UQE7]	3	0.14436	-0.20945	-0.23556	-0.060272	-0.23726	-0.45258	-0.20945	-0.23556	0.87808	-0.45258	-0.23726	0.50902	2.26467	2193	1972.7	4.42871	4.75575	6.00686	4.64192	4.97161	5.1157	6.58915	5.57889	2254	2340	2286	1492	2242	2193	1625	2285	1496	1514	2.27226	2.28237	2.25708	2.20627	1795	647	2028	2247	1649	760	2279	1221	1277	446
ENSG00000108061	Leucine-rich repeat protein SHOC-2 (Ras-binding protein Sur-8). [Source:Uniprot/SWISSPROT;Acc:Q9UQ13]	2	0.20504	0.22499	0.13574	0.4564	0.46265	0.29283	0.25438	0.13574	0.22499	0.29283	0.61371	0.46265	2.22566	1015	1015	3.97273	4.26097	6.10538	4.17636	4.51605	5.6482	6.80997	4.54146	1124	1099	1017	959	1087	1006	950	1017	964	927	2.26881	2.07578	2.19149	2.25983	595	1176	2010	1518	2367	2139	1199	1464	2418	452
ENSG00000108091	Coiled-coil domain-containing protein 6 (H4 protein) (Papillary thyroid carcinoma-encoded protein). [Source:Uniprot/SWISSPROT;Acc:Q16204]	3	0.043133	-0.16866	-0.39334	-0.089693	-0.01481	-0.38577	-0.39334	0.69139	-0.16866	-0.38577	0.1315	-0.01481	2.198	766	602	4.24552	4.83293	6.57629	5.55484	4.77581	5.26497	7.63781	6.91357	790	910	787	318	778	766	300	785	288	298	2.24388	2.26274	2.15211	2.05719	421	455	2858	1066	2906	1761	1350	1649	422	2215
ENSG00000108094	Cullin-2 (CUL-2). [Source:Uniprot/SWISSPROT;Acc:Q13617]	2	-0.14715	-0.094604	-0.35909	-0.11025	0.066431	-0.56277	0.012227	-0.094604	-0.35909	0.16558	0.066431	-0.56277	2.26497	1311	1313.9	3.68051	4.68814	6.46738	4.65129	4.21909	5.12423	7.27832	5.01708	1456	1296	1372	1330	1275	1352	1311	1236	1234	1277	2.26408	2.26586	2.20903	2.27068	1308	1365	2280	2038	1784	2968	398	1477	861	787
ENSG00000108100	Cyclin fold protein 1 (Cyclin-box protein 1). [Source:Uniprot/SWISSPROT;Acc:Q8ND76]	2	0.62709	0.6915	0.38715	0.34393	0.3241	0.17373	0.38715	0.6915	0.80262	0.3241	0.17373	0.53397	2.1709	587	579	4.70742	3.57971	5.18897	3.58635	5.71037	4.51177	5.8222	4.74991	682	666	502	588	660	497	587	517	601	490	2.18143	2.16038	2.24854	2.1093	553	2184	975	447	1766	1240	2231	2818	2472	212
ENSG00000108219	Tetraspanin-14 (Tspan-14) (Transmembrane 4 superfamily member 14) (DC- TM4F2). [Source:Uniprot/SWISSPROT;Acc:Q8NG11]	0	0.67222	0.57271	0.4922	0.45504	0.32329	0.31981	0.95174	0.4922	0.57271	0.72201	0.31981	0.32329	2.2345	434	433.9	3.77704	4.09036	6.42802	2.93801	4.45203	4.74263	7.14046	3.3569	551	466	463	370	468	467	374	434	374	372	2.22565	2.23493	2.23407	2.27006	2419	848	2752	500	1410	1723	2485	212	1258	2899
ENSG00000108255	Beta crystallin A3 [Contains: Beta crystallin A1]. [Source:Uniprot/SWISSPROT;Acc:P05813]	6	0.95144	0.9529	0.94771	0.91056	0.89375	0.88774	0.9537	0.94771	0.9529	0.95019	0.89375	0.88774	0.24832	364	359.3	2.2828	3.19998	3.90458	3.14296	6.8312	9.08324	9.83052	7.24737	446	370	378	322	375	389	326	364	301	322	0.33018	0.16646	0.100389	0.522112	2636	1644	2270	797	1506	1	2600	2074	386	877
ENSG00000108256	82-kD FMRP Interacting Protein [Source:RefSeq_peptide;Acc:NP_065823]	0	0.11587	0.17284	-0.25501	0.29165	0.41402	0.027093	0.17284	0.42977	-0.25501	0.43383	0.41402	0.027093	2.25818	621.8	621.8	3.74545	4.20704	5.75737	3.35673	4.00828	4.94091	6.22121	3.71506	1353	824	680	343	808	659	335	553	337	326	2.28875	2.20888	2.25327	2.26309	1323	2024	763	1793	1201	2201	1041	1935	2890	1266
ENSG00000108264	Transcriptional adapter 2-like (ADA2-like protein). [Source:Uniprot/SWISSPROT;Acc:O75478]	0	0.28579	0.31159	-0.31277	0.25184	0.20881	-0.13869	-0.31277	0.31159	0.85854	-0.13869	0.20881	0.68541	2.2279	783	790.3	3.42502	3.90385	5.37563	4.64125	3.62714	4.88525	6.83656	5.12487	887	847	790	751	841	776	750	783	752	726	2.28866	2.19875	2.04442	2.25704	1258	1711	2646	2822	2080	937	1260	1555	1199	1390
ENSG00000108270	Protein AATF (Apoptosis-antagonizing transcription factor) (Rb-binding protein Che-1). [Source:Uniprot/SWISSPROT;Acc:Q9NY61]	0	0.072226	0.086945	-0.27173	0.27677	0.28243	0.1373	-0.27173	0.40146	0.086945	0.1373	0.41056	0.28243	2.21345	510	544.1	3.71655	4.03478	4.83534	4.90051	3.94989	4.52813	5.9128	6.68203	834	665	510	475	608	511	462	503	455	418	2.29421	2.25257	2.17432	1.88748	1956	1203	1402	995	1718	2359	1208	1673	663	1628
ENSG00000108278	Zinc finger HIT domain containing protein 3 (Thyroid receptor interacting protein 3) (TRIP-3) (Thyroid hormone receptor interactor 3) (HNF-4a coactivator). [Source:Uniprot/SWISSPROT;Acc:Q15649]	0	-0.070182	0.071204	-0.47418	0.027744	0.12797	-0.41106	-0.47418	0.071204	0.19243	-0.41106	0.36632	0.12797	2.20118	133	147.9	2.63089	5.78617	6.08101	3.88019	3.04547	6.6108	7.18415	4.59985	250	147	133	127	151	131	130	147	130	133	2.27547	2.19963	2.09358	2.20273	740	2427	2360	1648	655	1530	514	2108	1106	1897
ENSG00000108296	Coiled-coil domain-containing protein 49 [Source:UniProtKB/Swiss-Prot;Acc:Q9NXE8]	0	0.35562	0.48105	0.030453	0.42688	0.48626	0.17087	0.030453	0.48105	0.55535	0.17087	0.62351	0.48626	2.24491	426.5	426.5	3.39356	3.87823	5.88696	5.0842	3.6152	4.14736	6.77969	5.96799	724	546	466	295	527	467	292	413	224	311	2.28986	2.28361	2.1883	2.20621	2564	1485	1742	2084	817	2051	1345	1538	744	1084
ENSG00000108372	Transcription elongation factor SPT4 (hSPT4) (DRB sensitivity-inducing factor small subunit) (DSIF small subunit) (DSIF p14). [Source:Uniprot/SWISSPROT;Acc:P63272]	6	0.042248	0.10054	-0.099549	0.15814	0.16721	0.027708	0.10054	0.12576	-0.099549	0.16721	0.27949	0.027708	2.21466	225	211.6	4.49503	5.02278	6.92238	5.11473	5.23409	5.84608	7.47502	6.26156	242	239	181	227	239	181	227	179	225	176	2.24498	2.18435	2.25485	2.13909	1498	955	1585	209	1421	2951	810	1447	2368	1869
ENSG00000108379	Wnt-3 proto-oncogene protein precursor. [Source:Uniprot/SWISSPROT;Acc:P56703]	0	-0.20835	-0.30292	-0.31814	-0.08114	-0.032188	-0.20869	-0.31814	-0.30292	-0.0039924	-0.0025414	-0.20869	-0.032188	2.20283	671	681	2.78668	3.30775	4.63385	2.94732	3.21188	4.12355	5.4396	3.5745	763	702	675	662	698	671	659	671	671	638	2.27957	2.18812	2.18168	2.21754	821	1662	918	1584	1259	2653	2130	1947	2243	600
ENSG00000108384	DNA repair protein RAD51 homolog 3. [Source:Uniprot/SWISSPROT;Acc:O43502]	0	0.28392	0.3755	-0.042786	0.32567	0.47846	-0.13824	-0.042786	0.51904	0.3755	-0.13824	0.47846	0.6368	2.0909	417.4	417.4	4.23036	4.2457	5.01752	5.43686	5.48512	5.18403	5.87628	7.5767	571	529	437	339	484	403	303	445	333	330	2.03003	2.18572	2.15177	1.69772	1035	2794	142	3074	2128	695	734	1819	3074	265
ENSG00000108395	Tripartite motif protein 37 (Mulibrey nanism protein). [Source:Uniprot/SWISSPROT;Acc:O94972]	0	0.81533	0.81515	0.69137	0.78149	0.78658	0.72724	0.93948	0.69137	0.81515	0.83064	0.72724	0.78658	2.08606	1040	1116.9	4.40709	4.06125	5.76237	2.84771	5.96854	5.55629	6.68426	3.89385	1785	1505	881	1040	1476	887	1037	904	1069	585	1.92968	2.02683	2.18887	2.14528	105	1543	530	2704	2982	329	1534	1422	2462	71
ENSG00000108443	Ribosomal protein S6 kinase 1 (EC 2.7.1.37) (S6K) (S6K1) (70 kDa ribosomal protein S6 kinase 1) (p70 S6 kinase alpha) (p70(S6K)-alpha) (p70-S6K) (p70-alpha). [Source:Uniprot/SWISSPROT;Acc:P23443]	3	0.14817	0.25546	-0.31414	0.16407	0.22175	0.038396	0.5032	0.25546	-0.31414	0.038396	0.23206	0.22175	2.24017	955	891.2	3.6449	4.61038	6.58333	4.73724	4.14367	5.12521	7.12136	6.64587	1063	1002	955	746	1002	956	745	955	742	746	2.25179	2.24943	2.2309	1.82474	622	2335	803	2898	827	1403	497	1444	2847	2363
ENSG00000108479	Galactokinase (EC 2.7.1.6) (Galactose kinase). [Source:Uniprot/SWISSPROT;Acc:P51570]	2	-0.040093	-0.13708	-0.36634	0.1082	0.13323	-0.1433	-0.13708	0.38315	-0.36634	0.13323	0.33466	-0.1433	2.15168	452	449.6	3.62668	4.16836	5.6309	4.19961	4.2586	5.96963	6.74346	4.59775	681	527	352	457	498	334	452	374	466	355	2.19103	1.85002	2.11234	2.26701	2596	134	1931	333	240	2066	2838	2118	167	1262
ENSG00000108506	integrator complex subunit 2 [Source:RefSeq_peptide;Acc:NP_065799]	0	0.43027	0.50434	-0.060523	0.41008	0.55259	-0.12752	0.50434	-0.060523	0.84701	0.55259	-0.12752	0.80516	2.242	1946	1938.1	3.08962	3.59149	4.87343	4.55073	3.39801	4.57504	5.45694	5.35203	2251	2120	1948	1777	2092	1946	1772	1971	1801	1703	2.26657	2.14254	2.24456	2.23945	1599	2200	2887	842	2745	867	2719	623	1494	932
ENSG00000108561	Complement component 1, Q subcomponent binding protein, mitochondrial precursor (Glycoprotein gC1qBP) (GC1q-R protein) (Hyaluronan-binding protein 1) (p32) (p33). [Source:Uniprot/SWISSPROT;Acc:Q07021]	6	-0.16837	-0.16806	-0.19745	-0.072365	-0.18648	-0.20979	-0.1396	-0.16806	-0.19745	-0.20979	-0.18648	0.17918	2.17531	327	332.2	5.38324	6.18469	7.31924	5.59349	5.7446	7.14973	7.94628	7.74928	469	293	352	319	291	359	327	286	268	358	2.25143	2.13484	2.21577	1.69183	2584	550	684	685	1882	2884	1191	1729	543	2743
ENSG00000108578	Bleomycin hydrolase (EC 3.4.22.40) (BLM hydrolase) (BMH) (BH). [Source:Uniprot/SWISSPROT;Acc:Q13867]	4	0.0078681	0.096787	-0.19071	0.28816	0.34638	0.13849	0.096787	-0.19071	0.11753	0.34638	0.13849	0.37959	2.21677	700	657.6	4.32082	5.17678	5.79136	5.44039	4.80586	5.73792	6.60851	6.2507	904	747	481	700	756	485	706	518	763	516	2.26306	2.21886	2.21467	2.20179	2024	905	2580	987	1590	2516	1124	1299	348	2763
ENSG00000108587	Golgi SNAP receptor complex member 1 (28 kDa Golgi SNARE protein) (28 kDa cis-Golgi SNARE p28) (GOS-28). [Source:Uniprot/SWISSPROT;Acc:O95249]	3	0.14746	0.24323	-0.2292	0.18565	0.28426	-0.18298	0.42835	0.24323	-0.2292	0.45566	0.28426	-0.18298	2.25542	442	403.1	4.17211	4.71391	6.54598	4.10575	4.68003	5.15118	7.05441	4.66759	480	454	452	326	452	451	323	442	321	330	2.26804	2.25779	2.23399	2.25305	1431	461	1667	351	786	2178	1248	1646	2133	2361
ENSG00000108592	Putative rRNA methyltransferase 3 (EC 2.1.1.-) (rRNA (uridine-2'-O-)- methyltransferase 3). [Source:Uniprot/SWISSPROT;Acc:Q8IY81]	2	0.47656	0.58783	0.22778	0.41982	0.51898	-0.032668	0.22778	0.58783	0.61407	-0.032668	0.77315	0.51898	2.23357	690	735.8	3.33328	4.55247	5.76669	4.70438	3.69641	5.27804	6.79606	5.09949	1448	690	486	991	690	486	985	468	642	472	2.28147	2.20952	2.16162	2.25763	1739	441	1879	898	1181	1386	2274	1466	1155	2418
ENSG00000108599	A kinase anchor protein 10, mitochondrial precursor (Protein kinase A- anchoring protein 10) (PRKA10) (Dual specificity A kinase-anchoring protein 2) (D-AKAP-2). [Source:Uniprot/SWISSPROT;Acc:O43572]	0	-0.28776	-0.32564	-0.38221	-0.031329	-0.24775	-0.28492	-0.38221	-0.15544	-0.32564	-0.24775	0.43869	-0.28492	2.16626	903	891.8	3.90135	4.46434	5.47119	3.99057	5.60687	5.73908	5.89862	4.29665	1185	1043	918	744	1032	903	743	913	713	724	1.92866	2.0792	2.25333	2.27948	1023	20	2741	679	2337	2247	2837	1852	628	308
ENSG00000108651	Hepatocellular carcinoma-associated antigen 66. [Source:Uniprot/SWISSPROT;Acc:Q9NYH9]	2	0.090709	-0.14866	-0.26651	0.21392	0.081739	-0.20164	-0.26651	-0.14866	0.6873	-0.20164	0.081739	0.76167	2.24628	661	681.2	3.96903	5.00353	6.07825	4.07666	4.27601	6.31338	6.65169	4.83326	1040	756	573	661	756	593	669	575	634	555	2.28962	2.08813	2.24953	2.24302	1669	1417	1378	2351	903	1702	684	1639	1085	2109
ENSG00000108733	Peroxisome assembly protein 12 (Peroxin-12) (Peroxisome assembly factor 3) (PAF-3). [Source:Uniprot/SWISSPROT;Acc:O00623]	0	0.43163	0.37196	0.16907	0.4336	0.55003	0.13438	0.37196	0.75385	0.16907	0.61638	0.55003	0.13438	2.23925	458	458	3.11669	3.69175	5.06166	4.88196	3.42506	4.13166	5.88982	5.67675	658	504	494	392	490	484	389	414	358	397	2.28507	2.2638	2.2147	2.19829	2542	1919	2141	1374	658	1619	772	2040	1581	1198
ENSG00000108753	Hepatocyte nuclear factor 1-beta (HNF-1beta) (HNF-1B) (Variant hepatic nuclear factor 1) (VHNF1) (Homeoprotein LFB3) (Transcription factor 2) (TCF-2). [Source:Uniprot/SWISSPROT;Acc:P35680]	3	0.89465	0.89417	0.89338	0.81484	0.81121	0.72999	0.8964	0.89417	0.89338	0.90332	0.72999	0.81121	1.79131	871.5	871.5	2.38928	4.10079	5.11498	3.36617	5.61338	5.84826	7.13522	4.74811	1078	894	970	802	885	959	793	864	679	791	1.14587	1.81291	1.7697	2.01369	3056	64	3069	14	202	3074	2997	2984	102	180
ENSG00000108788	MAx-like protein X (Max-like bHLHZip protein) (BigMax protein) (Protein Mlx) (Transcription factor-like protein 4). [Source:Uniprot/SWISSPROT;Acc:Q9UH92]	3	0.18552	0.20001	-0.032442	0.18681	0.033332	0.027046	-0.032442	0.38898	0.20001	0.033332	0.50006	0.027046	2.18106	284	312.2	3.59081	5.57427	6.63464	4.5853	4.2433	6.22027	7.51563	5.50779	565	281	348	287	280	347	284	244	238	248	2.20267	2.16959	2.17887	2.18325	2845	1289	800	1905	383	3015	469	2537	708	2860
ENSG00000108797	Contactin-associated protein 1 precursor (Caspr) (Caspr1) (Neurexin 4) (Neurexin IV) (p190). [Source:Uniprot/SWISSPROT;Acc:P78357]	6	0.858	0.86765	0.80932	0.73983	0.69902	0.68594	0.89704	0.86765	0.80932	0.83451	0.69902	0.68594	1.83449	1397	1389	3.45872	3.63725	4.75145	3.50858	4.93637	6.07311	6.55017	5.30707	2760	1420	1461	1090	1397	1444	1074	1416	774	1054	2.00103	1.51491	1.88811	1.78087	69	99	1482	1406	1838	136	2197	2507	2690	1553
ENSG00000108799	Enhancer of zeste homolog 1 (ENX-2). [Source:Uniprot/SWISSPROT;Acc:Q92800]	2	0.39642	0.33677	0.32721	0.61709	0.64426	0.43867	0.33677	0.32721	0.52528	0.76834	0.43867	0.64426	2.2042	1175	1167.6	4.80913	4.04517	5.53469	3.79554	5.36227	4.58344	6.49725	5.17978	1524	1436	1187	956	1423	1175	951	1186	944	894	2.23667	2.24576	2.17173	2.02523	1070	2410	1094	1954	3015	445	828	1058	2715	2797
ENSG00000108828	Synaptic vesicle membrane protein VAT-1 homolog (EC 1.-.-.-). [Source:Uniprot/SWISSPROT;Acc:Q99536]	4	0.16079	0.073838	-0.02322	0.071548	0.073375	-0.2246	0.073838	0.43176	-0.02322	0.073375	0.36587	-0.2246	2.13945	484	469.4	4.47809	4.35407	6.19493	4.7184	5.07273	5.07863	7.19724	6.66814	707	368	505	486	370	498	484	380	367	529	2.23753	2.17178	2.10712	1.75581	1576	267	840	2565	1427	255	2425	2084	260	1910
ENSG00000108848	cisplatin resistance-associated overexpressed protein [Source:RefSeq_peptide;Acc:NP_057508]	6	0.44344	0.81091	-0.35003	0.36304	0.33555	0.050644	0.86944	-0.35003	0.81091	0.70291	0.050644	0.33555	2.25795	542.3	542.3	5.61231	5.19431	6.5728	6.41008	5.97058	5.64195	7.05117	7.61864	830	645	625	363	736	612	363	531	363	355	2.25504	2.26416	2.26086	2.10956	1157	1014	2782	970	1261	1420	2987	1424	2411	2809
ENSG00000108878	Voltage-dependent calcium channel gamma-1 subunit (Dihydropyridine- sensitive L-type, skeletal muscle calcium channel gamma subunit). [Source:Uniprot/SWISSPROT;Acc:Q06432]	0	0.55022	0.57661	0.41987	0.46665	0.52855	0.31738	0.57661	0.65418	0.41987	0.55403	0.52855	0.31738	0.999095	229	256.7	1.95148	3.37077	4.86416	2.63127	4.67938	9.07494	8.51148	3.31369	392	344	229	213	328	223	203	234	202	199	1.26357	0.186536	0.734625	2.2359	1340	1724	358	2553	451	2028	13	1603	1981	1111
ENSG00000108883	116 kDa U5 small nuclear ribonucleoprotein component (U5 snRNP- specific protein, 116 kDa) (U5-116 kDa) (Elongation factor Tu GTP binding domain protein 2). [Source:Uniprot/SWISSPROT;Acc:Q15029]	2	0.41719	0.66994	-0.25887	0.28269	0.62645	-0.42042	-0.25887	0.66994	0.84051	-0.42042	0.62645	0.64205	2.23797	1818	1650.2	3.6804	5.40353	6.31108	5.28633	4.17636	6.01619	7.87033	5.97936	1963	1943	1825	1302	1934	1818	1300	1822	1299	1296	2.27967	2.24785	1.99361	2.22808	1272	789	1860	1944	2328	2077	425	1113	2020	1214
ENSG00000108924	Hepatic leukemia factor. [Source:Uniprot/SWISSPROT;Acc:Q16534]	6	0.40499	0.47876	0.25478	0.3334	0.4008	0.10722	0.25478	0.47876	0.48141	0.10722	0.49217	0.4008	1.82253	417	419	3.75653	4.86291	4.36887	6.01789	5.22015	7.14014	6.59195	7.0608	504	493	400	427	454	390	369	417	392	344	1.99007	1.61771	1.655	2.13618	201	2322	980	319	180	53	2841	2863	2818	2683
ENSG00000108953	14-3-3 protein epsilon (14-3-3E). [Source:Uniprot/SWISSPROT;Acc:P62258]	6	0.03157	0.069722	-0.11399	0.28361	0.26707	-0.00017373	0.069722	0.13898	-0.11399	0.26707	-0.00017373	0.58394	2.19791	454.9	454.9	6.06581	6.85835	8.37022	6.90329	6.44001	7.71063	9.11072	7.62381	504	501	456	421	501	456	421	453	418	418	2.26628	2.19363	2.20218	2.1586	734	2004	1391	629	2715	1707	724	2680	1508	1970
ENSG00000109016	Dehydrogenase/reductase SDR family member 7B (EC 1.1.-.-) [Source:UniProtKB/Swiss-Prot;Acc:Q6IAN0]	4	-0.14191	-0.0090875	-0.41869	0.11245	0.082099	0.056674	-0.0090875	0.0020488	-0.41869	0.082099	0.19857	0.056674	2.17205	418.3	418.3	4.6465	5.02049	6.47653	4.90405	5.12407	6.6516	7.5327	5.48197	502	460	425	385	435	396	382	442	382	374	2.24946	1.93675	2.12676	2.21734	2373	292	2084	681	1344	2047	428	2797	626	1609
ENSG00000109046	WD repeat and SOCS box containing protein 1 (WSB-1) (SOCS box- containing WD protein SWiP-1). [Source:Uniprot/SWISSPROT;Acc:Q9Y6I7]	6	-0.16838	0.019439	-0.54971	-0.30906	-0.15965	-0.73911	0.025141	0.019439	-0.54971	-0.028412	-0.15965	-0.73911	2.17588	716	617	5.49423	6.42575	7.81082	5.66	6.07892	7.59194	8.38817	6.47344	825	784	741	384	751	716	457	747	380	385	2.22322	2.09744	2.23662	2.12854	951	2316	2377	429	2627	821	3032	422	929	2677
ENSG00000109062	Ezrin-radixin-moesin binding phosphoprotein 50 (EBP50) (Na(+)/H(+) exchange regulatory cofactor NHE-RF) (NHERF-1) (Regulatory cofactor of Na(+)/H(+) exchanger) (Sodium-hydrogen exchanger regulatory factor 1) (Solute carrier family 9 isoform 3 regulatory f [Source:Uniprot/SWISSPROT;Acc:O14745]	0	0.29282	0.45048	-0.050277	0.19738	0.37138	-0.16272	0.45048	-0.050277	0.47827	-0.16272	0.38348	0.37138	1.99855	336.3	336.3	4.3646	5.61126	5.08117	5.30877	5.71554	7.11917	5.38309	6.78492	612	380	340	251	388	343	254	315	247	233	2.0094	1.90543	2.29027	1.9877	1982	1541	3071	90	161	443	3074	2092	1724	349
ENSG00000109066	Transmembrane protein 104 [Source:UniProtKB/Swiss-Prot;Acc:Q8NE00]	0	-0.11231	-0.092034	-0.33772	-0.090983	0.017037	-0.44919	-0.092034	0.092832	-0.33772	0.017037	0.15921	-0.44919	2.24224	726.9	726.9	2.66974	3.96852	5.69528	4.07586	2.86271	4.38066	6.44477	4.96434	804	852	754	714	726	629	600	759	733	698	2.29449	2.27149	2.21299	2.20227	910	2401	1550	1755	1458	1086	2182	2159	1115	1633
ENSG00000109072	Vitronectin precursor (Serum spreading factor) (S-protein) (V75) [Contains: Vitronectin V65 subunit; Vitronectin V10 subunit; Somatomedin B]. [Source:Uniprot/SWISSPROT;Acc:P04004]	6	0.93931	0.94056	0.89794	0.86376	0.86343	0.8423	0.89794	0.97942	0.94056	0.8423	0.88554	0.86343	0.636742	451.36	451.36	4.21799	5.14471	5.93791	3.34764	7.46173	10.1194	10.5016	6.67101	741	497	465	357	490	479	342	435	370.6	337	0.980312	0.311451	0.355174	0.91831	2250	2334	272	1220	21	918	3006	1757	2539	224
ENSG00000109079	Tumor necrosis factor, alpha-induced protein 1, endothelial (B12 protein). [Source:Uniprot/SWISSPROT;Acc:Q13829]	2	0.38661	0.65436	-0.2339	0.13048	0.2716	-0.40996	-0.2339	0.73936	0.65436	-0.40996	0.52979	0.2716	2.22792	563	524.7	4.15487	4.59378	5.54955	4.18085	4.55699	5.28004	6.48879	4.93403	628	569	578	439	563	573	436	584	444	433	2.28136	2.25063	2.20522	2.20385	1374	2386	1313	1292	1621	1121	2466	427	2233	2362
ENSG00000109099	Peripheral myelin protein 22 (PMP-22). [Source:Uniprot/SWISSPROT;Acc:Q01453]	6	0.51171	0.48677	0.4613	0.69135	0.68594	0.62284	0.58707	0.4613	0.48677	0.68594	0.62284	0.76527	2.01071	249	238.7	4.28088	4.97617	6.0872	4.8929	5.36007	6.65108	6.84685	6.44367	289	252	251	204	252	249	213	257	212	208	2.05895	1.91664	2.15113	1.96248	1147	476	220	3065	3067	384	430	2958	2093	3023
ENSG00000109111	Transcription elongation factor SPT6 (hSPT6) (Tat-cotransactivator 2 protein) (Tat-CT2 protein). [Source:Uniprot/SWISSPROT;Acc:Q7KZ85]	2	0.17952	0.17586	0.13179	0.24194	0.17187	0.09051	0.17586	0.13179	0.23091	0.09051	0.46345	0.17187	2.27159	2363	2179.29	3.97634	4.54817	6.35993	4.79206	4.28685	4.97678	6.66297	5.12844	3207	2556	NaN	2363	2561	192	2358	NaN	2018	NaN	2.28643	2.24674	2.28144	2.26174	690	1603	1424	1361	1752	787	1486	2404	2694	1761
ENSG00000109118	PHD finger protein 12 (PHD factor 1) (Pf1). [Source:Uniprot/SWISSPROT;Acc:Q96QT6]	0	0.13506	-0.19238	-0.25496	0.13882	-0.023109	-0.45184	-0.25496	-0.19238	0.85252	-0.023109	-0.45184	0.89142	2.21996	1029.98	1029.98	3.15455	4.45718	5.66205	5.26707	3.45842	5.55415	6.36965	6.20867	1373	1107	904	436.2	1583	1321	763.2	1360	717	735.4	2.29074	2.13004	2.23143	2.2085	1395	1048	1700	1464	1263	625	2101	1973	2697	1724
ENSG00000109171	SLAIN motif-containing protein 2 [Source:UniProtKB/Swiss-Prot;Acc:Q9P270]	4	0.35901	0.465	0.13316	0.22036	0.18979	0.18971	0.47885	0.465	0.13316	0.18971	0.28159	0.18979	2.21304	533	566.53	3.9713	4.26229	5.83971	4.68613	5.05413	5.0061	6.33989	5.36421	1072	512	597	533	496	596	551	438.2	395.1	475	2.13351	2.21335	2.24503	2.21273	2810	1166	309	2264	2195	1296	100	1547	1917	280
ENSG00000109265	Uncharacterized protein KIAA1211 [Source:UniProtKB/Swiss-Prot;Acc:Q6ZU35]	2	0.39718	0.65886	-0.20383	0.2285	0.56649	-0.46857	-0.20383	0.65886	0.73651	-0.46857	0.58758	0.56649	1.99512	568	588.6	4.1402	3.27965	4.27353	3.34839	5.62746	4.8626	6.65385	4.47489	1034	696	556	373	682	568	384	746	436	411	2.0388	1.95144	1.58601	2.11898	1018	1349	2136	1773	862	2981	1413	1684	3047	107
ENSG00000109381	ETS-related transcription factor Elf-2 (E74-like factor 2) (New ETS- related factor). [Source:Uniprot/SWISSPROT;Acc:Q15723]	3	0.24201	0.38679	-0.13047	0.18612	0.10603	0.021743	0.4697	-0.13047	0.38679	0.4306	0.10603	0.021743	2.25698	816	696.7	5.24543	4.83498	6.45768	4.32991	5.76879	5.46864	6.85041	4.80211	1028	963	817	399	949	816	389	847	374	385	2.2618	2.23837	2.26697	2.25216	1833	675	958	2527	2457	2003	530	977	2220	459
ENSG00000109436	TBC1 domain family member 9 [Source:UniProtKB/Swiss-Prot;Acc:Q6ZT07]	2	0.65691	0.59368	0.50806	0.61932	0.62309	0.58742	0.59368	0.50806	0.869	0.58742	0.64746	0.62309	2.08044	2037	1982.7	3.28171	3.93699	4.8079	4.26333	3.84923	5.12269	6.19107	5.54455	2347	2254	2118	1732	2135	2037	1711	2117	1704	1672	2.22405	2.08311	2.05147	2.07776	405	2617	2629	993	2197	685	2976	566	287	2458
ENSG00000109472	Carboxypeptidase E precursor (EC 3.4.17.10) (CPE) (Carboxypeptidase H) (CPH) (Enkephalin convertase) (Prohormone-processing carboxypeptidase). [Source:Uniprot/SWISSPROT;Acc:P16870]	6	0.91967	0.91396	0.89104	0.78383	0.79016	0.71209	0.89104	0.95402	0.91396	0.71209	0.79016	0.84923	1.21436	721	753.6	4.89715	4.7551	5.37081	5.2114	6.66264	7.54121	9.16172	8.37998	951	858	685	726	862	693	721	684	707	649	1.88639	1.27393	0.973657	1.15478	100	2769	647	3002	3072	145	1392	3073	695	1546
ENSG00000109501	Wolframin. [Source:Uniprot/SWISSPROT;Acc:O76024]	3	0.020035	-0.032749	-0.21005	0.1554	0.12766	0.060604	0.30291	-0.032749	-0.21005	0.27795	0.12766	0.060604	2.21358	1337	1253.4	3.62352	4.75204	6.90093	4.22095	4.41313	5.55158	7.31108	5.10133	1581	1373	1349	1037	1381	1337	1035	1373	1038	1030	2.20435	2.22169	2.26242	2.20547	371	1043	158	2727	2230	241	1553	1735	1614	1740
ENSG00000109536	FRG1 protein (FSHD region gene 1 protein). [Source:Uniprot/SWISSPROT;Acc:Q14331]	4	0.23626	0.22589	-0.020464	0.58929	0.64388	0.39331	0.22589	-0.020464	0.50334	0.64388	0.39331	0.73068	2.20298	422	418.1	4.33659	4.88879	6.18307	5.44565	5.02998	5.43406	6.88666	6.10573	509	441	431	376	444	426	375	422	375	382	2.21044	2.26095	2.16689	2.19552	2830	160	2561	2561	1174	2971	1898	552	204	839
ENSG00000109572	Chloride channel protein 3 (ClC-3). [Source:Uniprot/SWISSPROT;Acc:P51790]	3	0.35021	0.28722	0.12577	0.4868	0.46219	0.29823	0.12577	0.63764	0.28722	0.46219	0.69997	0.29823	2.1665	1481	1501.7	4.6986	4.35254	7.45843	4.86675	5.32909	4.90579	8.53139	5.94796	1622	1611	1495	1365	1703	1474	1432	1481	1436	1398	2.22747	2.21195	2.10929	2.12104	665	2571	581	1044	2724	555	350	2912	2423	1966
ENSG00000109576	Kynurenine/alpha-aminoadipate aminotransferase mitochondrial precursor (KAT/AadAT) (Kynurenine--oxoglutarate transaminase II) (EC 2.6.1.7) (Kynurenine aminotransferase II) (Kynurenine--oxoglutarate aminotransferase II) (2-aminoadipate transaminase) (EC 2. [Source:Uniprot/SWISSPROT;Acc:Q8N5Z0]	0	-0.1331	-0.13254	-0.22726	0.067051	0.075286	-0.041584	-0.22726	-0.039488	-0.13254	-0.041584	0.075286	0.16745	1.9056	600	600	3.19711	4.04546	6.64093	4.33951	5.27936	5.38812	9.0849	5.41339	669	627	568	580	617	535	556	604	647	597	1.73416	2.07704	1.51951	2.08795	432	1441	2958	2022	45	247	2951	2937	1810	1145
ENSG00000109586	N-acetylgalactosaminyltransferase 7 (EC 2.4.1.-) (Protein-UDP acetylgalactosaminyltransferase 7) (UDP-GalNAc:polypeptide N- acetylgalactosaminyltransferase 7) (Polypeptide GalNAc transferase 7) (GalNAc-T7) (pp-GaNTase 7). [Source:Uniprot/SWISSPROT;Acc:Q86SF2]	0	0.52971	0.52399	0.39162	0.54421	0.54117	0.44082	0.52399	0.39162	0.6735	0.54117	0.65064	0.44082	2.12411	1077	856.7	3.40697	4.29803	5.31361	4.19937	4.49852	5.67962	5.57807	5.15471	1324	1171	1080	434	1180	1085	432	1077	375	409	2.09052	1.973	2.28346	2.15769	1445	66	2088	2603	2987	454	2868	688	52	1467
ENSG00000109606	Putative pre-mRNA splicing factor ATP-dependent RNA helicase DHX15 (EC 3.6.1.-) (DEAH box protein 15) (ATP-dependent RNA helicase #46). [Source:Uniprot/SWISSPROT;Acc:O43143]	3	0.28963	0.066909	0.0041376	0.41321	0.34487	0.034635	0.79783	0.066909	0.0041376	0.86013	0.034635	0.34487	2.2294	1329	1342.2	5.1485	4.2504	6.55266	5.68755	5.64242	4.97204	7.28822	6.7225	1582	1329	1397	1270	1348	1416	1290	1321	1182	1287	2.26821	2.24633	2.21247	2.17658	1958	430	1637	299	1938	1793	2041	380	751	1456
ENSG00000109618	UGA suppressor tRNA-associated protein (tRNA(Ser)Sec-associated antigenic protein) (SLA/LP autoantigen) (Soluble liver antigen) (SLA) (Liver-pancreas antigen) (LP) (SLA-p35). [Source:Uniprot/SWISSPROT;Acc:Q9HD40]	0	0.20388	0.16321	-0.077103	0.35665	0.2901	0.28483	-0.077103	0.52553	0.16321	0.28483	0.49503	0.2901	2.19813	652	592.2	2.77036	4.24174	5.32104	3.86137	4.07304	5.03755	5.90414	4.47157	811	761	652	396	749	688	446	654	411	354	2.09888	2.17869	2.21757	2.21947	2723	810	2999	826	124	2891	2804	1281	1735	1030
ENSG00000109654	Tripartite motif protein 2 (RING finger protein 86). [Source:Uniprot/SWISSPROT;Acc:Q9C040]	3	-0.20207	-0.17236	-0.26583	-0.0039859	0.089731	-0.19838	-0.16802	-0.26583	-0.17236	0.096697	-0.19838	0.089731	1.95889	1392	1361.9	3.41974	4.12117	6.45987	4.47605	5.26648	5.75032	8.0231	5.70057	1488	1448	1399	1267	1441	1392	1266	1436	1245	1237	1.86778	1.92985	1.98794	2.06877	82	1076	3038	793	2905	410	3068	1771	308	3068
ENSG00000109667	Solute carrier family 2, facilitated glucose transporter member 9 (Glucose transporter type 9). [Source:Uniprot/SWISSPROT;Acc:Q9NRM0]	0	0.35323	0.42478	0.074251	0.33281	0.48086	-0.07799	0.074251	0.42478	0.56066	-0.07799	0.48086	0.59555	1.81164	625	609.8	2.72146	3.00831	4.77027	3.78393	3.77608	4.92619	7.13444	5.58635	685	726	625	630	574	491	514	653	635	565	2.1724	1.80171	1.52155	1.82157	1929	2855	1765	101	347	845	2122	775	2052	1383
ENSG00000109705	Homeobox protein Nkx-3.2 (Bagpipe homeobox protein homolog 1). [Source:Uniprot/SWISSPROT;Acc:P78367]	0	-0.10672	-0.19848	-0.46187	0.0089999	0.30612	-0.59073	0.3402	-0.46187	-0.19848	0.31161	-0.59073	0.30612	2.12144	210	213.26	4.47766	3.82882	4.72128	2.73265	5.72012	5.05471	5.19157	3.34132	560	224	291	96.7	210	303	98.2	166	69.7	114	1.97532	2.02464	2.26322	2.21824	1985	1339	53	67	76	2488	264	2711	1914	2678
ENSG00000109736	tetracycline transporter-like protein [Source:RefSeq_peptide;Acc:NP_001111]	0	-0.039071	-0.23654	-0.27944	0.22053	0.0010474	-0.0067062	-0.27944	-0.23654	0.39877	0.0010474	-0.0067062	0.66724	2.18172	565	568.3	3.34559	4.19699	5.21736	3.91518	3.55017	6.23704	5.86333	4.94576	714	570	548	489	565	545	488	637	559	568	2.28669	1.76336	2.22196	2.14149	1349	1716	1530	2061	999	1096	2783	878	2704	1542
ENSG00000109738	Glycine receptor beta chain precursor (Glycine receptor 58 kDa subunit). [Source:Uniprot/SWISSPROT;Acc:P48167]	3	0.9194	0.91898	0.90807	0.86543	0.86448	0.84834	0.90807	0.93114	0.91898	0.86448	0.88348	0.84834	1.67154	920	725.8	2.65017	2.8797	5.47896	3.24695	4.40585	6.18984	8.01491	4.74297	968	961	931	414	941	920	396	924	401	402	1.90499	0.978011	1.43809	1.99349	47	2367	1102	1242	1955	217	1889	2130	1099	1938
ENSG00000109805	Condensin complex subunit 3 (Chromosome-associated protein G) (Condensin subunit CAP-G) (hCAP-G) (XCAP-G homolog) (NY-MEL-3 antigen). [Source:Uniprot/SWISSPROT;Acc:Q9BPX3]	0	0.50555	0.49202	0.2166	0.52878	0.5618	0.43414	0.2166	0.49202	0.80804	0.43414	0.5904	0.5618	2.03422	847	767.2	2.84015	3.376	5.81927	3.29698	4.0901	5.44713	7.06337	4.1557	517	1156	1196	860	374	370	281	1182	847	889	2.0593	1.73901	2.00913	2.14175	2634	69	1116	2145	2311	3001	2549	370	154	123
ENSG00000109814	UDP-glucose 6-dehydrogenase (EC 1.1.1.22) (UDP-Glc dehydrogenase) (UDP-GlcDH) (UDPGDH). [Source:Uniprot/SWISSPROT;Acc:O60701]	3	0.65164	0.63794	0.62839	0.71795	0.76602	0.61538	0.63794	0.62839	0.68858	0.76602	0.77244	0.61538	2.03023	876	869.5	4.35658	4.91014	5.9005	3.62512	6.01299	6.39361	7.03518	4.55501	971	926	888	809	920	886	811	876	813	795	1.76868	1.92822	2.13224	2.13604	2851	18	2791	106	55	1389	2743	1462	8	3011
ENSG00000109819	Peroxisome proliferator-activated receptor gamma coactivator 1-alpha (PPAR gamma coactivator 1-alpha) (PPARGC-1-alpha) (PGC-1-alpha) (Ligand effect modulator 6). [Source:Uniprot/SWISSPROT;Acc:Q9UBK2]	0	0.23751	0.08413	-0.086221	0.20816	0.081174	-0.13475	-0.086221	0.71461	0.08413	0.081174	0.67806	-0.13475	2.04627	1130	952.1	3.04237	3.23909	4.26461	3.08845	4.74758	4.50715	5.39806	3.60491	1544	1441	1152	430	1395	1130	421	1198	438	372	1.89315	2.0265	2.06603	2.25801	2030	2950	164	117	931	906	45	3070	3057	2075
ENSG00000109911	elongation protein 4 homolog [Source:RefSeq_peptide;Acc:NP_061913]	0	-0.030856	-0.13957	-0.22935	0.060452	0.079862	-0.14119	0.27636	-0.13957	-0.22935	0.24269	0.079862	-0.14119	2.18036	412	417.8	3.4592	2.66409	4.99514	3.77834	3.7401	3.84519	5.62776	5.25464	594	412	417	379	472	422	370	385	341	386	2.29303	2.1305	2.23021	2.04209	1524	2212	901	1712	1243	591	1958	1277	2327	1147
ENSG00000109917	Zinc-finger protein ZPR1 (Zinc finger protein 259). [Source:Uniprot/SWISSPROT;Acc:O75312]	0	0.65625	0.61325	0.50896	0.55905	0.56314	0.46136	0.61325	0.84655	0.50896	0.65266	0.46136	0.56314	2.22979	486	521.5	1.84078	5.06814	5.37913	4.29874	2.27008	5.59872	6.1913	5.59907	832	442	654	486	439	648	496	449	285	484	2.25927	2.2335	2.22609	2.08747	2496	1746	2884	1545	797	1648	2124	625	320	642
ENSG00000109920	formin binding protein 4 [Source:RefSeq_peptide;Acc:NP_056123]	6	-0.09338	-0.072202	-0.28057	0.38366	0.32227	0.26444	-0.072202	-0.28057	0.072636	0.56427	0.26444	0.32227	2.16367	372	642.8	5.27984	5.28803	6.69581	5.95222	5.83615	6.42645	7.48013	6.77486	1764	1142	352	377	1138	347	372	364	370	202	2.25606	2.12125	2.17509	2.15225	2711	1822	772	1778	1135	2239	1411	263	975	2682
ENSG00000109956	Galactosylgalactosylxylosylprotein 3-beta-glucuronosyltransferase 1 (EC 2.4.1.135) (Beta-1,3-glucuronyltransferase 1) (Glucuronosyltransferase-P) (GlcAT-P) (UDP-GlcUA:glycoprotein beta- 1,3-glucuronyltransferase) (GlcUAT-P). [Source:Uniprot/SWISSPROT;Acc:Q9P2W7]	0	0.92458	0.92012	0.91815	0.86919	0.86798	0.82947	0.92012	0.93548	0.91815	0.82947	0.91013	0.86798	1.65152	612	616	1.90315	2.76906	4.732	3.12818	3.9678	4.07967	6.9217	5.87019	678	631	604	586	649	598	581	628	612	593	1.64694	2.04784	1.6561	1.35624	32	2420	2751	2113	1048	40	1152	2623	361	2732
[truncated: 2,191 more rows]
[truncated: 90 more columns]

## Sheet: features spearman
	Top bin classification	Average vs P ratio pearson	Median vs P ratio pearson	Minimum vs P ratio pearson	Average vs P pearson	Median vs P pearson	Minimum vs P pearson	Top bin classification p-value	Average vs P ratio pearson p-value	Median vs P ratio pearson p-value	Minimum vs P ratio pearson p-value	Average vs P pearson p-value	Median vs P pearson p-value	Minimum vs P pearson p-value
[truncated: 131 more rows]

[truncated: 2 more sheets: all-vs-all spearman, all-vs-all spearman p-value]
