# Supplementary material for: Conservation of core gene expression in vertebrate tissues
Source: J Biol. 2009 Apr 16;8(3):33. doi: 10.1186/jbiol130 (PMC2689434; doi:10.1186/jbiol130)
Supplement: Additional data file 8 — WMW p-values for categorical gene attributes, with ranks determined by relative conservation of gene expression by median Pearson correlation for each species against Tetraodon. [file jbiol130-S8.txt]

GO category	Median vs T Pearson WMW p-value	Median vs T Pearson WMW Z-score
synapse [GO:0045202]	1.53E-08	5.65815
system process [GO:0003008]	2.18E-06	4.735887
multicellular organismal process [GO:0032501]	4.73E-06	4.576541
plasma membrane [GO:0005886]	1.17E-05	4.382318
system development [GO:0048731]	3.21E-05	4.158321
plasma membrane part [GO:0044459]	3.47E-05	4.140321
muscle development [GO:0007517]	4.98E-05	4.056684
synapse part [GO:0044456]	0.000152708	3.786624
neuron projection [GO:0043005]	0.000154116	3.784341
synaptic transmission [GO:0007268]	0.000155252	3.782515
postsynaptic membrane [GO:0045211]	0.000209452	3.707334
calcium ion binding [GO:0005509]	0.00021477	3.700978
neurological system process [GO:0050877]	0.000228675	3.685031
anatomical structure development [GO:0048856]	0.000456689	3.504952
structural constituent of muscle [GO:0008307]	0.000491997	3.485076
contractile fiber part [GO:0044449]	0.0005347	3.462742
G-protein coupled receptor protein signaling pathway [GO:0007186]	0.000668048	3.402367
transmission of nerve impulse [GO:0019226]	0.000807862	3.350087
neuron development [GO:0048666]	0.00083365	3.341373
structural constituent of eye lens [GO:0005212]	0.000852674	3.335104
neurogenesis [GO:0022008]	0.001317112	3.212225
extracellular region part [GO:0044421]	0.001363938	3.202176
neuron differentiation [GO:0030182]	0.001412673	3.192049
myofibril [GO:0030016]	0.001417635	3.191036
contractile fiber [GO:0043292]	0.001417635	3.191036
striated muscle development [GO:0014706]	0.001479103	3.178753
generation of precursor metabolites and energy [GO:0006091]	0.001510299	3.172697
regulation of immune system process [GO:0002682]	0.001571058	3.161227
axon [GO:0030424]	0.001573667	3.160744
nervous system development [GO:0007399]	0.001678658	3.141882
solute:sodium symporter activity [GO:0015370]	0.002016416	3.087804
anion:cation symporter activity [GO:0015296]	0.002100585	3.07563
cell junction [GO:0030054]	0.002188576	3.063372
wound healing [GO:0042060]	0.002241093	3.05627
cell-cell signaling [GO:0007267]	0.002247162	3.055459
extracellular space [GO:0005615]	0.002256174	3.054259
hemostasis [GO:0007599]	0.002276332	3.051589
visual perception [GO:0007601]	0.002358766	3.040894
sensory perception of light stimulus [GO:0050953]	0.002358766	3.040894
generation of neurons [GO:0048699]	0.00237639	3.038652
ribosome biogenesis and assembly [GO:0042254]	0.00258499	3.013211
skeletal muscle development [GO:0007519]	0.002625129	3.008532
organ development [GO:0048513]	0.002690848	3.001011
extracellular region [GO:0005576]	0.002702964	2.999643
channel activity [GO:0015267]	0.002814141	2.987343
passive transmembrane transporter activity [GO:0022803]	0.002814141	2.987343
sarcomere [GO:0030017]	0.002935645	2.974398
integral to plasma membrane [GO:0005887]	0.002967605	2.971074
intrinsic to plasma membrane [GO:0031226]	0.002967605	2.971074
organic acid:sodium symporter activity [GO:0005343]	0.00302371	2.965317
multicellular organismal development [GO:0007275]	0.003145377	2.953161
muscle system process [GO:0003012]	0.003190167	2.948794
pore complex [GO:0046930]	0.003453247	2.924216
calcium channel activity [GO:0005262]	0.003518347	2.918398
intracellular protein transport across a membrane [GO:0065002]	0.00376036	2.897595
axonogenesis [GO:0007409]	0.003794484	2.89476
neuron morphogenesis during differentiation [GO:0048667]	0.003794484	2.89476
neurite morphogenesis [GO:0048812]	0.003794484	2.89476
neurite development [GO:0031175]	0.004333837	2.852782
sensory perception [GO:0007600]	0.004393686	2.84842
regulation of body fluid levels [GO:0050878]	0.0045068	2.840322
transcriptional repressor complex [GO:0017053]	0.004587508	2.834656
blood coagulation [GO:0007596]	0.004982177	2.808184
startle response [GO:0001964]	0.005196913	2.794568
cell surface receptor linked signal transduction [GO:0007166]	0.005270519	2.790018
dendrite [GO:0030425]	0.005272651	2.789887
positive regulation of immune system process [GO:0002684]	0.005282659	2.789273
aromatic amino acid family metabolic process [GO:0009072]	0.005462637	2.778406
behavior [GO:0007610]	0.005522956	2.774836
response to organic substance [GO:0010033]	0.00565844	2.766944
sodium:dicarboxylate symporter activity [GO:0017153]	0.005740566	2.762243
muscle contraction [GO:0006936]	0.006051677	2.744968
coagulation [GO:0050817]	0.00658278	2.717245
regulation of hormone secretion [GO:0046883]	0.00700379	2.696664
wide pore channel activity [GO:0022829]	0.007303502	2.682679
aromatic compound catabolic process [GO:0019439]	0.007317491	2.682039
humoral immune response mediated by circulating immunoglobulin [GO:0002455]	0.007405817	2.678023
activation of plasma proteins during acute inflammatory response [GO:0002541]	0.007405817	2.678023
complement activation [GO:0006956]	0.007405817	2.678023
complement activation, classical pathway [GO:0006958]	0.007405817	2.678023
negative regulation of immune system process [GO:0002683]	0.007424908	2.67716
cellular homeostasis [GO:0019725]	0.007596372	2.669502
homeostatic process [GO:0042592]	0.007649562	2.667158
regulation of adenylate cyclase activity [GO:0045761]	0.008521945	2.630659
secretory granule [GO:0030141]	0.008882204	2.616555
neurotransmitter transport [GO:0006836]	0.009038004	2.610613
voltage-gated calcium channel complex [GO:0005891]	0.00908068	2.609002
cation transmembrane transporter activity [GO:0008324]	0.009305807	2.60061
regulation of G-protein coupled receptor protein signaling pathway [GO:0008277]	0.009644338	2.588327
humoral immune response [GO:0006959]	0.010440409	2.560891
mRNA transport [GO:0051028]	0.010492851	2.55915
cell fate commitment [GO:0045165]	0.010597779	2.555689
vitamin binding [GO:0019842]	0.010806694	2.548888
neurotransmitter binding [GO:0042165]	0.010914299	2.545431
regulation of ion transport [GO:0043269]	0.011155042	2.537804
exopeptidase activity [GO:0008238]	0.011196443	2.536507
cellular morphogenesis during differentiation [GO:0000904]	0.011548574	2.525646
endopeptidase inhibitor activity [GO:0004866]	0.011597706	2.524154
protease inhibitor activity [GO:0030414]	0.011597706	2.524154
circulatory system process [GO:0003013]	0.011764384	2.519134
blood circulation [GO:0008015]	0.011764384	2.519134
cytoskeleton [GO:0005856]	0.012052772	2.510595
regulation of immune response [GO:0050776]	0.012078755	2.509835
energy derivation by oxidation of organic compounds [GO:0015980]	0.012361117	2.501664
calmodulin-dependent protein kinase activity [GO:0004683]	0.012375456	2.501254
regulation of secretion [GO:0051046]	0.012532494	2.496785
sequestering of calcium ion [GO:0051208]	0.012995446	2.483894
sequestering of metal ion [GO:0051238]	0.012995446	2.483894
synapse organization and biogenesis [GO:0050808]	0.014159206	2.453199
regulation of peptide secretion [GO:0002791]	0.015975672	2.409471
rhodopsin-like receptor activity [GO:0001584]	0.016057072	2.407616
voltage-gated calcium channel activity [GO:0005245]	0.016116884	2.406258
anion transmembrane transporter activity [GO:0008509]	0.016282543	2.40252
cyclase activity [GO:0009975]	0.016402602	2.399832
glycolipid metabolic process [GO:0006664]	0.016509349	2.397456
Z disc [GO:0030018]	0.016714477	2.392929
I band [GO:0031674]	0.016714477	2.392929
response to external stimulus [GO:0009605]	0.016848552	2.389996
neuropeptide signaling pathway [GO:0007218]	0.017644433	2.372996
regulation of blood pressure [GO:0008217]	0.017954637	2.366552
vasodilation [GO:0042311]	0.01857027	2.354047
regulation of neurotransmitter levels [GO:0001505]	0.019275829	2.340153
insulin secretion [GO:0030073]	0.019302786	2.339631
regulation of insulin secretion [GO:0050796]	0.019302786	2.339631
response to wounding [GO:0009611]	0.019552844	2.33482
innate immune response [GO:0045087]	0.01973374	2.331372
transmembrane receptor activity [GO:0004888]	0.020032671	2.325735
regulation of biological quality [GO:0065008]	0.02059994	2.315237
developmental process [GO:0032502]	0.020733307	2.312806
porin activity [GO:0015288]	0.020946537	2.308947
regulation of muscle contraction [GO:0006937]	0.021173739	2.304872
digestion [GO:0007586]	0.021176587	2.304821
serine-type endopeptidase inhibitor activity [GO:0004867]	0.021654819	2.296369
cell migration [GO:0016477]	0.02222133	2.286563
regulation of multicellular organismal process [GO:0051239]	0.022519533	2.281489
cAMP-mediated signaling [GO:0019933]	0.022795042	2.276852
membrane-bounded vesicle [GO:0031988]	0.02340705	2.266725
patterning of blood vessels [GO:0001569]	0.023641171	2.262911
energy reserve metabolic process [GO:0006112]	0.025422992	2.234914
second-messenger-mediated signaling [GO:0019932]	0.025439	2.23467
enzyme inhibitor activity [GO:0004857]	0.025515736	2.233504
sequence-specific DNA binding [GO:0043565]	0.026185254	2.223453
neurotransmitter receptor activity [GO:0030594]	0.026205453	2.223153
visual learning [GO:0008542]	0.027123566	2.209735
aromatic compound metabolic process [GO:0006725]	0.027499438	2.204354
positive regulation of immune response [GO:0050778]	0.028111107	2.195732
negative regulation of cell motility [GO:0051271]	0.028267019	2.193561
amine receptor activity [GO:0008227]	0.028834799	2.185738
di-, tri-valent inorganic cation transport [GO:0015674]	0.028862676	2.185357
catecholamine metabolic process [GO:0006584]	0.028870609	2.185249
phenol metabolic process [GO:0018958]	0.028870609	2.185249
dopamine metabolic process [GO:0042417]	0.028870609	2.185249
regulation of cell-cell adhesion [GO:0022407]	0.028879773	2.185124
calcium ion transport [GO:0006816]	0.028893134	2.184942
carbon-sulfur lyase activity [GO:0016846]	0.029094829	2.182199
axon guidance [GO:0007411]	0.029184809	2.180981
amine binding [GO:0043176]	0.029668171	2.174492
response to light stimulus [GO:0009416]	0.029695571	2.174127
negative regulation of response to stimulus [GO:0048585]	0.029900388	2.171407
electron transport chain [GO:0022900]	0.030457572	2.164088
monocarboxylic acid metabolic process [GO:0032787]	0.031045895	2.156484
microtubule organizing center [GO:0005815]	0.031788659	2.147058
non-membrane-bounded organelle [GO:0043228]	0.031901273	2.145645
intracellular non-membrane-bounded organelle [GO:0043232]	0.031901273	2.145645
caveola [GO:0005901]	0.032113828	2.142991
melanosome [GO:0042470]	0.032238063	2.141446
pigment granule [GO:0048770]	0.032238063	2.141446
activation of adenylate cyclase activity [GO:0007190]	0.032868193	2.13369
positive regulation of cyclase activity [GO:0031281]	0.032868193	2.13369
positive regulation of adenylate cyclase activity [GO:0045762]	0.032868193	2.13369
positive regulation of lyase activity [GO:0051349]	0.032868193	2.13369
platelet activation [GO:0030168]	0.033424586	2.126946
heart morphogenesis [GO:0003007]	0.033511686	2.125899
positive regulation of T cell differentiation [GO:0045582]	0.034275001	2.116821
positive regulation of lymphocyte differentiation [GO:0045621]	0.034275001	2.116821
spindle organization and biogenesis [GO:0007051]	0.034893491	2.109592
external side of plasma membrane [GO:0009897]	0.035478834	2.102851
detection of visible light [GO:0009584]	0.035930261	2.097716
detection of light stimulus involved in visual perception [GO:0050908]	0.035930261	2.097716
detection of light stimulus involved in sensory perception [GO:0050962]	0.035930261	2.097716
membrane-enclosed lumen [GO:0031974]	0.036433522	2.092056
organelle lumen [GO:0043233]	0.036433522	2.092056
glycosphingolipid metabolic process [GO:0006687]	0.037709551	2.077998
cell projection [GO:0042995]	0.037824637	2.07675
nuclear pore [GO:0005643]	0.038106246	2.07371
growth cone [GO:0030426]	0.038316005	2.071458
ion channel activity [GO:0005216]	0.038755583	2.066773
epithelial to mesenchymal transition [GO:0001837]	0.0390614	2.063539
delamination [GO:0060232]	0.0390614	2.063539
cell development [GO:0048468]	0.039741874	2.056422
regulation of response to stimulus [GO:0048583]	0.040224365	2.051437
transmembrane transporter activity [GO:0022857]	0.04027441	2.050923
synaptic vesicle [GO:0008021]	0.040432459	2.049303
translational elongation [GO:0006414]	0.040461202	2.049009
synaptogenesis [GO:0007416]	0.040521027	2.048398
presynaptic membrane [GO:0042734]	0.040607635	2.047514
electron transporter activity [GO:0005489]	0.041122953	2.042288
learning [GO:0007612]	0.041596731	2.037532
substrate specific channel activity [GO:0022838]	0.041677295	2.036728
rRNA processing [GO:0006364]	0.041772196	2.035783
rRNA metabolic process [GO:0016072]	0.041772196	2.035783
positive regulation of response to stimulus [GO:0048584]	0.042343835	2.030125
heparin binding [GO:0008201]	0.042505908	2.028533
regulation of lipid metabolic process [GO:0019216]	0.042665367	2.026971
phosphatase regulator activity [GO:0019208]	0.042845985	2.025208
cytoplasmic membrane-bounded vesicle [GO:0016023]	0.043287132	2.020929
cytokine binding [GO:0019955]	0.043421916	2.019629
aerobic respiration [GO:0009060]	0.043740428	2.01657
cell activation [GO:0001775]	0.043805406	2.015948
carboxylesterase activity [GO:0004091]	0.044015384	2.013944
solute:cation symporter activity [GO:0015294]	0.044040342	2.013707
locomotory behavior [GO:0007626]	0.044263198	2.01159
receptor activity [GO:0004872]	0.044967674	2.004957
regulation of localization [GO:0032879]	0.045249839	2.002325
regulation of transport [GO:0051049]	0.045249839	2.002325
detection of light stimulus [GO:0009583]	0.046212779	1.993445
ion transmembrane transporter activity [GO:0015075]	0.046246786	1.993134
embryonic organ development [GO:0048568]	0.046357503	1.992124
cell redox homeostasis [GO:0045454]	0.046977129	1.986506
cyclic nucleotide biosynthetic process [GO:0009190]	0.047193188	1.984562
intermediate filament [GO:0005882]	0.0473649	1.983023
intermediate filament cytoskeleton [GO:0045111]	0.0473649	1.983023
G-protein coupled receptor activity [GO:0004930]	0.047469888	1.982084
regulation of vasodilation [GO:0042312]	0.048428736	1.973587
immunoglobulin mediated immune response [GO:0016064]	0.048627569	1.971843
B cell mediated immunity [GO:0019724]	0.048627569	1.971843
pattern binding [GO:0001871]	0.049061113	1.96806
glycosaminoglycan binding [GO:0005539]	0.049061113	1.96806
polysaccharide binding [GO:0030247]	0.049061113	1.96806
cellular lipid catabolic process [GO:0044242]	0.049198123	1.966871
glycerol ether metabolic process [GO:0006662]	0.049699228	1.962544
phosphoinositide-mediated signaling [GO:0048015]	0.049940758	1.960471
cyclic-nucleotide-mediated signaling [GO:0019935]	0.051094119	1.950688
receptor signaling protein activity [GO:0005057]	0.051757909	1.945142
chromosomal part [GO:0044427]	0.052237644	1.94117
lipid metabolic process [GO:0006629]	0.05229111	1.940729
cellular respiration [GO:0045333]	0.052573212	1.93841
chromosome, pericentric region [GO:0000775]	0.052628614	1.937956
oligosaccharyl transferase activity [GO:0004576]	0.053213864	1.933181
dolichyl-diphosphooligosaccharide-protein glycotransferase activity [GO:0004579]	0.053213864	1.933181
oligosaccharyl transferase complex [GO:0008250]	0.053213864	1.933181
peptidyl-asparagine modification [GO:0018196]	0.053213864	1.933181
protein amino acid N-linked glycosylation via asparagine [GO:0018279]	0.053213864	1.933181
protein serine/threonine kinase activity [GO:0004674]	0.053260636	1.932802
dystrophin-associated glycoprotein complex [GO:0016010]	0.053731964	1.928991
fatty acid beta-oxidation [GO:0006635]	0.054254269	1.924801
neurotransmitter metabolic process [GO:0042133]	0.05445372	1.92321
heart process [GO:0003015]	0.055310846	1.916426
heart contraction [GO:0060047]	0.055310846	1.916426
mismatch repair complex binding [GO:0032404]	0.058030232	1.895469
mesenchymal cell development [GO:0014031]	0.058973106	1.888394
mesenchymal cell differentiation [GO:0048762]	0.058973106	1.888394
signal transducer activity [GO:0004871]	0.059674238	1.883193
molecular transducer activity [GO:0060089]	0.059674238	1.883193
peptide metabolic process [GO:0006518]	0.06047881	1.877287
regulation of cyclase activity [GO:0031279]	0.060730393	1.875453
regulation of lyase activity [GO:0051339]	0.060730393	1.875453
cell communication [GO:0007154]	0.060788023	1.875034
exonuclease activity, active with either ribo- or deoxyribonucleic acids and producing 5'-phosphomonoesters [GO:0016796]	0.061292615	1.871379
centrosome [GO:0005813]	0.062042446	1.865992
phototransduction [GO:0007602]	0.062304576	1.864122
phosphorus metabolic process [GO:0006793]	0.063025283	1.859013
phosphate metabolic process [GO:0006796]	0.063025283	1.859013
phosphorus-oxygen lyase activity [GO:0016849]	0.063203441	1.857758
lipid homeostasis [GO:0055088]	0.063624293	1.854803
cotranslational protein targeting to membrane [GO:0006613]	0.063913894	1.85278
gliogenesis [GO:0042063]	0.064917511	1.845826
cyclic nucleotide metabolic process [GO:0009187]	0.06554942	1.841492
acetyltransferase activity [GO:0016407]	0.065860875	1.839369
metal ion transport [GO:0030001]	0.06610004	1.837745
sensory perception of chemical stimulus [GO:0007606]	0.0663269	1.836208
sensory perception of smell [GO:0007608]	0.0663269	1.836208
G-protein coupled photoreceptor activity [GO:0008020]	0.066459756	1.83531
spindle pole [GO:0000922]	0.066552522	1.834684
negative regulation of cell-cell adhesion [GO:0022408]	0.06662418	1.834201
phosphatidylinositol phosphate kinase activity [GO:0016307]	0.067980828	1.825134
activation of immune response [GO:0002253]	0.06851929	1.821576
regulation of neurological system process [GO:0031644]	0.068651517	1.820706
regulation of synaptic transmission [GO:0050804]	0.068651517	1.820706
regulation of transmission of nerve impulse [GO:0051969]	0.068651517	1.820706
G-protein signaling, coupled to cAMP nucleotide second messenger [GO:0007188]	0.069070863	1.817956
dicarboxylic acid transmembrane transporter activity [GO:0005310]	0.069266868	1.816675
dicarboxylic acid transport [GO:0006835]	0.069266868	1.816675
identical protein binding [GO:0042802]	0.070558521	1.808308
actin filament organization [GO:0007015]	0.070739986	1.807143
mitochondrial respiratory chain [GO:0005746]	0.07145647	1.802566
hydrolase activity [GO:0016787]	0.071990041	1.799181
peptide hormone secretion [GO:0030072]	0.072069195	1.798681
exoribonuclease activity [GO:0004532]	0.072484218	1.796065
exoribonuclease activity, producing 5'-phosphomonoesters [GO:0016896]	0.072484218	1.796065
cytokine and chemokine mediated signaling pathway [GO:0019221]	0.072978705	1.792964
glycogen metabolic process [GO:0005977]	0.074103513	1.785974
glucan metabolic process [GO:0006073]	0.074103513	1.785974
nucleic acid transport [GO:0050657]	0.074163919	1.785601
RNA transport [GO:0050658]	0.074163919	1.785601
establishment of RNA localization [GO:0051236]	0.074163919	1.785601
skeletal muscle fiber development [GO:0048741]	0.074235663	1.785158
muscle fiber development [GO:0048747]	0.074235663	1.785158
lipid catabolic process [GO:0016042]	0.074519719	1.783409
carboxypeptidase activity [GO:0004180]	0.074585526	1.783005
neurotransmitter uptake [GO:0001504]	0.074792404	1.781735
oxidative phosphorylation [GO:0006119]	0.076592965	1.770806
nucleolar part [GO:0044452]	0.077049853	1.768066
RNA localization [GO:0006403]	0.07734239	1.766319
generation of a signal involved in cell-cell signaling [GO:0003001]	0.077879968	1.763122
lipase activity [GO:0016298]	0.078251756	1.760921
nucleotide biosynthetic process [GO:0009165]	0.078624287	1.758725
regulation of synaptic plasticity [GO:0048167]	0.079807296	1.751805
carbohydrate binding [GO:0030246]	0.080369553	1.748546
protein phosphatase regulator activity [GO:0019888]	0.080387011	1.748445
striated muscle contraction [GO:0006941]	0.081210109	1.743707
secondary metabolic process [GO:0019748]	0.081385053	1.742706
cytokinesis [GO:0000910]	0.081479452	1.742166
barbed-end actin filament capping [GO:0051016]	0.081783214	1.740432
actin filament capping [GO:0051693]	0.081783214	1.740432
DNA-dependent ATPase activity [GO:0008094]	0.082442888	1.736684
regulation of S phase [GO:0033261]	0.083835305	1.728854
cellular metal ion homeostasis [GO:0006875]	0.084263759	1.726465
metal ion homeostasis [GO:0055065]	0.084263759	1.726465
cellular carbohydrate metabolic process [GO:0044262]	0.085522255	1.719506
negative regulation of cell migration [GO:0030336]	0.085868117	1.717608
pigmentation during development [GO:0048066]	0.086621544	1.713495
lymphocyte mediated immunity [GO:0002449]	0.087259581	1.710034
structural constituent of cytoskeleton [GO:0005200]	0.088013681	1.70597
carboxylic acid binding [GO:0031406]	0.088061524	1.705713
protein phosphatase inhibitor activity [GO:0004864]	0.088171156	1.705125
peptidase activity [GO:0008233]	0.088358793	1.704119
cell fraction [GO:0000267]	0.088723038	1.702172
fat cell differentiation [GO:0045444]	0.088737103	1.702097
dendrite development [GO:0016358]	0.08913291	1.699989
membrane lipid catabolic process [GO:0046466]	0.089372189	1.698719
phosphorylation [GO:0016310]	0.089841287	1.696236
regulation of neuron differentiation [GO:0045664]	0.089850239	1.696188
cellular calcium ion homeostasis [GO:0006874]	0.090143629	1.694641
calcium ion homeostasis [GO:0055074]	0.090143629	1.694641
detection of external stimulus [GO:0009581]	0.090515503	1.692685
regulation of T cell differentiation [GO:0045580]	0.090520737	1.692657
regulation of lymphocyte differentiation [GO:0045619]	0.090520737	1.692657
glycerolipid metabolic process [GO:0046486]	0.09132996	1.688424
chloride ion binding [GO:0031404]	0.091494111	1.687568
anion binding [GO:0043168]	0.091494111	1.687568
carbohydrate homeostasis [GO:0033500]	0.092003487	1.684923
glucose homeostasis [GO:0042593]	0.092003487	1.684923
sodium ion transport [GO:0006814]	0.092422407	1.682756
chemical homeostasis [GO:0048878]	0.092749652	1.681068
mitotic metaphase/anaphase transition [GO:0007091]	0.09284612	1.680572
regulation of mitotic metaphase/anaphase transition [GO:0030071]	0.09284612	1.680572
transporter activity [GO:0005215]	0.092957602	1.679999
regulation of cytokine biosynthetic process [GO:0042035]	0.093379393	1.677835
cytokine biosynthetic process [GO:0042089]	0.093379393	1.677835
cytokine metabolic process [GO:0042107]	0.093379393	1.677835
eye development [GO:0001654]	0.093486067	1.677289
inositol or phosphatidylinositol phosphatase activity [GO:0004437]	0.093512079	1.677155
positive regulation of cell migration [GO:0030335]	0.093633441	1.676535
nucleotide-sugar metabolic process [GO:0009225]	0.093769669	1.675839
protein kinase activity [GO:0004672]	0.094465249	1.6723
replication fork [GO:0005657]	0.095222921	1.668468
central nervous system neuron development [GO:0021954]	0.095613922	1.6665
cytoplasmic membrane-bounded vesicle lumen [GO:0060205]	0.095861515	1.665257
ribonucleoprotein complex biogenesis and assembly [GO:0022613]	0.096121042	1.663957
protein phosphatase type 2A regulator activity [GO:0008601]	0.096296972	1.663077
positive regulation of multicellular organismal process [GO:0051240]	0.096932257	1.659912
phospholipase activity [GO:0004620]	0.096968154	1.659733
intramolecular oxidoreductase activity [GO:0016860]	0.09704083	1.659372
glycosylceramide metabolic process [GO:0006677]	0.097958591	1.654832
blood vessel morphogenesis [GO:0048514]	0.098031114	1.654475
calmodulin binding [GO:0005516]	0.098329872	1.653005
basal lamina [GO:0005605]	0.099027869	1.649585
membrane fraction [GO:0005624]	0.099226424	1.648616
protein amino acid phosphorylation [GO:0006468]	0.101512995	1.637562
nucleobase, nucleoside, nucleotide and nucleic acid transport [GO:0015931]	0.10157875	1.637248
lytic vacuole [GO:0000323]	0.101752063	1.636418
lysosome [GO:0005764]	0.101752063	1.636418
locomotion [GO:0040011]	0.101781978	1.636275
regulation of cell activation [GO:0050865]	0.101895868	1.635731
leukocyte migration [GO:0050900]	0.103998526	1.62577
mitotic sister chromatid segregation [GO:0000070]	0.104032668	1.62561
maintenance of location [GO:0051235]	0.104290616	1.624399
carbohydrate metabolic process [GO:0005975]	0.105176098	1.620262
mononuclear cell proliferation [GO:0032943]	0.106065916	1.616131
lymphocyte proliferation [GO:0046651]	0.106065916	1.616131
growth factor activity [GO:0008083]	0.106221349	1.615413
microtubule organizing center organization and biogenesis [GO:0031023]	0.106239659	1.615328
centrosome organization and biogenesis [GO:0051297]	0.106239659	1.615328
drug binding [GO:0008144]	0.106499861	1.614127
feeding behavior [GO:0007631]	0.107170959	1.61104
positive regulation of cell differentiation [GO:0045597]	0.107287041	1.610508
cation transport [GO:0006812]	0.108092199	1.606828
vesicle [GO:0031982]	0.108430272	1.605289
AMP-activated protein kinase activity [GO:0004679]	0.108592987	1.604549
sphingolipid biosynthetic process [GO:0030148]	0.1088569	1.603352
adaptive immune response [GO:0002250]	0.109661291	1.599717
adaptive immune response based on somatic recombination of immune receptors built from immunoglobulin superfamily domains [GO:0002460]	0.109661291	1.599717
organic acid catabolic process [GO:0016054]	0.110980032	1.593804
carboxylic acid catabolic process [GO:0046395]	0.110980032	1.593804
SH3 domain binding [GO:0017124]	0.110999515	1.593717
RNA helicase activity [GO:0003724]	0.111818687	1.590072
hydrolase activity, acting on carbon-nitrogen (but not peptide) bonds [GO:0016810]	0.112336188	1.58778
metalloexopeptidase activity [GO:0008235]	0.114214024	1.579532
regulation of heart contraction [GO:0008016]	0.115052766	1.575883
phosphatase binding [GO:0019902]	0.115805399	1.572626
somitogenesis [GO:0001756]	0.115837348	1.572488
detection of stimulus involved in sensory perception [GO:0050906]	0.117892925	1.563679
site of polarized growth [GO:0030427]	0.118088031	1.562849
heterotrimeric G-protein complex [GO:0005834]	0.118998332	1.558992
immune response [GO:0006955]	0.121207364	1.549726
kinetochore [GO:0000776]	0.121426775	1.548813
positive regulation of alpha-beta T cell activation [GO:0046635]	0.121482643	1.54858
positive regulation of alpha-beta T cell differentiation [GO:0046638]	0.121482643	1.54858
UDP-glycosyltransferase activity [GO:0008194]	0.121768431	1.547393
vesicular fraction [GO:0042598]	0.121951504	1.546634
positive regulation of cytokine biosynthetic process [GO:0042108]	0.122109111	1.545981
platelet alpha granule lumen [GO:0031093]	0.12467344	1.53545
monovalent inorganic cation transport [GO:0015672]	0.125171956	1.533422
oxidoreductase activity, acting on the CH-OH group of donors, NAD or NADP as acceptor [GO:0016616]	0.125483141	1.532159
positive regulation of T cell activation [GO:0050870]	0.126349679	1.528656
cell surface [GO:0009986]	0.127312053	1.524788
leukocyte mediated immunity [GO:0002443]	0.127377051	1.524527
gated channel activity [GO:0022836]	0.127608627	1.5236
response to drug [GO:0042493]	0.129058665	1.517824
protein dimerization activity [GO:0046983]	0.129205374	1.517243
cytoskeletal part [GO:0044430]	0.129545457	1.515897
negative regulation of biological process [GO:0048519]	0.129850917	1.51469
regulation of cell differentiation [GO:0045595]	0.13079158	1.510988
regulation of leukocyte activation [GO:0002694]	0.130884852	1.510622
regulation of T cell activation [GO:0050863]	0.130884852	1.510622
regulation of lymphocyte activation [GO:0051249]	0.130884852	1.510622
neuromuscular process [GO:0050905]	0.131029833	1.510053
organ morphogenesis [GO:0009887]	0.131164692	1.509525
serine-type peptidase activity [GO:0008236]	0.131872328	1.506759
serine hydrolase activity [GO:0017171]	0.131872328	1.506759
regulation of cell migration [GO:0030334]	0.132312718	1.505044
cell differentiation [GO:0030154]	0.13364678	1.499875
cellular developmental process [GO:0048869]	0.13364678	1.499875
cell fate determination [GO:0001709]	0.133817008	1.499218
G-protein signaling, coupled to cyclic nucleotide second messenger [GO:0007187]	0.134251021	1.497547
negative regulation of response to external stimulus [GO:0032102]	0.136923922	1.487344
peripheral nervous system development [GO:0007422]	0.137113849	1.486625
regulation of cell motility [GO:0051270]	0.138851211	1.480083
hormone secretion [GO:0046879]	0.139146528	1.478977
cytoplasmic vesicle [GO:0031410]	0.139189946	1.478814
learning and/or memory [GO:0007611]	0.139566603	1.477407
adult behavior [GO:0030534]	0.141261384	1.47111
condensed chromosome kinetochore [GO:0000777]	0.142229392	1.467539
condensed chromosome, pericentric region [GO:0000779]	0.142229392	1.467539
Golgi lumen [GO:0005796]	0.142737095	1.465674
nuclear membrane [GO:0031965]	0.143546036	1.462713
protein tyrosine kinase activity [GO:0004713]	0.144320979	1.459888
phosphatidylinositol metabolic process [GO:0046488]	0.144512505	1.459191
ligand-gated ion channel activity [GO:0015276]	0.144614081	1.458822
ligand-gated channel activity [GO:0022834]	0.144614081	1.458822
cell-matrix adhesion [GO:0007160]	0.145712254	1.454845
macromolecular complex disassembly [GO:0032984]	0.14620366	1.453072
microsome [GO:0005792]	0.14807149	1.446377
immune system process [GO:0002376]	0.148104995	1.446257
cation channel activity [GO:0005261]	0.149701771	1.440586
polysaccharide metabolic process [GO:0005976]	0.149822157	1.44016
cellular polysaccharide metabolic process [GO:0044264]	0.149822157	1.44016
fatty acid metabolic process [GO:0006631]	0.149909926	1.43985
anatomical structure morphogenesis [GO:0009653]	0.150422235	1.438042
positive regulation of macromolecule biosynthetic process [GO:0010557]	0.150832958	1.436596
regulation of membrane potential [GO:0042391]	0.151033019	1.435892
vacuole [GO:0005773]	0.151062708	1.435788
negative regulation of cell activation [GO:0050866]	0.151497935	1.434261
smooth muscle contraction [GO:0006939]	0.151998956	1.432506
oxidoreductase activity, acting on CH-OH group of donors [GO:0016614]	0.15202074	1.43243
amino sugar metabolic process [GO:0006040]	0.152786475	1.429758
glucosamine metabolic process [GO:0006041]	0.152786475	1.429758
N-acetylglucosamine metabolic process [GO:0006044]	0.152786475	1.429758
purine nucleoside monophosphate metabolic process [GO:0009126]	0.152897553	1.429371
purine nucleoside monophosphate biosynthetic process [GO:0009127]	0.152897553	1.429371
purine ribonucleoside monophosphate metabolic process [GO:0009167]	0.152897553	1.429371
purine ribonucleoside monophosphate biosynthetic process [GO:0009168]	0.152897553	1.429371
sister chromatid segregation [GO:0000819]	0.153618308	1.426867
lymphocyte activation [GO:0046649]	0.154706411	1.423103
neuromuscular junction development [GO:0007528]	0.156153983	1.418126
acute inflammatory response [GO:0002526]	0.15646555	1.417059
anion channel activity [GO:0005253]	0.157041594	1.415092
alkali metal ion binding [GO:0031420]	0.159849963	1.405576
positive regulation of cell motility [GO:0051272]	0.160111605	1.404696
photoreceptor cell maintenance [GO:0045494]	0.161082509	1.40144
receptor binding [GO:0005102]	0.16153087	1.399941
protein complex binding [GO:0032403]	0.161657023	1.39952
sodium ion binding [GO:0031402]	0.162513518	1.396668
cell proliferation [GO:0008283]	0.162734139	1.395935
steroid hormone receptor activity [GO:0003707]	0.16284229	1.395576
protein disulfide isomerase activity [GO:0003756]	0.16390841	1.392046
intramolecular oxidoreductase activity, interconverting keto- and enol-groups [GO:0016862]	0.16390841	1.392046
intramolecular oxidoreductase activity, transposing S-S bonds [GO:0016864]	0.16390841	1.392046
peptide secretion [GO:0002790]	0.164481486	1.390156
adult walking behavior [GO:0007628]	0.165705626	1.386135
substrate-specific transmembrane transporter activity [GO:0022891]	0.165890997	1.385528
transferase activity, transferring acyl groups [GO:0016746]	0.166556071	1.383355
axon extension [GO:0048675]	0.166702285	1.382878
fatty acid catabolic process [GO:0009062]	0.167480103	1.380346
DNA packaging [GO:0006323]	0.167571415	1.380049
phosphoprotein binding [GO:0051219]	0.1704684	1.3707
protein domain specific binding [GO:0019904]	0.171010001	1.368966
protein phosphatase binding [GO:0019903]	0.171092832	1.368701
protein polymerization [GO:0051258]	0.171253117	1.368188
cofactor catabolic process [GO:0051187]	0.171473337	1.367485
positive regulation of transport [GO:0051050]	0.171678597	1.36683
vasculature development [GO:0001944]	0.172140365	1.365359
metallopeptidase activity [GO:0008237]	0.17308768	1.362349
cell-substrate adhesion [GO:0031589]	0.173821399	1.360027
protein serine/threonine phosphatase complex [GO:0008287]	0.173892996	1.359801
protein tetramerization [GO:0051262]	0.173917993	1.359722
ribosome assembly [GO:0042255]	0.174677222	1.357327
response to radiation [GO:0009314]	0.175348341	1.355217
organic acid metabolic process [GO:0006082]	0.177818286	1.347503
carboxylic acid metabolic process [GO:0019752]	0.177818286	1.347503
response to stimulus [GO:0050896]	0.178012488	1.3469
photoreceptor activity [GO:0009881]	0.179436474	1.342492
L-ascorbic acid binding [GO:0031418]	0.180430512	1.339431
central nervous system neuron differentiation [GO:0021953]	0.181025393	1.337605
sphingolipid metabolic process [GO:0006665]	0.182145839	1.334177
behavioral interaction between organisms [GO:0051705]	0.182209784	1.333982
cellular lipid metabolic process [GO:0044255]	0.182880925	1.331937
heart looping [GO:0001947]	0.18319266	1.330989
regulation of tube size [GO:0035150]	0.18477649	1.326191
regulation of blood vessel size [GO:0050880]	0.18477649	1.326191
cAMP metabolic process [GO:0046058]	0.185094775	1.32523
NAD binding [GO:0051287]	0.185817174	1.323055
receptor metabolic process [GO:0043112]	0.186394748	1.32132
ATP-dependent RNA helicase activity [GO:0004004]	0.186399333	1.321306
RNA-dependent ATPase activity [GO:0008186]	0.186399333	1.321306
disulfide oxidoreductase activity [GO:0015036]	0.186520933	1.320941
nuclear membrane part [GO:0044453]	0.188268601	1.315718
phospholipid catabolic process [GO:0009395]	0.190385593	1.309439
signal recognition particle, endoplasmic reticulum targeting [GO:0005786]	0.190707821	1.308488
signal recognition particle [GO:0048500]	0.190707821	1.308488
glycogen biosynthetic process [GO:0005978]	0.191400837	1.306446
glucan biosynthetic process [GO:0009250]	0.191400837	1.306446
ribonucleoside metabolic process [GO:0009119]	0.192215896	1.304052
activation of MAPK activity [GO:0000187]	0.192413273	1.303473
regulation of cell adhesion [GO:0030155]	0.192650616	1.302778
positive regulation of MAP kinase activity [GO:0043406]	0.194602025	1.297085
elevation of cytosolic calcium ion concentration [GO:0007204]	0.194679915	1.296858
cytosolic calcium ion homeostasis [GO:0051480]	0.194679915	1.296858
cellular ion homeostasis [GO:0006873]	0.196348684	1.292024
di-, tri-valent inorganic cation homeostasis [GO:0055066]	0.196504032	1.291576
adult locomotory behavior [GO:0008344]	0.197059061	1.289976
regulation of organelle organization and biogenesis [GO:0033043]	0.19808315	1.287032
regulation of epithelial cell proliferation [GO:0050678]	0.198129762	1.286898
structural molecule activity [GO:0005198]	0.198484749	1.285881
growth factor binding [GO:0019838]	0.199303177	1.283539
heart development [GO:0007507]	0.199390334	1.28329
negative regulation of leukocyte activation [GO:0002695]	0.199943277	1.281713
multicellular organismal metabolic process [GO:0044236]	0.199943277	1.281713
negative regulation of T cell activation [GO:0050868]	0.199943277	1.281713
negative regulation of lymphocyte activation [GO:0051250]	0.199943277	1.281713
acetylglucosaminyltransferase activity [GO:0008375]	0.201208401	1.278116
helicase activity [GO:0004386]	0.20146988	1.277375
acyltransferase activity [GO:0008415]	0.202528649	1.27438
transferase activity, transferring groups other than amino-acyl groups [GO:0016747]	0.202528649	1.27438
nuclear lumen [GO:0031981]	0.202742574	1.273777
DNA replication initiation [GO:0006270]	0.203242156	1.272369
insulin-like growth factor binding [GO:0005520]	0.203537056	1.271539
myeloid leukocyte differentiation [GO:0002573]	0.204163449	1.269779
2 iron, 2 sulfur cluster binding [GO:0051537]	0.2045358	1.268734
purine nucleotide biosynthetic process [GO:0006164]	0.206560907	1.263079
JAK-STAT cascade [GO:0007259]	0.208175283	1.258599
central nervous system development [GO:0007417]	0.208959618	1.256431
detection of abiotic stimulus [GO:0009582]	0.209205074	1.255754
retinoid binding [GO:0005501]	0.209273652	1.255565
isoprenoid binding [GO:0019840]	0.209273652	1.255565
positive regulation of biosynthetic process [GO:0009891]	0.210159043	1.253128
glial cell differentiation [GO:0010001]	0.210439194	1.252359
amino acid binding [GO:0016597]	0.210797693	1.251375
positive regulation of leukocyte activation [GO:0002696]	0.212996157	1.245369
positive regulation of cell activation [GO:0050867]	0.212996157	1.245369
positive regulation of lymphocyte activation [GO:0051251]	0.212996157	1.245369
carbon-nitrogen lyase activity [GO:0016840]	0.213021731	1.245299
synaptosome [GO:0019717]	0.213047162	1.24523
inorganic cation transmembrane transporter activity [GO:0022890]	0.213163298	1.244914
actin filament bundle formation [GO:0051017]	0.214532322	1.241199
extracellular structure organization and biogenesis [GO:0043062]	0.214828121	1.240398
aminopeptidase activity [GO:0004177]	0.216464972	1.235983
negative regulation of cell adhesion [GO:0007162]	0.217004192	1.234533
cell-cell adherens junction [GO:0005913]	0.21878327	1.22977
double-strand break repair via homologous recombination [GO:0000724]	0.218986794	1.229227
recombinational repair [GO:0000725]	0.218986794	1.229227
protein binding, bridging [GO:0030674]	0.220247034	1.225872
tyrosine phosphorylation of STAT protein [GO:0007260]	0.221012831	1.223839
S phase [GO:0051320]	0.221310025	1.223052
integrin-mediated signaling pathway [GO:0007229]	0.221409711	1.222788
epithelial cell proliferation [GO:0050673]	0.222431855	1.220087
mitochondrial matrix [GO:0005759]	0.224978133	1.213397
mitochondrial lumen [GO:0031980]	0.224978133	1.213397
organic acid biosynthetic process [GO:0016053]	0.22503096	1.213259
carboxylic acid biosynthetic process [GO:0046394]	0.22503096	1.213259
microtubule organizing center part [GO:0044450]	0.225610284	1.211744
cellular biosynthetic process [GO:0044249]	0.225935996	1.210894
microtubule cytoskeleton organization and biogenesis [GO:0000226]	0.226515399	1.209384
phosphatase inhibitor activity [GO:0019212]	0.226652138	1.209028
positive regulation of gene-specific transcription [GO:0043193]	0.226652138	1.209028
fatty acid binding [GO:0005504]	0.228571108	1.204048
phospholipase C activity [GO:0004629]	0.229041531	1.202832
small ribosomal subunit [GO:0015935]	0.229447181	1.201784
negative regulation of cellular process [GO:0048523]	0.229456847	1.201759
G-protein signaling, adenylate cyclase activating pathway [GO:0007189]	0.229483217	1.201691
ion transport [GO:0006811]	0.229998406	1.200363
intercalated disc [GO:0014704]	0.23189248	1.195498
cell motility [GO:0006928]	0.232064713	1.195057
localization of cell [GO:0051674]	0.232064713	1.195057
copper ion binding [GO:0005507]	0.232591594	1.19371
myeloid leukocyte activation [GO:0002274]	0.233007855	1.192646
embryonic skeletal development [GO:0048706]	0.233149471	1.192285
transferase activity, transferring nitrogenous groups [GO:0016769]	0.23404097	1.190014
acetyl-CoA metabolic process [GO:0006084]	0.234374092	1.189167
regulation of cyclin-dependent protein kinase activity [GO:0000079]	0.234863041	1.187925
respiratory electron transport chain [GO:0022904]	0.234969825	1.187654
monovalent inorganic cation transmembrane transporter activity [GO:0015077]	0.235191256	1.187092
angiogenesis [GO:0001525]	0.236645829	1.183412
purine ribonucleotide biosynthetic process [GO:0009152]	0.236845365	1.182909
cofactor binding [GO:0048037]	0.237080844	1.182315
ion homeostasis [GO:0050801]	0.237487567	1.18129
histone acetyltransferase complex [GO:0000123]	0.237799754	1.180504
pigment metabolic process [GO:0042440]	0.239552654	1.176106
lipid kinase activity [GO:0001727]	0.240512633	1.173706
leukocyte activation [GO:0045321]	0.240767853	1.17307
muscle cell differentiation [GO:0042692]	0.241567773	1.171077
embryonic pattern specification [GO:0009880]	0.242263224	1.169349
regulation of actin filament-based process [GO:0032970]	0.242268872	1.169335
blood vessel development [GO:0001568]	0.243250342	1.166901
membrane lipid metabolic process [GO:0006643]	0.243510327	1.166258
deaminase activity [GO:0019239]	0.243902959	1.165287
icosanoid metabolic process [GO:0006690]	0.24406871	1.164877
icosanoid biosynthetic process [GO:0046456]	0.24406871	1.164877
mismatched DNA binding [GO:0030983]	0.245160943	1.162183
carbohydrate transport [GO:0008643]	0.24531448	1.161805
regulation of mononuclear cell proliferation [GO:0032944]	0.246988944	1.157694
regulation of lymphocyte proliferation [GO:0050670]	0.246988944	1.157694
T cell activation [GO:0042110]	0.247299452	1.156934
PDZ domain binding [GO:0030165]	0.248770239	1.153342
glutamate metabolic process [GO:0006536]	0.24882647	1.153204
negative regulation of neurogenesis [GO:0050768]	0.250869674	1.14824
protein phosphatase type 2A complex [GO:0000159]	0.251256281	1.147303
collagen metabolic process [GO:0032963]	0.25303056	1.143019
nuclear envelope [GO:0005635]	0.253391063	1.142151
peptide biosynthetic process [GO:0043043]	0.253524252	1.141831
cell adhesion [GO:0007155]	0.253760621	1.141263
biological adhesion [GO:0022610]	0.253760621	1.141263
polysaccharide biosynthetic process [GO:0000271]	0.255509937	1.137068
cellular polysaccharide biosynthetic process [GO:0033692]	0.255509937	1.137068
neuron apoptosis [GO:0051402]	0.256274692	1.13524
cAMP biosynthetic process [GO:0006171]	0.256380815	1.134987
myoblast development [GO:0048627]	0.256564043	1.13455
myoblast maturation [GO:0048628]	0.256564043	1.13455
cellular chemical homeostasis [GO:0055082]	0.257499836	1.13232
ligand-dependent nuclear receptor activity [GO:0004879]	0.258421796	1.130129
camera-type eye development [GO:0043010]	0.258567632	1.129783
fibroblast growth factor receptor signaling pathway [GO:0008543]	0.259761753	1.126954
CoA-ligase activity [GO:0016405]	0.260305722	1.125669
ligase activity, forming carbon-sulfur bonds [GO:0016877]	0.260305722	1.125669
acid-thiol ligase activity [GO:0016878]	0.260305722	1.125669
cytoskeletal protein binding [GO:0008092]	0.261349144	1.123208
negative regulation of DNA metabolic process [GO:0051053]	0.261405916	1.123074
alpha-beta T cell activation [GO:0046631]	0.261691261	1.122403
alpha-beta T cell differentiation [GO:0046632]	0.261691261	1.122403
regulation of alpha-beta T cell activation [GO:0046634]	0.261691261	1.122403
regulation of alpha-beta T cell differentiation [GO:0046637]	0.261691261	1.122403
phosphotransferase activity, alcohol group as acceptor [GO:0016773]	0.262371202	1.120804
neutral lipid metabolic process [GO:0006638]	0.26272138	1.119982
acylglycerol metabolic process [GO:0006639]	0.26272138	1.119982
triacylglycerol metabolic process [GO:0006641]	0.26272138	1.119982
regulation of nucleotide metabolic process [GO:0006140]	0.262848947	1.119683
regulation of cyclic nucleotide metabolic process [GO:0030799]	0.262848947	1.119683
regulation of cAMP metabolic process [GO:0030814]	0.262848947	1.119683
NADH dehydrogenase activity [GO:0003954]	0.263563891	1.118007
NADH dehydrogenase (ubiquinone) activity [GO:0008137]	0.263563891	1.118007
NADH dehydrogenase (quinone) activity [GO:0050136]	0.263563891	1.118007
positive regulation of nucleobase, nucleoside, nucleotide and nucleic acid metabolic process [GO:0045935]	0.26471147	1.115324
sphingolipid catabolic process [GO:0030149]	0.265482619	1.113526
electron carrier activity [GO:0009055]	0.267225726	1.109474
soluble fraction [GO:0005625]	0.26853702	1.106438
ribosomal subunit [GO:0033279]	0.26853717	1.106438
regulation of cytoskeleton organization and biogenesis [GO:0051493]	0.269068037	1.105211
primary metabolic process [GO:0044238]	0.269096357	1.105146
basement membrane [GO:0005604]	0.269786605	1.103554
signal transduction [GO:0007165]	0.269933785	1.103215
nerve-nerve synaptic transmission [GO:0007270]	0.270089256	1.102857
transcription activator activity [GO:0016563]	0.270104286	1.102822
symporter activity [GO:0015293]	0.271357445	1.099942
anti-apoptosis [GO:0006916]	0.271822812	1.098874
intracellular [GO:0005622]	0.271885512	1.098731
negative regulation of multicellular organismal process [GO:0051241]	0.273004778	1.096169
cell cycle checkpoint [GO:0000075]	0.274172461	1.093504
clathrin-coated vesicle [GO:0030136]	0.274898688	1.091851
heat shock protein binding [GO:0031072]	0.275286178	1.09097
platelet alpha granule [GO:0031091]	0.276506806	1.0882
positive regulation of growth [GO:0045927]	0.278076648	1.08465
visual behavior [GO:0007632]	0.278280366	1.08419
cholesterol homeostasis [GO:0042632]	0.279039647	1.082479
sterol homeostasis [GO:0055092]	0.279039647	1.082479
protein homodimerization activity [GO:0042803]	0.28099594	1.078085
spindle microtubule [GO:0005876]	0.283274724	1.072992
steroid binding [GO:0005496]	0.285676839	1.067654
nucleocytoplasmic transporter activity [GO:0005487]	0.286157397	1.066589
regulation of axon extension [GO:0030516]	0.286223339	1.066443
amine transmembrane transporter activity [GO:0005275]	0.286926742	1.064888
amino acid transmembrane transporter activity [GO:0015171]	0.286926742	1.064888
negative regulation of cellular biosynthetic process [GO:0031327]	0.289418073	1.059399
vascular process in circulatory system [GO:0003018]	0.290946598	1.056047
cell soma [GO:0043025]	0.29125359	1.055376
chemotaxis [GO:0006935]	0.291631836	1.054549
taxis [GO:0042330]	0.291631836	1.054549
eye morphogenesis [GO:0048592]	0.294705723	1.047854
regulation of response to external stimulus [GO:0032101]	0.295959226	1.045138
racemase and epimerase activity [GO:0016854]	0.298252924	1.040187
polysome [GO:0005844]	0.298480089	1.039698
chloride channel activity [GO:0005254]	0.299167254	1.038221
ceramide metabolic process [GO:0006672]	0.299489211	1.037529
sphingoid metabolic process [GO:0046519]	0.299489211	1.037529
regulation of coagulation [GO:0050818]	0.300957519	1.034382
actin filament depolymerization [GO:0030042]	0.3017411	1.032707
regulation of actin filament depolymerization [GO:0030834]	0.3017411	1.032707
negative regulation of actin filament depolymerization [GO:0030835]	0.3017411	1.032707
protein depolymerization [GO:0051261]	0.3017411	1.032707
microvillus [GO:0005902]	0.302280213	1.031556
nuclear chromosome part [GO:0044454]	0.304679569	1.02645
ion binding [GO:0043167]	0.304778448	1.02624
heme binding [GO:0020037]	0.305241358	1.025258
tetrapyrrole binding [GO:0046906]	0.305241358	1.025258
metabolic compound salvage [GO:0043094]	0.305879349	1.023907
metalloendopeptidase activity [GO:0004222]	0.30633394	1.022945
low-density lipoprotein receptor binding [GO:0050750]	0.30672842	1.022111
purine nucleotide metabolic process [GO:0006163]	0.307419624	1.020651
mitochondrial respiratory chain complex I [GO:0005747]	0.309059189	1.017198
mitochondrial electron transport, NADH to ubiquinone [GO:0006120]	0.309059189	1.017198
NADH dehydrogenase complex [GO:0030964]	0.309059189	1.017198
ATP synthesis coupled electron transport [GO:0042773]	0.309059189	1.017198
organelle ATP synthesis coupled electron transport [GO:0042775]	0.309059189	1.017198
respiratory chain complex I [GO:0045271]	0.309059189	1.017198
regulation of angiogenesis [GO:0045765]	0.309287198	1.016719
isoprenoid metabolic process [GO:0006720]	0.310598978	1.013966
protein disulfide oxidoreductase activity [GO:0015035]	0.310599714	1.013964
coreceptor activity [GO:0015026]	0.310711376	1.01373
hydrogen transport [GO:0006818]	0.311475641	1.012131
nucleobase, nucleoside and nucleotide metabolic process [GO:0055086]	0.311540557	1.011995
anatomical structure formation [GO:0048646]	0.311767257	1.011521
peptidyl-amino acid modification [GO:0018193]	0.311961233	1.011115
membrane [GO:0016020]	0.312772941	1.009421
endoplasmic reticulum [GO:0005783]	0.314273962	1.006294
cation binding [GO:0043169]	0.31551282	1.003722
regulation of protein binding [GO:0043393]	0.317908323	0.998765
carbohydrate catabolic process [GO:0016052]	0.318426997	0.997696
cellular carbohydrate catabolic process [GO:0044275]	0.318426997	0.997696
receptor complex [GO:0043235]	0.318431581	0.997686
negative regulation of cell proliferation [GO:0008285]	0.318615544	0.997307
developmental maturation [GO:0021700]	0.318905441	0.99671
detection of stimulus [GO:0051606]	0.319956935	0.994546
organelle part [GO:0044422]	0.321566284	0.991244
response to temperature stimulus [GO:0009266]	0.322130063	0.99009
molecular adaptor activity [GO:0060090]	0.322993651	0.988325
scavenger receptor activity [GO:0005044]	0.32403751	0.986195
ensheathment of neurons [GO:0007272]	0.324414046	0.985428
axon ensheathment [GO:0008366]	0.324414046	0.985428
myelination [GO:0042552]	0.324414046	0.985428
terpenoid metabolic process [GO:0006721]	0.325508111	0.983202
purine ribonucleotide metabolic process [GO:0009150]	0.325972438	0.982259
nucleotide-excision repair [GO:0006289]	0.326595986	0.980993
positive regulation of biological process [GO:0048518]	0.327186446	0.979797
protein heterodimerization activity [GO:0046982]	0.327337236	0.979491
spindle [GO:0005819]	0.327532446	0.979096
manganese ion binding [GO:0030145]	0.328620285	0.976897
nucleoside phosphate metabolic process [GO:0006753]	0.330132838	0.973846
nucleotide metabolic process [GO:0009117]	0.330132838	0.973846
oxidation reduction [GO:0055114]	0.331067831	0.971965
positive regulation of cellular metabolic process [GO:0031325]	0.331163382	0.971773
amino acid catabolic process [GO:0009063]	0.33129281	0.971513
hormone activity [GO:0005179]	0.332272163	0.969547
leukocyte differentiation [GO:0002521]	0.33296543	0.968158
amine catabolic process [GO:0009310]	0.335387187	0.96332
nitrogen compound catabolic process [GO:0044270]	0.335387187	0.96332
fatty acid biosynthetic process [GO:0006633]	0.336387728	0.961327
nucleotide-excision repair, DNA gap filling [GO:0006297]	0.337053411	0.960004
ATPase activity [GO:0016887]	0.337562732	0.958992
ATPase activity, coupled [GO:0042623]	0.338793429	0.956552
chromatin silencing [GO:0006342]	0.338938469	0.956265
heterochromatin formation [GO:0031507]	0.338938469	0.956265
negative regulation of gene expression, epigenetic [GO:0045814]	0.338938469	0.956265
endopeptidase activity [GO:0004175]	0.339167913	0.955811
positive regulation of transcription [GO:0045941]	0.340227517	0.953716
cyclin-dependent protein kinase activity [GO:0004693]	0.342246329	0.949736
neuropeptide hormone activity [GO:0005184]	0.342534533	0.949169
regulation of developmental process [GO:0050793]	0.342952987	0.948347
female pregnancy [GO:0007565]	0.343461863	0.947347
RNA catabolic process [GO:0006401]	0.343612252	0.947052
nucleoplasm [GO:0005654]	0.343984085	0.946323
response to chemical stimulus [GO:0042221]	0.344322366	0.945659
cellular metabolic process [GO:0044237]	0.345142619	0.944053
polypeptide N-acetylgalactosaminyltransferase activity [GO:0004653]	0.346551255	0.9413
peptide receptor activity [GO:0001653]	0.347490131	0.939469
peptide receptor activity, G-protein coupled [GO:0008528]	0.347490131	0.939469
nuclear part [GO:0044428]	0.348270441	0.937949
lipid particle [GO:0005811]	0.348369041	0.937758
peptide transport [GO:0015833]	0.34874175	0.937033
transcription from RNA polymerase III promoter [GO:0006383]	0.349010165	0.936511
'de novo' protein folding [GO:0006458]	0.352409211	0.929926
'de novo' posttranslational protein folding [GO:0051084]	0.352409211	0.929926
chaperone cofactor-dependent protein folding [GO:0051085]	0.352409211	0.929926
embryonic development [GO:0009790]	0.353164476	0.928469
coenzyme binding [GO:0050662]	0.354649047	0.925609
intracellular organelle part [GO:0044446]	0.354980278	0.924972
membrane part [GO:0044425]	0.355419707	0.924128
regulation of MAPKKK cascade [GO:0043408]	0.355984865	0.923043
negative regulation of cytoskeleton organization and biogenesis [GO:0051494]	0.356342712	0.922356
glucose metabolic process [GO:0006006]	0.357019138	0.92106
ribonucleotide binding [GO:0032553]	0.357144961	0.920819
purine ribonucleotide binding [GO:0032555]	0.357144961	0.920819
negative regulation of cellular component organization and biogenesis [GO:0051129]	0.358740307	0.917768
peptide binding [GO:0042277]	0.360231449	0.914924
homophilic cell adhesion [GO:0007156]	0.360807108	0.913828
mitotic chromosome condensation [GO:0007076]	0.361627844	0.912268
chromosome condensation [GO:0030261]	0.361627844	0.912268
3'-5' exonuclease activity [GO:0008408]	0.363000504	0.909663
porphyrin metabolic process [GO:0006778]	0.363211248	0.909263
tetrapyrrole metabolic process [GO:0033013]	0.363211248	0.909263
heme metabolic process [GO:0042168]	0.363211248	0.909263
preassembly of GPI anchor in ER membrane [GO:0016254]	0.363679213	0.908377
transport [GO:0006810]	0.364124521	0.907534
transaminase activity [GO:0008483]	0.365336707	0.905243
phosphoinositide metabolic process [GO:0030384]	0.366007565	0.903977
phosphoinositide 3-kinase cascade [GO:0014065]	0.366213944	0.903588
H4/H2A histone acetyltransferase complex [GO:0043189]	0.366213944	0.903588
adenyl ribonucleotide binding [GO:0032559]	0.36782971	0.900546
response to UV [GO:0009411]	0.368292047	0.899677
inositol or phosphatidylinositol kinase activity [GO:0004428]	0.368875008	0.898583
dephosphorylation [GO:0016311]	0.369206384	0.897961
protein complex disassembly [GO:0043241]	0.369397815	0.897602
cellular protein complex disassembly [GO:0043624]	0.369397815	0.897602
mitochondrial membrane part [GO:0044455]	0.369411796	0.897576
transmembrane receptor protein tyrosine kinase activity [GO:0004714]	0.370512068	0.895515
DNA integrity checkpoint [GO:0031570]	0.373789643	0.889397
central nervous system neuron axonogenesis [GO:0021955]	0.373884045	0.889222
voltage-gated ion channel activity [GO:0005244]	0.375421505	0.886364
voltage-gated channel activity [GO:0022832]	0.375421505	0.886364
tricarboxylic acid cycle [GO:0006099]	0.375494406	0.886229
coenzyme catabolic process [GO:0009109]	0.375494406	0.886229
acetyl-CoA catabolic process [GO:0046356]	0.375494406	0.886229
regulation of mitosis [GO:0007088]	0.376360863	0.884621
galactosyltransferase activity [GO:0008378]	0.376462676	0.884433
UDP-galactosyltransferase activity [GO:0035250]	0.376462676	0.884433
ATP binding [GO:0005524]	0.377842207	0.881879
metal ion transmembrane transporter activity [GO:0046873]	0.37798273	0.881619
lipid biosynthetic process [GO:0008610]	0.379357771	0.87908
macrophage differentiation [GO:0030225]	0.379681337	0.878484
cellular di-, tri-valent inorganic cation homeostasis [GO:0030005]	0.380656004	0.876688
auxiliary transport protein activity [GO:0015457]	0.38071828	0.876574
channel regulator activity [GO:0016247]	0.38071828	0.876574
protein amino acid acetylation [GO:0006473]	0.381135449	0.875806
hydrogen ion transmembrane transporter activity [GO:0015078]	0.382158048	0.873927
telencephalon development [GO:0021537]	0.382676708	0.872975
vasculogenesis [GO:0001570]	0.38442972	0.869763
localization [GO:0051179]	0.38484331	0.869007
reproductive structure development [GO:0048608]	0.386585983	0.865825
cellular cation homeostasis [GO:0030003]	0.387629799	0.863924
enzyme linked receptor protein signaling pathway [GO:0007167]	0.388838338	0.861726
RNA polymerase II transcription factor activity, enhancer binding [GO:0003705]	0.390522502	0.85867
brain development [GO:0007420]	0.390785983	0.858193
vascular endothelial growth factor receptor activity [GO:0005021]	0.390840413	0.858094
N-acetyltransferase activity [GO:0008080]	0.391881923	0.856209
extrinsic to plasma membrane [GO:0019897]	0.394857461	0.850841
hydrolase activity, acting on carbon-nitrogen (but not peptide) bonds, in linear amides [GO:0016811]	0.396512083	0.847867
transmembrane receptor protein kinase activity [GO:0019199]	0.397248555	0.846545
spliceosome assembly [GO:0000245]	0.397864454	0.845441
hormone metabolic process [GO:0042445]	0.397962916	0.845265
cellular component organization and biogenesis [GO:0016043]	0.400072268	0.841492
metabolic process [GO:0008152]	0.400741715	0.840297
transmembrane receptor protein tyrosine kinase signaling pathway [GO:0007169]	0.401378986	0.839161
ribonuclease activity [GO:0004540]	0.402951976	0.836361
damaged DNA binding [GO:0003684]	0.403495993	0.835394
cell projection organization and biogenesis [GO:0030030]	0.403686684	0.835055
cell part morphogenesis [GO:0032990]	0.403686684	0.835055
cell projection morphogenesis [GO:0048858]	0.403686684	0.835055
hydrogen ion transporting ATP synthase activity, rotational mechanism [GO:0046933]	0.403733272	0.834972
unfolded protein binding [GO:0051082]	0.403797335	0.834859
metallocarboxypeptidase activity [GO:0004181]	0.404083815	0.83435
response to hydrogen peroxide [GO:0042542]	0.404561779	0.833502
regulation of action potential [GO:0001508]	0.40678897	0.829558
pyridoxal phosphate binding [GO:0030170]	0.407781348	0.827804
positive regulation of metabolic process [GO:0009893]	0.408342124	0.826815
electron transport [GO:0006118]	0.409919497	0.824035
regulation of cell cycle process [GO:0010564]	0.410483305	0.823043
regulated secretory pathway [GO:0045055]	0.411693195	0.820918
lyase activity [GO:0016829]	0.413750434	0.817312
regulation of neuron apoptosis [GO:0043523]	0.415225329	0.814733
nucleobase, nucleoside and nucleotide biosynthetic process [GO:0034404]	0.415947238	0.813472
protein kinase inhibitor activity [GO:0004860]	0.416103855	0.813199
transferase activity, transferring hexosyl groups [GO:0016758]	0.41661653	0.812305
myoblast differentiation [GO:0045445]	0.418887694	0.808352
intracellular part [GO:0044424]	0.419351267	0.807547
chromatin assembly [GO:0031497]	0.420972137	0.804736
carbohydrate biosynthetic process [GO:0016051]	0.422888243	0.801421
proton-transporting two-sector ATPase complex [GO:0016469]	0.423515397	0.800337
adenyl nucleotide binding [GO:0030554]	0.425803108	0.796394
amino acid derivative metabolic process [GO:0006575]	0.427105573	0.794154
voltage-gated anion channel activity [GO:0008308]	0.428215982	0.792248
purine nucleotide binding [GO:0017076]	0.430327463	0.788631
tube morphogenesis [GO:0035239]	0.430693879	0.788005
regulation of gene-specific transcription [GO:0032583]	0.436182876	0.778655
collagen catabolic process [GO:0030574]	0.438405398	0.774889
multicellular organismal catabolic process [GO:0044243]	0.438405398	0.774889
multicellular organismal protein catabolic process [GO:0044254]	0.438405398	0.774889
protein digestion [GO:0044256]	0.438405398	0.774889
multicellular organismal macromolecule metabolic process [GO:0044259]	0.438405398	0.774889
multicellular organismal macromolecule catabolic process [GO:0044266]	0.438405398	0.774889
multicellular organismal protein metabolic process [GO:0044268]	0.438405398	0.774889
oxidoreductase activity, acting on NADH or NADPH, quinone or similar compound as acceptor [GO:0016655]	0.438539983	0.774661
segmentation [GO:0035282]	0.440831571	0.77079
hydrolase activity, acting on carbon-nitrogen (but not peptide) bonds, in cyclic amidines [GO:0016814]	0.442717974	0.767612
meiotic recombination [GO:0007131]	0.442907265	0.767293
aspartic-type endopeptidase activity [GO:0004190]	0.444442737	0.764713
SH3/SH2 adaptor activity [GO:0005070]	0.445227163	0.763396
morphogenesis of a branching structure [GO:0001763]	0.445440265	0.763039
isomerase activity [GO:0016853]	0.446205083	0.761757
response to nutrient [GO:0007584]	0.447491831	0.759603
pigment biosynthetic process [GO:0046148]	0.449267185	0.756637
cytosolic part [GO:0044445]	0.450130438	0.755198
signal sequence binding [GO:0005048]	0.451630496	0.7527
cation homeostasis [GO:0055080]	0.451920756	0.752217
positive regulation of transcription from RNA polymerase II promoter [GO:0045944]	0.453552673	0.749505
regulation of tissue remodeling [GO:0034103]	0.455422923	0.746405
positive regulation of tissue remodeling [GO:0034105]	0.455422923	0.746405
regulation of bone remodeling [GO:0046850]	0.455422923	0.746405
positive regulation of bone remodeling [GO:0046852]	0.455422923	0.746405
potassium ion binding [GO:0030955]	0.455918413	0.745585
cell-cell adhesion [GO:0016337]	0.456022367	0.745413
hydrolase activity, acting on ester bonds [GO:0016788]	0.458297979	0.741652
rough endoplasmic reticulum [GO:0005791]	0.458453222	0.741396
regulation of protein kinase activity [GO:0045859]	0.459747837	0.739262
tissue homeostasis [GO:0001894]	0.460077794	0.738719
multicellular organismal homeostasis [GO:0048871]	0.460077794	0.738719
water-soluble vitamin metabolic process [GO:0006767]	0.460713339	0.737673
oxygen and reactive oxygen species metabolic process [GO:0006800]	0.461246279	0.736796
substrate-specific transporter activity [GO:0022892]	0.461688632	0.736069
cell maturation [GO:0048469]	0.463637764	0.73287
sterol biosynthetic process [GO:0016126]	0.464702779	0.731125
inositol or phosphatidylinositol phosphodiesterase activity [GO:0004434]	0.465119621	0.730443
phosphoinositide phospholipase C activity [GO:0004435]	0.465119621	0.730443
regulation of cellular component organization and biogenesis [GO:0051128]	0.466615323	0.727997
transferase activity, transferring glycosyl groups [GO:0016757]	0.467840015	0.725998
neural crest cell development [GO:0014032]	0.468140887	0.725507
neural crest cell differentiation [GO:0014033]	0.468140887	0.725507
outer membrane [GO:0019867]	0.469195348	0.723789
regulation of ossification [GO:0030278]	0.46959585	0.723137
positive regulation of ossification [GO:0045778]	0.46959585	0.723137
pH reduction [GO:0045851]	0.472374916	0.71862
intracellular pH reduction [GO:0051452]	0.472374916	0.71862
regulation of actin cytoskeleton organization and biogenesis [GO:0032956]	0.472535259	0.71836
nitric oxide biosynthetic process [GO:0006809]	0.473218319	0.717252
nitric oxide metabolic process [GO:0046209]	0.473218319	0.717252
extracellular matrix part [GO:0044420]	0.473413266	0.716937
myotube differentiation [GO:0014902]	0.475483495	0.713586
G-protein-coupled receptor binding [GO:0001664]	0.475505253	0.71355
cholesterol biosynthetic process [GO:0006695]	0.475798465	0.713076
neurotransmitter secretion [GO:0007269]	0.475950526	0.712831
syncytium formation by plasma membrane fusion [GO:0000768]	0.477826995	0.709802
syncytium formation [GO:0006949]	0.477826995	0.709802
myoblast fusion [GO:0007520]	0.477826995	0.709802
plasma membrane fusion [GO:0045026]	0.477826995	0.709802
negative regulation of axonogenesis [GO:0050771]	0.477826995	0.709802
calcium-dependent phospholipid binding [GO:0005544]	0.478298001	0.709043
N-acyltransferase activity [GO:0016410]	0.479199084	0.707591
integrin complex [GO:0008305]	0.480335687	0.705763
hindbrain development [GO:0030902]	0.480792414	0.705029
establishment of localization [GO:0051234]	0.484397678	0.699247
translation elongation factor activity [GO:0003746]	0.485164093	0.698021
ER-nuclear signaling pathway [GO:0006984]	0.485245703	0.69789
aminoglycan metabolic process [GO:0006022]	0.487856543	0.693722
glycosaminoglycan metabolic process [GO:0030203]	0.487856543	0.693722
enzyme regulator activity [GO:0030234]	0.489734845	0.690731
peptidyl-tyrosine phosphorylation [GO:0018108]	0.489740578	0.690721
peptidyl-tyrosine modification [GO:0018212]	0.489740578	0.690721
protein serine/threonine phosphatase activity [GO:0004722]	0.492970435	0.685592
pigmentation [GO:0043473]	0.494352258	0.683403
exonuclease activity [GO:0004527]	0.494615123	0.682987
M phase [GO:0000279]	0.4951504	0.68214
cell recognition [GO:0008037]	0.495408171	0.681732
regulation of cell morphogenesis [GO:0022604]	0.498364929	0.677065
glucose transport [GO:0015758]	0.49889715	0.676226
lipid modification [GO:0030258]	0.499335805	0.675535
regulation of DNA metabolic process [GO:0051052]	0.499640024	0.675056
1-phosphatidylinositol-3-kinase activity [GO:0016303]	0.502009809	0.671331
phosphoinositide 3-kinase activity [GO:0035004]	0.502009809	0.671331
positive regulation of transcription, DNA-dependent [GO:0045893]	0.502082054	0.671217
positive regulation of RNA metabolic process [GO:0051254]	0.502082054	0.671217
response to endogenous stimulus [GO:0009719]	0.502898969	0.669935
mitotic cell cycle checkpoint [GO:0007093]	0.508487046	0.661195
regulation of chromosome organization and biogenesis [GO:0033044]	0.510628971	0.657859
DNA damage checkpoint [GO:0000077]	0.513152561	0.653937
regulation of MAP kinase activity [GO:0043405]	0.513819882	0.652901
lymphocyte differentiation [GO:0030098]	0.514185956	0.652334
positive regulation of cell cycle [GO:0045787]	0.514374518	0.652041
apoptotic program [GO:0008632]	0.514971286	0.651117
glycolysis [GO:0006096]	0.515171692	0.650806
regulation of kinase activity [GO:0043549]	0.515450704	0.650374
nucleoside-triphosphatase activity [GO:0017111]	0.515715474	0.649964
kinase inhibitor activity [GO:0019210]	0.517882318	0.646613
anterior/posterior pattern formation [GO:0009952]	0.517956293	0.646499
glucose catabolic process [GO:0006007]	0.519908556	0.643486
metal ion binding [GO:0046872]	0.520704755	0.642259
proton transport [GO:0015992]	0.521731558	0.640679
integrin binding [GO:0005178]	0.523124067	0.638537
female gonad development [GO:0008585]	0.523405382	0.638105
ATP metabolic process [GO:0046034]	0.523460478	0.63802
snRNA metabolic process [GO:0016073]	0.524377629	0.636612
snRNA processing [GO:0016180]	0.524377629	0.636612
integrator complex [GO:0032039]	0.524377629	0.636612
myosin complex [GO:0016459]	0.524450547	0.6365
blastocyst development [GO:0001824]	0.525537829	0.634832
negative regulation of DNA replication [GO:0008156]	0.52679047	0.632913
phospholipid metabolic process [GO:0006644]	0.526982325	0.632619
brush border [GO:0005903]	0.527893706	0.631225
positive regulation of endocytosis [GO:0045807]	0.527893706	0.631225
biogenic amine metabolic process [GO:0006576]	0.534320108	0.621425
cellular component assembly [GO:0022607]	0.535438755	0.619725
meiosis I [GO:0007127]	0.536371721	0.618309
L-amino acid transmembrane transporter activity [GO:0015179]	0.536445332	0.618197
M phase of mitotic cell cycle [GO:0000087]	0.537039721	0.617296
mitosis [GO:0007067]	0.537039721	0.617296
kinase activity [GO:0016301]	0.538371021	0.615278
immune effector process [GO:0002252]	0.538696531	0.614785
T cell differentiation [GO:0030217]	0.539247951	0.613951
sensory organ development [GO:0007423]	0.539468825	0.613616
vitamin metabolic process [GO:0006766]	0.54125702	0.610913
urogenital system development [GO:0001655]	0.541295358	0.610855
regulation of fatty acid metabolic process [GO:0019217]	0.542745212	0.608667
transcription coactivator activity [GO:0003713]	0.543036666	0.608227
ribonucleotide biosynthetic process [GO:0009260]	0.543528232	0.607486
response to hypoxia [GO:0001666]	0.545225271	0.60493
calcium-mediated signaling [GO:0019722]	0.545878203	0.603948
receptor signaling protein serine/threonine kinase activity [GO:0004702]	0.54689585	0.602418
extrinsic to membrane [GO:0019898]	0.547459047	0.601572
negative regulation of biosynthetic process [GO:0009890]	0.549779151	0.598091
pyrophosphatase activity [GO:0016462]	0.551626455	0.595325
hydrolase activity, acting on acid anhydrides, in phosphorus-containing anhydrides [GO:0016818]	0.551626455	0.595325
alcohol metabolic process [GO:0006066]	0.551955978	0.594832
organellar small ribosomal subunit [GO:0000314]	0.552064121	0.59467
mitochondrial small ribosomal subunit [GO:0005763]	0.552064121	0.59467
insoluble fraction [GO:0005626]	0.552437668	0.594111
sterol binding [GO:0032934]	0.552901099	0.593419
potassium ion transport [GO:0006813]	0.553867502	0.591975
cofactor metabolic process [GO:0051186]	0.556554435	0.587967
ATP biosynthetic process [GO:0006754]	0.556793163	0.587611
energy coupled proton transport, down electrochemical gradient [GO:0015985]	0.556793163	0.587611
ATP synthesis coupled proton transport [GO:0015986]	0.556793163	0.587611
hydrogen ion transporting ATPase activity, rotational mechanism [GO:0046961]	0.556793163	0.587611
endoplasmic reticulum lumen [GO:0005788]	0.558571341	0.584965
cytoplasmic vesicle part [GO:0044433]	0.558891261	0.584489
thiolester hydrolase activity [GO:0016790]	0.559452613	0.583655
nuclear-transcribed mRNA catabolic process, nonsense-mediated decay [GO:0000184]	0.559580531	0.583465
nuclear-transcribed mRNA catabolic process [GO:0000956]	0.559580531	0.583465
mRNA catabolic process [GO:0006402]	0.559580531	0.583465
response to carbohydrate stimulus [GO:0009743]	0.560852386	0.581576
response to hexose stimulus [GO:0009746]	0.560852386	0.581576
response to glucose stimulus [GO:0009749]	0.560852386	0.581576
response to monosaccharide stimulus [GO:0034284]	0.560852386	0.581576
vacuole organization and biogenesis [GO:0007033]	0.560878149	0.581538
actin polymerization and/or depolymerization [GO:0008154]	0.562476218	0.579167
secondary active transmembrane transporter activity [GO:0015291]	0.563050746	0.578316
organelle envelope [GO:0031967]	0.56708587	0.572349
response to abiotic stimulus [GO:0009628]	0.567307397	0.572022
fatty acid oxidation [GO:0019395]	0.567454641	0.571804
protein import into nucleus, translocation [GO:0000060]	0.568297183	0.570561
epidermis development [GO:0008544]	0.568331716	0.57051
adenosine deaminase activity [GO:0004000]	0.569379174	0.568966
hexose transport [GO:0008645]	0.569652026	0.568564
monosaccharide transport [GO:0015749]	0.569652026	0.568564
development of primary female sexual characteristics [GO:0046545]	0.571387374	0.566009
female sex differentiation [GO:0046660]	0.571387374	0.566009
negative regulation of developmental process [GO:0051093]	0.573385054	0.563073
peptide hormone processing [GO:0016486]	0.574477793	0.561469
protein folding [GO:0006457]	0.575348634	0.560192
clathrin coat [GO:0030118]	0.575495345	0.559977
intracellular protein transport [GO:0006886]	0.575910013	0.559369
kinase binding [GO:0019900]	0.577100165	0.557625
tube development [GO:0035295]	0.580329796	0.552903
mRNA polyadenylation [GO:0006378]	0.580804997	0.552209
RNA polyadenylation [GO:0043631]	0.580804997	0.552209
regulation of nitric oxide biosynthetic process [GO:0045428]	0.583473333	0.548318
RNA splicing factor activity, transesterification mechanism [GO:0031202]	0.58814132	0.541531
regulation of actin polymerization and/or depolymerization [GO:0008064]	0.588229161	0.541404
regulation of actin filament length [GO:0030832]	0.588229161	0.541404
regulation of cellular component size [GO:0032535]	0.588229161	0.541404
nucleoside triphosphate metabolic process [GO:0009141]	0.59021062	0.538531
purine nucleoside triphosphate metabolic process [GO:0009144]	0.59021062	0.538531
ribonucleoside triphosphate metabolic process [GO:0009199]	0.59021062	0.538531
purine ribonucleoside triphosphate metabolic process [GO:0009205]	0.59021062	0.538531
protein amino acid dephosphorylation [GO:0006470]	0.59043514	0.538206
cytokine production [GO:0001816]	0.594126902	0.532865
forebrain cell migration [GO:0021885]	0.595239852	0.531258
telencephalon cell migration [GO:0022029]	0.595239852	0.531258
DNA catabolic process [GO:0006308]	0.59592462	0.53027
drug transporter activity [GO:0015238]	0.596069624	0.530061
histone acetyltransferase activity [GO:0004402]	0.596575387	0.529332
lysine N-acetyltransferase activity [GO:0004468]	0.596575387	0.529332
regulation of DNA recombination [GO:0000018]	0.596941597	0.528804
regulation of nitrogen compound metabolic process [GO:0051171]	0.598151374	0.527061
protein kinase binding [GO:0019901]	0.603313543	0.519641
protein deubiquitination [GO:0016579]	0.603561171	0.519286
glutathione metabolic process [GO:0006749]	0.605471088	0.516549
positive regulation of cellular biosynthetic process [GO:0031328]	0.605865711	0.515984
proteinaceous extracellular matrix [GO:0005578]	0.606363288	0.515272
regulation of binding [GO:0051098]	0.606416235	0.515196
ectoderm development [GO:0007398]	0.609883009	0.51024
protein homooligomerization [GO:0051260]	0.609888974	0.510232
S phase of mitotic cell cycle [GO:0000084]	0.610601502	0.509215
endoplasmic reticulum part [GO:0044432]	0.612284222	0.506816
pattern specification process [GO:0007389]	0.613443095	0.505165
envelope [GO:0031975]	0.613839041	0.504601
lysosome organization and biogenesis [GO:0007040]	0.614141312	0.504171
ATP-dependent helicase activity [GO:0008026]	0.615513079	0.50222
oxidoreductase activity, acting on paired donors, with incorporation or reduction of molecular oxygen [GO:0016705]	0.615735202	0.501904
chromosome segregation [GO:0007059]	0.617300565	0.49968
hydrolase activity, acting on acid anhydrides [GO:0016817]	0.617691087	0.499125
nucleolus [GO:0005730]	0.620342817	0.495365
DNA-dependent DNA replication [GO:0006261]	0.620800051	0.494717
heterocycle metabolic process [GO:0046483]	0.621779924	0.493329
inorganic anion transmembrane transporter activity [GO:0015103]	0.625355552	0.488274
regulation of striated muscle development [GO:0016202]	0.625437249	0.488159
regulation of muscle development [GO:0048634]	0.625437249	0.488159
organic acid transmembrane transporter activity [GO:0005342]	0.626087103	0.487242
carboxylic acid transmembrane transporter activity [GO:0046943]	0.626087103	0.487242
muscle cell proliferation [GO:0033002]	0.62792291	0.484652
cytoskeleton-dependent intracellular transport [GO:0030705]	0.628092832	0.484413
negative regulation of metabolic process [GO:0009892]	0.630256513	0.481366
regulation of peptidyl-tyrosine phosphorylation [GO:0050730]	0.630333905	0.481257
response to unfolded protein [GO:0006986]	0.630544032	0.480961
response to protein stimulus [GO:0051789]	0.630544032	0.480961
intercellular junction [GO:0005911]	0.631047115	0.480254
pyruvate metabolic process [GO:0006090]	0.633255917	0.477149
translation [GO:0006412]	0.634278832	0.475713
nucleoside triphosphate biosynthetic process [GO:0009142]	0.634664727	0.475172
purine nucleoside triphosphate biosynthetic process [GO:0009145]	0.634664727	0.475172
ribonucleoside triphosphate biosynthetic process [GO:0009201]	0.634664727	0.475172
purine ribonucleoside triphosphate biosynthetic process [GO:0009206]	0.634664727	0.475172
monooxygenase activity [GO:0004497]	0.635018787	0.474675
ribonucleotide metabolic process [GO:0009259]	0.63955965	0.468315
chromatin [GO:0000785]	0.641487448	0.46562
phosphatidylinositol biosynthetic process [GO:0006661]	0.64149107	0.465615
cytoplasm [GO:0005737]	0.643711479	0.462516
fatty acid alpha-oxidation [GO:0001561]	0.646867608	0.458118
DNA damage response, signal transduction [GO:0042770]	0.647024168	0.4579
regulation of cell proliferation [GO:0042127]	0.647048219	0.457867
BMP signaling pathway [GO:0030509]	0.648450538	0.455916
membrane raft [GO:0045121]	0.648916686	0.455268
microtubule cytoskeleton [GO:0015630]	0.649780977	0.454066
sex differentiation [GO:0007548]	0.650092047	0.453634
positive regulation of multicellular organism growth [GO:0040018]	0.650662867	0.452842
base-excision repair [GO:0006284]	0.651051646	0.452302
cellular response to stimulus [GO:0051716]	0.654151379	0.448003
sulfuric ester hydrolase activity [GO:0008484]	0.655353733	0.446337
reproductive developmental process [GO:0003006]	0.655434258	0.446226
mRNA export from nucleus [GO:0006406]	0.655501912	0.446132
acyl-CoA dehydrogenase activity [GO:0003995]	0.656127431	0.445266
oxidoreductase activity [GO:0016491]	0.656565696	0.44466
cell morphogenesis [GO:0000902]	0.660579071	0.439114
cellular structure morphogenesis [GO:0032989]	0.660579071	0.439114
gonad development [GO:0008406]	0.663670278	0.434851
carboxypeptidase A activity [GO:0004182]	0.664273411	0.434021
phosphoinositide phosphorylation [GO:0046854]	0.66434607	0.433921
fatty acid transport [GO:0015908]	0.665829571	0.431879
long-chain fatty acid transport [GO:0015909]	0.665829571	0.431879
neuron migration [GO:0001764]	0.668090912	0.42877
cytokine activity [GO:0005125]	0.668526011	0.428172
monosaccharide metabolic process [GO:0005996]	0.669411263	0.426956
protein complex [GO:0043234]	0.670534743	0.425414
phosphoprotein phosphatase activity [GO:0004721]	0.672873508	0.422208
regulation of anatomical structure morphogenesis [GO:0022603]	0.67723326	0.416242
endothelial cell differentiation [GO:0045446]	0.678249826	0.414853
regulation of transferase activity [GO:0051338]	0.679258698	0.413475
magnesium ion binding [GO:0000287]	0.679984775	0.412484
cysteine-type peptidase activity [GO:0008234]	0.680325401	0.412019
cell junction assembly and maintenance [GO:0034330]	0.681116928	0.410939
nucleobase, nucleoside, nucleotide and nucleic acid transmembrane transporter activity [GO:0015932]	0.683434228	0.407781
water homeostasis [GO:0030104]	0.68375252	0.407348
positive regulation of protein kinase activity [GO:0045860]	0.683770892	0.407323
amino acid derivative biosynthetic process [GO:0042398]	0.68470444	0.406052
neuroblast proliferation [GO:0007405]	0.685401188	0.405104
regulation of growth [GO:0040008]	0.685574315	0.404868
ubiquitin thiolesterase activity [GO:0004221]	0.687550746	0.402181
transcription repressor activity [GO:0016564]	0.688657333	0.400678
positive regulation of cell proliferation [GO:0008284]	0.688658492	0.400676
cholesterol binding [GO:0015485]	0.688749914	0.400552
development of primary sexual characteristics [GO:0045137]	0.69021218	0.398567
protein kinase cascade [GO:0007243]	0.691411889	0.39694
respiratory gaseous exchange [GO:0007585]	0.692500697	0.395464
chromatin remodeling [GO:0006338]	0.696884817	0.389529
macromolecular complex assembly [GO:0065003]	0.698427448	0.387444
placenta development [GO:0001890]	0.698768146	0.386984
positive regulation of epithelial cell proliferation [GO:0050679]	0.699202801	0.386397
regulation of cell shape [GO:0008360]	0.703595856	0.380471
voltage-gated cation channel activity [GO:0022843]	0.704670285	0.379024
branching morphogenesis of a tube [GO:0048754]	0.705167994	0.378354
GTP binding [GO:0005525]	0.70631943	0.376804
nucleoside monophosphate metabolic process [GO:0009123]	0.706584968	0.376447
nucleoside monophosphate biosynthetic process [GO:0009124]	0.706584968	0.376447
ribonucleoside monophosphate biosynthetic process [GO:0009156]	0.706584968	0.376447
ribonucleoside monophosphate metabolic process [GO:0009161]	0.706584968	0.376447
extracellular matrix [GO:0031012]	0.707013668	0.37587
G-protein signaling, coupled to IP3 second messenger (phospholipase C activating) [GO:0007200]	0.708196327	0.37428
regulation of axonogenesis [GO:0050770]	0.708786291	0.373487
cytoplasmic part [GO:0044444]	0.713928588	0.366585
eukaryotic translation initiation factor 3 complex [GO:0005852]	0.71395619	0.366548
catalytic activity [GO:0003824]	0.714165552	0.366267
porphyrin biosynthetic process [GO:0006779]	0.718777575	0.360093
heme biosynthetic process [GO:0006783]	0.718777575	0.360093
tetrapyrrole biosynthetic process [GO:0033014]	0.718777575	0.360093
protein complex assembly [GO:0006461]	0.720753749	0.357452
positive regulation of developmental process [GO:0051094]	0.723628525	0.353614
photoreceptor outer segment [GO:0001750]	0.724182019	0.352875
apoptotic mitochondrial changes [GO:0008637]	0.725172703	0.351554
transferase activity, transferring phosphorus-containing groups [GO:0016772]	0.726828181	0.349348
response to peptide hormone stimulus [GO:0043434]	0.727895327	0.347927
coenzyme metabolic process [GO:0006732]	0.728689724	0.346869
organellar ribosome [GO:0000313]	0.728907684	0.346579
mitochondrial ribosome [GO:0005761]	0.728907684	0.346579
regulation of action potential in neuron [GO:0019228]	0.732320019	0.342041
protein transmembrane transporter activity [GO:0008320]	0.732725877	0.341502
integral to membrane [GO:0016021]	0.733628039	0.340303
positive regulation of cellular process [GO:0048522]	0.734167417	0.339587
regulation of biosynthetic process [GO:0009889]	0.736254053	0.336818
embryonic morphogenesis [GO:0048598]	0.742788154	0.328163
endonuclease activity [GO:0004519]	0.7442894	0.326178
nucleoside metabolic process [GO:0009116]	0.748047291	0.321215
mitochondrial intermembrane space [GO:0005758]	0.749076715	0.319857
organelle envelope lumen [GO:0031970]	0.749076715	0.319857
alcohol biosynthetic process [GO:0046165]	0.749285281	0.319582
monosaccharide biosynthetic process [GO:0046364]	0.749285281	0.319582
transferase activity, transferring pentosyl groups [GO:0016763]	0.74966731	0.319078
neural crest cell migration [GO:0001755]	0.751435771	0.316747
steroid biosynthetic process [GO:0006694]	0.752585641	0.315232
transcription factor activity [GO:0003700]	0.752907558	0.314808
regulation of cell growth [GO:0001558]	0.7534515	0.314092
response to hormone stimulus [GO:0009725]	0.754092479	0.313248
cell division [GO:0051301]	0.754420592	0.312816
nuclear chromatin [GO:0000790]	0.757004878	0.309416
intrinsic to membrane [GO:0031224]	0.757155038	0.309219
nucleoside kinase activity [GO:0019206]	0.757186645	0.309177
acetylgalactosaminyltransferase activity [GO:0008376]	0.757538873	0.308714
mitochondrial part [GO:0044429]	0.75811129	0.307962
hexose catabolic process [GO:0019320]	0.759521581	0.306109
alcohol catabolic process [GO:0046164]	0.759521581	0.306109
monosaccharide catabolic process [GO:0046365]	0.759521581	0.306109
DNA metabolic process [GO:0006259]	0.761746951	0.303188
negative regulation of cellular metabolic process [GO:0031324]	0.763092646	0.301422
localization within membrane [GO:0051668]	0.763112918	0.301396
DNA helicase activity [GO:0003678]	0.765718457	0.29798
negative regulation of neuron apoptosis [GO:0043524]	0.766989665	0.296315
transcription factor complex [GO:0005667]	0.767480197	0.295673
structural constituent of ribosome [GO:0003735]	0.768331457	0.294558
maintenance of protein location in cell [GO:0032507]	0.769240373	0.293369
maintenance of protein location [GO:0045185]	0.769240373	0.293369
maintenance of location in cell [GO:0051651]	0.769240373	0.293369
membrane lipid biosynthetic process [GO:0046467]	0.772870881	0.288622
positive regulation of kinase activity [GO:0033674]	0.773057654	0.288378
RNA 3'-end processing [GO:0031123]	0.773067061	0.288365
mRNA 3'-end processing [GO:0031124]	0.773067061	0.288365
protein targeting to membrane [GO:0006612]	0.774129118	0.286978
hydro-lyase activity [GO:0016836]	0.774740846	0.286179
Notch receptor processing [GO:0007220]	0.775924034	0.284635
protein maturation via proteolysis [GO:0051605]	0.775924034	0.284635
negative regulation of protein metabolic process [GO:0051248]	0.777219043	0.282945
ubiquitin-specific protease activity [GO:0004843]	0.777529686	0.28254
small conjugating protein-specific protease activity [GO:0019783]	0.777529686	0.28254
intracellular ligand-gated ion channel activity [GO:0005217]	0.780514451	0.278649
oxidoreductase activity, acting on the aldehyde or oxo group of donors, NAD or NADP as acceptor [GO:0016620]	0.781276872	0.277655
mitochondrial inner membrane [GO:0005743]	0.783429227	0.274853
reproductive process [GO:0022414]	0.786946822	0.270277
deacetylase activity [GO:0019213]	0.78947476	0.266993
clathrin coat of coated pit [GO:0030132]	0.789948598	0.266377
regulation of protein amino acid phosphorylation [GO:0001932]	0.790200983	0.26605
integral to Golgi membrane [GO:0030173]	0.790401863	0.265789
intrinsic to Golgi membrane [GO:0031228]	0.793270587	0.262066
low-density lipoprotein binding [GO:0030169]	0.793869452	0.261289
ion channel inhibitor activity [GO:0008200]	0.794331074	0.260691
channel inhibitor activity [GO:0016248]	0.794331074	0.260691
ruffle [GO:0001726]	0.794440487	0.260549
negative regulation of translation [GO:0017148]	0.798026628	0.255902
hemopoiesis [GO:0030097]	0.799516745	0.253973
glutamine metabolic process [GO:0006541]	0.800732236	0.2524
vitamin A metabolic process [GO:0006776]	0.801765544	0.251063
protein autoprocessing [GO:0016540]	0.801884391	0.250909
protein amino acid autophosphorylation [GO:0046777]	0.801884391	0.250909
DNA fragmentation during apoptosis [GO:0006309]	0.801906452	0.250881
cell structure disassembly during apoptosis [GO:0006921]	0.801906452	0.250881
cellular component disassembly [GO:0022411]	0.801906452	0.250881
apoptotic nuclear changes [GO:0030262]	0.801906452	0.250881
N-terminal protein amino acid modification [GO:0031365]	0.803578431	0.248719
DNA recombination [GO:0006310]	0.803996493	0.248178
protein-RNA complex assembly [GO:0022618]	0.804803441	0.247135
negative regulation of apoptosis [GO:0043066]	0.805862959	0.245767
positive regulation of catabolic process [GO:0009896]	0.806358072	0.245127
biogenic amine biosynthetic process [GO:0042401]	0.808537948	0.242313
cysteine-type endopeptidase activity [GO:0004197]	0.808717557	0.242081
ribosome [GO:0005840]	0.809574087	0.240976
regulation of multicellular organism growth [GO:0040014]	0.810696495	0.239528
non-membrane spanning protein tyrosine kinase activity [GO:0004715]	0.811071548	0.239044
sugar binding [GO:0005529]	0.813476718	0.235943
nucleobase, nucleoside, nucleotide kinase activity [GO:0019205]	0.813853971	0.235457
protein oligomerization [GO:0051259]	0.814217002	0.234989
vesicle membrane [GO:0012506]	0.814933316	0.234067
phosphate transport [GO:0006817]	0.816284082	0.232327
nuclease activity [GO:0004518]	0.81775627	0.230432
bone mineralization [GO:0030282]	0.818587588	0.229362
regulation of bone mineralization [GO:0030500]	0.818587588	0.229362
positive regulation of bone mineralization [GO:0030501]	0.818587588	0.229362
regulation of neurogenesis [GO:0050767]	0.820535381	0.226856
amine transport [GO:0015837]	0.820961511	0.226308
positive regulation of hydrolase activity [GO:0051345]	0.822351747	0.224521
positive regulation of MAPKKK cascade [GO:0043410]	0.823557444	0.222972
unfolded protein response [GO:0030968]	0.824483903	0.221782
negative regulation of programmed cell death [GO:0043069]	0.825905209	0.219956
hexose metabolic process [GO:0019318]	0.830605267	0.213925
glycerophospholipid metabolic process [GO:0006650]	0.830747493	0.213743
mannose binding [GO:0005537]	0.831014052	0.213401
regulation of synapse structure and activity [GO:0050803]	0.831014052	0.213401
monosaccharide transmembrane transporter activity [GO:0015145]	0.832414906	0.211605
hexose transmembrane transporter activity [GO:0015149]	0.832414906	0.211605
coated pit [GO:0005905]	0.832838827	0.211062
nuclear organization and biogenesis [GO:0006997]	0.836264959	0.206673
regulation of inflammatory response [GO:0050727]	0.836451701	0.206434
transcription cofactor activity [GO:0003712]	0.837549464	0.205029
pentose-phosphate shunt [GO:0006098]	0.837555891	0.205021
NADPH regeneration [GO:0006740]	0.837555891	0.205021
macromolecular complex [GO:0032991]	0.840404115	0.201377
trans-Golgi network transport vesicle membrane [GO:0012510]	0.840636568	0.201079
clathrin coat of trans-Golgi network vesicle [GO:0030130]	0.840636568	0.201079
cation-transporting ATPase activity [GO:0019829]	0.841449963	0.200039
transcription regulator activity [GO:0030528]	0.844476304	0.196171
condensed chromosome [GO:0000793]	0.846514009	0.193568
cellular monovalent inorganic cation homeostasis [GO:0030004]	0.847951259	0.191733
morphogenesis of an epithelium [GO:0002009]	0.848251356	0.19135
actin filament polymerization [GO:0030041]	0.850698426	0.188227
regulation of DNA replication [GO:0006275]	0.85340158	0.18478
endocrine system development [GO:0035270]	0.855050342	0.182678
isoprenoid biosynthetic process [GO:0008299]	0.855760906	0.181773
protein amino acid O-linked glycosylation [GO:0006493]	0.860475882	0.175768
regulation of monooxygenase activity [GO:0032768]	0.863360694	0.172098
regulation of nitric-oxide synthase activity [GO:0050999]	0.863360694	0.172098
chromatin assembly or disassembly [GO:0006333]	0.864976861	0.170042
membrane docking [GO:0022406]	0.865294118	0.169639
protein import into nucleus [GO:0006606]	0.866356794	0.168288
nuclear import [GO:0051170]	0.866356794	0.168288
regulation of mitotic cell cycle [GO:0007346]	0.866396215	0.168238
response to reactive oxygen species [GO:0000302]	0.867010716	0.167457
ARF guanyl-nucleotide exchange factor activity [GO:0005086]	0.868069026	0.166112
nucleotide kinase activity [GO:0019201]	0.86854012	0.165513
nuclear chromosome [GO:0000228]	0.872112604	0.160976
serine-type endopeptidase activity [GO:0004252]	0.872401332	0.160609
epidermal growth factor receptor signaling pathway [GO:0007173]	0.882041433	0.148382
actin binding [GO:0003779]	0.883160944	0.146963
endoplasmic reticulum membrane [GO:0005789]	0.883215949	0.146894
regulation of transcription factor activity [GO:0051090]	0.885123629	0.144477
phosphoinositide 3-kinase complex [GO:0005942]	0.888211162	0.140568
oxidoreductase activity, acting on paired donors, with incorporation or reduction of molecular oxygen, 2-oxoglutarate as one donor, and incorporation of one atom each of oxygen into both donors [GO:0016706]	0.888333858	0.140413
amine metabolic process [GO:0009308]	0.888369742	0.140367
transmembrane receptor protein serine/threonine kinase activity [GO:0004675]	0.888634243	0.140033
transforming growth factor beta receptor activity [GO:0005024]	0.888634243	0.140033
ureteric bud development [GO:0001657]	0.891505505	0.136399
cell aging [GO:0007569]	0.893290197	0.134142
B cell activation [GO:0042113]	0.89338478	0.134023
stereocilium [GO:0032420]	0.894991031	0.131991
stereocilium bundle [GO:0032421]	0.894991031	0.131991
response to stress [GO:0006950]	0.895554596	0.131279
negative regulation of cellular protein metabolic process [GO:0032269]	0.897118522	0.129302
cell growth [GO:0016049]	0.897315832	0.129053
guanyl nucleotide binding [GO:0019001]	0.900985283	0.124417
guanyl ribonucleotide binding [GO:0032561]	0.900985283	0.124417
negative regulation of signal transduction [GO:0009968]	0.901023728	0.124368
protein maturation [GO:0051604]	0.902612988	0.122361
transcription from RNA polymerase II promoter [GO:0006366]	0.903422726	0.121339
mRNA splice site selection [GO:0006376]	0.903490394	0.121253
amino acid and derivative metabolic process [GO:0006519]	0.906057559	0.118013
regulation of fatty acid oxidation [GO:0046320]	0.906395395	0.117586
small nucleolar ribonucleoprotein complex [GO:0005732]	0.906430806	0.117542
ovulation cycle process [GO:0022602]	0.906476015	0.117485
ovulation cycle [GO:0042698]	0.906476015	0.117485
axon cargo transport [GO:0008088]	0.910782315	0.112052
aging [GO:0007568]	0.91122441	0.111494
actin cytoskeleton [GO:0015629]	0.912995708	0.109261
basolateral plasma membrane [GO:0016323]	0.91351321	0.108608
post-Golgi vesicle-mediated transport [GO:0006892]	0.913963051	0.108041
lipoprotein binding [GO:0008034]	0.914072844	0.107903
insulin receptor binding [GO:0005158]	0.914148085	0.107808
nitrogen compound metabolic process [GO:0006807]	0.916133577	0.105305
phosphoinositide biosynthetic process [GO:0046489]	0.916172766	0.105256
DNA damage response, signal transduction resulting in induction of apoptosis [GO:0008630]	0.918861402	0.101868
nonmotile primary cilium [GO:0031513]	0.920206354	0.100174
beta-catenin binding [GO:0008013]	0.920608672	0.099667
apical junction complex [GO:0043296]	0.921055887	0.099104
chromosome [GO:0005694]	0.928911981	0.089214
hemopoietic or lymphoid organ development [GO:0048534]	0.929152541	0.088911
hydrolase activity, hydrolyzing O-glycosyl compounds [GO:0004553]	0.933320408	0.083668
oxidoreductase activity, acting on sulfur group of donors [GO:0016667]	0.933636968	0.08327
oxidoreductase activity, acting on sulfur group of donors, NAD or NADP as acceptor [GO:0016668]	0.933636968	0.08327
regulation of peptidase activity [GO:0052547]	0.933853901	0.082997
tissue development [GO:0009888]	0.936963856	0.079086
O-acyltransferase activity [GO:0008374]	0.939171696	0.076311
cellular response to stress [GO:0033554]	0.941731127	0.073094
germ cell development [GO:0007281]	0.945513789	0.068341
memory [GO:0007613]	0.946844868	0.066669
regulation of defense response [GO:0031347]	0.94713698	0.066303
regulation of phosphate metabolic process [GO:0019220]	0.949540466	0.063284
regulation of phosphorus metabolic process [GO:0051174]	0.949540466	0.063284
carbohydrate kinase activity [GO:0019200]	0.954947492	0.056495
threonine endopeptidase activity [GO:0004298]	0.955366363	0.055969
proteasome core complex [GO:0005839]	0.955366363	0.055969
regulation of DNA binding [GO:0051101]	0.956327373	0.054763
cellular protein complex assembly [GO:0043623]	0.956849427	0.054108
regulation of cellular biosynthetic process [GO:0031326]	0.957241699	0.053615
vesicle docking during exocytosis [GO:0006904]	0.957575487	0.053196
vesicle docking [GO:0048278]	0.957575487	0.053196
cysteine metabolic process [GO:0006534]	0.958227845	0.052378
embryonic epithelial tube formation [GO:0001838]	0.960078589	0.050055
morphogenesis of embryonic epithelium [GO:0016331]	0.960078589	0.050055
transcription factor binding [GO:0008134]	0.960108948	0.050017
hormone binding [GO:0042562]	0.960810174	0.049137
nucleotide-excision repair, DNA damage removal [GO:0000718]	0.963927544	0.045226
cell projection part [GO:0044463]	0.964399163	0.044634
regulation of JNK activity [GO:0043506]	0.964668093	0.044296
oxidoreductase activity, acting on the CH-NH group of donors, NAD or NADP as acceptor [GO:0016646]	0.968604117	0.039359
sister chromatid cohesion [GO:0007062]	0.968724274	0.039208
fat-soluble vitamin metabolic process [GO:0006775]	0.968761591	0.039162
sulfur metabolic process [GO:0006790]	0.972870399	0.034008
regulation of protein transport [GO:0051223]	0.975305835	0.030954
gluconeogenesis [GO:0006094]	0.975981835	0.030107
hexose biosynthetic process [GO:0019319]	0.975981835	0.030107
cell death [GO:0008219]	0.978513352	0.026933
death [GO:0016265]	0.978513352	0.026933
lysosomal membrane [GO:0005765]	0.979096176	0.026202
endomembrane system [GO:0012505]	0.980124258	0.024913
response to inorganic substance [GO:0010035]	0.980134223	0.024901
response to metal ion [GO:0010038]	0.980134223	0.024901
protein amino acid acylation [GO:0043543]	0.980721418	0.024164
clathrin vesicle coat [GO:0030125]	0.980738253	0.024143
clathrin coated vesicle membrane [GO:0030665]	0.980738253	0.024143
DNA replication [GO:0006260]	0.981535826	0.023143
nuclear envelope-endoplasmic reticulum network [GO:0042175]	0.982134695	0.022393
nuclear speck [GO:0016607]	0.983967266	0.020095
fibroblast proliferation [GO:0048144]	0.988677853	0.014191
regulation of fibroblast proliferation [GO:0048145]	0.988677853	0.014191
positive regulation of fibroblast proliferation [GO:0048146]	0.988677853	0.014191
intracellular transport [GO:0046907]	0.991336091	0.010859
double-stranded DNA binding [GO:0003690]	0.99376443	0.007815
embryonic development ending in birth or egg hatching [GO:0009792]	0.994573488	0.006801
chordate embryonic development [GO:0043009]	0.994573488	0.006801
protein processing [GO:0016485]	0.995398184	0.005768
insulin-like growth factor receptor signaling pathway [GO:0048009]	0.99645145	0.004447
active transmembrane transporter activity [GO:0022804]	0.996767701	0.004051
lysosomal transport [GO:0007041]	0.999804947	0.000244
endoribonuclease activity [GO:0004521]	0.997464319	-0.003178
di-, tri-valent inorganic cation transmembrane transporter activity [GO:0015082]	0.996684113	-0.004156
cofactor biosynthetic process [GO:0051188]	0.99646589	-0.004429
transferase activity, transferring sulfur-containing groups [GO:0016782]	0.995513739	-0.005623
regulation of cellular pH [GO:0030641]	0.995513739	-0.005623
regulation of intracellular pH [GO:0051453]	0.995513739	-0.005623
trans-Golgi network transport vesicle [GO:0030140]	0.995437589	-0.005718
sulfur amino acid biosynthetic process [GO:0000097]	0.994343519	-0.007089
histone deacetylation [GO:0016575]	0.994029876	-0.007483
response to extracellular stimulus [GO:0009991]	0.9937857	-0.007789
inflammatory response [GO:0006954]	0.989381669	-0.013308
oxidoreductase activity, acting on NADH or NADPH [GO:0016651]	0.987768556	-0.01533
lipid phosphorylation [GO:0046834]	0.986454526	-0.016978
mechanoreceptor differentiation [GO:0042490]	0.984201762	-0.019801
proteoglycan metabolic process [GO:0006029]	0.983978633	-0.020081
hormone-mediated signaling [GO:0009755]	0.982842898	-0.021505
DNA-directed RNA polymerase activity [GO:0003899]	0.982827212	-0.021525
RNA polymerase activity [GO:0034062]	0.982827212	-0.021525
regulation of cell size [GO:0008361]	0.98190901	-0.022676
palmitoyltransferase activity [GO:0016409]	0.981135991	-0.023645
phosphoric diester hydrolase activity [GO:0008081]	0.980617788	-0.024294
regulation of intracellular transport [GO:0032386]	0.979172695	-0.026106
protein kinase regulator activity [GO:0019887]	0.977774161	-0.02786
positive regulation of transferase activity [GO:0051347]	0.977248713	-0.028518
cytoskeleton organization and biogenesis [GO:0007010]	0.977160629	-0.028629
ribonucleoprotein complex [GO:0030529]	0.976669537	-0.029245
caspase activation [GO:0006919]	0.973475167	-0.03325
mitochondrial membrane [GO:0031966]	0.971130705	-0.03619
negative regulation of cell differentiation [GO:0045596]	0.970440496	-0.037056
regulation of protein modification process [GO:0031399]	0.970106741	-0.037474
intracellular membrane-bounded organelle [GO:0043231]	0.969615198	-0.038091
Golgi transport complex [GO:0017119]	0.968177187	-0.039895
nucleoside diphosphate kinase activity [GO:0004550]	0.967769802	-0.040406
GTP biosynthetic process [GO:0006183]	0.967769802	-0.040406
UTP biosynthetic process [GO:0006228]	0.967769802	-0.040406
CTP biosynthetic process [GO:0006241]	0.967769802	-0.040406
pyrimidine nucleoside triphosphate metabolic process [GO:0009147]	0.967769802	-0.040406
pyrimidine ribonucleoside triphosphate metabolic process [GO:0009208]	0.967769802	-0.040406
pyrimidine ribonucleoside triphosphate biosynthetic process [GO:0009209]	0.967769802	-0.040406
CTP metabolic process [GO:0046036]	0.967769802	-0.040406
GTP metabolic process [GO:0046039]	0.967769802	-0.040406
UTP metabolic process [GO:0046051]	0.967769802	-0.040406
mismatch repair [GO:0006298]	0.964430636	-0.044594
maintenance of fidelity during DNA-dependent DNA replication [GO:0045005]	0.964430636	-0.044594
regulation of JAK-STAT cascade [GO:0046425]	0.964190954	-0.044895
T cell differentiation in the thymus [GO:0033077]	0.961774403	-0.047927
diencephalon development [GO:0021536]	0.960612827	-0.049385
pituitary gland development [GO:0021983]	0.960612827	-0.049385
aminoacyl-tRNA ligase activity [GO:0004812]	0.960138282	-0.04998
ligase activity, forming carbon-oxygen bonds [GO:0016875]	0.960138282	-0.04998
ligase activity, forming aminoacyl-tRNA and related compounds [GO:0016876]	0.960138282	-0.04998
mitochondrial outer membrane [GO:0005741]	0.959287054	-0.051048
synaptonemal complex [GO:0000795]	0.957750893	-0.052976
positive regulation of caspase activity [GO:0043280]	0.950794358	-0.061709
regulation of caspase activity [GO:0043281]	0.950794358	-0.061709
regulation of endopeptidase activity [GO:0052548]	0.950794358	-0.061709
heterochromatin [GO:0000792]	0.950476282	-0.062109
iron ion transport [GO:0006826]	0.94869187	-0.06435
circadian rhythm [GO:0007623]	0.94869187	-0.06435
hydrolase activity, acting on glycosyl bonds [GO:0016798]	0.948655943	-0.064395
vacuolar membrane [GO:0005774]	0.947527102	-0.065813
regulation of myeloid cell differentiation [GO:0045637]	0.947272466	-0.066132
protein amino acid deacetylation [GO:0006476]	0.946790109	-0.066738
mRNA binding [GO:0003729]	0.945160591	-0.068785
transcription corepressor activity [GO:0003714]	0.944727626	-0.069329
microtubule-based process [GO:0007017]	0.942143883	-0.072576
establishment and/or maintenance of cell polarity [GO:0007163]	0.941754036	-0.073065
response to heat [GO:0009408]	0.94027233	-0.074928
membrane-bounded organelle [GO:0043227]	0.93937718	-0.076053
flagellum biogenesis [GO:0009296]	0.937258513	-0.078716
flagellum organization and biogenesis [GO:0043064]	0.937258513	-0.078716
kidney development [GO:0001822]	0.935339115	-0.081129
pallium development [GO:0021543]	0.934878113	-0.081709
cerebral cortex development [GO:0021987]	0.934878113	-0.081709
multicellular organism growth [GO:0035264]	0.933100571	-0.083944
tRNA aminoacylation for protein translation [GO:0006418]	0.932857642	-0.08425
amino acid activation [GO:0043038]	0.932857642	-0.08425
tRNA aminoacylation [GO:0043039]	0.932857642	-0.08425
negative regulation of Wnt receptor signaling pathway [GO:0030178]	0.932785434	-0.084341
regulation of translational initiation [GO:0006446]	0.932715772	-0.084428
intracellular lipid transport [GO:0032365]	0.929167566	-0.088892
DNA alkylation [GO:0006305]	0.927734526	-0.090696
DNA methylation [GO:0006306]	0.927734526	-0.090696
skeletal morphogenesis [GO:0048705]	0.922148053	-0.097728
forebrain development [GO:0030900]	0.920485305	-0.099822
symbiosis, encompassing mutualism through parasitism [GO:0044403]	0.920022185	-0.100406
FMN binding [GO:0010181]	0.919968008	-0.100474
activation of protein kinase activity [GO:0032147]	0.918420229	-0.102424
immune response-activating cell surface receptor signaling pathway [GO:0002429]	0.917259414	-0.103887
immune response-activating signal transduction [GO:0002757]	0.917259414	-0.103887
immune response-regulating signal transduction [GO:0002764]	0.917259414	-0.103887
immune response-regulating cell surface receptor signaling pathway [GO:0002768]	0.917259414	-0.103887
antigen receptor-mediated signaling pathway [GO:0050851]	0.917259414	-0.103887
gland development [GO:0048732]	0.916304707	-0.10509
protein tyrosine phosphatase activity [GO:0004725]	0.915923188	-0.10557
cell projection membrane [GO:0031253]	0.913483236	-0.108646
cell cycle process [GO:0022402]	0.910728577	-0.11212
coated vesicle [GO:0030135]	0.910121013	-0.112886
potassium channel activity [GO:0005267]	0.907793655	-0.115822
primary active transmembrane transporter activity [GO:0015399]	0.907593592	-0.116074
P-P-bond-hydrolysis-driven transmembrane transporter activity [GO:0015405]	0.907593592	-0.116074
glycerophospholipid biosynthetic process [GO:0046474]	0.907002528	-0.11682
urea cycle intermediate metabolic process [GO:0000051]	0.905399864	-0.118843
ATPase activity, coupled to transmembrane movement of substances [GO:0042626]	0.904142719	-0.12043
chloride transport [GO:0006821]	0.902405732	-0.122623
oligodendrocyte development [GO:0014003]	0.901764887	-0.123432
glial cell development [GO:0021782]	0.901764887	-0.123432
oligodendrocyte differentiation [GO:0048709]	0.901764887	-0.123432
inner ear morphogenesis [GO:0042472]	0.900738577	-0.124728
homeostasis of number of cells [GO:0048872]	0.900113482	-0.125518
peroxidase activity [GO:0004601]	0.899722879	-0.126011
oxidoreductase activity, acting on peroxide as acceptor [GO:0016684]	0.899722879	-0.126011
regulation of phosphorylation [GO:0042325]	0.898466458	-0.127599
regulation of response to biotic stimulus [GO:0002831]	0.895701281	-0.131094
regulation of defense response to virus [GO:0050688]	0.895701281	-0.131094
regulation of defense response to virus by virus [GO:0050690]	0.895701281	-0.131094
microtubule-based movement [GO:0007018]	0.894892296	-0.132116
phosphoric ester hydrolase activity [GO:0042578]	0.894160282	-0.133042
protein-chromophore linkage [GO:0018298]	0.892866774	-0.134678
regulation of homeostatic process [GO:0032844]	0.890750119	-0.137355
hormone biosynthetic process [GO:0042446]	0.889903675	-0.138426
phosphoric monoester hydrolase activity [GO:0016791]	0.888667969	-0.13999
inner ear development [GO:0048839]	0.886340145	-0.142937
multicellular organism reproduction [GO:0032504]	0.884913176	-0.144744
reproductive process in a multicellular organism [GO:0048609]	0.884913176	-0.144744
intramolecular transferase activity [GO:0016866]	0.883136713	-0.146994
histone deacetylase activity [GO:0004407]	0.882647891	-0.147613
protein deacetylase activity [GO:0033558]	0.882647891	-0.147613
cell cycle phase [GO:0022403]	0.880020581	-0.150943
iron ion binding [GO:0005506]	0.877870581	-0.153669
actin filament binding [GO:0051015]	0.877486619	-0.154156
response to nutrient levels [GO:0031667]	0.87429717	-0.158203
ARF protein signal transduction [GO:0032011]	0.873561546	-0.159136
regulation of ARF protein signal transduction [GO:0032012]	0.873561546	-0.159136
positive regulation of angiogenesis [GO:0045766]	0.872782043	-0.160126
MAPKKK cascade [GO:0000165]	0.871705892	-0.161492
glutamine family amino acid catabolic process [GO:0009065]	0.868785803	-0.165201
protein amino acid N-linked glycosylation [GO:0006487]	0.86649302	-0.168115
skeletal development [GO:0001501]	0.865603973	-0.169245
G1 phase [GO:0051318]	0.862629847	-0.173027
regionalization [GO:0003002]	0.861037492	-0.175054
endoribonuclease activity, producing 5'-phosphomonoesters [GO:0016891]	0.859943242	-0.176446
endonuclease activity, active with either ribo- or deoxyribonucleic acids and producing 5'-phosphomonoesters [GO:0016893]	0.859943242	-0.176446
inorganic anion transport [GO:0015698]	0.85889333	-0.177783
nicotinamide metabolic process [GO:0006769]	0.857787816	-0.179191
pyridine nucleotide metabolic process [GO:0019362]	0.857787816	-0.179191
late endosome membrane [GO:0031902]	0.856262647	-0.181134
actin filament [GO:0005884]	0.855322249	-0.182332
oxidoreductase activity, acting on the aldehyde or oxo group of donors [GO:0016903]	0.855101398	-0.182613
ovarian follicle development [GO:0001541]	0.853567054	-0.184569
negative regulation of nucleobase, nucleoside, nucleotide and nucleic acid metabolic process [GO:0045934]	0.851896149	-0.1867
nucleus [GO:0005634]	0.85181932	-0.186798
phosphotransferase activity, phosphate group as acceptor [GO:0016776]	0.850623368	-0.188323
positive regulation of phosphorus metabolic process [GO:0010562]	0.850494372	-0.188488
positive regulation of phosphorylation [GO:0042327]	0.850494372	-0.188488
positive regulation of phosphate metabolic process [GO:0045937]	0.850494372	-0.188488
organelle inner membrane [GO:0019866]	0.85046414	-0.188526
immune system development [GO:0002520]	0.850093623	-0.188999
NAD+ ADP-ribosyltransferase activity [GO:0003950]	0.848005063	-0.191664
auditory receptor cell differentiation [GO:0042491]	0.84645201	-0.193647
late endosome [GO:0005770]	0.844153562	-0.196583
sugar:hydrogen symporter activity [GO:0005351]	0.842437977	-0.198776
cation:sugar symporter activity [GO:0005402]	0.842437977	-0.198776
solute:hydrogen symporter activity [GO:0015295]	0.842437977	-0.198776
glycoprotein catabolic process [GO:0006516]	0.836869981	-0.205899
ARF GTPase activator activity [GO:0008060]	0.836153106	-0.206817
regulation of ARF GTPase activity [GO:0032312]	0.836153106	-0.206817
positive regulation of myeloid cell differentiation [GO:0045639]	0.834817995	-0.208526
establishment of localization in cell [GO:0051649]	0.831974616	-0.21217
regulation of intracellular protein transport [GO:0033157]	0.831779959	-0.212419
nucleotide binding [GO:0000166]	0.830665611	-0.213848
glycerol metabolic process [GO:0006071]	0.830621498	-0.213905
transition metal ion transmembrane transporter activity [GO:0046915]	0.83054722	-0.214
regulation of oxidoreductase activity [GO:0051341]	0.827678666	-0.21768
apoptosis [GO:0006915]	0.823069447	-0.223599
embryonic limb morphogenesis [GO:0030326]	0.820451719	-0.226964
embryonic appendage morphogenesis [GO:0035113]	0.820451719	-0.226964
enzyme binding [GO:0019899]	0.818959727	-0.228883
carbon-oxygen lyase activity [GO:0016835]	0.816501001	-0.232048
regulation of molecular function [GO:0065009]	0.815375978	-0.233496
GPI anchor metabolic process [GO:0006505]	0.814968504	-0.234021
GPI anchor biosynthetic process [GO:0006506]	0.814968504	-0.234021
Notch signaling pathway [GO:0007219]	0.810770165	-0.239433
coenzyme biosynthetic process [GO:0009108]	0.809158214	-0.241512
positive regulation of DNA replication [GO:0045740]	0.807293479	-0.243919
positive regulation of DNA metabolic process [GO:0051054]	0.807293479	-0.243919
protein secretion [GO:0009306]	0.804933957	-0.246967
regulation of macromolecule biosynthetic process [GO:0010556]	0.803085334	-0.249356
negative regulation of growth [GO:0045926]	0.80248611	-0.250131
carbohydrate transmembrane transporter activity [GO:0015144]	0.800977795	-0.252082
sugar transmembrane transporter activity [GO:0051119]	0.800977795	-0.252082
vitamin D receptor binding [GO:0042809]	0.798488892	-0.255303
peroxisome [GO:0005777]	0.797562475	-0.256503
microbody [GO:0042579]	0.797562475	-0.256503
tight junction [GO:0005923]	0.796933722	-0.257317
B cell differentiation [GO:0030183]	0.793502691	-0.261765
NF-kappaB binding [GO:0051059]	0.792330201	-0.263286
phospholipid biosynthetic process [GO:0008654]	0.789242508	-0.267294
interphase [GO:0051325]	0.784872731	-0.272975
interaction with host [GO:0051701]	0.784652384	-0.273261
transport vesicle [GO:0030133]	0.783932922	-0.274197
transferase activity [GO:0016740]	0.782836598	-0.275624
meiosis [GO:0007126]	0.782063418	-0.276631
meiotic cell cycle [GO:0051321]	0.782063418	-0.276631
M phase of meiotic cell cycle [GO:0051327]	0.782063418	-0.276631
cartilage condensation [GO:0001502]	0.781276872	-0.277655
protein amino acid glycosylation [GO:0006486]	0.780291753	-0.278939
biopolymer glycosylation [GO:0043413]	0.780291753	-0.278939
intracellular signaling cascade [GO:0007242]	0.778618419	-0.28112
condensed nuclear chromosome [GO:0000794]	0.777707388	-0.282308
oxidoreductase activity, acting on the CH-NH group of donors [GO:0016645]	0.777495347	-0.282585
programmed cell death [GO:0012501]	0.775647675	-0.284995
microtubule [GO:0005874]	0.775219688	-0.285554
growth [GO:0040007]	0.772709819	-0.288832
hydrolase activity, hydrolyzing N-glycosyl compounds [GO:0016799]	0.772657228	-0.288901
DNA N-glycosylase activity [GO:0019104]	0.772657228	-0.288901
female gamete generation [GO:0007292]	0.771868127	-0.289932
regulation of erythrocyte differentiation [GO:0045646]	0.771306996	-0.290666
retrograde axon cargo transport [GO:0008090]	0.770883606	-0.291219
protein import [GO:0017038]	0.770537407	-0.291672
SH2 domain binding [GO:0042169]	0.769437815	-0.29311
FAD binding [GO:0050660]	0.768065581	-0.294906
phosphotransferase activity, for other substituted phosphate groups [GO:0016780]	0.764882565	-0.299075
polyol metabolic process [GO:0019751]	0.764665487	-0.29936
cellular localization [GO:0051641]	0.762057368	-0.30278
histone deacetylase complex [GO:0000118]	0.759794649	-0.30575
transmembrane receptor protein serine/threonine kinase signaling pathway [GO:0007178]	0.759654396	-0.305935
hydrolase activity, acting on acid anhydrides, catalyzing transmembrane movement of substances [GO:0016820]	0.757513848	-0.308747
metanephros development [GO:0001656]	0.757276102	-0.30906
regulation of I-kappaB kinase/NF-kappaB cascade [GO:0043122]	0.75621985	-0.310449
cis-Golgi network [GO:0005801]	0.754918521	-0.312161
organelle membrane [GO:0031090]	0.754749634	-0.312383
protein-DNA complex assembly [GO:0065004]	0.754482982	-0.312734
ATPase activity, coupled to movement of substances [GO:0043492]	0.752720369	-0.315054
excretion [GO:0007588]	0.752506275	-0.315336
response to DNA damage stimulus [GO:0006974]	0.752397216	-0.31548
negative regulation of cell growth [GO:0030308]	0.752178866	-0.315768
negative regulation of cell size [GO:0045792]	0.752178866	-0.315768
AP-type membrane coat adaptor complex [GO:0030119]	0.74924833	-0.319631
clathrin adaptor complex [GO:0030131]	0.74924833	-0.319631
anaphase-promoting complex-dependent proteasomal ubiquitin-dependent protein catabolic process [GO:0031145]	0.748326832	-0.320846
inositol trisphosphate kinase activity [GO:0051766]	0.747643658	-0.321748
secretion by cell [GO:0032940]	0.746472283	-0.323294
cytoplasmic vesicle membrane [GO:0030659]	0.74524311	-0.324918
chromosome, telomeric region [GO:0000781]	0.744473202	-0.325935
regulation of protein polymerization [GO:0032271]	0.742107924	-0.329063
spliceosomal snRNP biogenesis [GO:0000387]	0.738468097	-0.333883
neuromuscular process controlling balance [GO:0050885]	0.738243728	-0.33418
amino acid metabolic process [GO:0006520]	0.737204139	-0.335558
DNA damage response, signal transduction by p53 class mediator [GO:0030330]	0.736044792	-0.337096
telomere maintenance [GO:0000723]	0.735662746	-0.337603
microtubule motor activity [GO:0003777]	0.735662746	-0.337603
telomere organization and biogenesis [GO:0032200]	0.735662746	-0.337603
organelle outer membrane [GO:0031968]	0.73534911	-0.338019
regulation of apoptosis [GO:0042981]	0.733821802	-0.340046
endosome [GO:0005768]	0.733270241	-0.340779
apicolateral plasma membrane [GO:0016327]	0.732296433	-0.342072
Rho guanyl-nucleotide exchange factor activity [GO:0005089]	0.732277878	-0.342097
regulation of actin filament polymerization [GO:0030833]	0.731824941	-0.342699
GTPase activity [GO:0003924]	0.73053733	-0.344411
general RNA polymerase II transcription factor activity [GO:0016251]	0.729569504	-0.345698
chromatin binding [GO:0003682]	0.728019551	-0.347761
regulation of protein import into nucleus [GO:0042306]	0.727203613	-0.348848
sterol metabolic process [GO:0016125]	0.723050217	-0.354385
positive regulation of protein amino acid phosphorylation [GO:0001934]	0.72225382	-0.355448
membrane coat [GO:0030117]	0.722183311	-0.355542
coated membrane [GO:0048475]	0.722183311	-0.355542
regulation of programmed cell death [GO:0043067]	0.72144458	-0.356529
nucleobase metabolic process [GO:0009112]	0.721338459	-0.356671
multi-organism process [GO:0051704]	0.720616639	-0.357635
mitochondrial envelope [GO:0005740]	0.720422455	-0.357894
cartilage development [GO:0051216]	0.719093044	-0.359671
DNA geometric change [GO:0032392]	0.714030034	-0.366449
DNA duplex unwinding [GO:0032508]	0.714030034	-0.366449
regulation of catalytic activity [GO:0050790]	0.711394729	-0.369984
tubulin binding [GO:0015631]	0.709842284	-0.372068
cytoplasmic sequestering of protein [GO:0051220]	0.709566402	-0.372438
nucleoplasm part [GO:0044451]	0.70913629	-0.373016
transcription initiation [GO:0006352]	0.708367208	-0.37405
glutamine family amino acid metabolic process [GO:0009064]	0.704277098	-0.379553
neural tube closure [GO:0001843]	0.702889528	-0.381423
primary neural tube formation [GO:0014020]	0.702889528	-0.381423
positive regulation of erythrocyte differentiation [GO:0045648]	0.702308112	-0.382207
glycoprotein metabolic process [GO:0009100]	0.69941916	-0.386105
cell activation during immune response [GO:0002263]	0.699202801	-0.386397
leukocyte activation during immune response [GO:0002366]	0.699202801	-0.386397
receptor-mediated endocytosis [GO:0006898]	0.699130143	-0.386495
cellular_component [GO:0005575]	0.697991478	-0.388033
cell [GO:0005623]	0.695192872	-0.391818
cell part [GO:0044464]	0.695192872	-0.391818
G1 phase of mitotic cell cycle [GO:0000080]	0.692500697	-0.395464
regulation of DNA replication initiation [GO:0030174]	0.691709748	-0.396536
cholesterol metabolic process [GO:0008203]	0.687290169	-0.402535
protein localization in organelle [GO:0033365]	0.686832254	-0.403158
fertilization [GO:0009566]	0.686462659	-0.40366
induction of apoptosis by intracellular signals [GO:0008629]	0.68408903	-0.40689
vacuolar part [GO:0044437]	0.682359404	-0.409246
intracellular organelle [GO:0043229]	0.680749847	-0.41144
negative regulation of catalytic activity [GO:0043086]	0.6737774	-0.420969
appendage morphogenesis [GO:0035107]	0.672864849	-0.422219
limb morphogenesis [GO:0035108]	0.672864849	-0.422219
appendage development [GO:0048736]	0.672864849	-0.422219
limb development [GO:0060173]	0.672864849	-0.422219
I-kappaB kinase/NF-kappaB cascade [GO:0007249]	0.66898611	-0.42754
secretion [GO:0046903]	0.668900138	-0.427658
developmental growth [GO:0048589]	0.668672406	-0.427971
stress fiber [GO:0001725]	0.667289085	-0.429872
actin filament bundle [GO:0032432]	0.667289085	-0.429872
voltage-gated potassium channel activity [GO:0005249]	0.666925287	-0.430372
voltage-gated potassium channel complex [GO:0008076]	0.664998211	-0.433023
nucleotide catabolic process [GO:0009166]	0.663495873	-0.435092
eukaryotic translation initiation factor 2B complex [GO:0005851]	0.661508044	-0.437832
positive regulation of I-kappaB kinase/NF-kappaB cascade [GO:0043123]	0.661081655	-0.43842
ribonucleoprotein binding [GO:0043021]	0.660608137	-0.439074
COPI vesicle coat [GO:0030126]	0.655411681	-0.446257
COPI coated vesicle membrane [GO:0030663]	0.655411681	-0.446257
monosaccharide binding [GO:0048029]	0.653023242	-0.449566
organelle [GO:0043226]	0.652745359	-0.449952
lipid transporter activity [GO:0005319]	0.652252575	-0.450635
phospholipid transporter activity [GO:0005548]	0.651965761	-0.451033
RNA elongation [GO:0006354]	0.651894066	-0.451132
RNA elongation from RNA polymerase II promoter [GO:0006368]	0.651894066	-0.451132
neural plate morphogenesis [GO:0001839]	0.650769212	-0.452694
neural plate development [GO:0001840]	0.650769212	-0.452694
neural tube formation [GO:0001841]	0.650769212	-0.452694
phospholipid-translocating ATPase activity [GO:0004012]	0.650231855	-0.45344
aminophospholipid transporter activity [GO:0015247]	0.650231855	-0.45344
interspecies interaction between organisms [GO:0044419]	0.647890783	-0.456694
cyclic-nucleotide phosphodiesterase activity [GO:0004112]	0.643409124	-0.462938
3',5'-cyclic-nucleotide phosphodiesterase activity [GO:0004114]	0.643409124	-0.462938
NADP metabolic process [GO:0006739]	0.64187449	-0.46508
antioxidant activity [GO:0016209]	0.64121639	-0.465999
regulation of immune effector process [GO:0002697]	0.641117879	-0.466136
regulation of cellular protein metabolic process [GO:0032268]	0.638035404	-0.470447
RNA modification [GO:0009451]	0.637786683	-0.470796
mediator complex [GO:0000119]	0.63525207	-0.474348
regulation of endocytosis [GO:0030100]	0.635141723	-0.474502
peptidoglycan metabolic process [GO:0000270]	0.634794282	-0.47499
tissue remodeling [GO:0048771]	0.634083974	-0.475987
lipid transport [GO:0006869]	0.633040399	-0.477452
sensory perception of mechanical stimulus [GO:0050954]	0.631377891	-0.479788
endodeoxyribonuclease activity [GO:0004520]	0.630959237	-0.480377
regulation of hydrolase activity [GO:0051336]	0.62939562	-0.482578
amino acid transport [GO:0006865]	0.628010969	-0.484528
4 iron, 4 sulfur cluster binding [GO:0051539]	0.626035276	-0.487315
negative regulation of transcription factor activity [GO:0043433]	0.623200896	-0.491319
cilium [GO:0005929]	0.622016102	-0.492995
neural tube development [GO:0021915]	0.621528464	-0.493685
mitochondrion [GO:0005739]	0.621436597	-0.493815
receptor signaling complex scaffold activity [GO:0030159]	0.621264953	-0.494058
exocytosis [GO:0006887]	0.620210618	-0.495552
arginine metabolic process [GO:0006525]	0.61866386	-0.497745
nitrogen compound biosynthetic process [GO:0044271]	0.61577363	-0.501849
transmembrane transport [GO:0055085]	0.614877105	-0.503124
iron-sulfur cluster binding [GO:0051536]	0.61108849	-0.50852
metal cluster binding [GO:0051540]	0.61108849	-0.50852
regulation of translation [GO:0006417]	0.609504582	-0.510781
oxidoreductase activity, acting on single donors with incorporation of molecular oxygen [GO:0016701]	0.608148521	-0.512718
oxidoreductase activity, acting on single donors with incorporation of molecular oxygen, incorporation of two atoms of oxygen [GO:0016702]	0.608148521	-0.512718
dioxygenase activity [GO:0051213]	0.608148521	-0.512718
translational initiation [GO:0006413]	0.607648872	-0.513432
defense response [GO:0006952]	0.606756532	-0.514709
potassium channel regulator activity [GO:0015459]	0.602526108	-0.520771
organelle organization and biogenesis [GO:0006996]	0.602187426	-0.521257
negative regulation of intracellular transport [GO:0032387]	0.600880392	-0.523135
negative regulation of protein transport [GO:0051224]	0.600880392	-0.523135
peptidyl-prolyl cis-trans isomerase activity [GO:0003755]	0.60045827	-0.523742
cis-trans isomerase activity [GO:0016859]	0.60045827	-0.523742
ear development [GO:0043583]	0.598497077	-0.526563
mesoderm development [GO:0007498]	0.597770272	-0.52761
protein amino acid ADP-ribosylation [GO:0006471]	0.597515099	-0.527977
double-strand break repair [GO:0006302]	0.594356053	-0.532534
transcription initiation from RNA polymerase II promoter [GO:0006367]	0.593357588	-0.533977
membrane protein ectodomain proteolysis [GO:0006509]	0.593231724	-0.534159
membrane protein proteolysis [GO:0033619]	0.593231724	-0.534159
deoxyribonuclease activity [GO:0004536]	0.592561316	-0.535128
positive regulation of apoptosis [GO:0043065]	0.589269941	-0.539894
positive regulation of programmed cell death [GO:0043068]	0.589269941	-0.539894
regulation of cell cycle [GO:0051726]	0.58494967	-0.546169
double-stranded RNA binding [GO:0003725]	0.579323223	-0.554374
Ran GTPase binding [GO:0008536]	0.578274196	-0.555907
chromatin remodeling complex [GO:0016585]	0.57781328	-0.556582
protein kinase B signaling cascade [GO:0043491]	0.577119839	-0.557597
Golgi to endosome transport [GO:0006895]	0.576302413	-0.558794
cellular defense response [GO:0006968]	0.575207928	-0.560398
negative regulation of macromolecule biosynthetic process [GO:0010558]	0.57399785	-0.562173
positive regulation of cellular protein metabolic process [GO:0032270]	0.573877343	-0.56235
oxidoreduction coenzyme metabolic process [GO:0006733]	0.573192117	-0.563357
non-membrane spanning protein tyrosine phosphatase activity [GO:0004726]	0.571816366	-0.565378
T cell receptor signaling pathway [GO:0050852]	0.569782757	-0.568371
transition metal ion transport [GO:0000041]	0.569459721	-0.568847
inner ear receptor cell differentiation [GO:0060113]	0.569015815	-0.569502
nuclear body [GO:0016604]	0.567241525	-0.572119
sterol transporter activity [GO:0015248]	0.565750578	-0.574321
chaperone binding [GO:0051087]	0.565725919	-0.574357
structure-specific DNA binding [GO:0043566]	0.565675826	-0.574432
induction of apoptosis [GO:0006917]	0.562746581	-0.578767
induction of programmed cell death [GO:0012502]	0.562746581	-0.578767
mRNA metabolic process [GO:0016071]	0.56224069	-0.579517
regulation of Wnt receptor signaling pathway [GO:0030111]	0.559049395	-0.584254
phosphatidylinositol binding [GO:0005545]	0.558877616	-0.584509
glycoprotein biosynthetic process [GO:0009101]	0.55815192	-0.585589
RNA splicing, via transesterification reactions [GO:0000375]	0.557365986	-0.586758
RNA splicing, via transesterification reactions with bulged adenosine as nucleophile [GO:0000377]	0.557365986	-0.586758
nuclear mRNA splicing, via spliceosome [GO:0000398]	0.557365986	-0.586758
sialyltransferase activity [GO:0008373]	0.556046502	-0.588724
ear morphogenesis [GO:0042471]	0.552759409	-0.59363
selenium binding [GO:0008430]	0.551158418	-0.596025
guanyl-nucleotide exchange factor activity [GO:0005085]	0.549824449	-0.598023
erythrocyte homeostasis [GO:0034101]	0.548877454	-0.599443
cellular process [GO:0009987]	0.547914399	-0.600888
negative regulation of MAP kinase activity [GO:0043407]	0.547230707	-0.601915
apical plasma membrane [GO:0016324]	0.546707647	-0.602701
nuclear outer membrane [GO:0005640]	0.546448606	-0.60309
dorsal/ventral pattern formation [GO:0009953]	0.546034885	-0.603712
monovalent inorganic cation homeostasis [GO:0055067]	0.543861402	-0.606984
microtubule associated complex [GO:0005875]	0.542477431	-0.609071
RNA polymerase II transcription mediator activity [GO:0016455]	0.542122041	-0.609607
regulation of transcription from RNA polymerase II promoter [GO:0006357]	0.540950833	-0.611376
ATPase activity, coupled to transmembrane movement of ions [GO:0042625]	0.540345839	-0.61229
pyrimidine base metabolic process [GO:0006206]	0.540311935	-0.612341
activation of protein kinase C activity [GO:0007205]	0.540287598	-0.612378
DNA unwinding during replication [GO:0006268]	0.539249791	-0.613948
nuclear matrix [GO:0016363]	0.53776376	-0.616198
RNA processing [GO:0006396]	0.537107355	-0.617193
protein targeting [GO:0006605]	0.535681457	-0.619357
rhythmic process [GO:0048511]	0.528505341	-0.630289
sulfur amino acid metabolic process [GO:0000096]	0.526719205	-0.633022
zinc ion transport [GO:0006829]	0.522134285	-0.640059
anchored to membrane [GO:0031225]	0.52187466	-0.640458
interphase of mitotic cell cycle [GO:0051329]	0.519867971	-0.643549
response to biotic stimulus [GO:0009607]	0.519755199	-0.643723
transport vesicle membrane [GO:0030658]	0.517805771	-0.646731
Golgi-associated vesicle membrane [GO:0030660]	0.517805771	-0.646731
mitotic cell cycle [GO:0000278]	0.515508617	-0.650284
negative regulation of transport [GO:0051051]	0.515354849	-0.650522
Ras guanyl-nucleotide exchange factor activity [GO:0005088]	0.509823696	-0.659112
regulation of ubiquitin-protein ligase activity during mitotic cell cycle [GO:0051439]	0.50600534	-0.665071
ubiquinone metabolic process [GO:0006743]	0.50277262	-0.670134
ubiquinone biosynthetic process [GO:0006744]	0.50277262	-0.670134
quinone cofactor metabolic process [GO:0042375]	0.50277262	-0.670134
quinone cofactor biosynthetic process [GO:0045426]	0.50277262	-0.670134
cytosol [GO:0005829]	0.502162307	-0.671091
anion transport [GO:0006820]	0.499640024	-0.675056
sensory perception of sound [GO:0007605]	0.499527201	-0.675234
enzyme activator activity [GO:0008047]	0.498192396	-0.677337
inactivation of MAPK activity [GO:0000188]	0.494898295	-0.682539
nucleotidyltransferase activity [GO:0016779]	0.494241244	-0.683579
nucleocytoplasmic transport [GO:0006913]	0.492083781	-0.686998
nuclear transport [GO:0051169]	0.492083781	-0.686998
response to mechanical stimulus [GO:0009612]	0.490538247	-0.689453
negative regulation of protein kinase activity [GO:0006469]	0.490361683	-0.689734
negative regulation of kinase activity [GO:0033673]	0.490361683	-0.689734
negative regulation of transferase activity [GO:0051348]	0.490361683	-0.689734
organic acid transport [GO:0015849]	0.488152971	-0.69325
carboxylic acid transport [GO:0046942]	0.488152971	-0.69325
diacylglycerol binding [GO:0019992]	0.486723797	-0.695529
somatic recombination of immunoglobulin genes during immune response [GO:0002204]	0.486133257	-0.696472
somatic diversification of immunoglobulins during immune response [GO:0002208]	0.486133257	-0.696472
immunoglobulin production during immune response [GO:0002381]	0.486133257	-0.696472
isotype switching [GO:0045190]	0.486133257	-0.696472
DNA-directed DNA polymerase activity [GO:0003887]	0.485245703	-0.69789
DNA polymerase activity [GO:0034061]	0.485245703	-0.69789
bone remodeling [GO:0046849]	0.484095531	-0.699731
positive regulation of signal transduction [GO:0009967]	0.48401643	-0.699857
positive regulation of protein modification process [GO:0031401]	0.483689713	-0.70038
kinase regulator activity [GO:0019207]	0.483677611	-0.7004
vesicle localization [GO:0051648]	0.482403	-0.702443
establishment of vesicle localization [GO:0051650]	0.482403	-0.702443
protein transport [GO:0015031]	0.481358332	-0.70412
regulation of cytokine production [GO:0001817]	0.478209538	-0.709185
ER to Golgi vesicle-mediated transport [GO:0006888]	0.476366432	-0.712159
NADP binding [GO:0050661]	0.476322801	-0.712229
RNA export from nucleus [GO:0006405]	0.474857856	-0.714597
U12-dependent spliceosome [GO:0005689]	0.474591326	-0.715029
RNA splicing [GO:0008380]	0.47329029	-0.717136
mitochondrion organization and biogenesis [GO:0007005]	0.471165674	-0.720584
negative regulation of protein import into nucleus [GO:0042308]	0.469234688	-0.723725
regulation of transcription factor import into nucleus [GO:0042990]	0.469234688	-0.723725
transcription factor import into nucleus [GO:0042991]	0.469234688	-0.723725
negative regulation of transcription factor import into nucleus [GO:0042992]	0.469234688	-0.723725
steroid metabolic process [GO:0008202]	0.468608071	-0.724746
DNA-directed RNA polymerase complex [GO:0000428]	0.466656596	-0.72793
RNA polymerase complex [GO:0030880]	0.466656596	-0.72793
nuclear DNA-directed RNA polymerase complex [GO:0055029]	0.466656596	-0.72793
protein metabolic process [GO:0019538]	0.465960204	-0.729068
lipid binding [GO:0008289]	0.46375568	-0.732677
proteasome complex [GO:0000502]	0.463093264	-0.733763
regulation of catabolic process [GO:0009894]	0.461555193	-0.736288
regulation of ubiquitin-protein ligase activity [GO:0051438]	0.460986364	-0.737224
anaphase-promoting complex [GO:0005680]	0.460495135	-0.738032
immunoglobulin production [GO:0002377]	0.458930952	-0.740608
establishment of organelle localization [GO:0051656]	0.45889862	-0.740662
cellular macromolecule metabolic process [GO:0044260]	0.4578424	-0.742404
protein N-terminus binding [GO:0047485]	0.457354521	-0.74321
G1/S transition of mitotic cell cycle [GO:0000082]	0.456208556	-0.745104
negative regulation of transcription [GO:0016481]	0.455135064	-0.746882
motor activity [GO:0003774]	0.453979858	-0.748797
in utero embryonic development [GO:0001701]	0.452573365	-0.751132
monocarboxylic acid transmembrane transporter activity [GO:0008028]	0.451665258	-0.752642
initiation of viral infection [GO:0019059]	0.450527241	-0.754536
protein polyubiquitination [GO:0000209]	0.447812084	-0.759068
ossification [GO:0001503]	0.447512371	-0.759569
biomineral formation [GO:0031214]	0.447512371	-0.759569
pyrimidine nucleotide metabolic process [GO:0006220]	0.445953312	-0.762179
pyrimidine nucleotide biosynthetic process [GO:0006221]	0.445953312	-0.762179
cytoplasmic sequestering of transcription factor [GO:0042994]	0.445156118	-0.763515
positive regulation of catalytic activity [GO:0043085]	0.443435651	-0.766405
neutral amino acid transmembrane transporter activity [GO:0015175]	0.441431824	-0.769778
lung development [GO:0030324]	0.437596263	-0.776259
mRNA processing [GO:0006397]	0.436636031	-0.777886
phosphorylase kinase regulator activity [GO:0008607]	0.434524137	-0.781473
early endosome membrane [GO:0031901]	0.431019057	-0.787449
oogenesis [GO:0048477]	0.431013003	-0.787459
response to virus [GO:0009615]	0.430941194	-0.787582
response to oxidative stress [GO:0006979]	0.430831161	-0.78777
Ras GTPase binding [GO:0017016]	0.429703797	-0.789699
RNA polymerase II transcription factor activity [GO:0003702]	0.429179097	-0.790597
gene silencing [GO:0016458]	0.42792481	-0.792748
1-acylglycerol-3-phosphate O-acyltransferase activity [GO:0003841]	0.427867099	-0.792847
acylglycerol O-acyltransferase activity [GO:0016411]	0.427867099	-0.792847
vesicle coat [GO:0030120]	0.424257131	-0.799057
coated vesicle membrane [GO:0030662]	0.424257131	-0.799057
mammary gland development [GO:0030879]	0.423866849	-0.799731
mitochondrial transport [GO:0006839]	0.422887564	-0.801422
antiporter activity [GO:0015297]	0.420810215	-0.805016
establishment of protein localization [GO:0045184]	0.420746726	-0.805126
group transfer coenzyme metabolic process [GO:0006752]	0.417477776	-0.810805
coenzyme A metabolic process [GO:0015936]	0.417477776	-0.810805
actin filament-based process [GO:0030029]	0.417095979	-0.81147
phospholipid transport [GO:0015914]	0.414597149	-0.81583
COPI-coated vesicle [GO:0030137]	0.410321861	-0.823327
sterol transport [GO:0015918]	0.409865354	-0.824131
cholesterol transport [GO:0030301]	0.409865354	-0.824131
phagocytosis [GO:0006909]	0.409429313	-0.824898
oxidoreductase activity, acting on the CH-CH group of donors, NAD or NADP as acceptor [GO:0016628]	0.408801344	-0.826005
GTPase regulator activity [GO:0030695]	0.406893451	-0.829373
GTPase binding [GO:0051020]	0.40386071	-0.834746
protein complex scaffold [GO:0032947]	0.401642769	-0.838691
regulation of pH [GO:0006885]	0.39835752	-0.844558
negative regulation of nucleocytoplasmic transport [GO:0046823]	0.396143563	-0.848529
biosynthetic process [GO:0009058]	0.392379253	-0.855311
cation:cation antiporter activity [GO:0015491]	0.39183271	-0.856298
nuclear ubiquitin ligase complex [GO:0000152]	0.391305049	-0.857253
lysine N-methyltransferase activity [GO:0016278]	0.390522502	-0.85867
protein-lysine N-methyltransferase activity [GO:0016279]	0.390522502	-0.85867
[truncated: 365 more rows]
