# Supplementary material for: Conservation of core gene expression in vertebrate tissues
Source: J Biol. 2009 Apr 16;8(3):33. doi: 10.1186/jbiol130 (PMC2689434; doi:10.1186/jbiol130)
Supplement: Additional data file 11 — List of genes classified as TFs on the basis of containing a known DNA binding domain. [file jbiol130-S11.txt]

Probable TF genes (Ensembl gene ID)	Ensembl gene description
ENSG00000001167	Nuclear transcription factor Y subunit alpha (Nuclear transcription factor Y subunit A) (NF-YA) (CAAT-box DNA-binding protein subunit A). [Source:Uniprot/SWISSPROT;Acc:P23511]
ENSG00000004399	Plexin D1 precursor. [Source:Uniprot/SWISSPROT;Acc:Q9Y4D7]
ENSG00000008196	Transcription factor AP-2 beta (AP2-beta) (Activating enhancer-binding protein 2 beta). [Source:Uniprot/SWISSPROT;Acc:Q92481]
ENSG00000015479	Matrin-3. [Source:Uniprot/SWISSPROT;Acc:P43243]
ENSG00000019549	Zinc finger protein SLUG (Neural crest transcription factor Slug) (Snail homolog 2). [Source:Uniprot/SWISSPROT;Acc:O43623]
ENSG00000030419	Zinc finger protein Helios. [Source:Uniprot/SWISSPROT;Acc:Q9UKS7]
ENSG00000033800	Protein inhibitor of activated STAT protein 1 (Gu-binding protein) (GBP) (RNA helicase II-binding protein) (DEAD/H box-binding protein 1). [Source:Uniprot/SWISSPROT;Acc:O75925]
ENSG00000047410	Nucleoprotein TPR. [Source:Uniprot/SWISSPROT;Acc:P12270]
ENSG00000047932	Golgi-associated PDZ and coiled-coil motif-containing protein (PDZ protein interacting specifically with TC10) (PIST) (CFTR-associated ligand) (Fused in glioblastoma). [Source:Uniprot/SWISSPROT;Acc:Q9HD26]
ENSG00000057704	Transmembrane and coiled-coil domains protein 3. [Source:Uniprot/SWISSPROT;Acc:Q9ULS5]
ENSG00000060339	cell-cycle and apoptosis regulatory protein 1 [Source:RefSeq_peptide;Acc:NP_060707]
ENSG00000064835	Pituitary-specific positive transcription factor 1 (Pit-1) (Growth hormone factor 1) (GHF-1). [Source:Uniprot/SWISSPROT;Acc:P28069]
ENSG00000066336	Transcription factor PU.1 (31 kDa transforming protein). [Source:Uniprot/SWISSPROT;Acc:P17947]
ENSG00000067900	Rho-associated protein kinase 1 (EC 2.7.1.37) (Rho-associated, coiled- coil containing protein kinase 1) (p160 ROCK-1) (p160ROCK). [Source:Uniprot/SWISSPROT;Acc:Q13464]
ENSG00000068305	Myocyte-specific enhancer factor 2A (Serum response factor-like protein 1). [Source:Uniprot/SWISSPROT;Acc:Q02078]
ENSG00000070444	MAX binding protein MNT (ROX protein) (MYC antagonist MNT). [Source:Uniprot/SWISSPROT;Acc:Q99583]
ENSG00000072736	Nuclear factor of activated T-cells, cytoplasmic 3 (NF-ATc3) (NFATc3) (T cell transcription factor NFAT4) (NF-AT4) (NFATx). [Source:Uniprot/SWISSPROT;Acc:Q12968]
ENSG00000073614	Jumonji/ARID domain-containing protein 1A (Retinoblastoma-binding protein 2) (RBBP-2). [Source:Uniprot/SWISSPROT;Acc:P29375]
ENSG00000075891	Paired box protein Pax-2. [Source:Uniprot/SWISSPROT;Acc:Q02962]
ENSG00000076604	TNF receptor-associated factor 4 (Cysteine-rich domain associated with RING and Traf domains protein 1) (Malignant 62) (RING finger protein 83). [Source:Uniprot/SWISSPROT;Acc:Q9BUZ4]
ENSG00000078043	Protein inhibitor of activated STAT2 (Protein inhibitor of activated STAT x) (Msx-interacting zinc finger protein) (Miz1) (DAB2-interacting protein) (DIP) (Androgen receptor-interacting protein 3) (ARIP3) (PIAS-NY protein). [Source:Uniprot/SWISSPROT;Acc:O75928]
ENSG00000078900	Tumor protein p73 (p53-like transcription factor) (p53-related protein). [Source:Uniprot/SWISSPROT;Acc:O15350]
ENSG00000081059	Transcription factor 7 (T-cell-specific transcription factor 1) (TCF- 1) (T-cell factor 1). [Source:Uniprot/SWISSPROT;Acc:P36402]
ENSG00000082641	Nuclear factor erythroid 2 related factor 1 (NF-E2 related factor 1) (NFE2-related factor 1) (Nuclear factor, erythroid derived 2, like 1) (Transcription factor 11) (Transcription factor HBZ17) (Transcription factor LCR-F1) (Locus control region-factor 1) [Source:Uniprot/SWISSPROT;Acc:Q14494]
ENSG00000083535	Progesterone-induced-blocking factor 1. [Source:Uniprot/SWISSPROT;Acc:Q8WXW3]
ENSG00000083642	androgen-induced prostate proliferative shutoff associated protein isoform 1 [Source:RefSeq_peptide;Acc:NP_055847]
ENSG00000084676	Nuclear receptor coactivator 1 (EC 2.3.1.48) (NCoA-1) (Steroid receptor coactivator-1) (SRC-1) (RIP160) (Hin-2 protein). [Source:Uniprot/SWISSPROT;Acc:Q15788]
ENSG00000085274	myoneurin [Source:RefSeq_peptide;Acc:NP_061127]
ENSG00000085733	Src substrate cortactin (Amplaxin) (Oncogene EMS1). [Source:Uniprot/SWISSPROT;Acc:Q14247]
ENSG00000087903	DNA-binding protein RFX2. [Source:Uniprot/SWISSPROT;Acc:P48378]
ENSG00000088808	Apoptosis stimulating of p53 protein 1 (Protein phosphatase 1 regulatory subunit 13B). [Source:Uniprot/SWISSPROT;Acc:Q96KQ4]
ENSG00000088812	Attractin precursor (Mahogany homolog) (DPPT-L). [Source:Uniprot/SWISSPROT;Acc:O75882]
ENSG00000089225	T-box transcription factor TBX5 (T-box protein 5). [Source:Uniprot/SWISSPROT;Acc:Q99593]
ENSG00000089234	BRCA1-associated protein (EC 6.3.2.-) (BRAP2) (Impedes mitogenic signal propagation) (IMP) (RING finger protein 52). [Source:Uniprot/SWISSPROT;Acc:Q7Z569]
ENSG00000091010	POU domain, class 4, transcription factor 3 (Brain-specific homeobox/POU domain protein 3C) (Brn-3C). [Source:Uniprot/SWISSPROT;Acc:Q15319]
ENSG00000091831	Estrogen receptor (ER) (Estradiol receptor) (ER-alpha). [Source:Uniprot/SWISSPROT;Acc:P03372]
ENSG00000092871	Rififylin (RING finger and FYVE-like domain-containing protein 1) (FYVE-RING finger protein Sakura) (Fring) (Caspases-8 and -10- associated RING finger protein 2) (CARP-2) (Caspase regulator CARP2) (RING finger protein 189) (RING finger protein 34-like). [Source:Uniprot/SWISSPROT;Acc:Q8WZ73]
ENSG00000095951	Zinc finger protein 40 (Human immunodeficiency virus type I enhancer- binding protein 1) (HIV-EP1) (Major histocompatibility complex binding protein 1) (MBP-1) (Positive regulatory domain II binding factor 1) (PRDII-BF1). [Source:Uniprot/SWISSPROT;Acc:P15822]
ENSG00000096401	Cell division cycle 5-like protein (Cdc5-like protein) (Pombe cdc5- related protein). [Source:Uniprot/SWISSPROT;Acc:Q99459]
ENSG00000100014	Cytospin-A (SPECC1-like protein)(Renal carcinoma antigen NY-REN-22) [Source:UniProtKB/Swiss-Prot;Acc:Q69YQ0]
ENSG00000100219	X box binding protein 1 (XBP-1) (Tax-responsive element-binding protein 5). [Source:Uniprot/SWISSPROT;Acc:P17861]
ENSG00000100426	Zinc finger BED domain containing protein 4. [Source:Uniprot/SWISSPROT;Acc:O75132]
ENSG00000100987	Visual system homeobox 1 (Transcription factor VSX1) (Retinal inner nuclear layer homeobox protein) (Homeodomain protein RINX). [Source:Uniprot/SWISSPROT;Acc:Q9NZR4]
ENSG00000101076	Hepatocyte nuclear factor 4-alpha (HNF-4-alpha) (Transcription factor HNF-4) (Transcription factor 14). [Source:Uniprot/SWISSPROT;Acc:P41235]
ENSG00000102189	Early endosome antigen 1 (Endosome-associated protein p162) (Zinc finger FYVE domain-containing protein 2). [Source:Uniprot/SWISSPROT;Acc:Q15075]
ENSG00000102908	Nuclear factor of activated T cells 5 (T cell transcription factor NFAT5) (NF-AT5) (Tonicity-responsive enhancer-binding protein) (TonE- binding protein) (TonEBP). [Source:Uniprot/SWISSPROT;Acc:O94916]
ENSG00000102974	Transcriptional repressor CTCF (CCCTC-binding factor) (CTCFL paralog) (11-zinc finger protein). [Source:Uniprot/SWISSPROT;Acc:P49711]
ENSG00000102984	Zinc finger protein 821 [Source:UniProtKB/Swiss-Prot;Acc:O75541]
ENSG00000103449	Sal-like protein 1 (Zinc finger protein SALL1) (Spalt-like transcription factor 1) (HSal1). [Source:Uniprot/SWISSPROT;Acc:Q9NSC2]
ENSG00000104626	3' histone mRNA exonuclease 1 (EC 3.1.-.-) (3'-5' exonuclease ERI1) (Eri-1 homolog) (Histone mRNA 3' end-specific exoribonuclease) (Protein 3'hExo) (HEXO). [Source:Uniprot/SWISSPROT;Acc:Q8IV48]
ENSG00000104885	Histone-lysine N-methyltransferase, H3 lysine-79 specific (EC 2.1.1.43) (Histone H3-K79 methyltransferase) (H3-K79-HMTase) (DOT1-like protein). [Source:Uniprot/SWISSPROT;Acc:Q8TEK3]
ENSG00000105229	Protein inhibitor of activated STAT protein 4 (Protein inhibitor of activated STAT protein gamma) (PIAS-gamma) (PIASy). [Source:Uniprot/SWISSPROT;Acc:Q8N2W9]
ENSG00000105856	HMG box containing protein 1 (HMG-box transcription factor 1) (High mobility group box transcription factor 1). [Source:Uniprot/SWISSPROT;Acc:O60381]
ENSG00000105967	transcription factor EC isoform a [Source:RefSeq_peptide;Acc:NP_036384]
ENSG00000106012	IQ motif containing E [Source:RefSeq_peptide;Acc:NP_689771]
ENSG00000106052	Tax1 (human T-cell leukemia virus type I) binding protein 1 [Source:RefSeq_peptide;Acc:NP_006015]
ENSG00000106546	Aryl hydrocarbon receptor precursor (Ah receptor) (AhR). [Source:Uniprot/SWISSPROT;Acc:P35869]
ENSG00000106689	LIM/homeobox protein Lhx2 (Homeobox protein LH-2). [Source:Uniprot/SWISSPROT;Acc:P50458]
ENSG00000106852	LIM/homeobox protein Lhx6.1 (Lhx6). [Source:Uniprot/SWISSPROT;Acc:Q9UPM6]
ENSG00000107290	Probable helicase senataxin (EC 3.6.1.-) (SEN1 homolog). [Source:Uniprot/SWISSPROT;Acc:Q7Z333]
ENSG00000107862	Golgi-specific brefeldin A-resistance guanine nucleotide exchange factor 1 (BFA-resistant GEF 1). [Source:Uniprot/SWISSPROT;Acc:Q92538]
ENSG00000108055	Structural maintenance of chromosome 3 (Chondroitin sulfate proteoglycan 6) (Chromosome-associated polypeptide) (hCAP) (Bamacan) (Basement membrane-associated chondroitin proteoglycan). [Source:Uniprot/SWISSPROT;Acc:Q9UQE7]
ENSG00000108264	Transcriptional adapter 2-like (ADA2-like protein). [Source:Uniprot/SWISSPROT;Acc:O75478]
ENSG00000108753	Hepatocyte nuclear factor 1-beta (HNF-1beta) (HNF-1B) (Variant hepatic nuclear factor 1) (VHNF1) (Homeoprotein LFB3) (Transcription factor 2) (TCF-2). [Source:Uniprot/SWISSPROT;Acc:P35680]
ENSG00000108788	MAx-like protein X (Max-like bHLHZip protein) (BigMax protein) (Protein Mlx) (Transcription factor-like protein 4). [Source:Uniprot/SWISSPROT;Acc:Q9UH92]
ENSG00000108799	Enhancer of zeste homolog 1 (ENX-2). [Source:Uniprot/SWISSPROT;Acc:Q92800]
ENSG00000108924	Hepatic leukemia factor. [Source:Uniprot/SWISSPROT;Acc:Q16534]
ENSG00000109171	SLAIN motif-containing protein 2 [Source:UniProtKB/Swiss-Prot;Acc:Q9P270]
ENSG00000109705	Homeobox protein Nkx-3.2 (Bagpipe homeobox protein homolog 1). [Source:Uniprot/SWISSPROT;Acc:P78367]
ENSG00000111087	Zinc finger protein GLI1 (Glioma-associated oncogene) (Oncogene GLI). [Source:Uniprot/SWISSPROT;Acc:P08151]
ENSG00000111145	ETS domain protein Elk-3 (ETS-related protein NET) (ETS-related protein ERP) (SRF accessory protein 2) (SAP-2). [Source:Uniprot/SWISSPROT;Acc:P41970]
ENSG00000111249	Homeobox protein cut-like 2 (Homeobox protein Cux-2) (Cut-like 2). [Source:Uniprot/SWISSPROT;Acc:O14529]
ENSG00000111647	UHRF1-binding protein 1-like [Source:UniProtKB/Swiss-Prot;Acc:A0JNW5]
ENSG00000112246	Single-minded homolog 1. [Source:Uniprot/SWISSPROT;Acc:P81133]
ENSG00000112333	Orphan nuclear receptor NR2E1 (Nuclear receptor TLX) (Tailless homolog) (Tll) (hTll). [Source:Uniprot/SWISSPROT;Acc:Q9Y466]
ENSG00000112365	Zinc finger and BTB domain-containing protein 24 (Zinc finger protein 450). [Source:Uniprot/SWISSPROT;Acc:O43167]
ENSG00000112561	Transcription factor EB. [Source:Uniprot/SWISSPROT;Acc:P19484]
ENSG00000113580	Glucocorticoid receptor (GR). [Source:Uniprot/SWISSPROT;Acc:P04150]
ENSG00000113648	Core histone macro-H2A.1 (Histone macroH2A1) (mH2A1) (H2A.y) (H2A/y). [Source:Uniprot/SWISSPROT;Acc:O75367]
ENSG00000113761	Zinc finger protein 346 (Just another zinc finger protein). [Source:Uniprot/SWISSPROT;Acc:Q9UL40]
ENSG00000113916	B-cell lymphoma 6 protein (BCL-6) (Zinc finger protein 51) (LAZ-3 protein) (BCL-5) (Zinc finger and BTB domain-containing protein 27). [Source:Uniprot/SWISSPROT;Acc:P41182]
ENSG00000114439	HMG-BOX transcription factor BBX [Source:RefSeq_peptide;Acc:NP_064620]
ENSG00000114514	Zinc finger protein 148 (Zinc finger DNA binding protein 89) (Transcription factor ZBP-89). [Source:Uniprot/SWISSPROT;Acc:Q9UQR1]
ENSG00000115415	Signal transducer and activator of transcription 1-alpha/beta (Transcription factor ISGF-3 components p91/p84). [Source:Uniprot/SWISSPROT;Acc:P42224]
ENSG00000115738	DNA-binding protein inhibitor ID-2 (Inhibitor of DNA binding 2). [Source:Uniprot/SWISSPROT;Acc:Q02363]
ENSG00000116016	Endothelial PAS domain protein 1 (EPAS-1) (Member of PAS protein 2) (MOP2) (Hypoxia-inducible factor 2 alpha) (HIF-2 alpha) (HIF2 alpha) (HIF-1 alpha-like factor) (HLF). [Source:Uniprot/SWISSPROT;Acc:Q99814]
ENSG00000116017	AT-rich interactive domain-containing protein 3A (ARID domain- containing protein 3A) (B-cell regulator of IgH transcription) (Bright) (E2F-binding protein 1). [Source:Uniprot/SWISSPROT;Acc:Q99856]
ENSG00000116044	Nuclear factor erythroid 2 related factor 2 (NF-E2 related factor 2) (NFE2-related factor 2) (Nuclear factor, erythroid derived 2, like 2) (HEBP1). [Source:Uniprot/SWISSPROT;Acc:Q16236]
ENSG00000116539	ash1 (absent, small, or homeotic)-like [Source:RefSeq_peptide;Acc:NP_060959]
ENSG00000116809	Zinc finger and BTB domain-containing protein 17 (Zinc finger protein 151) (Myc-interacting zinc finger protein) (Miz-1 protein). [Source:Uniprot/SWISSPROT;Acc:Q13105]
ENSG00000116833	Orphan nuclear receptor NR5A2 (Alpha-1-fetoprotein transcription factor) (Hepatocytic transcription factor) (B1-binding factor) (hB1F) (CYP7A promoter binding factor). [Source:Uniprot/SWISSPROT;Acc:O00482]
ENSG00000117139	Jumonji, AT rich interactive domain 1B (RBP2-like) [Source:RefSeq_peptide;Acc:NP_006609]
ENSG00000117505	TATA-binding protein-associated phosphoprotein (Down-regulator of transcription 1) (Dr1 protein) (Negative cofactor 2 beta) (NC2 beta). [Source:Uniprot/SWISSPROT;Acc:Q01658]
ENSG00000117625	REST corepressor 3 [Source:RefSeq_peptide;Acc:NP_060724]
ENSG00000118513	Myb proto-oncogene protein (C-myb). [Source:Uniprot/SWISSPROT;Acc:P10242]
ENSG00000118689	Forkhead box protein O3A (Forkhead in rhabdomyosarcoma-like 1) (AF6q21 protein). [Source:Uniprot/SWISSPROT;Acc:O43524]
ENSG00000119725	Zinc finger protein 410 (Zinc finger protein APA-1) (Another partner for ARF 1). [Source:Uniprot/SWISSPROT;Acc:Q86VK4]
ENSG00000120645	IQ motif and SEC7 domain-containing protein 3 [Source:UniProtKB/Swiss-Prot;Acc:Q9UPP2]
ENSG00000120798	Orphan nuclear receptor TR2 (Testicular receptor 2). [Source:Uniprot/SWISSPROT;Acc:P13056]
ENSG00000121486	N2,N2-dimethylguanosine tRNA methyltransferase-like [Source:RefSeq_peptide;Acc:NP_112196]
ENSG00000122299	Zinc finger CCCH-type domain containing protein 7A. [Source:Uniprot/SWISSPROT;Acc:Q8IWR0]
ENSG00000122482	Zinc finger protein 644 (Zinc finger motif enhancer binding protein 2) (Zep-2). [Source:Uniprot/SWISSPROT;Acc:Q9H582]
ENSG00000122966	Citron Rho-interacting kinase (EC 2.7.1.37) (CRIK) (Rho-interacting, serine/threonine-protein kinase 21). [Source:Uniprot/SWISSPROT;Acc:O14578]
ENSG00000123240	Optineurin (Optic neuropathy-inducing protein) (E3-14.7K-interacting protein) (FIP-2) (Huntingtin-interacting protein HYPL) (NEMO-related protein) (Transcription factor IIIA-interacting protein) (TFIIIA- IntP). [Source:Uniprot/SWISSPROT;Acc:Q96CV9]
ENSG00000123933	Max-interacting transcriptional repressor MAD4 (Max-associated protein 4) (MAX dimerization protein 4). [Source:Uniprot/SWISSPROT;Acc:Q14582]
ENSG00000124151	Nuclear receptor coactivator 3 (EC 2.3.1.48) (NCoA-3) (Thyroid hormone receptor activator molecule 1) (TRAM-1) (ACTR) (Receptor-associated coactivator 3) (RAC-3) (Amplified in breast cancer-1 protein) (AIB-1) (Steroid receptor coactivator protein 3) (SRC- [Source:Uniprot/SWISSPROT;Acc:Q9Y6Q9]
ENSG00000124226	Zinc finger protein 313 (RING finger protein 114). [Source:Uniprot/SWISSPROT;Acc:Q9Y508]
ENSG00000124782	RAS-responsive element binding protein 1 (RREB-1) (Raf-responsive zinc finger protein LZ321). [Source:Uniprot/SWISSPROT;Acc:Q92766]
ENSG00000124802	Eukaryotic translation elongation factor 1 epsilon-1 (Multisynthetase complex auxiliary component p18) (Elongation factor p18). [Source:Uniprot/SWISSPROT;Acc:O43324]
ENSG00000124827	Chorion-specific transcription factor GCMb (Glial cells missing homolog 2) (GCM motif protein 2) (hGCMb). [Source:Uniprot/SWISSPROT;Acc:O75603]
ENSG00000125812	Zinc finger protein 336 (Zinc finger and BTB domain-containing protein 23). [Source:Uniprot/SWISSPROT;Acc:Q9H116]
ENSG00000126016	Angiomotin. [Source:Uniprot/SWISSPROT;Acc:Q4VCS5]
ENSG00000126746	Zinc finger protein 384 (Nuclear matrix transcription factor 4) (CAG repeat protein 1). [Source:Uniprot/SWISSPROT;Acc:Q8TF68]
ENSG00000127951	Fibroleukin precursor (Fibrinogen-like protein 2) (pT49). [Source:Uniprot/SWISSPROT;Acc:Q14314]
ENSG00000128272	Cyclic AMP-dependent transcription factor ATF-4 (Activating transcription factor 4) (DNA-binding protein TAXREB67) (Cyclic AMP response element-binding protein 2) (CREB2). [Source:Uniprot/SWISSPROT;Acc:P18848]
ENSG00000128487	spectrin domain with coiled-coils 1 NSP5a3b [Source:RefSeq_peptide;Acc:NP_001028727]
ENSG00000129152	Myoblast determination protein 1 (Myogenic factor 3) (Myf-3). [Source:Uniprot/SWISSPROT;Acc:P15172]
ENSG00000130779	Restin (Cytoplasmic linker protein 170 alpha-2) (CLIP-170) (Reed- Sternberg intermediate filament associated protein) (Cytoplasmic linker protein 1). [Source:Uniprot/SWISSPROT;Acc:P30622]
ENSG00000131061	Zinc finger protein 341. [Source:Uniprot/SWISSPROT;Acc:Q9BYN7]
ENSG00000131196	Nuclear factor of activated T-cells, cytoplasmic 1 (NFAT transcription complex cytosolic component) (NF-ATc1) (NF-ATc). [Source:Uniprot/SWISSPROT;Acc:O95644]
ENSG00000131381	Rabenosyn-5 (FYVE finger-containing Rab5 effector protein rabenosyn-5) (Zinc finger FYVE domain-containing protein 20) (110 kDa protein). [Source:Uniprot/SWISSPROT;Acc:Q9H1K0]
ENSG00000132170	Peroxisome proliferator-activated receptor gamma (PPAR-gamma). [Source:Uniprot/SWISSPROT;Acc:P37231]
ENSG00000132938	Uncharacterized protein KIAA0774 [Source:UniProtKB/Swiss-Prot;Acc:Q5JR59]
ENSG00000133026	Myosin-10 (Myosin heavy chain, nonmuscle IIb) (Nonmuscle myosin heavy chain IIb) (NMMHC II-b) (NMMHC-IIB) (Cellular myosin heavy chain, type B) (Nonmuscle myosin heavy chain-B) (NMMHC-B). [Source:Uniprot/SWISSPROT;Acc:P35580]
ENSG00000133794	Aryl hydrocarbon receptor nuclear translocator-like protein 1 (Brain and muscle ARNT-like 1) (Member of PAS protein 3) (Basic-helix-loop- helix-PAS orphan MOP3) (bHLH-PAS protein JAP3). [Source:Uniprot/SWISSPROT;Acc:O00327]
ENSG00000134107	Class B basic helix-loop-helix protein 2 (bHLHB2) (Differentially expressed in chondrocytes protein 1) (DEC1) (Enhancer-of-split and hairy-related protein 2) (SHARP-2) (Stimulated with retinoic acid 13). [Source:Uniprot/SWISSPROT;Acc:O14503]
ENSG00000134317	leader-binding protein 32 isoform 1 [Source:RefSeq_peptide;Acc:NP_055367]
ENSG00000134318	Rho-associated protein kinase 2 (EC 2.7.1.37) (Rho-associated, coiled- coil containing protein kinase 2) (p164 ROCK-2) (Rho kinase 2). [Source:Uniprot/SWISSPROT;Acc:O75116]
ENSG00000134595	Transcription factor SOX-3. [Source:Uniprot/SWISSPROT;Acc:P41225]
ENSG00000134852	Circadian locomoter output cycles kaput protein (hCLOCK). [Source:Uniprot/SWISSPROT;Acc:O15516]
ENSG00000135373	ets homologous factor [Source:RefSeq_peptide;Acc:NP_036285]
ENSG00000135457	transcription factor CP2 [Source:RefSeq_peptide;Acc:NP_005644]
ENSG00000136451	Zinc finger protein 161 (Putative transcription factor DB1). [Source:Uniprot/SWISSPROT;Acc:Q14119]
ENSG00000136504	Histone acetyltransferase MYST2 (EC 2.3.1.48) (MYST protein 2) (MOZ, YBF2/SAS3, SAS2 and TIP60 protein 2) (Histone acetyltransferase binding to hORC1). [Source:Uniprot/SWISSPROT;Acc:O95251]
ENSG00000136997	Myc proto-oncogene protein (c-Myc) (Transcription factor p64). [Source:Uniprot/SWISSPROT;Acc:P01106]
ENSG00000137074	Aprataxin (Forkhead-associated domain histidine triad-like protein) (FHA-HIT). [Source:Uniprot/SWISSPROT;Acc:Q7Z2E3]
ENSG00000137831	uveal autoantigen with coiled-coil domains and ankyrin repeats isoform 1 [Source:RefSeq_peptide;Acc:NP_060473]
ENSG00000137834	Mothers against decapentaplegic homolog 6 (SMAD 6) (Mothers against DPP homolog 6) (Smad6) (hSMAD6). [Source:Uniprot/SWISSPROT;Acc:O43541]
ENSG00000138768	General vesicular transport factor p115 (Transcytosis-associated protein) (TAP) (Vesicle docking protein). [Source:Uniprot/SWISSPROT;Acc:O60763]
ENSG00000138795	Lymphoid enhancer binding factor 1 (LEF-1) (T cell-specific transcription factor 1-alpha) (TCF1-alpha). [Source:Uniprot/SWISSPROT;Acc:Q9UJU2]
ENSG00000138821	solute carrier family 39 (zinc transporter), member 8 [Source:RefSeq_peptide;Acc:NP_071437]
ENSG00000140382	high-mobility group 20A [Source:RefSeq_peptide;Acc:NP_060670]
ENSG00000140396	Nuclear receptor coactivator 2 (NCoA-2) (Transcriptional intermediary factor 2). [Source:Uniprot/SWISSPROT;Acc:Q15596]
ENSG00000140575	Ras GTPase-activating-like protein IQGAP1 (p195). [Source:Uniprot/SWISSPROT;Acc:P46940]
ENSG00000140632	cytokine-like nuclear factor n-pac [Source:RefSeq_peptide;Acc:NP_115958]
ENSG00000140968	Interferon regulatory factor 8 (IRF-8) (Interferon consensus sequence binding protein) (ICSBP). [Source:Uniprot/SWISSPROT;Acc:Q02556]
ENSG00000141027	Nuclear receptor corepressor 1 (N-CoR1) (N-CoR). [Source:Uniprot/SWISSPROT;Acc:O75376]
ENSG00000141052	Myocardin. [Source:Uniprot/SWISSPROT;Acc:Q8IZQ8]
ENSG00000142611	PR-domain zinc finger protein 16 (Transcription factor MEL1). [Source:Uniprot/SWISSPROT;Acc:Q9HAZ2]
ENSG00000143190	POU domain, class 2, transcription factor 1 (Octamer-binding transcription factor 1) (Oct-1) (OTF-1) (NF-A1). [Source:Uniprot/SWISSPROT;Acc:P14859]
ENSG00000144366	GULP, engulfment adaptor PTB domain containing 1 [Source:RefSeq_peptide;Acc:NP_057399]
ENSG00000144451	Sperm-associated antigen 16 protein (PF20 protein homolog). [Source:Uniprot/SWISSPROT;Acc:Q8N0X2]
ENSG00000145075	Coiled-coil domain-containing protein 39 [Source:UniProtKB/Swiss-Prot;Acc:Q9UFE4]
ENSG00000147862	Nuclear factor 1 B-type (Nuclear factor 1/B) (NF1-B) (NFI-B) (NF-I/B) (CCAAT-box binding transcription factor) (CTF) (TGGCA-binding protein). [Source:Uniprot/SWISSPROT;Acc:O00712]
ENSG00000148200	Orphan nuclear receptor NR6A1 (Germ cell nuclear factor) (GCNF) (Retinoid receptor-related testis-specific receptor) (RTR). [Source:Uniprot/SWISSPROT;Acc:Q15406]
ENSG00000148516	Transcription factor 8 (NIL-2-A zinc finger protein) (Negative regulator of IL2). [Source:Uniprot/SWISSPROT;Acc:P37275]
ENSG00000149136	Structure-specific recognition protein 1 (SSRP1) (Recombination signal sequence recognition protein) (T160) (Chromatin-specific transcription elongation factor 80 kDa subunit) (FACT 80 kDa subunit). [Source:Uniprot/SWISSPROT;Acc:Q08945]
ENSG00000149488	Transmembrane cochlear-expressed protein 2. [Source:Uniprot/SWISSPROT;Acc:Q8TDI7]
ENSG00000151702	Friend leukemia integration 1 transcription factor (Fli-1 proto- oncogene) (ERGB transcription factor). [Source:Uniprot/SWISSPROT;Acc:Q01543]
ENSG00000152193	RING finger protein 219 [Source:UniProtKB/Swiss-Prot;Acc:Q5W0B1]
ENSG00000152977	Zinc finger protein ZIC 1 (Zinc finger protein of the cerebellum 1). [Source:Uniprot/SWISSPROT;Acc:Q15915]
ENSG00000153187	Heterogenous nuclear ribonucleoprotein U (hnRNP U) (Scaffold attachment factor A) (SAF-A) (pp120). [Source:Uniprot/SWISSPROT;Acc:Q00839]
ENSG00000157796	WD repeat domain 19 [Source:RefSeq_peptide;Acc:NP_079408]
ENSG00000158805	Zinc finger protein 276 homolog (Zfp-276). [Source:Uniprot/SWISSPROT;Acc:Q8N554]
ENSG00000160062	ZBTB8 protein (Fragment). [Source:Uniprot/SPTREMBL;Acc:Q96BX0]
ENSG00000160584	Serine/threonine-protein kinase QSK (EC 2.7.11.1)(Salt-inducible kinase 3)(SIK-3)(SIK3) [Source:UniProtKB/Swiss-Prot;Acc:Q9Y2K2]
ENSG00000162624	LIM homeobox 8 [Source:RefSeq_peptide;Acc:NP_001001933]
ENSG00000162772	Cyclic AMP-dependent transcription factor ATF-3 (Activating transcription factor 3). [Source:Uniprot/SWISSPROT;Acc:P18847]
ENSG00000162924	C-Rel proto-oncogene protein (C-Rel protein). [Source:Uniprot/SWISSPROT;Acc:Q04864]
ENSG00000162992	Neurogenic differentiation factor 1 (NeuroD1) (NeuroD). [Source:Uniprot/SWISSPROT;Acc:Q13562]
ENSG00000163481	RING finger protein 25 (EC 6.3.2.-). [Source:Uniprot/SWISSPROT;Acc:Q96BH1]
ENSG00000163507	p90 autoantigen [Source:RefSeq_peptide;Acc:NP_065941]
ENSG00000164093	Pituitary homeobox 2 (RIEG bicoid-related homeobox transcription factor) (Solurshin) (ALL1-responsive protein ARP1). [Source:Uniprot/SWISSPROT;Acc:Q99697]
ENSG00000164463	UPF0474 protein C5orf41 [Source:UniProtKB/Swiss-Prot;Acc:Q8IUR6]
ENSG00000164532	T-box transcription factor TBX20 (T-box protein 20) (Fragment). [Source:Uniprot/SWISSPROT;Acc:Q9UMR3]
ENSG00000164600	Neurogenic differentiation factor 6 (NeuroD6). [Source:Uniprot/SWISSPROT;Acc:Q96NK8]
ENSG00000164683	Hairy/enhancer-of-split related with YRPW motif 1 (Hairy and enhancer of split related-1) (HESR-1) (Cardiovascular helix-loop-helix factor 2) (HES-related repressor protein 2 HERP2). [Source:Uniprot/SWISSPROT;Acc:Q9Y5J3]
ENSG00000164684	zinc finger protein 704 [Source:RefSeq_peptide;Acc:NP_001028895]
ENSG00000164920	odd-skipped related 2 [Source:RefSeq_peptide;Acc:NP_443727]
ENSG00000165030	nuclear factor, interleukin 3 regulated [Source:RefSeq_peptide;Acc:NP_005375]
ENSG00000165156	Zinc fingers and homeoboxes protein 1. [Source:Uniprot/SWISSPROT;Acc:Q9UKY1]
ENSG00000165495	Homeobox protein PKNOX2 (PBX/knotted homeobox 2) (Homeobox protein PREP-2). [Source:Uniprot/SWISSPROT;Acc:Q96KN3]
ENSG00000165891	E2F transcription factor 7 [Source:RefSeq_peptide;Acc:NP_976328]
ENSG00000166579	nudE nuclear distribution gene E homolog like 1 (A. nidulans) isoform B [Source:RefSeq_peptide;Acc:NP_110435]
ENSG00000166716	Zinc finger protein 592. [Source:Uniprot/SWISSPROT;Acc:Q92610]
ENSG00000167074	Thyrotroph embryonic factor. [Source:Uniprot/SWISSPROT;Acc:Q10587]
ENSG00000167182	Transcription factor Sp2. [Source:Uniprot/SWISSPROT;Acc:Q02086]
ENSG00000167202	TBC1 domain family member 2B [Source:UniProtKB/Swiss-Prot;Acc:Q9UPU7]
ENSG00000167491	Transcriptional repressor p66 alpha (Hp66alpha) (GATA zinc finger domain-containing protein 2A). [Source:Uniprot/SWISSPROT;Acc:Q86YP4]
ENSG00000167967	p120E4F [Source:RefSeq_peptide;Acc:NP_004415]
ENSG00000168172	Hook homolog 3 (hHK3). [Source:Uniprot/SWISSPROT;Acc:Q86VS8]
ENSG00000168795	Zinc finger and BTB domain-containing protein 5. [Source:Uniprot/SWISSPROT;Acc:O15062]
ENSG00000168826	Zinc finger protein 509. [Source:Uniprot/SWISSPROT;Acc:Q6ZSB9]
ENSG00000169554	Zinc finger homeobox protein 1b (Smad interacting protein 1) (SMADIP1). [Source:Uniprot/SWISSPROT;Acc:O60315]
ENSG00000169594	Zinc finger protein basonuclin-1. [Source:Uniprot/SWISSPROT;Acc:Q01954]
ENSG00000170370	Homeobox protein EMX2 (Empty spiracles homolog 2) (Empty spiracles- like protein 2). [Source:Uniprot/SWISSPROT;Acc:Q04743]
ENSG00000171109	Transmembrane GTPase MFN1 (EC 3.6.5.-) (Mitofusin-1) (Fzo homolog). [Source:Uniprot/SWISSPROT;Acc:Q8IWA4]
ENSG00000171448	Zinc finger and BTB domain-containing protein 26 (Zinc finger protein 481) (Zinc finger protein Bioref). [Source:Uniprot/SWISSPROT;Acc:Q9HCK0]
ENSG00000172986	PREDICTED: similar to CG9996-PA [Source:RefSeq_peptide_predicted;Acc:XP_371647]
ENSG00000173545	Zinc finger protein 622 (Zinc finger-like protein 9). [Source:Uniprot/SWISSPROT;Acc:Q969S3]
ENSG00000174306	Zinc fingers and homeoboxes protein 3 (Triple homeobox 1 protein). [Source:Uniprot/SWISSPROT;Acc:Q9H4I2]
ENSG00000174799	Centrosomal protein 4 (Centrosomal protein of 135 kDa) (Cep135 protein). [Source:Uniprot/SWISSPROT;Acc:Q66GS9]
ENSG00000175387	Mothers against decapentaplegic homolog 2 (SMAD 2) (Mothers against DPP homolog 2) (Mad-related protein 2) (hMAD-2) (JV18-1) (hSMAD2). [Source:Uniprot/SWISSPROT;Acc:Q15796]
ENSG00000177463	Orphan nuclear receptor TR4 (Orphan nuclear receptor TAK1). [Source:Uniprot/SWISSPROT;Acc:P49116]
ENSG00000178163	Zinc finger protein 518B [Source:UniProtKB/Swiss-Prot;Acc:Q9C0D4]
ENSG00000178691	Polycomb protein SUZ12 (Suppressor of zeste 12 protein homolog) (Joined to JAZF1 protein) (Chromatin precipitated E2F target 9 protein) (ChET 9 protein). [Source:Uniprot/SWISSPROT;Acc:Q15022]
ENSG00000179152	Uncharacterized protein C3orf23 [Source:UniProtKB/Swiss-Prot;Acc:Q8N3R3]
ENSG00000179348	Endothelial transcription factor GATA-2 (GATA-binding protein 2). [Source:Uniprot/SWISSPROT;Acc:P23769]
ENSG00000180318	Cartilage homeoprotein 1 (CART-1). [Source:Uniprot/SWISSPROT;Acc:Q15699]
ENSG00000182359	Kelch repeat and BTB domain containing protein 3 (BTB and kelch domain containing protein 3). [Source:Uniprot/SWISSPROT;Acc:Q8NAB2]
ENSG00000182568	DNA-binding protein SATB1 (Special AT-rich sequence binding protein 1). [Source:Uniprot/SWISSPROT;Acc:Q01826]
ENSG00000182979	Metastasis-associated protein MTA1. [Source:Uniprot/SWISSPROT;Acc:Q13330]
ENSG00000183072	Homeobox protein Nkx-2.5 (Homeobox protein NK-2 homolog E) (Cardiac- specific homeobox) (Homeobox protein CSX). [Source:Uniprot/SWISSPROT;Acc:P52952]
ENSG00000183431	Splicing factor 3A subunit 3 (Spliceosome associated protein 61) (SAP 61) (SF3a60). [Source:Uniprot/SWISSPROT;Acc:Q12874]
ENSG00000185811	DNA-binding protein Ikaros (Lymphoid transcription factor LyF-1). [Source:Uniprot/SWISSPROT;Acc:Q13422]
ENSG00000186260	MKL/myocardin-like protein 2 (Myocardin-related transcription factor B) (MRTF-B) (Megakaryoblastic leukemia 2). [Source:Uniprot/SWISSPROT;Acc:Q9ULH7]
ENSG00000186566	G patch domain-containing protein 8 [Source:UniProtKB/Swiss-Prot;Acc:Q9UKJ3]
ENSG00000187079	Transcriptional enhancer factor TEF-1 (TEA domain family member 1) (TEAD-1) (Protein GT-IIC) (Transcription factor 13) (NTEF-1). [Source:Uniprot/SWISSPROT;Acc:P28347]
ENSG00000187595	Zinc finger protein 385C [Source:UniProtKB/Swiss-Prot;Acc:Q66K41]
ENSG00000188176	Smoothelin-like protein 2 [Source:UniProtKB/Swiss-Prot;Acc:Q2TAL5]
ENSG00000188786	Metal-regulatory transcription factor 1 (Transcription factor MTF-1) (MRE-binding transcription factor). [Source:Uniprot/SWISSPROT;Acc:Q14872]
ENSG00000189079	AT-rich interactive domain-containing protein 2 (ARID domain- containing protein 2) (BRG1-associated factor 200) (BAF200). [Source:Uniprot/SWISSPROT;Acc:Q68CP9]
ENSG00000196305	Isoleucyl-tRNA synthetase, cytoplasmic (EC 6.1.1.5) (Isoleucine--tRNA ligase) (IleRS) (IRS). [Source:Uniprot/SWISSPROT;Acc:P41252]
ENSG00000196535	Myosin-18A (Myosin XVIIIa) (Myosin containing PDZ domain) (Molecule associated with JAK3 N-terminus) (MAJN). [Source:Uniprot/SWISSPROT;Acc:Q92614]
ENSG00000198160	Mesoderm induction early response protein 1 (Mi-er1) (hmi-er1) (Early response 1) (Er1). [Source:Uniprot/SWISSPROT;Acc:Q8N108]
ENSG00000198176	Transcription factor Dp-1 (E2F dimerization partner 1) (DRTF1- polypeptide-1) (DRTF1). [Source:Uniprot/SWISSPROT;Acc:Q14186]
ENSG00000198554	WD repeat and HMG-box DNA binding protein 1 (Acidic nucleoplasmic DNA- binding protein 1) (And-1). [Source:Uniprot/SWISSPROT;Acc:O75717]
ENSG00000198707	Centrosomal protein Cep290. [Source:Uniprot/SWISSPROT;Acc:O15078]
