# Supplementary material for: Conservation of core gene expression in vertebrate tissues
Source: J Biol. 2009 Apr 16;8(3):33. doi: 10.1186/jbiol130 (PMC2689434; doi:10.1186/jbiol130)
Supplement: Additional data file 13 — SWMW enrichment p-values of genes associated with GO biological process annotations expressed within each tissue of each species (full matrix used to create Additional data file 4). [file jbiol130-S13.xls]

## Sheet: info
a positive p-value indicates an enrichment of genes associated with a GO category more highly expressed in a tissue relative to the rest of the tissues
a negative p-value indicates an enrichment of genes associated with a GO category more highly expressed in the rest of the tissues relative to the query tissue

## Sheet: human
	H-CNS	H-Intestine	H-Heart	H-Kidney	H-Liver	H-Eye	H-Muscle	H-Spleen	H-Stomach	H-Testis
mitochondrion inheritance [GO:0000001]	1	1	1	1	1	1	1	1	1	1
mitochondrial genome maintenance [GO:0000002]	-0.10406	-0.10406	0.032139	0.50607	1	-0.45999	0.01476	-0.41637	1	-0.76758
reproduction [GO:0000003]	-0.038705	-0.12681	-0.42599	-0.91476	0.25431	-0.070819	0.098418	-0.31714	-0.42797	1.1254e-07
vacuole inheritance [GO:0000011]	1	1	1	1	1	1	1	1	1	1
single strand break repair [GO:0000012]	1	-0.20095	0.78775	0.89292	0.018485	-0.20095	-0.59026	1	-0.89292	0.63753
alpha-glucoside transport [GO:0000017]	1	1	1	1	1	1	1	1	1	1
regulation of DNA recombination [GO:0000018]	-0.51132	0.78213	-0.86278	-0.55676	-0.51132	-0.097064	-0.38748	0.097064	0.31612	0.090298
regulation of mitotic recombination [GO:0000019]	-0.20095	0.25253	1	0.31268	-0.89292	-0.20095	-0.20095	0.59026	0.20095	1
negative regulation of recombination within rDNA repeats [GO:0000020]	1	1	1	1	1	1	1	1	1	1
mitotic spindle elongation [GO:0000022]	1	1	1	1	1	1	1	1	1	1
maltose metabolic process [GO:0000023]	1	1	1	1	1	1	1	1	1	1
maltose biosynthetic process [GO:0000024]	1	1	1	1	1	1	1	1	1	1
maltose catabolic process [GO:0000025]	1	1	1	1	1	1	1	1	1	1
ribosomal large subunit assembly and maintenance [GO:0000027]	1	1	1	1	1	1	1	1	1	1
ribosomal small subunit assembly and maintenance [GO:0000028]	1	1	1	1	1	1	1	1	1	1
cell wall mannoprotein biosynthetic process [GO:0000032]	1	1	1	1	1	1	1	1	1	1
very-long-chain fatty acid metabolic process [GO:0000038]	1	1	1	1	1	1	1	1	1	1
low-affinity iron ion transport [GO:0000040]	1	1	1	1	1	1	1	1	1	1
transition metal ion transport [GO:0000041]	-0.54303	0.91925	-0.71326	0.0018255	0.19618	-0.53188	-0.31679	-0.11909	-0.94948	-0.78691
protein targeting to Golgi [GO:0000042]	0.45907	-0.20095	0.20095	-0.20095	0.78775	-0.20095	0.59026	-0.59026	1	0.12161
ascorbate stabilization [GO:0000044]	1	1	1	1	1	1	1	1	1	1
autophagic vacuole formation [GO:0000045]	0.37528	-0.3368	0.71181	-0.37528	0.50607	-0.50607	0.26774	0.76758	1	-0.41637
autophagic vacuole fusion [GO:0000046]	1	1	1	1	1	1	1	1	1	1
urea cycle [GO:0000050]	-0.65754	0.08925	-0.10406	0.71181	0.13948	-0.55446	0.9411	-0.10406	0.9411	0.60502
urea cycle intermediate metabolic process [GO:0000051]	-0.9833	0.0065166	-0.010675	0.082389	0.25844	-0.39088	-0.8506	-0.034542	0.64522	-0.76953
citrulline metabolic process [GO:0000052]	1	1	1	1	1	1	1	1	1	1
argininosuccinate metabolic process [GO:0000053]	1	1	1	1	1	1	1	1	1	1
ribosome export from nucleus [GO:0000054]	1	1	1	1	1	1	1	1	1	1
ribosomal large subunit export from nucleus [GO:0000055]	1	1	1	1	1	1	1	1	1	1
ribosomal small subunit export from nucleus [GO:0000056]	1	1	1	1	1	1	1	1	1	1
protein import into nucleus, docking [GO:0000059]	0.050649	-0.86388	-0.17836	-0.97948	-0.018836	-0.31177	0.058167	-0.21388	-0.33702	0.00099586
protein import into nucleus, translocation [GO:0000060]	-0.70634	0.61541	-0.87671	-0.10891	-0.51562	-0.27748	0.22006	0.0093096	-0.98821	-0.67909
protein import into nucleus, substrate release [GO:0000061]	1	1	1	1	1	1	1	1	1	1
mitochondrial ornithine transport [GO:0000066]	1	1	1	1	1	1	1	1	1	1
DNA replication and chromosome cycle [GO:0000067]	0.54467	0.78775	0.68633	1	0.89292	1	-0.20095	-0.78775	-0.20095	0.20095
mitotic sister chromatid segregation [GO:0000070]	-0.55947	0.0046623	-0.87671	-0.30796	-0.11221	-0.0079973	-0.05292	0.52521	0.1497	0.0023366
M phase specific microtubule process [GO:0000072]	1	1	1	1	1	1	1	1	1	1
spindle pole body separation [GO:0000073]	1	1	1	1	1	1	1	1	1	1
cell cycle checkpoint [GO:0000075]	-0.28235	0.0096218	-0.095703	0.74408	-0.028154	-0.0036474	-0.42089	0.27486	0.22407	0.00061486
DNA replication checkpoint [GO:0000076]	-0.10406	0.3368	-0.76758	0.16037	-0.88252	-0.10406	0.82458	-0.30095	0.50607	0.13948
DNA damage checkpoint [GO:0000077]	-0.069142	0.037443	-0.34974	0.12658	-0.0184	-0.086873	-0.29813	0.20611	0.29206	0.052865
cell morphogenesis checkpoint [GO:0000078]	1	1	1	1	1	1	1	1	1	1
regulation of cyclin-dependent protein kinase activity [GO:0000079]	-0.71771	0.04786	-0.15942	-0.92993	-0.51584	-0.31188	-0.71406	0.92216	0.24892	0.50642
G1 phase of mitotic cell cycle [GO:0000080]	-0.45396	0.068266	-0.60242	0.57993	-0.98268	-0.023317	-0.17149	0.89638	0.084424	0.48732
G1/S transition of mitotic cell cycle [GO:0000082]	0.66623	-0.97706	-0.74088	-0.61481	-0.41248	-0.45468	0.61481	-0.82925	0.91983	0.10423
G1/S-specific transcription in mitotic cell cycle [GO:0000083]	1	1	1	1	1	1	1	1	1	1
S phase of mitotic cell cycle [GO:0000084]	-0.14849	0.095903	-0.55404	-0.14091	-0.34237	-0.040331	0.032932	0.55404	0.32856	0.2534
G2 phase of mitotic cell cycle [GO:0000085]	1	1	1	1	1	1	1	1	1	1
G2/M transition of mitotic cell cycle [GO:0000086]	-0.51533	0.025037	-0.19322	0.98078	-0.4551	-0.98078	-0.056976	0.13521	0.57945	0.7541
M phase of mitotic cell cycle [GO:0000087]	-0.015862	0.0028423	-0.094272	-0.5342	-0.68105	-0.00096425	-0.049581	0.25764	0.24198	3.4478e-07
mitotic prophase [GO:0000088]	1	1	1	1	1	1	1	1	1	1
mitotic metaphase [GO:0000089]	1	1	1	1	1	1	1	1	1	1
mitotic anaphase [GO:0000090]	-0.20095	0.63753	-0.89292	-0.20095	0.25253	1	-0.20095	0.092436	0.89292	0.59026
mitotic anaphase A [GO:0000091]	1	1	1	1	1	1	1	1	1	1
mitotic anaphase B [GO:0000092]	1	1	1	1	1	1	1	1	1	1
mitotic telophase [GO:0000093]	1	1	1	1	1	1	1	1	1	1
septin assembly and septum formation [GO:0000094]	1	1	1	1	1	1	1	1	1	1
sulfur amino acid metabolic process [GO:0000096]	-0.96581	-0.0062474	0.79705	0.0087142	0.10338	0.87062	-0.92488	-0.76416	-0.30364	-0.6496
sulfur amino acid biosynthetic process [GO:0000097]	0.81261	-0.0184	0.64483	0.035097	0.56226	0.34974	-0.69276	-0.69276	-0.37756	-0.77201
sulfur amino acid catabolic process [GO:0000098]	1	1	1	1	1	1	1	1	1	1
sulfur amino acid transport [GO:0000101]	1	1	1	1	1	1	1	1	1	1
sulfate assimilation [GO:0000103]	1	1	1	1	1	1	1	1	1	1
histidine biosynthetic process [GO:0000105]	1	1	1	1	1	1	1	1	1	1
G1-specific transcription in mitotic cell cycle [GO:0000114]	1	1	1	1	1	1	1	1	1	1
S-phase-specific transcription in mitotic cell cycle [GO:0000115]	1	1	1	1	1	1	1	1	1	1
G2-specific transcription in mitotic cell cycle [GO:0000116]	1	1	1	1	1	1	1	1	1	1
G2/M-specific transcription in mitotic cell cycle [GO:0000117]	1	1	1	1	1	1	1	1	1	1
negative regulation of transcription from RNA polymerase II promoter [GO:0000122]	-0.8462	0.37131	-0.94412	-0.36093	-0.77234	-0.62139	0.70774	0.10572	-0.11091	0.50291
flocculation [GO:0000128]	1	1	1	1	1	1	1	1	1	1
establishment of mitotic spindle orientation [GO:0000132]	1	1	1	1	1	1	1	1	1	1
septin checkpoint [GO:0000135]	1	1	1	1	1	1	1	1	1	1
actin cortical patch assembly [GO:0000147]	1	1	1	1	1	1	1	1	1	1
rRNA modification [GO:0000154]	1	1	1	1	1	1	1	1	1	1
two-component signal transduction system (phosphorelay) [GO:0000160]	0.021995	-0.10406	-0.10406	0.65754	-0.9411	-0.76758	0.60502	0.9411	-0.3368	0.2091
MAPKKK cascade during osmolarity sensing [GO:0000161]	1	1	1	1	1	1	1	1	1	1
tryptophan biosynthetic process [GO:0000162]	1	1	1	1	1	1	1	1	1	1
MAPKKK cascade [GO:0000165]	-0.7414	-0.70083	0.32395	0.98751	0.37604	-0.93281	0.084589	0.17088	-0.3852	-0.00091831
activation of MAPKKK activity during osmolarity sensing [GO:0000167]	1	1	1	1	1	1	1	1	1	1
activation of MAPKK activity during osmolarity sensing [GO:0000168]	1	1	1	1	1	1	1	1	1	1
activation of MAPK activity during osmolarity sensing [GO:0000169]	1	1	1	1	1	1	1	1	1	1
inactivation of MAPK activity during osmolarity sensing [GO:0000173]	1	1	1	1	1	1	1	1	1	1
inactivation of MAPK (mating sensu Saccharomyces) [GO:0000174]	1	1	1	1	1	1	1	1	1	1
chromatin silencing at rDNA [GO:0000183]	1	1	1	1	1	1	1	1	1	1
nuclear-transcribed mRNA catabolic process, nonsense-mediated decay [GO:0000184]	0.76224	0.31479	-0.052124	0.85289	-0.91451	-0.6325	-0.052124	0.68906	0.21518	0.18767
activation of MAPKKK activity [GO:0000185]	-0.20095	0.68633	-0.59026	0.25253	0.59026	0.78775	0.31268	0.38158	-0.20095	-0.20095
activation of MAPKK activity [GO:0000186]	1	1	1	1	1	1	1	1	1	1
activation of MAPK activity [GO:0000187]	-0.040331	-0.13364	0.57263	0.5915	0.23124	0.68985	0.35655	0.46581	0.94515	-0.35655
inactivation of MAPK activity [GO:0000188]	0.46884	0.95799	0.7123	0.54463	-0.93702	0.45283	-0.33634	-0.86406	0.29813	-0.0184
nuclear translocation of MAPK [GO:0000189]	1	1	1	1	1	1	1	1	1	1
MAPKKK cascade (pseudohyphal growth) [GO:0000190]	1	1	1	1	1	1	1	1	1	1
activation of MAPKKK (pseudohyphal growth) [GO:0000191]	1	1	1	1	1	1	1	1	1	1
activation of MAPKK (pseudohyphal growth) [GO:0000192]	1	1	1	1	1	1	1	1	1	1
activation of MAPK (pseudohyphal growth) [GO:0000193]	1	1	1	1	1	1	1	1	1	1
inactivation of MAPK (pseudohyphal growth) [GO:0000194]	1	1	1	1	1	1	1	1	1	1
nuclear translocation of MAPK (pseudohyphal growth) [GO:0000195]	1	1	1	1	1	1	1	1	1	1
MAPKKK cascade during cell wall biogenesis [GO:0000196]	1	1	1	1	1	1	1	1	1	1
activation of MAPKKK activity during cell wall biogenesis [GO:0000197]	1	1	1	1	1	1	1	1	1	1
activation of MAPKK activity during cell wall biogenesis [GO:0000198]	1	1	1	1	1	1	1	1	1	1
activation of MAPK activity during cell wall biogenesis [GO:0000199]	1	1	1	1	1	1	1	1	1	1
inactivation of MAPK activity during cell wall biogenesis [GO:0000200]	1	1	1	1	1	1	1	1	1	1
nuclear translocation of MAPK during cell wall biogenesis [GO:0000201]	1	1	1	1	1	1	1	1	1	1
MAPKKK cascade during sporulation (sensu Saccharomyces) [GO:0000202]	1	1	1	1	1	1	1	1	1	1
activation of MAPKKK during sporulation (sensu Saccharomyces) [GO:0000203]	1	1	1	1	1	1	1	1	1	1
activation of MAPKK during sporulation (sensu Saccharomyces) [GO:0000204]	1	1	1	1	1	1	1	1	1	1
activation of MAPK during sporulation (sensu Saccharomyces) [GO:0000205]	1	1	1	1	1	1	1	1	1	1
inactivation of MAPK during sporulation (sensu Saccharomyces) [GO:0000206]	1	1	1	1	1	1	1	1	1	1
nuclear translocation of MAPK during sporulation (sensu Saccharomyces) [GO:0000207]	1	1	1	1	1	1	1	1	1	1
nuclear translocation of MAPK during osmolarity sensing [GO:0000208]	1	1	1	1	1	1	1	1	1	1
protein polyubiquitination [GO:0000209]	-0.26865	-0.94488	-0.090298	0.26865	-0.33309	-0.62842	0.024646	-0.21334	0.17761	0.36878
meiotic spindle organization and biogenesis [GO:0000212]	1	1	1	1	1	1	1	1	1	1
M/G1 transition of mitotic cell cycle [GO:0000216]	1	1	1	1	1	1	1	1	1	1
microtubule cytoskeleton organization and biogenesis [GO:0000226]	0.28933	0.36948	-0.76401	-0.53651	-0.00039287	-0.096264	0.74571	-0.27851	0.18375	0.00031894
mitotic prometaphase [GO:0000236]	1	1	1	1	1	1	1	1	1	1
leptotene [GO:0000237]	1	1	1	1	1	1	1	1	1	1
zygotene [GO:0000238]	1	1	1	1	1	1	1	1	1	1
pachytene [GO:0000239]	1	1	1	1	1	1	1	1	1	1
diplotene [GO:0000240]	1	1	1	1	1	1	1	1	1	1
diakinesis [GO:0000241]	1	1	1	1	1	1	1	1	1	1
assembly of spliceosomal tri-snRNP [GO:0000244]	1	1	1	1	1	1	1	1	1	1
spliceosome assembly [GO:0000245]	-0.5417	0.37173	-0.58955	1	-0.12601	-0.95064	0.30079	0.48475	0.63926	-0.73016
allantoin metabolic process [GO:0000255]	1	1	1	1	1	1	1	1	1	1
allantoin catabolic process [GO:0000256]	1	1	1	1	1	1	1	1	1	1
mitochondrial fission [GO:0000266]	1	1	1	1	1	1	1	1	1	1
peptidoglycan metabolic process [GO:0000270]	0.42161	0.55101	0.58617	-0.65943	-0.62233	0.42161	-0.89687	-0.12614	0.62233	-0.51692
polysaccharide biosynthetic process [GO:0000271]	-0.7435	-0.34399	0.28456	0.97883	0.45221	-0.75691	0.030251	0.95064	-0.052765	-0.57741
polysaccharide catabolic process [GO:0000272]	-0.20095	-0.59026	1	0.45907	-0.89292	0.89292	0.59026	0.78775	0.15752	-0.20095
lipoic acid metabolic process [GO:0000273]	1	1	1	1	1	1	1	1	1	1
mitotic cell cycle [GO:0000278]	-0.0082716	0.00177	-0.83884	-0.62807	-0.5325	-1.1309e-07	0.80152	0.74599	0.17617	2.636e-05
M phase [GO:0000279]	-0.0026169	0.0015808	-0.01181	-0.43527	-0.52564	-3.6801e-05	-0.051311	0.028903	0.11582	1.0497e-09
nuclear division [GO:0000280]	1	1	1	1	1	1	1	1	1	1
cytokinesis after mitosis [GO:0000281]	1	1	1	1	1	1	1	1	1	1
cellular bud site selection [GO:0000282]	1	1	1	1	1	1	1	1	1	1
shmoo orientation [GO:0000284]	1	1	1	1	1	1	1	1	1	1
nuclear-transcribed mRNA catabolic process, deadenylation-dependent decay [GO:0000288]	1	1	1	1	1	1	1	1	1	1
nuclear-transcribed mRNA poly(A) tail shortening [GO:0000289]	1	1	1	1	1	1	1	1	1	1
deadenylation-dependent decapping of nuclear-transcribed mRNA [GO:0000290]	1	1	1	1	1	1	1	1	1	1
nuclear-transcribed mRNA catabolic process, exonucleolytic [GO:0000291]	1	1	1	1	1	1	1	1	1	1
RNA fragment catabolic process [GO:0000292]	1	1	1	1	1	1	1	1	1	1
nuclear-transcribed mRNA catabolic process, endonucleolytic cleavage-dependent decay [GO:0000294]	1	1	1	1	1	1	1	1	1	1
spermine transport [GO:0000296]	1	1	1	1	1	1	1	1	1	1
retrograde transport, vesicle recycling within Golgi [GO:0000301]	0.45907	-0.20095	0.20095	-0.20095	0.78775	-0.20095	0.59026	-0.59026	1	0.12161
response to reactive oxygen species [GO:0000302]	-0.0184	-0.069142	0.077596	0.37756	0.0075052	-0.28607	0.31053	-0.9475	-0.90565	-0.37756
response to superoxide [GO:0000303]	1	1	1	1	1	1	1	1	1	1
response to singlet oxygen [GO:0000304]	1	1	1	1	1	1	1	1	1	1
response to oxygen radical [GO:0000305]	-0.20095	-0.59026	0.15752	0.25253	0.069171	-0.20095	0.15752	-0.20095	1	-0.20095
sulfite transport [GO:0000316]	1	1	1	1	1	1	1	1	1	1
re-entry into mitotic cell cycle [GO:0000320]	1	-0.89292	-0.78775	0.89292	0.12161	-0.20095	-0.68633	0.68633	-0.59026	0.59026
re-entry into mitotic cell cycle after pheromone arrest [GO:0000321]	1	1	1	1	1	1	1	1	1	1
negative regulation of transposition, DNA-mediated [GO:0000335]	1	1	1	1	1	1	1	1	1	1
positive regulation of transposition, DNA-mediated [GO:0000336]	1	1	1	1	1	1	1	1	1	1
regulation of transposition, DNA-mediated [GO:0000337]	1	1	1	1	1	1	1	1	1	1
protein deneddylation [GO:0000338]	1	1	1	1	1	1	1	1	1	1
nuclear mRNA branch site recognition [GO:0000348]	1	1	1	1	1	1	1	1	1	1
generation of catalytic spliceosome for first transesterification step [GO:0000349]	1	1	1	1	1	1	1	1	1	1
generation of catalytic spliceosome for second transesterification step [GO:0000350]	1	1	1	1	1	1	1	1	1	1
assembly of spliceosomal tri-snRNP U4/U6.U5 [GO:0000351]	1	1	1	1	1	1	1	1	1	1
trans assembly of SL containing precatalytic spliceosome [GO:0000352]	1	1	1	1	1	1	1	1	1	1
formation of quadruple SL/U4/U5/U6 snRNP [GO:0000353]	1	1	1	1	1	1	1	1	1	1
cis assembly of pre-catalytic spliceosome [GO:0000354]	1	1	1	1	1	1	1	1	1	1
assembly of spliceosomal tri-snRNP U4atac/U6atac.U5 [GO:0000355]	1	1	1	1	1	1	1	1	1	1
nuclear mRNA trans splicing, via spliceosome [GO:0000365]	1	1	1	1	1	1	1	1	1	1
intergenic nuclear mRNA trans splicing [GO:0000366]	1	1	1	1	1	1	1	1	1	1
Group I intron splicing [GO:0000372]	1	1	1	1	1	1	1	1	1	1
Group II intron splicing [GO:0000373]	1	1	1	1	1	1	1	1	1	1
Group III intron splicing [GO:0000374]	1	1	1	1	1	1	1	1	1	1
RNA splicing, via transesterification reactions [GO:0000375]	-0.019444	0.0017336	-0.1342	0.045793	-0.7338	-0.054046	0.076137	-0.82588	-0.91148	-0.63902
RNA splicing, via transesterification reactions with guanosine as nucleophile [GO:0000376]	1	1	1	1	1	1	1	1	1	1
RNA splicing, via transesterification reactions with bulged adenosine as nucleophile [GO:0000377]	-0.019444	0.0017336	-0.1342	0.045793	-0.7338	-0.054046	0.076137	-0.82588	-0.91148	-0.63902
RNA exon ligation [GO:0000378]	1	1	1	1	1	1	1	1	1	1
tRNA-type intron splice site recognition and cleavage [GO:0000379]	1	1	1	1	1	1	1	1	1	1
alternative nuclear mRNA splicing, via spliceosome [GO:0000380]	1	1	1	1	1	1	1	1	1	1
regulation of alternative nuclear mRNA splicing, via spliceosome [GO:0000381]	1	1	1	1	1	1	1	1	1	1
spliceosomal snRNP biogenesis [GO:0000387]	0.55676	-0.86278	-0.26865	-0.62842	-0.72958	0.70376	0.015531	-0.86278	-0.86278	-0.38748
spliceosome conformational change to release U4 (or U4atac) and U1 (or U11) [GO:0000388]	1	1	1	1	1	1	1	1	1	1
nuclear mRNA 3-splice site recognition [GO:0000389]	-0.20095	0.54467	-0.20095	-0.20095	-0.20095	0.25253	0.78775	0.68633	0.63753	0.036931
spliceosome disassembly [GO:0000390]	1	1	1	1	1	1	1	1	1	1
spliceosomal conformational changes to generate catalytic conformation [GO:0000393]	1	1	1	1	1	1	1	1	1	1
RNA splicing, via endonucleolytic cleavage and ligation [GO:0000394]	1	1	1	1	1	1	1	1	1	1
nuclear mRNA 5-splice site recognition [GO:0000395]	1	1	1	1	1	1	1	1	1	1
nuclear mRNA splicing, via spliceosome [GO:0000398]	-0.019444	0.0017336	-0.1342	0.045793	-0.7338	-0.054046	0.076137	-0.82588	-0.91148	-0.63902
regulation of transcription by galactose [GO:0000409]	1	1	1	1	1	1	1	1	1	1
negative regulation of transcription by galactose [GO:0000410]	1	1	1	1	1	1	1	1	1	1
positive regulation of transcription by galactose [GO:0000411]	1	1	1	1	1	1	1	1	1	1
histone peptidyl-prolyl isomerization [GO:0000412]	1	1	1	1	1	1	1	1	1	1
protein peptidyl-prolyl isomerization [GO:0000413]	1	1	1	1	1	1	1	1	1	1
regulation of histone H3-K36 methylation [GO:0000414]	1	1	1	1	1	1	1	1	1	1
negative regulation of histone H3-K36 methylation [GO:0000415]	1	1	1	1	1	1	1	1	1	1
positive regulation of histone H3-K36 methylation [GO:0000416]	1	1	1	1	1	1	1	1	1	1
mitochondrion degradation [GO:0000422]	1	1	1	1	1	1	1	1	1	1
macromitophagy [GO:0000423]	1	1	1	1	1	1	1	1	1	1
micromitophagy [GO:0000424]	1	1	1	1	1	1	1	1	1	1
macropexophagy [GO:0000425]	1	1	1	1	1	1	1	1	1	1
micropexophagy [GO:0000426]	1	1	1	1	1	1	1	1	1	1
regulation of transcription from RNA polymerase II promoter by carbon catabolites [GO:0000429]	1	1	1	1	1	1	1	1	1	1
regulation of transcription from RNA polymerase II promoter by glucose [GO:0000430]	1	1	1	1	1	1	1	1	1	1
regulation of transcription from RNA polymerase II promoter by galactose [GO:0000431]	1	1	1	1	1	1	1	1	1	1
positive regulation of transcription from RNA polymerase II promoter by glucose [GO:0000432]	1	1	1	1	1	1	1	1	1	1
negative regulation of transcription from RNA polymerase II promoter by glucose [GO:0000433]	1	1	1	1	1	1	1	1	1	1
negative regulation of transcription from RNA polymerase II promoter by galactose [GO:0000434]	1	1	1	1	1	1	1	1	1	1
positive regulation of transcription from RNA polymerase II promoter by galactose [GO:0000435]	1	1	1	1	1	1	1	1	1	1
positive regulation of transcription from RNA polymerase II promoter by carbon catabolites [GO:0000436]	1	1	1	1	1	1	1	1	1	1
negative regulation of transcription from RNA polymerase II promoter by carbon catabolites [GO:0000437]	1	1	1	1	1	1	1	1	1	1
endonucleolytic cleavage in ITS1 to separate SSU-rRNA from 5.8S rRNA and LSU-rRNA from tricistronic rRNA transcript (SSU-rRNA, 5... <Preview truncated at 128 characters>	1	1	1	1	1	1	1	1	1	1
cleavage in ITS2 between 5.8S rRNA and LSU-rRNA of tricistronic rRNA transcript (SSU-rRNA, 5.8S rRNA, LSU-rRNA) [GO:0000448]	1	1	1	1	1	1	1	1	1	1
endonucleolytic cleavage of tricistronic rRNA transcript (SSU-rRNA, LSU-rRNA, 5S) [GO:0000449]	1	1	1	1	1	1	1	1	1	1
cleavage of bicistronic rRNA transcript (SSU-rRNA, LSU-rRNA) [GO:0000450]	1	1	1	1	1	1	1	1	1	1
rRNA 2-O-methylation [GO:0000451]	1	1	1	1	1	1	1	1	1	1
snoRNA guided rRNA 2-O-methylation [GO:0000452]	1	1	1	1	1	1	1	1	1	1
enzyme-directed rRNA 2-O-methylation [GO:0000453]	1	1	1	1	1	1	1	1	1	1
snoRNA guided rRNA pseudouridine synthesis [GO:0000454]	1	1	1	1	1	1	1	1	1	1
enzyme-directed rRNA pseudouridine synthesis [GO:0000455]	1	1	1	1	1	1	1	1	1	1
dimethylation during SSU-rRNA biogenesis [GO:0000456]	1	1	1	1	1	1	1	1	1	1
endonucleolytic cleavage between SSU-rRNA and LSU-rRNA of tricistronic rRNA transcript (SSU-rRNA, LSU-rRNA, 5S) [GO:0000457]	1	1	1	1	1	1	1	1	1	1
endonucleolytic cleavage between LSU-rRNA and 5S rRNA of tricistronic rRNA transcript (SSU-rRNA, LSU-rRNA, 5S) [GO:0000458]	1	1	1	1	1	1	1	1	1	1
exonucleolytic trimming during rRNA processing [GO:0000459]	1	1	1	1	1	1	1	1	1	1
maturation of 5.8S rRNA [GO:0000460]	1	1	1	1	1	1	1	1	1	1
endonucleolytic cleavage to generate mature 3-end of SSU-rRNA from (SSU-rRNA, 5.8S rRNA, LSU-rRNA) [GO:0000461]	1	1	1	1	1	1	1	1	1	1
maturation of SSU-rRNA from tricistronic rRNA transcript (SSU-rRNA, 5.8S rRNA, LSU-rRNA) [GO:0000462]	1	1	1	1	1	1	1	1	1	1
maturation of LSU-rRNA from tricistronic rRNA transcript (SSU-rRNA, 5.8S rRNA, LSU-rRNA) [GO:0000463]	1	1	1	1	1	1	1	1	1	1
endonucleolytic cleavage in ITS1 upstream of 5.8S rRNA from tricistronic rRNA transcript (SSU-rRNA, 5.8S rRNA, LSU-rRNA) [GO:000... <Preview truncated at 128 characters>	1	1	1	1	1	1	1	1	1	1
exonucleolytic trimming to generate mature 5-end of 5.8S rRNA from tricistronic rRNA transcript (SSU-rRNA, 5.8S rRNA, LSU-rRNA)... <Preview truncated at 128 characters>	1	1	1	1	1	1	1	1	1	1
maturation of 5.8S rRNA from tricistronic rRNA transcript (SSU-rRNA, 5.8S rRNA, LSU-rRNA) [GO:0000466]	1	1	1	1	1	1	1	1	1	1
exonucleolytic trimming to generate mature 3-end of 5.8S rRNA from tricistronic rRNA transcript (SSU-rRNA, 5.8S rRNA, LSU-rRNA)... <Preview truncated at 128 characters>	1	1	1	1	1	1	1	1	1	1
generation of mature 3-end of LSU-rRNA from tricistronic rRNA transcript (SSU-rRNA, 5.8S rRNA, LSU-rRNA) [GO:0000468]	1	1	1	1	1	1	1	1	1	1
cleavages during rRNA processing [GO:0000469]	1	1	1	1	1	1	1	1	1	1
maturation of LSU-rRNA [GO:0000470]	1	1	1	1	1	1	1	1	1	1
endonucleolytic cleavage in 3-ETS of tricistronic rRNA transcript (SSU-rRNA, 5.8S rRNA, LSU-rRNA) [GO:0000471]	1	1	1	1	1	1	1	1	1	1
endonucleolytic cleavage to generate mature 5-end of SSU-rRNA from (SSU-rRNA, 5.8S rRNA, LSU-rRNA) [GO:0000472]	1	1	1	1	1	1	1	1	1	1
maturation of LSU-rRNA from tetracistronic rRNA transcript (SSU-rRNA, 5.8S rRNA, 2S rRNA, LSU-rRNA) [GO:0000473]	1	1	1	1	1	1	1	1	1	1
maturation of SSU-rRNA from tetracistronic rRNA transcript (SSU-rRNA, 5.8S rRNA, 2S rRNA, LSU-rRNA) [GO:0000474]	1	1	1	1	1	1	1	1	1	1
maturation of 2S rRNA [GO:0000475]	1	1	1	1	1	1	1	1	1	1
maturation of 4.5S rRNA [GO:0000476]	1	1	1	1	1	1	1	1	1	1
generation of mature 5-end of LSU-rRNA from tricistronic rRNA transcript (SSU-rRNA, 5.8S rRNA, LSU-rRNA) [GO:0000477]	1	1	1	1	1	1	1	1	1	1
endonucleolytic cleavages during rRNA processing [GO:0000478]	1	1	1	1	1	1	1	1	1	1
endonucleolytic cleavage of tricistronic rRNA transcript (SSU-rRNA, 5.8S rRNA, LSU-rRNA) [GO:0000479]	1	1	1	1	1	1	1	1	1	1
endonucleolytic cleavage in 5-ETS of tricistronic rRNA transcript (SSU-rRNA, 5.8S rRNA, LSU-rRNA) [GO:0000480]	1	1	1	1	1	1	1	1	1	1
maturation of 5S rRNA [GO:0000481]	1	1	1	1	1	1	1	1	1	1
maturation of 5S rRNA from tetracistronic rRNA transcript (SSU-rRNA, 5.8S rRNA, LSU-rRNA) [GO:0000482]	1	1	1	1	1	1	1	1	1	1
endonucleolytic cleavage of tetracistronic rRNA transcript (SSU-rRNA, 5.8S rRNA, 2S rRNA, LSU-rRNA) [GO:0000483]	1	1	1	1	1	1	1	1	1	1
cleavage between SSU-rRNA and 5.8S rRNA of tetracistronic rRNA transcript (SSU-rRNA, 5.8S rRNA, 2S rRNA, LSU-rRNA) [GO:0000484]	1	1	1	1	1	1	1	1	1	1
cleavage between 2S rRNA and LSU-rRNA of tetracistronic rRNA transcript (SSU-rRNA, 5.8S rRNA, 2S rRNA, LSU-rRNA) [GO:0000485]	1	1	1	1	1	1	1	1	1	1
cleavage between 5.8S rRNA and 2S rRNA of tetracistronic rRNA transcript (SSU-rRNA, 5.8S rRNA, 2S rRNA, LSU-rRNA) [GO:0000486]	1	1	1	1	1	1	1	1	1	1
maturation of 5.8S rRNA from tetracistronic rRNA transcript (SSU-rRNA, 5.8S rRNA, 2S rRNA, LSU-rRNA) [GO:0000487]	1	1	1	1	1	1	1	1	1	1
maturation of LSU-rRNA from tetracistronic rRNA transcript (SSU-rRNA, LSU-rRNA, 4.5S-rRNA, 5S-rRNA) [GO:0000488]	1	1	1	1	1	1	1	1	1	1
maturation of SSU-rRNA from tetracistronic rRNA transcript (SSU-rRNA, LSU-rRNA, 4.5S-rRNA, 5S-rRNA) [GO:0000489]	1	1	1	1	1	1	1	1	1	1
snoRNP assembly [GO:0000491]	1	1	1	1	1	1	1	1	1	1
box C/D snoRNP assembly [GO:0000492]	1	1	1	1	1	1	1	1	1	1
box H/ACA snoRNP assembly [GO:0000493]	1	1	1	1	1	1	1	1	1	1
box C/D snoRNA 3-end processing [GO:0000494]	1	1	1	1	1	1	1	1	1	1
box H/ACA snoRNA 3-end processing [GO:0000495]	1	1	1	1	1	1	1	1	1	1
flocculation via cell wall protein-carbohydrate interaction [GO:0000501]	1	1	1	1	1	1	1	1	1	1
embryonic axis specification [GO:0000578]	1	1	1	1	1	1	1	1	1	1
achiasmate meiosis I [GO:0000705]	1	1	1	1	1	1	1	1	1	1
meiotic DNA double-strand break processing [GO:0000706]	1	1	1	1	1	1	1	1	1	1
meiotic DNA recombinase assembly [GO:0000707]	1	1	1	1	1	1	1	1	1	1
meiotic strand invasion [GO:0000708]	1	1	1	1	1	1	1	1	1	1
meiotic joint molecule formation [GO:0000709]	1	1	1	1	1	1	1	1	1	1
meiotic mismatch repair [GO:0000710]	1	1	1	1	1	1	1	1	1	1
meiotic DNA repair synthesis [GO:0000711]	1	1	1	1	1	1	1	1	1	1
resolution of meiotic joint molecules as recombinants [GO:0000712]	1	1	1	1	1	1	1	1	1	1
meiotic heteroduplex formation [GO:0000713]	1	1	1	1	1	1	1	1	1	1
meiotic strand displacement [GO:0000714]	1	1	1	1	1	1	1	1	1	1
nucleotide-excision repair, DNA damage recognition [GO:0000715]	1	1	1	1	1	1	1	1	1	1
transcription-coupled nucleotide-excision repair, DNA damage recognition [GO:0000716]	1	1	1	1	1	1	1	1	1	1
nucleotide-excision repair, DNA duplex unwinding [GO:0000717]	1	1	1	1	1	1	1	1	1	1
nucleotide-excision repair, DNA damage removal [GO:0000718]	0.92326	-0.61065	-0.41686	0.71024	-0.79374	-0.83647	0.35655	0.79374	-0.50014	0.41686
photoreactive repair [GO:0000719]	1	1	1	1	1	1	1	1	1	1
pyrimidine dimer repair via nucleotide-excision repair [GO:0000720]	1	1	1	1	1	1	1	1	1	1
telomere maintenance via recombination [GO:0000722]	1	1	1	1	1	1	1	1	1	1
telomere maintenance [GO:0000723]	0.7399	0.48016	-0.30584	-0.59077	-0.42126	-0.52484	-0.70141	0.036193	-0.75407	0.56521
double-strand break repair via homologous recombination [GO:0000724]	-0.44069	0.49989	-0.2283	-0.2677	-0.21023	-0.056976	0.2677	0.045514	0.2677	0.17724
recombinational repair [GO:0000725]	-0.44069	0.49989	-0.2283	-0.2677	-0.21023	-0.056976	0.2677	0.045514	0.2677	0.17724
non-recombinational repair [GO:0000726]	-0.55446	0.26774	-0.50607	-0.30095	-0.82458	-0.10406	0.71181	0.08925	0.50607	0.76758
double-strand break repair via break-induced replication [GO:0000727]	1	1	1	1	1	1	1	1	1	1
gene conversion at mating-type locus, DNA double-strand break formation [GO:0000728]	1	1	1	1	1	1	1	1	1	1
DNA double-strand break processing [GO:0000729]	1	1	1	1	1	1	1	1	1	1
DNA recombinase assembly [GO:0000730]	1	1	1	1	1	1	1	1	1	1
DNA synthesis during DNA repair [GO:0000731]	-0.89292	0.59026	1	0.78775	-0.20095	1	0.15752	-0.59026	0.31268	-0.20095
strand displacement [GO:0000732]	1	1	1	1	1	1	1	1	1	1
DNA strand renaturation [GO:0000733]	1	1	1	1	1	1	1	1	1	1
gene conversion at mating-type locus, DNA repair synthesis [GO:0000734]	1	1	1	1	1	1	1	1	1	1
removal of nonhomologous ends [GO:0000735]	1	1	1	1	1	1	1	1	1	1
double-strand break repair via single-strand annealing, removal of nonhomologous ends [GO:0000736]	1	1	1	1	1	1	1	1	1	1
DNA catabolic process, endonucleolytic [GO:0000737]	-0.89292	1	-0.20095	-0.68633	0.68633	-0.20095	0.89292	0.20095	0.54467	0.59026
DNA catabolic process, exonucleolytic [GO:0000738]	1	1	1	1	1	1	1	1	1	1
nuclear membrane fusion [GO:0000740]	1	1	1	1	1	1	1	1	1	1
karyogamy [GO:0000741]	1	1	1	1	1	1	1	1	1	1
karyogamy during conjugation with cellular fusion [GO:0000742]	1	1	1	1	1	1	1	1	1	1
nuclear migration during conjugation with cellular fusion [GO:0000743]	1	1	1	1	1	1	1	1	1	1
karyogamy during conjugation without cellular fusion [GO:0000744]	1	1	1	1	1	1	1	1	1	1
nuclear migration during conjugation without cellular fusion [GO:0000745]	1	1	1	1	1	1	1	1	1	1
conjugation [GO:0000746]	1	1	1	1	1	1	1	1	1	1
conjugation with cellular fusion [GO:0000747]	1	1	1	1	1	1	1	1	1	1
conjugation with mutual genetic exchange [GO:0000748]	1	1	1	1	1	1	1	1	1	1
response to pheromone during conjugation with cellular fusion [GO:0000749]	1	1	1	1	1	1	1	1	1	1
pheromone-dependent signal transduction during conjugation with cellular fusion [GO:0000750]	1	1	1	1	1	1	1	1	1	1
cell cycle arrest in response to pheromone [GO:0000751]	1	1	1	1	1	1	1	1	1	1
agglutination during conjugation with cellular fusion [GO:0000752]	1	1	1	1	1	1	1	1	1	1
cellular morphogenesis during conjugation with cellular fusion [GO:0000753]	1	1	1	1	1	1	1	1	1	1
adaptation to pheromone during conjugation with cellular fusion [GO:0000754]	1	1	1	1	1	1	1	1	1	1
cytogamy [GO:0000755]	1	1	1	1	1	1	1	1	1	1
response to pheromone during conjugation without cellular fusion [GO:0000756]	1	1	1	1	1	1	1	1	1	1
signal transduction during conjugation without cellular fusion [GO:0000757]	1	1	1	1	1	1	1	1	1	1
agglutination during conjugation without cellular fusion [GO:0000758]	1	1	1	1	1	1	1	1	1	1
cellular morphogenesis during conjugation without cellular fusion [GO:0000759]	1	1	1	1	1	1	1	1	1	1
adaptation to pheromone during conjugation without cellular fusion [GO:0000760]	1	1	1	1	1	1	1	1	1	1
conjugant formation [GO:0000761]	1	1	1	1	1	1	1	1	1	1
pheromone-induced unidirectional conjugation [GO:0000762]	1	1	1	1	1	1	1	1	1	1
cellular morphogenesis during unidirectional conjugation [GO:0000763]	1	1	1	1	1	1	1	1	1	1
cellular morphogenesis during pheromone-induced unidirectional conjugation [GO:0000764]	1	1	1	1	1	1	1	1	1	1
response to pheromone during pheromone-induced unidirectional conjugation [GO:0000765]	1	1	1	1	1	1	1	1	1	1
adaptation to pheromone during pheromone-induced unidirectional conjugation [GO:0000766]	1	1	1	1	1	1	1	1	1	1
cellular morphogenesis during conjugation [GO:0000767]	1	1	1	1	1	1	1	1	1	1
syncytium formation by plasma membrane fusion [GO:0000768]	0.083917	0.42658	-0.032096	-0.67828	-0.62842	0.44696	1	-0.75572	-0.89003	0.8088
syncytium formation by mitosis without cell division [GO:0000769]	1	1	1	1	1	1	1	1	1	1
peptide pheromone export [GO:0000770]	1	1	1	1	1	1	1	1	1	1
agglutination [GO:0000771]	1	1	1	1	1	1	1	1	1	1
sister chromatid segregation [GO:0000819]	-0.64601	0.0023737	-0.68256	-0.21054	-0.070952	-0.017096	-0.032928	0.28763	0.26542	0.0011939
regulation of glutamine family amino acid metabolic process [GO:0000820]	1	1	1	1	1	1	1	1	1	1
regulation of arginine metabolic process [GO:0000821]	1	1	1	1	1	1	1	1	1	1
cell morphogenesis [GO:0000902]	2.3883e-05	-0.22125	0.2523	0.79085	-0.08064	0.0012044	-0.64126	-0.39206	-0.0025044	-0.11937
cellular morphogenesis during vegetative growth [GO:0000903]	1	1	1	1	1	1	1	1	1	1
cellular morphogenesis during differentiation [GO:0000904]	0.00019893	-0.93388	0.31306	-0.93463	-0.57803	0.0069683	-0.32127	-0.14084	-0.024717	-0.046351
sporocarp development involved in asexual reproduction [GO:0000905]	1	1	1	1	1	1	1	1	1	1
sporocarp development involved in sexual reproduction [GO:0000909]	1	1	1	1	1	1	1	1	1	1
cytokinesis [GO:0000910]	0.22902	0.37791	0.77715	-0.38681	-0.40498	0.62039	-0.18778	0.70725	-0.28853	0.40806
cytokinesis by cell plate formation [GO:0000911]	1	1	1	1	1	1	1	1	1	1
formation of actomyosin apparatus involved in cytokinesis [GO:0000912]	1	1	1	1	1	1	1	1	1	1
preprophase band formation [GO:0000913]	1	1	1	1	1	1	1	1	1	1
phragmoplast formation [GO:0000914]	1	1	1	1	1	1	1	1	1	1
cytokinesis, contractile ring formation [GO:0000915]	1	1	1	1	1	1	1	1	1	1
contractile ring contraction involved in cytokinesis [GO:0000916]	1	1	1	1	1	1	1	1	1	1
barrier septum formation [GO:0000917]	1	1	1	1	1	1	1	1	1	1
selection of site for barrier septum formation [GO:0000918]	1	1	1	1	1	1	1	1	1	1
cell plate formation [GO:0000919]	1	1	1	1	1	1	1	1	1	1
cell separation during cytokinesis [GO:0000920]	1	1	1	1	1	1	1	1	1	1
septin ring assembly [GO:0000921]	1	1	1	1	1	1	1	1	1	1
amino acid catabolic process to alcohol via Ehrlich pathway [GO:0000947]	1	1	1	1	1	1	1	1	1	1
amino acid catabolic process to carboxylic acid via Ehrlich pathway [GO:0000948]	1	1	1	1	1	1	1	1	1	1
aromatic amino acid family catabolic process to alcohol via Ehrlich pathway [GO:0000949]	1	1	1	1	1	1	1	1	1	1
branched chain family amino acid catabolic process to alcohol via Ehrlich pathway [GO:0000950]	1	1	1	1	1	1	1	1	1	1
methionine catabolic process to 3-methylthiopropanol [GO:0000951]	1	1	1	1	1	1	1	1	1	1
aromatic amino acid family catabolic process to carboxylic acid via Ehrlich pathway [GO:0000952]	1	1	1	1	1	1	1	1	1	1
branched chain family amino acid catabolic process to carboxylic acid via Ehrlich pathway [GO:0000953]	1	1	1	1	1	1	1	1	1	1
methionine catabolic process to 3-methylthiopropanoate [GO:0000954]	1	1	1	1	1	1	1	1	1	1
amino acid catabolic process via Ehrlich pathway [GO:0000955]	1	1	1	1	1	1	1	1	1	1
nuclear-transcribed mRNA catabolic process [GO:0000956]	0.76224	0.31479	-0.052124	0.85289	-0.91451	-0.6325	-0.052124	0.68906	0.21518	0.18767
mitochondrial RNA catabolic process [GO:0000957]	1	1	1	1	1	1	1	1	1	1
mitochondrial mRNA catabolic process [GO:0000958]	1	1	1	1	1	1	1	1	1	1
mitochondrial RNA metabolic process [GO:0000959]	1	1	1	1	1	1	1	1	1	1
regulation of mitochondrial RNA catabolic process [GO:0000960]	1	1	1	1	1	1	1	1	1	1
negative regulation of mitochondrial RNA catabolic process [GO:0000961]	1	1	1	1	1	1	1	1	1	1
positive regulation of mitochondrial RNA catabolic process [GO:0000962]	1	1	1	1	1	1	1	1	1	1
mitochondrial RNA processing [GO:0000963]	1	1	1	1	1	1	1	1	1	1
mitochondrial RNA 5-end processing [GO:0000964]	1	1	1	1	1	1	1	1	1	1
mitochondrial RNA 3-end processing [GO:0000965]	1	1	1	1	1	1	1	1	1	1
RNA 5-end processing [GO:0000966]	1	1	1	1	1	1	1	1	1	1
rRNA 5-end processing [GO:0000967]	1	1	1	1	1	1	1	1	1	1
negative regulation of exit from mitosis [GO:0001100]	1	1	1	1	1	1	1	1	1	1
response to acid [GO:0001101]	1	1	1	1	1	1	1	1	1	1
chronological cell aging [GO:0001300]	1	1	1	1	1	1	1	1	1	1
progressive alteration of chromatin during cell aging [GO:0001301]	1	1	1	1	1	1	1	1	1	1
replicative cell aging [GO:0001302]	1	1	1	1	1	1	1	1	1	1
nucleolar fragmentation during replicative aging [GO:0001303]	1	1	1	1	1	1	1	1	1	1
progressive alteration of chromatin during replicative cell aging [GO:0001304]	1	1	1	1	1	1	1	1	1	1
progressive alteration of chromatin during chronological cell aging [GO:0001305]	1	1	1	1	1	1	1	1	1	1
age-dependent response to oxidative stress [GO:0001306]	1	1	1	1	1	1	1	1	1	1
extrachromosomal circular DNA accumulation during replicative cell aging [GO:0001307]	1	1	1	1	1	1	1	1	1	1
loss of chromatin silencing during replicative cell aging [GO:0001308]	1	1	1	1	1	1	1	1	1	1
age-dependent telomere shortening [GO:0001309]	1	1	1	1	1	1	1	1	1	1
extrachromosomal rDNA circle accumulation during replicative cell aging [GO:0001310]	1	1	1	1	1	1	1	1	1	1
formation of extrachromosomal circular rDNA by homologous recombination during replicative cell aging [GO:0001311]	1	1	1	1	1	1	1	1	1	1
replication of extrachromosomal rDNA circles during replicative cell aging [GO:0001312]	1	1	1	1	1	1	1	1	1	1
formation of extrachromosomal circular DNA during replicative cell aging [GO:0001313]	1	1	1	1	1	1	1	1	1	1
replication of extrachromosomal circular DNA during replicative cell aging [GO:0001314]	1	1	1	1	1	1	1	1	1	1
age-dependent response to reactive oxygen species [GO:0001315]	1	1	1	1	1	1	1	1	1	1
age-dependent response to reactive oxygen species during replicative cell aging [GO:0001316]	1	1	1	1	1	1	1	1	1	1
accumulation of oxidatively modified proteins during replicative cell aging [GO:0001317]	1	1	1	1	1	1	1	1	1	1
formation of oxidatively modified proteins during replicative cell aging [GO:0001318]	1	1	1	1	1	1	1	1	1	1
inheritance of oxidatively modified proteins during replicative cell aging [GO:0001319]	1	1	1	1	1	1	1	1	1	1
age-dependent response to reactive oxygen species during chronological cell aging [GO:0001320]	1	1	1	1	1	1	1	1	1	1
age-dependent general metabolic decline during replicative cell aging [GO:0001321]	1	1	1	1	1	1	1	1	1	1
age-dependent response to oxidative stress during replicative cell aging [GO:0001322]	1	1	1	1	1	1	1	1	1	1
age-dependent general metabolic decline during chronological cell aging [GO:0001323]	1	1	1	1	1	1	1	1	1	1
age-dependent response to oxidative stress during chronological cell aging [GO:0001324]	1	1	1	1	1	1	1	1	1	1
formation of extrachromosomal circular DNA [GO:0001325]	1	1	1	1	1	1	1	1	1	1
replication of extrachromosomal circular DNA [GO:0001326]	1	1	1	1	1	1	1	1	1	1
signal transduction during filamentous growth [GO:0001402]	1	1	1	1	1	1	1	1	1	1
invasive growth in response to glucose limitation [GO:0001403]	1	1	1	1	1	1	1	1	1	1
invasive growth [GO:0001404]	1	1	1	1	1	1	1	1	1	1
glycerophosphodiester transport [GO:0001407]	1	1	1	1	1	1	1	1	1	1
guanine nucleotide transport [GO:0001408]	1	1	1	1	1	1	1	1	1	1
chlamydospore formation [GO:0001410]	1	1	1	1	1	1	1	1	1	1
skeletal development [GO:0001501]	-0.0060822	0.61339	0.67796	-0.94273	0.052038	0.06574	0.59467	-0.1806	-0.9308	-0.31988
cartilage condensation [GO:0001502]	0.71497	-0.24257	-0.59645	0.72865	0.27327	0.18862	-0.95632	0.78417	-0.36126	-0.46516
ossification [GO:0001503]	-0.040821	0.41152	-0.50471	0.87925	0.23884	0.006904	0.94208	-0.14197	0.57451	-0.1902
neurotransmitter uptake [GO:0001504]	0.51692	-0.12614	0.62233	0.89687	-0.73611	0.36423	0.058433	-0.42161	-0.39228	-0.58617
regulation of neurotransmitter levels [GO:0001505]	0.0054513	-0.15326	0.80749	-0.9877	0.77423	0.16234	0.17769	-0.41725	-0.017402	-0.15505
neurotransmitter biosynthetic process and storage [GO:0001506]	1	1	1	1	1	1	1	1	1	1
acetylcholine catabolic process in synaptic cleft [GO:0001507]	1	1	1	1	1	1	1	1	1	1
regulation of action potential [GO:0001508]	0.65196	-0.70373	0.048585	-0.094619	-0.26894	0.43121	0.087842	-0.26894	-0.79758	-0.70373
RNA methylation [GO:0001510]	1	1	1	1	1	1	1	1	1	1
selenocysteine incorporation [GO:0001514]	1	0.31268	-0.20095	0.036931	0.59026	-0.78775	-0.20095	-0.59026	-0.89292	1
prostaglandin biosynthetic process [GO:0001516]	-0.30095	0.2091	0.88252	-0.45999	0.60502	0.88252	-0.10406	0.41637	0.55446	-0.88252
peptide amidation [GO:0001519]	1	1	1	1	1	1	1	1	1	1
pseudouridine synthesis [GO:0001522]	0.56223	-0.4562	0.4562	0.2818	0.36246	-0.4562	0.67891	-0.4562	-0.4562	-0.4562
retinoid metabolic process [GO:0001523]	-0.30095	-0.10406	1	0.032139	0.0039574	0.50607	-0.45999	-0.10406	-0.41637	0.82458
angiogenesis [GO:0001525]	-0.15207	-0.49343	0.18074	-0.448	0.95619	0.04236	0.73452	0.14076	-0.38143	-0.13772
proteoglycan sulfate transfer [GO:0001526]	1	1	1	1	1	1	1	1	1	1
ciliary or flagellar motility [GO:0001539]	1	1	1	1	1	1	1	1	1	1
ovarian follicle development [GO:0001541]	-0.2534	-0.22069	-0.55404	0.57263	0.94515	-0.87969	0.071442	-0.51779	0.81504	0.27699
ovulation from ovarian follicle [GO:0001542]	0.67891	-0.4562	-0.4562	-0.4562	-0.4562	0.4562	0.36246	0.56223	-0.4562	0.2818
ovarian follicle rupture [GO:0001543]	1	1	1	1	1	1	1	1	1	1
initiation of primordial ovarian follicle growth [GO:0001544]	1	1	1	1	1	1	1	1	1	1
primary ovarian follicle growth [GO:0001545]	1	1	1	1	1	1	1	1	1	1
preantral ovarian follicle growth [GO:0001546]	1	1	1	1	1	1	1	1	1	1
antral ovarian follicle growth [GO:0001547]	0.4562	-0.4562	-0.4562	0.2818	0.36246	0.67891	0.56223	-0.4562	-0.4562	-0.4562
follicular fluid formation in ovarian follicle antrum [GO:0001548]	1	1	1	1	1	1	1	1	1	1
cumulus cell differentiation [GO:0001549]	1	1	1	1	1	1	1	1	1	1
ovarian cumulus expansion [GO:0001550]	1	1	1	1	1	1	1	1	1	1
ovarian follicle endowment [GO:0001551]	1	1	1	1	1	1	1	1	1	1
ovarian follicle atresia [GO:0001552]	1	1	1	1	1	1	1	1	1	1
luteinization [GO:0001553]	1	1	1	1	1	1	1	1	1	1
luteolysis [GO:0001554]	1	1	1	1	1	1	1	1	1	1
oocyte growth [GO:0001555]	1	1	1	1	1	1	1	1	1	1
oocyte maturation [GO:0001556]	-0.4562	0.4562	-0.4562	-0.4562	-0.4562	-0.4562	0.67891	0.56223	0.36246	0.2818
metabolic process resulting in cell growth [GO:0001557]	1	1	1	1	1	1	1	1	1	1
regulation of cell growth [GO:0001558]	-0.35813	-0.38851	-0.75692	0.70888	0.15077	0.054281	-0.049214	0.30031	-0.32929	0.7929
regulation of cell growth by detection of nuclear:cytoplasmic ratio [GO:0001559]	1	1	1	1	1	1	1	1	1	1
regulation of cell growth by extracellular stimulus [GO:0001560]	1	1	1	1	1	1	1	1	1	1
fatty acid alpha-oxidation [GO:0001561]	-0.032096	-0.032096	-0.70376	0.012814	0.00054665	-0.097064	0.024646	-0.032096	1	0.75572
response to protozoan [GO:0001562]	1	1	1	1	1	1	1	1	1	1
detection of protozoan [GO:0001563]	1	1	1	1	1	1	1	1	1	1
resistance to pathogenic protozoa [GO:0001564]	1	1	1	1	1	1	1	1	1	1
blood vessel development [GO:0001568]	-0.60741	0.99201	0.04275	-0.18333	-0.37176	0.0085908	0.31851	0.65004	-0.32159	-0.017006
patterning of blood vessels [GO:0001569]	-0.053765	-0.85714	0.0216	-0.32846	-0.73169	0.10894	-0.71242	0.042195	-0.39133	-0.21388
vasculogenesis [GO:0001570]	0.13722	-0.93148	0.1247	-0.88282	-0.23349	-0.48003	0.17276	-0.90224	-0.23349	-0.36016
lactosylceramide biosynthetic process [GO:0001572]	1	1	1	1	1	1	1	1	1	1
ganglioside metabolic process [GO:0001573]	1	1	1	1	1	1	1	1	1	1
ganglioside biosynthetic process [GO:0001574]	1	1	1	1	1	1	1	1	1	1
globoside metabolic process [GO:0001575]	1	1	1	1	1	1	1	1	1	1
globoside biosynthetic process [GO:0001576]	1	1	1	1	1	1	1	1	1	1
microtubule bundle formation [GO:0001578]	0.076187	-0.55446	0.032139	-0.50607	-0.10406	0.30095	0.18354	-0.3368	-0.45999	-0.10406
medium-chain fatty acid transport [GO:0001579]	1	1	1	1	1	1	1	1	1	1
detection of chemical stimulus involved in sensory perception of bitter taste [GO:0001580]	1	1	1	1	1	1	1	1	1	1
detection of chemical stimulus involved in sensory perception of sour taste [GO:0001581]	1	1	1	1	1	1	1	1	1	1
detection of chemical stimulus involved in sensory perception of sweet taste [GO:0001582]	1	1	1	1	1	1	1	1	1	1
detection of chemical stimulus involved in sensory perception of salty taste [GO:0001583]	1	1	1	1	1	1	1	1	1	1
osteoblast differentiation [GO:0001649]	-0.22465	0.23289	-0.28202	0.18658	0.041911	0.048782	-0.13591	-0.01655	0.65462	-0.43058
eye development [GO:0001654]	0.54112	-0.57833	0.50329	0.14727	0.5586	0.016489	-0.75772	-0.0017754	-0.19734	-0.66458
urogenital system development [GO:0001655]	-0.57692	-0.52277	0.11128	0.35929	0.18247	0.3831	-0.34707	-0.032364	-0.44751	0.74733
metanephros development [GO:0001656]	0.89488	-0.29919	0.056592	0.94482	0.074976	0.7483	0.78674	-0.046093	-0.49283	-0.43899
ureteric bud development [GO:0001657]	0.90843	-0.28089	0.045662	0.90843	0.063635	0.74088	0.78472	-0.035804	-0.45468	-0.43751
ureteric bud branching [GO:0001658]	0.88252	0.60502	0.45999	0.76758	-0.76758	0.37528	-0.41637	-0.10406	0.65754	-0.71181
temperature homeostasis [GO:0001659]	-0.23225	-0.23225	0.23225	0.93434	0.53665	0.43383	0.063789	0.86913	-0.23225	-0.23225
fever [GO:0001660]	1	1	1	1	1	1	1	1	1	1
conditioned taste aversion [GO:0001661]	1	1	1	1	1	1	1	1	1	1
behavioral fear response [GO:0001662]	1	1	1	1	1	1	1	1	1	1
response to hypoxia [GO:0001666]	-0.36146	-0.86822	0.09377	0.69047	0.15122	-0.9207	0.97353	-0.46029	0.94048	-0.088994
ameboidal cell migration [GO:0001667]	1	1	1	1	1	1	1	1	1	1
regulation of chromatin assembly or disassembly [GO:0001672]	1	1	1	1	1	1	1	1	1	1
acrosome formation [GO:0001675]	1	1	1	1	1	1	1	1	1	1
long-chain fatty acid metabolic process [GO:0001676]	1	1	1	1	1	1	1	1	1	1
formation of translation initiation ternary complex [GO:0001677]	1	1	1	1	1	1	1	1	1	1
cellular glucose homeostasis [GO:0001678]	1	1	1	1	1	1	1	1	1	1
tRNA 3-terminal CCA addition [GO:0001680]	1	1	1	1	1	1	1	1	1	1
tRNA 5-leader removal [GO:0001682]	1	1	1	1	1	1	1	1	1	1
histamine metabolic process [GO:0001692]	1	1	1	1	1	1	1	1	1	1
histamine biosynthetic process [GO:0001694]	1	1	1	1	1	1	1	1	1	1
histamine catabolic process [GO:0001695]	1	1	1	1	1	1	1	1	1	1
gastric acid secretion [GO:0001696]	1	1	1	1	1	1	1	1	1	1
histamine-induced gastric acid secretion [GO:0001697]	1	1	1	1	1	1	1	1	1	1
gastrin-induced gastric acid secretion [GO:0001698]	1	1	1	1	1	1	1	1	1	1
acetylcholine-induced gastric acid secretion [GO:0001699]	1	1	1	1	1	1	1	1	1	1
embryonic development via the syncytial blastoderm [GO:0001700]	1	1	1	1	1	1	1	1	1	1
in utero embryonic development [GO:0001701]	1	0.12061	-0.18453	0.97885	-0.063543	0.87234	0.76177	0.085517	-0.62741	-0.92346
gastrulation with mouth forming second [GO:0001702]	-0.61286	0.12902	-0.2283	0.21023	0.013073	0.21023	-0.056976	-0.056976	0.71778	-0.17724
gastrulation with mouth forming first [GO:0001703]	1	1	1	1	1	1	1	1	1	1
formation of primary germ layer [GO:0001704]	-0.11996	0.61065	0.94515	0.23124	-0.79374	0.01275	-0.14091	-0.12665	0.35655	-0.71024
ectoderm formation [GO:0001705]	1	1	1	1	1	1	1	1	1	1
endoderm formation [GO:0001706]	1	1	1	1	1	1	1	1	1	1
mesoderm formation [GO:0001707]	-0.11996	0.61065	0.94515	0.23124	-0.79374	0.01275	-0.14091	-0.12665	0.35655	-0.71024
cell fate specification [GO:0001708]	0.17404	0.3031	0.74175	0.93434	0.86913	-0.23225	-0.23225	-0.23225	1	0.5923
cell fate determination [GO:0001709]	-0.43033	-0.41055	0.45064	0.72525	-0.99316	0.24369	0.5774	0.45064	-0.36354	-0.29171
mesodermal cell fate commitment [GO:0001710]	-0.4562	0.4562	0.56223	-0.4562	-0.4562	0.2818	0.67891	-0.4562	0.36246	-0.4562
endodermal cell fate commitment [GO:0001711]	1	1	1	1	1	1	1	1	1	1
ectodermal cell fate commitment [GO:0001712]	1	1	1	1	1	1	1	1	1	1
ectodermal cell fate determination [GO:0001713]	1	1	1	1	1	1	1	1	1	1
endodermal cell fate specification [GO:0001714]	1	1	1	1	1	1	1	1	1	1
ectodermal cell fate specification [GO:0001715]	1	1	1	1	1	1	1	1	1	1
conversion of seryl-tRNAsec to selenocys-tRNAsec [GO:0001717]	1	1	1	1	1	1	1	1	1	1
conversion of met-tRNAf to fmet-tRNA [GO:0001718]	1	1	1	1	1	1	1	1	1	1
conversion of lysyl-tRNA to pyrrolysyl-tRNA [GO:0001720]	1	1	1	1	1	1	1	1	1	1
formation of translation preinitiation complex [GO:0001731]	1	1	1	1	1	1	1	1	1	1
formation of translation initiation complex [GO:0001732]	1	1	1	1	1	1	1	1	1	1
establishment of planar polarity [GO:0001736]	1	1	1	1	1	1	1	1	1	1
establishment of imaginal disc-derived wing hair orientation [GO:0001737]	1	1	1	1	1	1	1	1	1	1
morphogenesis of a polarized epithelium [GO:0001738]	-0.4562	-0.4562	-0.4562	0.67891	-0.4562	0.2818	-0.4562	0.36246	0.56223	0.4562
oenocyte differentiation [GO:0001742]	1	1	1	1	1	1	1	1	1	1
optic placode formation [GO:0001743]	1	1	1	1	1	1	1	1	1	1
optic lobe placode formation [GO:0001744]	1	1	1	1	1	1	1	1	1	1
compound eye morphogenesis [GO:0001745]	1	1	1	1	1	1	1	1	1	1
Bolwigs organ morphogenesis [GO:0001746]	1	1	1	1	1	1	1	1	1	1
optic lobe placode development [GO:0001748]	1	1	1	1	1	1	1	1	1	1
compound eye photoreceptor cell differentiation [GO:0001751]	1	1	1	1	1	1	1	1	1	1
compound eye photoreceptor fate commitment [GO:0001752]	1	1	1	1	1	1	1	1	1	1
adult eye photoreceptor development (sensu Drosophila) [GO:0001753]	1	1	1	1	1	1	1	1	1	1
eye photoreceptor cell differentiation [GO:0001754]	0.34342	0.86913	-0.23225	0.12748	-0.23225	-0.80479	-0.23225	-0.23225	0.23225	0.23225
neural crest cell migration [GO:0001755]	-0.67828	-0.33309	0.0414	-0.72958	0.11981	0.48934	-0.86278	0.83569	-0.032096	-0.67828
somitogenesis [GO:0001756]	0.038072	0.23987	-0.6041	1	-0.31612	-0.5338	-0.032096	0.83569	0.70376	0.65316
somite specification [GO:0001757]	1	1	1	1	1	1	1	1	1	1
induction of an organ [GO:0001759]	-0.20095	-0.89292	0.069171	-0.20095	0.31268	-0.20095	0.018485	-0.59026	-0.68633	1
beta-alanine transport [GO:0001762]	1	1	1	1	1	1	1	1	1	1
morphogenesis of a branching structure [GO:0001763]	-0.053818	-0.58243	0.1233	0.81829	-0.97323	0.012553	-0.7587	0.44635	-0.5271	-0.11594
neuron migration [GO:0001764]	0.0041994	-0.1829	0.93899	0.56074	-0.3664	0.81838	0.8065	-0.016238	-0.98779	0.52024
membrane raft formation [GO:0001765]	1	1	1	1	1	1	1	1	1	1
membrane raft polarization [GO:0001766]	1	1	1	1	1	1	1	1	1	1
establishment of lymphocyte polarity [GO:0001767]	1	1	1	1	1	1	1	1	1	1
establishment of T cell polarity [GO:0001768]	1	1	1	1	1	1	1	1	1	1
establishment of B cell polarity [GO:0001769]	1	1	1	1	1	1	1	1	1	1
establishment of natural killer cell polarity [GO:0001770]	1	1	1	1	1	1	1	1	1	1
formation of immunological synapse [GO:0001771]	1	1	1	1	1	1	1	1	1	1
myeloid dendritic cell activation [GO:0001773]	-0.37528	0.10406	-0.30095	-0.76758	-0.65754	-0.55446	-0.45999	0.032139	0.45999	-0.71181
microglial cell activation [GO:0001774]	1	1	1	1	1	1	1	1	1	1
cell activation [GO:0001775]	-0.55732	0.001758	-0.26771	-0.27783	-0.564	-0.12321	-0.52774	0.0015392	0.33768	-0.085289
leukocyte homeostasis [GO:0001776]	-0.23225	0.34342	-0.23225	1	0.14938	-0.23225	0.48376	0.86913	1	0.80479
T cell homeostatic proliferation [GO:0001777]	1	1	1	1	1	1	1	1	1	1
plasma membrane repair [GO:0001778]	1	1	1	1	1	1	1	1	1	1
natural killer cell differentiation [GO:0001779]	1	1	1	1	1	1	1	1	1	1
neutrophil homeostasis [GO:0001780]	1	1	1	1	1	1	1	1	1	1
neutrophil apoptosis [GO:0001781]	1	1	1	1	1	1	1	1	1	1
B cell homeostasis [GO:0001782]	1	1	1	1	1	1	1	1	1	1
B cell apoptosis [GO:0001783]	-0.59026	0.78775	0.63753	-0.20095	-0.20095	-0.20095	0.018485	0.20095	1	1
natural killer cell proliferation [GO:0001787]	1	1	1	1	1	1	1	1	1	1
antibody-dependent cellular cytotoxicity [GO:0001788]	1	1	1	1	1	1	1	1	1	1
G-protein signaling, coupled to S1P second messenger (sphingosine kinase activating) [GO:0001789]	1	1	1	1	1	1	1	1	1	1
type IIa hypersensitivity [GO:0001794]	1	1	1	1	1	1	1	1	1	1
type IIb hypersensitivity [GO:0001795]	1	1	1	1	1	1	1	1	1	1
regulation of type IIa hypersensitivity [GO:0001796]	1	1	1	1	1	1	1	1	1	1
negative regulation of type IIa hypersensitivity [GO:0001797]	1	1	1	1	1	1	1	1	1	1
positive regulation of type IIa hypersensitivity [GO:0001798]	1	1	1	1	1	1	1	1	1	1
regulation of type IIb hypersensitivity [GO:0001799]	1	1	1	1	1	1	1	1	1	1
negative regulation of type IIb hypersensitivity [GO:0001800]	1	1	1	1	1	1	1	1	1	1
positive regulation of type IIb hypersensitivity [GO:0001801]	1	1	1	1	1	1	1	1	1	1
type III hypersensitivity [GO:0001802]	1	1	1	1	1	1	1	1	1	1
regulation of type III hypersensitivity [GO:0001803]	1	1	1	1	1	1	1	1	1	1
negative regulation of type III hypersensitivity [GO:0001804]	1	1	1	1	1	1	1	1	1	1
positive regulation of type III hypersensitivity [GO:0001805]	1	1	1	1	1	1	1	1	1	1
type IV hypersensitivity [GO:0001806]	1	1	1	1	1	1	1	1	1	1
regulation of type IV hypersensitivity [GO:0001807]	1	1	1	1	1	1	1	1	1	1
negative regulation of type IV hypersensitivity [GO:0001808]	1	1	1	1	1	1	1	1	1	1
positive regulation of type IV hypersensitivity [GO:0001809]	1	1	1	1	1	1	1	1	1	1
regulation of type I hypersensitivity [GO:0001810]	1	1	1	1	1	1	1	1	1	1
negative regulation of type I hypersensitivity [GO:0001811]	1	1	1	1	1	1	1	1	1	1
positive regulation of type I hypersensitivity [GO:0001812]	1	1	1	1	1	1	1	1	1	1
regulation of antibody-dependent cellular cytotoxicity [GO:0001813]	1	1	1	1	1	1	1	1	1	1
negative regulation of antibody-dependent cellular cytotoxicity [GO:0001814]	1	1	1	1	1	1	1	1	1	1
positive regulation of antibody-dependent cellular cytotoxicity [GO:0001815]	1	1	1	1	1	1	1	1	1	1
cytokine production [GO:0001816]	0.87161	0.92776	-0.57834	-0.40555	-0.37088	-0.61109	0.20574	0.15472	-0.49029	0.58916
regulation of cytokine production [GO:0001817]	0.48516	1	0.92655	-0.0184	-0.28607	-0.23589	0.005454	0.26294	-0.25187	0.28607
negative regulation of cytokine production [GO:0001818]	0.38158	-0.20095	0.45907	-0.20095	1	-0.20095	0.026341	1	-0.20095	0.20095
positive regulation of cytokine production [GO:0001819]	-0.37528	0.41637	-0.41637	-0.10406	-0.3368	-0.10406	0.13948	0.021995	0.88252	0.23714
serotonin secretion [GO:0001820]	1	1	1	1	1	1	1	1	1	1
histamine secretion [GO:0001821]	1	1	1	1	1	1	1	1	1	1
kidney development [GO:0001822]	0.97248	-0.42381	0.061129	0.73007	0.16372	0.32777	-0.695	-0.022775	-0.39531	-0.76094
mesonephros development [GO:0001823]	1	1	1	1	1	1	1	1	1	1
blastocyst development [GO:0001824]	-0.12826	0.10423	-0.26865	-0.46788	-0.78213	-0.33309	-0.9174	0.65316	0.18899	0.17761
blastocyst formation [GO:0001825]	1	1	1	1	1	1	1	1	1	1
inner cell mass cell differentiation [GO:0001826]	1	1	1	1	1	1	1	1	1	1
inner cell mass cell fate commitment [GO:0001827]	1	1	1	1	1	1	1	1	1	1
inner cell mass cellular morphogenesis [GO:0001828]	1	1	1	1	1	1	1	1	1	1
trophectodermal cell differentiation [GO:0001829]	1	1	1	1	1	1	1	1	1	1
trophectodermal cell fate commitment [GO:0001830]	1	1	1	1	1	1	1	1	1	1
trophectodermal cellular morphogenesis [GO:0001831]	1	1	1	1	1	1	1	1	1	1
blastocyst growth [GO:0001832]	-0.68633	0.069171	-0.20095	-0.20095	-0.20095	-0.78775	-0.89292	0.20095	0.25253	0.59026
inner cell mass cell proliferation [GO:0001833]	1	1	1	1	1	1	1	1	1	1
trophectodermal cell proliferation [GO:0001834]	1	1	1	1	1	1	1	1	1	1
blastocyst hatching [GO:0001835]	1	1	1	1	1	1	1	1	1	1
release of cytochrome c from mitochondria [GO:0001836]	-0.10406	0.16037	0.60502	-0.50607	0.88252	-0.10406	0.032139	0.41637	0.65754	-0.10406
epithelial to mesenchymal transition [GO:0001837]	-0.6041	0.55676	-0.9174	-0.40675	0.5802	0.061948	0.090298	1	-0.26865	-0.032096
embryonic epithelial tube formation [GO:0001838]	0.30353	-0.38916	-0.76268	-0.058751	-0.087061	0.74569	-0.76268	0.060263	0.24479	0.50221
neural plate morphogenesis [GO:0001839]	0.33045	-0.54195	-0.48349	-0.095432	-0.040345	0.53339	-0.98447	0.080938	0.12897	0.85076
neural plate development [GO:0001840]	0.33045	-0.54195	-0.48349	-0.095432	-0.040345	0.53339	-0.98447	0.080938	0.12897	0.85076
neural tube formation [GO:0001841]	0.33045	-0.54195	-0.48349	-0.095432	-0.040345	0.53339	-0.98447	0.080938	0.12897	0.85076
neural fold formation [GO:0001842]	1	1	1	1	1	1	1	1	1	1
neural tube closure [GO:0001843]	0.75384	-0.95587	-0.45503	-0.093235	-0.10854	0.53662	-0.95587	0.082934	0.15551	0.95587
protein insertion into mitochondrial membrane during induction of apoptosis [GO:0001844]	1	1	1	1	1	1	1	1	1	1
phagolysosome formation [GO:0001845]	1	1	1	1	1	1	1	1	1	1
NK T cell differentiation [GO:0001865]	1	1	1	1	1	1	1	1	1	1
NK T cell proliferation [GO:0001866]	1	1	1	1	1	1	1	1	1	1
complement activation, lectin pathway [GO:0001867]	1	1	1	1	1	1	1	1	1	1
regulation of complement activation, lectin pathway [GO:0001868]	1	1	1	1	1	1	1	1	1	1
negative regulation of complement activation, lectin pathway [GO:0001869]	1	1	1	1	1	1	1	1	1	1
positive regulation of complement activation, lectin pathway [GO:0001870]	1	1	1	1	1	1	1	1	1	1
response to yeast [GO:0001878]	1	1	1	1	1	1	1	1	1	1
detection of yeast [GO:0001879]	1	1	1	1	1	1	1	1	1	1
Mullerian duct regression [GO:0001880]	1	1	1	1	1	1	1	1	1	1
receptor recycling [GO:0001881]	1	1	1	1	1	1	1	1	1	1
endothelial cell development [GO:0001885]	0.73647	1	-0.20095	1	0.68633	0.78775	-0.89292	0.31268	-0.20095	0.59026
endothelial cell morphogenesis [GO:0001886]	1	1	1	1	1	1	1	1	1	1
selenium metabolic process [GO:0001887]	1	1	1	1	1	1	1	1	1	1
liver development [GO:0001889]	-0.20095	0.38158	0.59026	-0.20095	-0.20095	1	0.20095	0.12161	-0.59026	0.89292
placenta development [GO:0001890]	-0.16458	0.20063	0.37108	-0.37108	-0.27699	-0.48281	0.53576	0.12665	0.63007	-0.46581
embryonic placenta development [GO:0001892]	-0.45999	0.37528	-0.71181	1	-0.76758	-0.41637	0.41637	0.45999	0.76758	-0.65754
maternal placenta development [GO:0001893]	1	1	1	1	1	1	1	1	1	1
tissue homeostasis [GO:0001894]	1	-0.70139	-0.42174	-0.24257	-0.2576	0.30653	0.21437	0.039084	-0.070658	0.32413
retina homeostasis [GO:0001895]	0.56223	0.67891	-0.4562	-0.4562	-0.4562	0.2818	-0.4562	0.4562	-0.4562	0.36246
autolysis [GO:0001896]	1	1	1	1	1	1	1	1	1	1
cytolysis by symbiont of host cells [GO:0001897]	1	1	1	1	1	1	1	1	1	1
regulation of cytolysis by symbiont of host cells [GO:0001898]	1	1	1	1	1	1	1	1	1	1
negative regulation of cytolysis by symbiont of host cells [GO:0001899]	1	1	1	1	1	1	1	1	1	1
positive regulation of cytolysis by symbiont of host cells [GO:0001900]	1	1	1	1	1	1	1	1	1	1
activation of membrane attack complex [GO:0001905]	1	1	1	1	1	1	1	1	1	1
cell killing [GO:0001906]	1	1	1	1	1	1	1	1	1	1
killing by symbiont of host cells [GO:0001907]	1	1	1	1	1	1	1	1	1	1
leukocyte mediated cytotoxicity [GO:0001909]	1	1	1	1	1	1	1	1	1	1
regulation of leukocyte mediated cytotoxicity [GO:0001910]	1	1	1	1	1	1	1	1	1	1
negative regulation of leukocyte mediated cytotoxicity [GO:0001911]	1	1	1	1	1	1	1	1	1	1
positive regulation of leukocyte mediated cytotoxicity [GO:0001912]	1	1	1	1	1	1	1	1	1	1
T cell mediated cytotoxicity [GO:0001913]	1	1	1	1	1	1	1	1	1	1
regulation of T cell mediated cytotoxicity [GO:0001914]	1	1	1	1	1	1	1	1	1	1
negative regulation of T cell mediated cytotoxicity [GO:0001915]	1	1	1	1	1	1	1	1	1	1
positive regulation of T cell mediated cytotoxicity [GO:0001916]	1	1	1	1	1	1	1	1	1	1
regulation of receptor recycling [GO:0001919]	1	1	1	1	1	1	1	1	1	1
negative regulation of receptor recycling [GO:0001920]	1	1	1	1	1	1	1	1	1	1
positive regulation of receptor recycling [GO:0001921]	1	1	1	1	1	1	1	1	1	1
B-1 B cell homeostasis [GO:0001922]	1	1	1	1	1	1	1	1	1	1
B-1 B cell differentiation [GO:0001923]	1	1	1	1	1	1	1	1	1	1
regulation of B-1 B cell differentiation [GO:0001924]	1	1	1	1	1	1	1	1	1	1
negative regulation of B-1 B cell differentiation [GO:0001925]	1	1	1	1	1	1	1	1	1	1
positive regulation of B-1 B cell differentiation [GO:0001926]	1	1	1	1	1	1	1	1	1	1
exocyst assembly [GO:0001927]	1	1	1	1	1	1	1	1	1	1
regulation of exocyst assembly [GO:0001928]	1	1	1	1	1	1	1	1	1	1
negative regulation of exocyst assembly [GO:0001929]	1	1	1	1	1	1	1	1	1	1
positive regulation of exocyst assembly [GO:0001930]	1	1	1	1	1	1	1	1	1	1
regulation of protein amino acid phosphorylation [GO:0001932]	-0.32927	0.47364	0.25806	-0.76911	-0.56297	0.30832	0.063426	-0.0065373	0.58058	-0.47898
negative regulation of protein amino acid phosphorylation [GO:0001933]	1	1	1	1	1	1	1	1	1	1
positive regulation of protein amino acid phosphorylation [GO:0001934]	0.92326	0.38598	0.57263	-0.16458	-0.31512	0.049093	0.73083	-0.14091	0.53576	-0.53576
endothelial cell proliferation [GO:0001935]	-0.55446	-0.82458	-0.9411	-0.71181	-0.60502	-0.82458	0.88252	0.026653	0.82458	-0.65754
regulation of endothelial cell proliferation [GO:0001936]	1	0.78775	0.59026	-0.20095	-0.20095	-0.59026	0.45907	0.20095	0.89292	1
negative regulation of endothelial cell proliferation [GO:0001937]	1	1	1	1	1	1	1	1	1	1
positive regulation of endothelial cell proliferation [GO:0001938]	1	1	1	1	1	1	1	1	1	1
postsynaptic membrane organization [GO:0001941]	1	1	1	1	1	1	1	1	1	1
hair follicle development [GO:0001942]	0.10816	0.38702	-0.74175	1	-0.23225	0.74175	0.86913	-0.23225	1	-0.80479
vasculature development [GO:0001944]	-0.62416	-0.88561	0.026877	-0.14242	-0.51721	0.014662	0.40225	0.53256	-0.25678	-0.025599
lymph vessel development [GO:0001945]	1	1	1	1	1	1	1	1	1	1
lymphangiogenesis [GO:0001946]	1	1	1	1	1	1	1	1	1	1
heart looping [GO:0001947]	0.38571	-0.98078	0.42654	-0.71778	0.64709	0.90411	-0.7541	-0.056976	-0.61286	0.38571
sebaceous gland cell differentiation [GO:0001949]	1	1	1	1	1	1	1	1	1	1
D-glucose absorption [GO:0001951]	1	1	1	1	1	1	1	1	1	1
regulation of cell-matrix adhesion [GO:0001952]	0.71181	-0.45999	0.82458	-0.71181	-0.10406	-0.55446	1	0.60502	-0.65754	0.0062614
negative regulation of cell-matrix adhesion [GO:0001953]	0.31268	-0.20095	1	-0.59026	-0.20095	-0.89292	0.59026	0.31268	-0.20095	0.036931
positive regulation of cell-matrix adhesion [GO:0001954]	1	1	1	1	1	1	1	1	1	1
blood vessel maturation [GO:0001955]	-0.20095	0.12161	0.31268	-0.20095	-0.20095	0.092436	-0.59026	1	0.12161	-0.20095
positive regulation of neurotransmitter secretion [GO:0001956]	1	1	1	1	1	1	1	1	1	1
intramembranous ossification [GO:0001957]	1	1	1	1	1	1	1	1	1	1
endochondral ossification [GO:0001958]	1	1	1	1	1	1	1	1	1	1
regulation of cytokine and chemokine mediated signaling pathway [GO:0001959]	1	1	1	1	1	1	1	1	1	1
negative regulation of cytokine and chemokine mediated signaling pathway [GO:0001960]	1	1	1	1	1	1	1	1	1	1
positive regulation of cytokine and chemokine mediated signaling pathway [GO:0001961]	1	1	1	1	1	1	1	1	1	1
synaptic transmission, dopaminergic [GO:0001963]	-0.93434	-0.23225	0.20162	-0.80479	0.86913	0.93434	0.10816	-0.74175	-0.23225	1
startle response [GO:0001964]	0.040562	-0.12614	0.10243	0.89687	0.89687	0.04592	-0.58617	-0.12614	-0.12614	-0.42161
thigmotaxis [GO:0001966]	1	1	1	1	1	1	1	1	1	1
suckling behavior [GO:0001967]	0.89292	-0.20095	0.12161	-0.68633	0.20095	1	0.050948	-0.20095	-0.59026	-0.20095
regulation of activation of membrane attack complex [GO:0001969]	1	1	1	1	1	1	1	1	1	1
positive regulation of activation of membrane attack complex [GO:0001970]	1	1	1	1	1	1	1	1	1	1
negative regulation of activation of membrane attack complex [GO:0001971]	1	1	1	1	1	1	1	1	1	1
adenosine receptor signaling pathway [GO:0001973]	1	1	1	1	1	1	1	1	1	1
blood vessel remodeling [GO:0001974]	1	1	1	1	1	1	1	1	1	1
response to amphetamine [GO:0001975]	0.14938	-0.23225	0.26606	-0.80479	1	0.091242	1	-0.23225	-0.23225	-0.74175
regulation of systemic arterial blood pressure by neurological process [GO:0001976]	1	1	1	1	1	1	1	1	1	1
regulation of blood volume by renal system process [GO:0001977]	1	1	1	1	1	1	1	1	1	1
regulation of systemic arterial blood pressure by carotid sinus baroreceptor feedback [GO:0001978]	1	1	1	1	1	1	1	1	1	1
regulation of systemic arterial blood pressure by chemoreceptor [GO:0001979]	1	1	1	1	1	1	1	1	1	1
regulation of systemic arterial blood pressure by ischemic conditions [GO:0001980]	1	1	1	1	1	1	1	1	1	1
baroreceptor detection of arterial stretch [GO:0001981]	1	1	1	1	1	1	1	1	1	1
baroreceptor response to decreased systemic arterial blood pressure [GO:0001982]	1	1	1	1	1	1	1	1	1	1
baroreceptor response to increased systemic arterial blood pressure [GO:0001983]	1	1	1	1	1	1	1	1	1	1
vasodilation of artery during baroreceptor response to increased systemic arterial blood pressure [GO:0001984]	1	1	1	1	1	1	1	1	1	1
negative regulation of heart rate in baroreceptor response to increased systemic arterial blood pressure [GO:0001985]	1	1	1	1	1	1	1	1	1	1
negative regulation of the force of heart contraction during baroreceptor response to increased systemic arterial blood pressure... <Preview truncated at 128 characters>	1	1	1	1	1	1	1	1	1	1
vasoconstriction of artery involved in baroreceptor response to lowering of systemic arterial blood pressure [GO:0001987]	1	1	1	1	1	1	1	1	1	1
positive regulation of heart rate in baroreceptor response to decreased systemic arterial blood pressure [GO:0001988]	1	1	1	1	1	1	1	1	1	1
positive regulation of the force of heart contraction during baroreceptor response to decreased systemic arterial blood pressure... <Preview truncated at 128 characters>	1	1	1	1	1	1	1	1	1	1
regulation of systemic arterial blood pressure by hormone [GO:0001990]	1	1	1	1	1	1	1	1	1	1
regulation of systemic arterial blood pressure by circulatory renin-angiotensin [GO:0001991]	1	1	1	1	1	1	1	1	1	1
regulation of systemic arterial blood pressure by vasopressin [GO:0001992]	1	1	1	1	1	1	1	1	1	1
regulation of systemic arterial blood pressure by norepinephrine-epinephrine [GO:0001993]	1	1	1	1	1	1	1	1	1	1
norepinephrine-epinephrine vasoconstriction involved in regulation of systemic arterial blood pressure [GO:0001994]	1	1	1	1	1	1	1	1	1	1
norepinephrine-epinephrine catabolic process in blood stream [GO:0001995]	1	1	1	1	1	1	1	1	1	1
positive regulation of heart rate by epinephrine-norepinephrine [GO:0001996]	1	1	1	1	1	1	1	1	1	1
positive regulation of the force of heart contraction by epinephrine-norepinephrine [GO:0001997]	1	1	1	1	1	1	1	1	1	1
angiotensin mediated vasoconstriction involved in regulation of systemic arterial blood pressure [GO:0001998]	1	1	1	1	1	1	1	1	1	1
renal response to blood flow during renin-angiotensin regulation of systemic arterial blood pressure [GO:0001999]	1	1	1	1	1	1	1	1	1	1
detection of renal blood flow [GO:0002000]	1	1	1	1	1	1	1	1	1	1
renin secretion into blood stream [GO:0002001]	1	1	1	1	1	1	1	1	1	1
regulation of angiotensin levels in blood [GO:0002002]	1	1	1	1	1	1	1	1	1	1
angiotensin maturation [GO:0002003]	1	1	1	1	1	1	1	1	1	1
secretion of vasopressin during fast regulation of systemic arterial blood pressure [GO:0002004]	1	1	1	1	1	1	1	1	1	1
angiotensin catabolic process in blood [GO:0002005]	1	1	1	1	1	1	1	1	1	1
vasoconstriction by vasopressin involved in systemic arterial blood pressure control [GO:0002006]	1	1	1	1	1	1	1	1	1	1
detection of hypoxic conditions in blood by chemoreceptors [GO:0002007]	1	1	1	1	1	1	1	1	1	1
excitation of vasomotor center by chemoreceptor signaling [GO:0002008]	1	1	1	1	1	1	1	1	1	1
morphogenesis of an epithelium [GO:0002009]	-0.25762	0.71846	0.20962	-0.20315	-0.32678	-0.73469	-0.23988	0.045794	0.095792	-0.7077
excitation of vasomotor center by baroreceptor signaling [GO:0002010]	1	1	1	1	1	1	1	1	1	1
morphogenesis of an epithelial sheet [GO:0002011]	-0.20095	0.25253	0.89292	0.59026	-0.20095	0.68633	1	0.20095	0.83998	-0.20095
vasoconstriction of artery involved in chemoreceptor response to lowering of systemic arterial blood pressure [GO:0002012]	1	1	1	1	1	1	1	1	1	1
detection of carbon dioxide by vasomotor center [GO:0002013]	1	1	1	1	1	1	1	1	1	1
vasoconstriction of artery involved in ischemic response to lowering of systemic arterial blood pressure [GO:0002014]	1	1	1	1	1	1	1	1	1	1
regulation of systemic arterial blood pressure by atrial baroreceptor feedback [GO:0002015]	1	1	1	1	1	1	1	1	1	1
regulation of blood volume by renin-angiotensin [GO:0002016]	1	1	1	1	1	1	1	1	1	1
regulation of blood volume by renal aldosterone [GO:0002017]	1	1	1	1	1	1	1	1	1	1
renin-angiotensin regulation of aldosterone production [GO:0002018]	1	1	1	1	1	1	1	1	1	1
regulation of renal output by angiotensin [GO:0002019]	1	1	1	1	1	1	1	1	1	1
response to dietary excess [GO:0002021]	1	1	1	1	1	1	1	1	1	1
detection of dietary excess [GO:0002022]	1	1	1	1	1	1	1	1	1	1
reduction of food intake in response to dietary excess [GO:0002023]	1	1	1	1	1	1	1	1	1	1
diet induced thermogenesis [GO:0002024]	1	1	1	1	1	1	1	1	1	1
vasodilation by norepinephrine-epinephrine involved in regulation of systemic arterial blood pressure [GO:0002025]	1	1	1	1	1	1	1	1	1	1
regulation of the force of heart contraction [GO:0002026]	1	1	1	1	1	1	1	1	1	1
regulation of heart rate [GO:0002027]	1	1	1	1	1	1	1	1	1	1
regulation of sodium ion transport [GO:0002028]	-0.4562	-0.4562	0.4562	-0.4562	0.67891	0.56223	0.2818	0.36246	-0.4562	-0.4562
desensitization of G-protein coupled receptor protein signaling pathway [GO:0002029]	1	1	1	1	1	1	1	1	1	1
inhibitory G-protein coupled receptor phosphorylation [GO:0002030]	1	1	1	1	1	1	1	1	1	1
G-protein coupled receptor internalization [GO:0002031]	1	1	1	1	1	1	1	1	1	1
desensitization of G-protein coupled receptor protein signaling pathway by arrestin [GO:0002032]	1	1	1	1	1	1	1	1	1	1
vasodilation by angiotensin involved in regulation of systemic arterial blood pressure [GO:0002033]	1	1	1	1	1	1	1	1	1	1
regulation of blood vessel size by renin-angiotensin [GO:0002034]	1	1	1	1	1	1	1	1	1	1
brain renin-angiotensin system [GO:0002035]	1	1	1	1	1	1	1	1	1	1
regulation of L-glutamate transport [GO:0002036]	1	1	1	1	1	1	1	1	1	1
negative regulation of L-glutamate transport [GO:0002037]	1	1	1	1	1	1	1	1	1	1
positive regulation of L-glutamate transport [GO:0002038]	1	1	1	1	1	1	1	1	1	1
sprouting angiogenesis [GO:0002040]	1	1	1	1	1	1	1	1	1	1
intussusceptive angiogenesis [GO:0002041]	1	1	1	1	1	1	1	1	1	1
cell migration during sprouting angiogenesis [GO:0002042]	1	1	1	1	1	1	1	1	1	1
blood vessel endothelial cell proliferation during sprouting angiogenesis [GO:0002043]	1	1	1	1	1	1	1	1	1	1
blood vessel endothelial cell migration during intussusceptive angiogenesis [GO:0002044]	1	1	1	1	1	1	1	1	1	1
regulation of cell adhesion during intussusceptive angiogenesis [GO:0002045]	1	1	1	1	1	1	1	1	1	1
phenazine biosynthetic process [GO:0002047]	1	1	1	1	1	1	1	1	1	1
pyoverdine metabolic process [GO:0002048]	1	1	1	1	1	1	1	1	1	1
pyoverdine biosynthetic process [GO:0002049]	1	1	1	1	1	1	1	1	1	1
pyoverdine catabolic process [GO:0002050]	1	1	1	1	1	1	1	1	1	1
osteoblast fate commitment [GO:0002051]	1	1	1	1	1	1	1	1	1	1
positive regulation of neuroblast proliferation [GO:0002052]	-0.4562	-0.4562	0.67891	0.56223	0.2818	0.36246	0.4562	-0.4562	-0.4562	-0.4562
positive regulation of mesenchymal cell proliferation [GO:0002053]	1	1	1	1	1	1	1	1	1	1
chondrocyte differentiation [GO:0002062]	-0.20095	0.12161	-0.78775	-0.20095	-0.89292	0.59026	0.83998	1	0.050948	-0.20095
chondrocyte development [GO:0002063]	1	1	1	1	1	1	1	1	1	1
epithelial cell development [GO:0002064]	-0.20095	-0.20095	0.59026	0.069171	0.20095	-0.59026	-0.20095	0.31268	1	-0.78775
columnar/cuboidal epithelial cell differentiation [GO:0002065]	1	1	1	1	1	1	1	1	1	1
columnar/cuboidal epithelial cell development [GO:0002066]	1	1	1	1	1	1	1	1	1	1
glandular epithelial cell differentiation [GO:0002067]	1	1	1	1	1	1	1	1	1	1
glandular epithelial cell development [GO:0002068]	1	1	1	1	1	1	1	1	1	1
columnar/cuboidal epithelial cell maturation [GO:0002069]	1	1	1	1	1	1	1	1	1	1
epithelial cell maturation [GO:0002070]	1	1	1	1	1	1	1	1	1	1
glandular epithelial cell maturation [GO:0002071]	1	1	1	1	1	1	1	1	1	1
optic cup morphogenesis involved in camera-type eye development [GO:0002072]	1	1	1	1	1	1	1	1	1	1
extraocular skeletal muscle development [GO:0002074]	1	1	1	1	1	1	1	1	1	1
somitomeric trunk muscle development [GO:0002075]	1	1	1	1	1	1	1	1	1	1
osteoblast development [GO:0002076]	1	1	1	1	1	1	1	1	1	1
acrosome matrix dispersal [GO:0002077]	1	1	1	1	1	1	1	1	1	1
membrane fusion during acrosome reaction [GO:0002078]	1	1	1	1	1	1	1	1	1	1
regulation of oxidative phosphorylation [GO:0002082]	1	1	1	1	1	1	1	1	1	1
protein depalmitoylation [GO:0002084]	1	1	1	1	1	1	1	1	1	1
repression of premature neural plate formation [GO:0002085]	1	1	1	1	1	1	1	1	1	1
diaphragm contraction [GO:0002086]	1	1	1	1	1	1	1	1	1	1
neurological control of breathing [GO:0002087]	1	1	1	1	1	1	1	1	1	1
lens development in camera-type eye [GO:0002088]	1	1	1	1	1	1	1	1	1	1
lens morphogenesis in camera-type eye [GO:0002089]	1	1	1	1	1	1	1	1	1	1
regulation of receptor internalization [GO:0002090]	1	1	1	1	1	1	1	1	1	1
negative regulation of receptor internalization [GO:0002091]	1	1	1	1	1	1	1	1	1	1
positive regulation of receptor internalization [GO:0002092]	1	1	1	1	1	1	1	1	1	1
auditory receptor cell morphogenesis [GO:0002093]	1	1	1	1	1	1	1	1	1	1
tRNA wobble base modification [GO:0002097]	1	1	1	1	1	1	1	1	1	1
tRNA wobble uridine modification [GO:0002098]	1	1	1	1	1	1	1	1	1	1
tRNA wobble guanine modification [GO:0002099]	1	1	1	1	1	1	1	1	1	1
tRNA wobble adenosine to inosine editing [GO:0002100]	1	1	1	1	1	1	1	1	1	1
tRNA wobble cytosine modification [GO:0002101]	1	1	1	1	1	1	1	1	1	1
endonucleolytic cleavage of tetracistronic rRNA transcript (SSU-rRNA, LSU-rRNA, 4.5S-rRNA, 5S-rRNA) [GO:0002103]	1	1	1	1	1	1	1	1	1	1
endonucleolytic cleaveage between 4.5S rRNA and 5S rRNA of tetracistronic rRNA transcript (SSU-rRNA, LSU-rRNA, 4.5S-rRNA, 5S-rRN... <Preview truncated at 128 characters>	1	1	1	1	1	1	1	1	1	1
endonucleolytic cleaveage between LSU-rRNA and 4.5S rRNA of tetracistronic rRNA transcript (SSU-rRNA, LSU-rRNA, 4.5S-rRNA, 5S-rR... <Preview truncated at 128 characters>	1	1	1	1	1	1	1	1	1	1
endonucleolytic cleaveage between SSU-rRNA and LSU-rRNA of tetracistronic rRNA transcript (SSU-rRNA, LSU-rRNA, 4.5S-rRNA, 5S-rRN... <Preview truncated at 128 characters>	1	1	1	1	1	1	1	1	1	1
generation of mature 3-end of 5S rRNA generated by RNA polymerase III [GO:0002107]	1	1	1	1	1	1	1	1	1	1
maturation of LSU-rRNA from tricistronic rRNA transcript (SSU-rRNA, LSU-rRNA,5S) [GO:0002108]	1	1	1	1	1	1	1	1	1	1
maturation of SSU-rRNA from tricistronic rRNA transcript (SSU-rRNA, LSU-rRNA,5S) [GO:0002109]	1	1	1	1	1	1	1	1	1	1
cotranscriptional mitochondrial rRNA nucleotide insertion [GO:0002110]	1	1	1	1	1	1	1	1	1	1
amphibian larval development [GO:0002117]	1	1	1	1	1	1	1	1	1	1
nematode larval development [GO:0002119]	1	1	1	1	1	1	1	1	1	1
larval development [GO:0002164]	1	1	1	1	1	1	1	1	1	1
instar larval or pupal development [GO:0002165]	1	1	1	1	1	1	1	1	1	1
instar larval development [GO:0002168]	1	1	1	1	1	1	1	1	1	1
somatic diversification of immune receptors [GO:0002200]	-0.46388	0.24122	-0.16087	-0.5165	0.55789	-0.051623	0.90008	0.36818	0.9833	0.056857
somatic diversification of DSCAM-based immune receptors [GO:0002201]	1	1	1	1	1	1	1	1	1	1
somatic diversification of variable lymphocyte receptors of jawless fish [GO:0002202]	1	1	1	1	1	1	1	1	1	1
proteolysis by cytosolic proteases associated with antigen processing and presentation [GO:0002203]	1	1	1	1	1	1	1	1	1	1
somatic recombination of immunoglobulin genes during immune response [GO:0002204]	0.62988	0.79098	-0.41266	-0.056976	0.82832	-0.28906	0.98078	0.031997	-0.4551	0.17724
somatic hypermutation of immunoglobulin genes during immune response [GO:0002205]	1	1	1	1	1	1	1	1	1	1
gene conversion of immunoglobulin genes [GO:0002206]	1	1	1	1	1	1	1	1	1	1
gene conversion of immunoglobulin genes during immune response [GO:0002207]	1	1	1	1	1	1	1	1	1	1
somatic diversification of immunoglobulins during immune response [GO:0002208]	0.62988	0.79098	-0.41266	-0.056976	0.82832	-0.28906	0.98078	0.031997	-0.4551	0.17724
behavioral defense response [GO:0002209]	1	1	1	1	1	1	1	1	1	1
behavioral response to wounding [GO:0002210]	1	1	1	1	1	1	1	1	1	1
behavioral defense response to insect [GO:0002211]	1	1	1	1	1	1	1	1	1	1
behavioral defense response to nematode [GO:0002212]	1	1	1	1	1	1	1	1	1	1
defense response to insect [GO:0002213]	1	1	1	1	1	1	1	1	1	1
defense response to nematode [GO:0002215]	1	1	1	1	1	1	1	1	1	1
activation of innate immune response [GO:0002218]	1	1	1	1	1	1	1	1	1	1
innate immune response activating cell surface receptor signaling pathway [GO:0002220]	1	1	1	1	1	1	1	1	1	1
pattern recognition receptor signaling pathway [GO:0002221]	1	1	1	1	1	1	1	1	1	1
stimulatory killer cell immunoglobulin-like receptor signaling pathway [GO:0002222]	1	1	1	1	1	1	1	1	1	1
stimulatory C-type lectin receptor signaling pathway [GO:0002223]	1	1	1	1	1	1	1	1	1	1
toll-like receptor signaling pathway [GO:0002224]	1	1	1	1	1	1	1	1	1	1
positive regulation of antimicrobial peptide production [GO:0002225]	1	1	1	1	1	1	1	1	1	1
innate immune response in mucosa [GO:0002227]	1	1	1	1	1	1	1	1	1	1
natural killer cell mediated immunity [GO:0002228]	1	1	1	1	1	1	1	1	1	1
defense response to oomycetes [GO:0002229]	1	1	1	1	1	1	1	1	1	1
positive regulation of defense response to virus by host [GO:0002230]	1	1	1	1	1	1	1	1	1	1
detection of oomycetes [GO:0002231]	1	1	1	1	1	1	1	1	1	1
leukocyte chemotaxis during inflammatory response [GO:0002232]	1	1	1	1	1	1	1	1	1	1
leukocyte chemotaxis during immune response [GO:0002233]	1	1	1	1	1	1	1	1	1	1
detection of endoplasmic reticulum overloading [GO:0002234]	1	1	1	1	1	1	1	1	1	1
detection of unfolded protein [GO:0002235]	1	1	1	1	1	1	1	1	1	1
detection of misfolded protein [GO:0002236]	1	1	1	1	1	1	1	1	1	1
response to molecule of bacterial origin [GO:0002237]	-0.76758	0.50607	1	-0.45999	0.18354	-0.82458	-0.3368	0.08925	0.82458	-0.10406
response to molecule of fungal origin [GO:0002238]	1	1	1	1	1	1	1	1	1	1
response to oomycetes [GO:0002239]	1	1	1	1	1	1	1	1	1	1
response to molecule of oomycetes origin [GO:0002240]	1	1	1	1	1	1	1	1	1	1
response to parasitic plant [GO:0002241]	1	1	1	1	1	1	1	1	1	1
defense response to parasitic plant [GO:0002242]	1	1	1	1	1	1	1	1	1	1
detection of parasitic plant [GO:0002243]	1	1	1	1	1	1	1	1	1	1
hemopoietic progenitor cell differentiation [GO:0002244]	0.092436	1	-0.20095	0.78775	0.68633	-0.20095	-0.59026	1	0.89292	0.63753
healing during inflammatory response [GO:0002246]	-0.20095	0.78775	0.89292	1	0.54467	-0.78775	-0.20095	0.018485	0.54467	-0.20095
clearance of damaged tissue during inflammatory response [GO:0002247]	1	1	1	1	1	1	1	1	1	1
connective tissue replacement during inflammatory response [GO:0002248]	1	1	1	1	1	1	1	1	1	1
lymphocyte anergy [GO:0002249]	1	1	1	1	1	1	1	1	1	1
adaptive immune response [GO:0002250]	-0.48055	-0.82083	-0.13267	-0.012998	0.013411	-0.59034	-0.48751	0.03071	0.54753	0.35524
organ or tissue specific immune response [GO:0002251]	1	1	1	1	1	1	1	1	1	1
immune effector process [GO:0002252]	-0.68543	-0.83616	-0.56002	-0.82816	0.0069606	0.62376	-0.11866	0.82284	-0.56694	0.89259
activation of immune response [GO:0002253]	0.65507	-0.637	-0.5008	-0.46164	0.12016	-0.68256	-0.24442	0.637	0.4098	0.87501
kinin cascade [GO:0002254]	1	1	1	1	1	1	1	1	1	1
tissue kallikrein-kinin cascade [GO:0002255]	1	1	1	1	1	1	1	1	1	1
regulation of kinin cascade [GO:0002256]	1	1	1	1	1	1	1	1	1	1
negative regulation of kinin cascade [GO:0002257]	1	1	1	1	1	1	1	1	1	1
positive regulation of kinin cascade [GO:0002258]	1	1	1	1	1	1	1	1	1	1
endothelial cell activation within high endothelial venule during immune response [GO:0002259]	1	1	1	1	1	1	1	1	1	1
lymphocyte homeostasis [GO:0002260]	-0.4562	0.36246	-0.4562	-0.4562	0.56223	-0.4562	0.67891	0.2818	0.4562	-0.4562
mucosal lymphocyte homeostasis [GO:0002261]	1	1	1	1	1	1	1	1	1	1
myeloid cell homeostasis [GO:0002262]	1	1	1	1	1	1	1	1	1	1
cell activation during immune response [GO:0002263]	0.11731	-0.71778	-0.79098	-0.86606	-0.38571	-0.33515	0.68209	0.90411	-0.41266	0.16226
endothelial cell activation during immune response [GO:0002264]	1	1	1	1	1	1	1	1	1	1
astrocyte activation during immune response [GO:0002265]	1	1	1	1	1	1	1	1	1	1
follicular dendritic cell activation [GO:0002266]	1	1	1	1	1	1	1	1	1	1
follicular dendritic cell activation during immune response [GO:0002267]	1	1	1	1	1	1	1	1	1	1
follicular dendritic cell differentiation [GO:0002268]	1	1	1	1	1	1	1	1	1	1
leukocyte activation during inflammatory response [GO:0002269]	1	1	1	1	1	1	1	1	1	1
plasmacytoid dendritic cell activation [GO:0002270]	1	1	1	1	1	1	1	1	1	1
plasmacytoid dendritic cell activation during immune response [GO:0002271]	1	1	1	1	1	1	1	1	1	1
plasmacytoid dendritic cell differentiation during immune response [GO:0002272]	1	1	1	1	1	1	1	1	1	1
plasmacytoid dendritic cell differentiation [GO:0002273]	1	1	1	1	1	1	1	1	1	1
myeloid leukocyte activation [GO:0002274]	0.93899	0.029714	-0.29082	-0.79467	-0.75947	0.47182	-0.38287	0.4813	0.61342	-0.092183
myeloid cell activation during immune response [GO:0002275]	1	1	1	1	1	1	1	1	1	1
basophil activation during immune response [GO:0002276]	1	1	1	1	1	1	1	1	1	1
myeloid dendritic cell activation during immune response [GO:0002277]	1	1	1	1	1	1	1	1	1	1
eosinophil activation during immune response [GO:0002278]	1	1	1	1	1	1	1	1	1	1
mast cell activation during immune response [GO:0002279]	1	1	1	1	1	1	1	1	1	1
monocyte activation during immune response [GO:0002280]	1	1	1	1	1	1	1	1	1	1
macrophage activation during immune response [GO:0002281]	1	1	1	1	1	1	1	1	1	1
microglial cell activation during immune response [GO:0002282]	1	1	1	1	1	1	1	1	1	1
neutrophil activation during immune response [GO:0002283]	1	1	1	1	1	1	1	1	1	1
myeloid dendritic cell differentiation during immune response [GO:0002284]	1	1	1	1	1	1	1	1	1	1
lymphocyte activation during immune response [GO:0002285]	0.2091	-0.50607	0.9411	-0.71181	-0.10406	-0.10406	0.37528	0.60502	-0.60502	0.038565
T cell activation during immune response [GO:0002286]	0.2091	-0.50607	0.9411	-0.71181	-0.10406	-0.10406	0.37528	0.60502	-0.60502	0.038565
alpha-beta T cell activation during immune response [GO:0002287]	1	1	1	1	1	1	1	1	1	1
NK T cell activation during immune response [GO:0002288]	1	1	1	1	1	1	1	1	1	1
NK T cell proliferation during immune response [GO:0002289]	1	1	1	1	1	1	1	1	1	1
gamma-delta T cell activation during immune response [GO:0002290]	1	1	1	1	1	1	1	1	1	1
T cell activation via T cell receptor contact with antigen bound to MHC molecule on antigen presenting cell [GO:0002291]	1	1	1	1	1	1	1	1	1	1
T cell differentiation during immune response [GO:0002292]	0.63753	-0.20095	0.45907	-0.20095	-0.20095	-0.20095	0.092436	0.20095	-0.20095	0.026341
alpha-beta T cell differentiation during immune response [GO:0002293]	0.63753	-0.20095	0.45907	-0.20095	-0.20095	-0.20095	0.092436	0.20095	-0.20095	0.026341
CD4-positive, alpha-beta T cell differentiation during immune response [GO:0002294]	0.63753	-0.20095	0.45907	-0.20095	-0.20095	-0.20095	0.092436	0.20095	-0.20095	0.026341
T-helper cell lineage commitment [GO:0002295]	1	1	1	1	1	1	1	1	1	1
T-helper 1 cell lineage commitment [GO:0002296]	1	1	1	1	1	1	1	1	1	1
T-helper 2 cell lineage commitment [GO:0002297]	1	1	1	1	1	1	1	1	1	1
CD4-positive, CD25-positive, alpha-beta regulatory T cell differentiation during immune response [GO:0002298]	1	1	1	1	1	1	1	1	1	1
alpha-beta intraepithelial T cell differentiation [GO:0002299]	1	1	1	1	1	1	1	1	1	1
CD8-positive, alpha-beta intraepithelial T cell differentiation [GO:0002300]	1	1	1	1	1	1	1	1	1	1
CD4-positive, alpha-beta intraepithelial T cell differentiation [GO:0002301]	1	1	1	1	1	1	1	1	1	1
CD8-positive, alpha-beta T cell differentiation during immune response [GO:0002302]	1	1	1	1	1	1	1	1	1	1
gamma-delta T cell differentiation during immune response [GO:0002303]	1	1	1	1	1	1	1	1	1	1
gamma-delta intraepithelial T cell differentiation [GO:0002304]	1	1	1	1	1	1	1	1	1	1
CD8-positive, gamma-delta intraepithelial T cell differentiation [GO:0002305]	1	1	1	1	1	1	1	1	1	1
CD4-positive gamma-delta intraepithelial T cell differentiation [GO:0002306]	1	1	1	1	1	1	1	1	1	1
CD8-positive, alpha-beta regulatory T cell differentiation [GO:0002307]	1	1	1	1	1	1	1	1	1	1
CD8-positive, alpha-beta cytotoxic T cell differentiation [GO:0002308]	1	1	1	1	1	1	1	1	1	1
T cell proliferation during immune response [GO:0002309]	1	1	1	1	1	1	1	1	1	1
alpha-beta T cell proliferation during immune response [GO:0002310]	1	1	1	1	1	1	1	1	1	1
gamma-delta T cell proliferation during immune response [GO:0002311]	1	1	1	1	1	1	1	1	1	1
B cell activation during immune response [GO:0002312]	1	1	1	1	1	1	1	1	1	1
mature B cell differentiation during immune response [GO:0002313]	1	1	1	1	1	1	1	1	1	1
germinal center B cell differentiation [GO:0002314]	1	1	1	1	1	1	1	1	1	1
marginal zone B cell differentiation [GO:0002315]	1	1	1	1	1	1	1	1	1	1
follicular B cell differentiation [GO:0002316]	1	1	1	1	1	1	1	1	1	1
plasma cell differentiation [GO:0002317]	1	1	1	1	1	1	1	1	1	1
myeloid progenitor cell differentiation [GO:0002318]	1	1	1	1	1	1	1	1	1	1
memory B cell differentiation [GO:0002319]	1	1	1	1	1	1	1	1	1	1
lymphoid progenitor cell differentiation [GO:0002320]	1	1	1	1	1	1	1	1	1	1
natural killer cell progenitor differentiation [GO:0002321]	1	1	1	1	1	1	1	1	1	1
B cell proliferation during immune response [GO:0002322]	1	1	1	1	1	1	1	1	1	1
natural killer cell activation during immune response [GO:0002323]	1	1	1	1	1	1	1	1	1	1
natural killer cell proliferation during immune response [GO:0002324]	1	1	1	1	1	1	1	1	1	1
natural killer cell differentiation during immune response [GO:0002325]	1	1	1	1	1	1	1	1	1	1
B cell lineage commitment [GO:0002326]	1	1	1	1	1	1	1	1	1	1
immature B cell differentiation [GO:0002327]	1	1	1	1	1	1	1	1	1	1
pro-B cell differentiation [GO:0002328]	1	1	1	1	1	1	1	1	1	1
pre-B cell differentiation [GO:0002329]	1	1	1	1	1	1	1	1	1	1
pre-B cell receptor expression [GO:0002330]	1	1	1	1	1	1	1	1	1	1
pre-B cell allelic exclusion [GO:0002331]	1	1	1	1	1	1	1	1	1	1
transitional stage B cell differentiation [GO:0002332]	1	1	1	1	1	1	1	1	1	1
transitional one stage B cell differentiation [GO:0002333]	1	1	1	1	1	1	1	1	1	1
transitional two stage B cell differentiation [GO:0002334]	1	1	1	1	1	1	1	1	1	1
mature B cell differentiation [GO:0002335]	1	1	1	1	1	1	1	1	1	1
B-1 B cell lineage commitment [GO:0002336]	1	1	1	1	1	1	1	1	1	1
B-1a B cell differentiation [GO:0002337]	1	1	1	1	1	1	1	1	1	1
B-1b B cell differentiation [GO:0002338]	1	1	1	1	1	1	1	1	1	1
B cell selection [GO:0002339]	1	1	1	1	1	1	1	1	1	1
central B cell selection [GO:0002340]	1	1	1	1	1	1	1	1	1	1
central B cell anergy [GO:0002341]	1	1	1	1	1	1	1	1	1	1
central B cell deletion [GO:0002342]	1	1	1	1	1	1	1	1	1	1
peripheral B cell selection [GO:0002343]	1	1	1	1	1	1	1	1	1	1
B cell affinity maturation [GO:0002344]	1	1	1	1	1	1	1	1	1	1
peripheral B cell receptor editing [GO:0002345]	1	1	1	1	1	1	1	1	1	1
B cell positive selection [GO:0002346]	1	1	1	1	1	1	1	1	1	1
response to tumor cell [GO:0002347]	1	1	1	1	1	1	1	1	1	1
central B cell positive selection [GO:0002348]	1	1	1	1	1	1	1	1	1	1
histamine production during acute inflammatory response [GO:0002349]	1	1	1	1	1	1	1	1	1	1
peripheral B cell positive selection [GO:0002350]	1	1	1	1	1	1	1	1	1	1
serotonin production during acute inflammatory response [GO:0002351]	1	1	1	1	1	1	1	1	1	1
B cell negative selection [GO:0002352]	1	1	1	1	1	1	1	1	1	1
plasma kallikrein-kinin cascade [GO:0002353]	1	1	1	1	1	1	1	1	1	1
central B cell negative selection [GO:0002354]	1	1	1	1	1	1	1	1	1	1
detection of tumor cell [GO:0002355]	1	1	1	1	1	1	1	1	1	1
peripheral B cell negative selection [GO:0002356]	1	1	1	1	1	1	1	1	1	1
defense response to tumor cell [GO:0002357]	1	1	1	1	1	1	1	1	1	1
B cell homeostatic proliferation [GO:0002358]	1	1	1	1	1	1	1	1	1	1
B-1 B cell proliferation [GO:0002359]	1	1	1	1	1	1	1	1	1	1
T cell lineage commitment [GO:0002360]	1	1	1	1	1	1	1	1	1	1
CD4-positive, CD25-positive, alpha-beta regulatory T cell differentiation [GO:0002361]	1	1	1	1	1	1	1	1	1	1
CD4-positive, CD25-positive, alpha-beta regulatory T cell lineage commitment [GO:0002362]	1	1	1	1	1	1	1	1	1	1
alpha-beta T cell lineage commitment [GO:0002363]	1	1	1	1	1	1	1	1	1	1
NK T cell lineage commitment [GO:0002364]	1	1	1	1	1	1	1	1	1	1
gamma-delta T cell lineage commitment [GO:0002365]	1	1	1	1	1	1	1	1	1	1
leukocyte activation during immune response [GO:0002366]	0.11731	-0.71778	-0.79098	-0.86606	-0.38571	-0.33515	0.68209	0.90411	-0.41266	0.16226
cytokine production during immune response [GO:0002367]	-0.88252	-0.45999	0.82458	-0.10406	-0.10406	-0.10406	0.046053	0.038565	0.88252	0.18354
B cell cytokine production [GO:0002368]	1	1	1	1	1	1	1	1	1	1
T cell cytokine production [GO:0002369]	-0.68633	-0.89292	-0.78775	-0.20095	-0.20095	-0.20095	0.15752	0.069171	0.31268	0.59026
natural killer cell cytokine production [GO:0002370]	1	1	1	1	1	1	1	1	1	1
dendritic cell cytokine production [GO:0002371]	1	1	1	1	1	1	1	1	1	1
myeloid dendritic cell cytokine production [GO:0002372]	1	1	1	1	1	1	1	1	1	1
plasmacytoid dendritic cell cytokine production [GO:0002373]	1	1	1	1	1	1	1	1	1	1
cytokine secretion during immune response [GO:0002374]	1	1	1	1	1	1	1	1	1	1
cytokine biosynthetic process during immune response [GO:0002375]	1	1	1	1	1	1	1	1	1	1
immune system process [GO:0002376]	-0.020644	0.00013327	-0.59917	0.92364	0.40961	-0.35402	-0.040053	0.046766	0.17052	-0.022628
immunoglobulin production [GO:0002377]	-0.24369	0.66821	-0.38192	-0.93169	0.27254	-0.22679	-0.81697	0.61906	-0.60104	0.037249
immunoglobulin biosynthetic process [GO:0002378]	1	1	1	1	1	1	1	1	1	1
immunoglobulin biosynthetic process during immune response [GO:0002379]	1	1	1	1	1	1	1	1	1	1
immunoglobulin secretion during immune response [GO:0002380]	1	1	1	1	1	1	1	1	1	1
immunoglobulin production during immune response [GO:0002381]	0.62988	0.79098	-0.41266	-0.056976	0.82832	-0.28906	0.98078	0.031997	-0.4551	0.17724
regulation of tissue kallikrein-kinin cascade [GO:0002382]	1	1	1	1	1	1	1	1	1	1
immune response in brain or nervous system [GO:0002383]	1	1	1	1	1	1	1	1	1	1
hepatic immune response [GO:0002384]	1	1	1	1	1	1	1	1	1	1
mucosal immune response [GO:0002385]	1	1	1	1	1	1	1	1	1	1
immune response in mucosal-associated lymphoid tissue [GO:0002386]	1	1	1	1	1	1	1	1	1	1
immune response in gut-associated lymphoid tissue [GO:0002387]	1	1	1	1	1	1	1	1	1	1
immune response in Peyers patch [GO:0002388]	1	1	1	1	1	1	1	1	1	1
tolerance induction in Peyers patch [GO:0002389]	1	1	1	1	1	1	1	1	1	1
platelet activating factor production [GO:0002390]	1	1	1	1	1	1	1	1	1	1
platelet activating factor production during acute inflammatory response [GO:0002391]	1	1	1	1	1	1	1	1	1	1
platelet activating factor secretion [GO:0002392]	1	1	1	1	1	1	1	1	1	1
production of lysosomal enzymes during acute inflammatory response [GO:0002393]	1	1	1	1	1	1	1	1	1	1
tolerance induction in gut-associated lymphoid tissue [GO:0002394]	1	1	1	1	1	1	1	1	1	1
immune response in nasopharyngeal-associated lymphoid tissue [GO:0002395]	1	1	1	1	1	1	1	1	1	1
MHC protein complex assembly [GO:0002396]	1	1	1	1	1	1	1	1	1	1
MHC class I protein complex assembly [GO:0002397]	1	1	1	1	1	1	1	1	1	1
MHC class Ib protein complex assembly [GO:0002398]	1	1	1	1	1	1	1	1	1	1
MHC class II protein complex assembly [GO:0002399]	1	1	1	1	1	1	1	1	1	1
tolerance induction in nasopharyngeal-associated lymphoid tissue [GO:0002400]	1	1	1	1	1	1	1	1	1	1
tolerance induction in mucosal-associated lymphoid tissue [GO:0002401]	1	1	1	1	1	1	1	1	1	1
B cell tolerance induction in mucosal-associated lymphoid tissue [GO:0002402]	1	1	1	1	1	1	1	1	1	1
T cell tolerance induction in mucosal-associated lymphoid tissue [GO:0002403]	1	1	1	1	1	1	1	1	1	1
antigen sampling in mucosal-associated lymphoid tissue [GO:0002404]	1	1	1	1	1	1	1	1	1	1
antigen sampling by dendritic cells in mucosal-associated lymphoid tissue [GO:0002405]	1	1	1	1	1	1	1	1	1	1
antigen sampling by M cells in mucosal-associated lymphoid tissue [GO:0002406]	1	1	1	1	1	1	1	1	1	1
dendritic cell chemotaxis [GO:0002407]	1	1	1	1	1	1	1	1	1	1
myeloid dendritic cell chemotaxis [GO:0002408]	1	1	1	1	1	1	1	1	1	1
Langerhans cell chemotaxis [GO:0002409]	1	1	1	1	1	1	1	1	1	1
plasmacytoid dendritic cell chemotaxis [GO:0002410]	1	1	1	1	1	1	1	1	1	1
T cell tolerance induction to tumor cell [GO:0002411]	1	1	1	1	1	1	1	1	1	1
antigen transcytosis by M cells in mucosal-associated lymphoid tissue [GO:0002412]	1	1	1	1	1	1	1	1	1	1
tolerance induction to tumor cell [GO:0002413]	1	1	1	1	1	1	1	1	1	1
immunoglobulin transcytosis in epithelial cells [GO:0002414]	1	1	1	1	1	1	1	1	1	1
immunoglobulin transcytosis in epithelial cells mediated by polymeric immunoglobulin receptor [GO:0002415]	1	1	1	1	1	1	1	1	1	1
IgG immunoglobulin transcytosis in epithelial cells mediated by FcRn immunoglobulin receptor [GO:0002416]	1	1	1	1	1	1	1	1	1	1
B cell antigen processing and presentation mediated by B cell receptor uptake of antigen [GO:0002417]	1	1	1	1	1	1	1	1	1	1
immune response to tumor cell [GO:0002418]	1	1	1	1	1	1	1	1	1	1
T cell mediated cytotoxicity directed against tumor cell target [GO:0002419]	1	1	1	1	1	1	1	1	1	1
natural killer cell mediated cytotoxicity directed against tumor cell target [GO:0002420]	1	1	1	1	1	1	1	1	1	1
B cell antigen processing and presentation following pinocytosis [GO:0002421]	1	1	1	1	1	1	1	1	1	1
immune response in urogenital tract [GO:0002422]	1	1	1	1	1	1	1	1	1	1
natural killer cell mediated immune response to tumor cell [GO:0002423]	1	1	1	1	1	1	1	1	1	1
T cell mediated immune response to tumor cell [GO:0002424]	1	1	1	1	1	1	1	1	1	1
tolerance induction in urogenital tract [GO:0002425]	1	1	1	1	1	1	1	1	1	1
immunoglobulin production in mucosal tissue [GO:0002426]	1	1	1	1	1	1	1	1	1	1
mucosal tolerance induction [GO:0002427]	1	1	1	1	1	1	1	1	1	1
antigen processing and presentation of peptide antigen via MHC class Ib [GO:0002428]	1	1	1	1	1	1	1	1	1	1
immune response-activating cell surface receptor signaling pathway [GO:0002429]	0.21437	0.51097	-0.75625	-0.46516	-0.070658	-0.27327	-0.95632	0.15438	0.44315	-0.95632
complement receptor mediated signaling pathway [GO:0002430]	1	1	1	1	1	1	1	1	1	1
Fc receptor mediated stimulatory signaling pathway [GO:0002431]	1	1	1	1	1	1	1	1	1	1
granuloma formation [GO:0002432]	1	1	1	1	1	1	1	1	1	1
phagocytosis triggered by activation of immune response cell surface activating receptor [GO:0002433]	1	1	1	1	1	1	1	1	1	1
immune complex clearance [GO:0002434]	1	1	1	1	1	1	1	1	1	1
immune complex clearance by erythrocytes [GO:0002435]	1	1	1	1	1	1	1	1	1	1
immune complex clearance by monocytes and macrophages [GO:0002436]	1	1	1	1	1	1	1	1	1	1
inflammatory response to antigenic stimulus [GO:0002437]	1	1	1	1	1	1	1	1	1	1
acute inflammatory response to antigenic stimulus [GO:0002438]	1	1	1	1	1	1	1	1	1	1
chronic inflammatory response to antigenic stimulus [GO:0002439]	1	1	1	1	1	1	1	1	1	1
production of molecular mediator of immune response [GO:0002440]	-0.35748	0.85173	-0.54593	-0.71926	0.42073	-0.1505	0.95414	0.32823	-0.66623	0.084468
histamine secretion during acute inflammatory response [GO:0002441]	1	1	1	1	1	1	1	1	1	1
serotonin secretion during acute inflammatory response [GO:0002442]	1	1	1	1	1	1	1	1	1	1
leukocyte mediated immunity [GO:0002443]	-0.42172	-0.98342	-0.15165	-0.024383	0.011244	-0.77113	-0.34977	0.056816	0.3679	0.68789
myeloid leukocyte mediated immunity [GO:0002444]	NaN	NaN	NaN	NaN	NaN	NaN	NaN	NaN	NaN	NaN
type II hypersensitivity [GO:0002445]	1	1	1	1	1	1	1	1	1	1
neutrophil mediated immunity [GO:0002446]	1	1	1	1	1	1	1	1	1	1
eosinophil mediated immunity [GO:0002447]	1	1	1	1	1	1	1	1	1	1
mast cell mediated immunity [GO:0002448]	1	1	1	1	1	1	1	1	1	1
lymphocyte mediated immunity [GO:0002449]	-0.35711	0.99338	-0.11119	-0.020182	0.0046692	-0.75887	-0.31947	0.04647	0.3837	0.66015
B cell antigen processing and presentation [GO:0002450]	1	1	1	1	1	1	1	1	1	1
peripheral B cell tolerance induction [GO:0002451]	1	1	1	1	1	1	1	1	1	1
B cell receptor editing [GO:0002452]	1	1	1	1	1	1	1	1	1	1
peripheral B cell anergy [GO:0002453]	1	1	1	1	1	1	1	1	1	1
peripheral B cell deletion [GO:0002454]	1	1	1	1	1	1	1	1	1	1
humoral immune response mediated by circulating immunoglobulin [GO:0002455]	-0.55676	-0.26865	-0.51132	-0.70376	0.00010812	0.75572	-0.14654	-0.5338	0.67828	0.8088
T cell mediated immunity [GO:0002456]	-0.3368	0.65754	-0.37528	-0.10406	-0.82458	-0.9411	0.82458	0.054729	0.10406	-0.71181
T cell antigen processing and presentation [GO:0002457]	1	1	1	1	1	1	1	1	1	1
peripheral T cell tolerance induction [GO:0002458]	1	1	1	1	1	1	1	1	1	1
adaptive immune response based on somatic recombination of immune receptors built from leucine-rich repeat domains [GO:0002459]	1	1	1	1	1	1	1	1	1	1
adaptive immune response based on somatic recombination of immune receptors built from immunoglobulin superfamily domains [GO:00... <Preview truncated at 128 characters>	-0.48055	-0.82083	-0.13267	-0.012998	0.013411	-0.59034	-0.48751	0.03071	0.54753	0.35524
tolerance induction dependent upon immune response [GO:0002461]	1	1	1	1	1	1	1	1	1	1
tolerance induction to nonself antigen [GO:0002462]	1	1	1	1	1	1	1	1	1	1
central tolerance induction to nonself antigen [GO:0002463]	1	1	1	1	1	1	1	1	1	1
peripheral tolerance induction to nonself antigen [GO:0002464]	1	1	1	1	1	1	1	1	1	1
peripheral tolerance induction [GO:0002465]	1	1	1	1	1	1	1	1	1	1
peripheral tolerance induction to self antigen [GO:0002466]	1	1	1	1	1	1	1	1	1	1
germinal center formation [GO:0002467]	1	1	1	1	1	1	1	1	1	1
dendritic cell antigen processing and presentation [GO:0002468]	1	1	1	1	1	1	1	1	1	1
myeloid dendritic cell antigen processing and presentation [GO:0002469]	1	1	1	1	1	1	1	1	1	1
plasmacytoid dendritic cell antigen processing and presentation [GO:0002470]	1	1	1	1	1	1	1	1	1	1
monocyte antigen processing and presentation [GO:0002471]	1	1	1	1	1	1	1	1	1	1
macrophage antigen processing and presentation [GO:0002472]	1	1	1	1	1	1	1	1	1	1
non-professional antigen presenting cell antigen processing and presentation [GO:0002473]	1	1	1	1	1	1	1	1	1	1
antigen processing and presentation of peptide antigen via MHC class I [GO:0002474]	1	1	1	1	1	1	1	1	1	1
antigen processing and presentation via MHC class Ib [GO:0002475]	1	1	1	1	1	1	1	1	1	1
antigen processing and presentation of endogenous peptide antigen via MHC class Ib [GO:0002476]	1	1	1	1	1	1	1	1	1	1
antigen processing and presentation of exogenous peptide antigen via MHC class Ib [GO:0002477]	1	1	1	1	1	1	1	1	1	1
antigen processing and presentation of exogenous peptide antigen [GO:0002478]	-0.20095	0.20095	-0.20095	-0.20095	0.78775	-0.59026	1	0.092436	0.31268	0.89292
antigen processing and presentation of exogenous peptide antigen via MHC class I, TAP-dependent [GO:0002479]	1	1	1	1	1	1	1	1	1	1
antigen processing and presentation of exogenous peptide antigen via MHC class I, TAP-independent [GO:0002480]	1	1	1	1	1	1	1	1	1	1
antigen processing and presentation of exogenous protein antigen via MHC class Ib, TAP-dependent [GO:0002481]	1	1	1	1	1	1	1	1	1	1
antigen processing and presentation of exogenous protein antigen via MHC class Ib, TAP-independent [GO:0002482]	1	1	1	1	1	1	1	1	1	1
antigen processing and presentation of endogenous peptide antigen [GO:0002483]	1	1	1	1	1	1	1	1	1	1
antigen processing and presentation of endogenous peptide antigen via MHC class I via ER pathway [GO:0002484]	1	1	1	1	1	1	1	1	1	1
antigen processing and presentation of endogenous peptide antigen via MHC class I via ER pathway, TAP-dependent [GO:0002485]	1	1	1	1	1	1	1	1	1	1
antigen processing and presentation of endogenous peptide antigen via MHC class I via ER pathway, TAP-independent [GO:0002486]	1	1	1	1	1	1	1	1	1	1
antigen processing and presentation of endogenous peptide antigen via MHC class I via endolysosomal pathway [GO:0002487]	1	1	1	1	1	1	1	1	1	1
antigen processing and presentation of endogenous peptide antigen via MHC class Ib via ER pathway [GO:0002488]	1	1	1	1	1	1	1	1	1	1
antigen processing and presentation of endogenous peptide antigen via MHC class Ib via ER pathway, TAP-dependent [GO:0002489]	1	1	1	1	1	1	1	1	1	1
antigen processing and presentation of endogenous peptide antigen via MHC class Ib via ER pathway, TAP-independent [GO:0002490]	1	1	1	1	1	1	1	1	1	1
antigen processing and presentation of endogenous peptide antigen via MHC class II [GO:0002491]	1	1	1	1	1	1	1	1	1	1
peptide antigen assembly with MHC class Ib protein complex [GO:0002492]	1	1	1	1	1	1	1	1	1	1
lipid antigen assembly with MHC class Ib protein complex [GO:0002493]	1	1	1	1	1	1	1	1	1	1
lipid antigen transport [GO:0002494]	1	1	1	1	1	1	1	1	1	1
antigen processing and presentation of peptide antigen via MHC class II [GO:0002495]	-0.20095	0.20095	-0.20095	-0.20095	0.78775	-0.59026	1	0.092436	0.31268	0.89292
proteolysis associated with antigen processing and presentation [GO:0002496]	1	1	1	1	1	1	1	1	1	1
proteosomal proteolysis associated with antigen processing and presentation [GO:0002497]	1	1	1	1	1	1	1	1	1	1
proteolysis within endoplasmic reticulum associated with antigen processing and presentation [GO:0002498]	1	1	1	1	1	1	1	1	1	1
proteolysis within endosome associated with antigen processing and presentation [GO:0002499]	1	1	1	1	1	1	1	1	1	1
proteolysis within lysosome associated with antigen processing and presentation [GO:0002500]	1	1	1	1	1	1	1	1	1	1
peptide antigen assembly with MHC protein complex [GO:0002501]	1	1	1	1	1	1	1	1	1	1
peptide antigen assembly with MHC class I protein complex [GO:0002502]	1	1	1	1	1	1	1	1	1	1
peptide antigen assembly with MHC class II protein complex [GO:0002503]	1	1	1	1	1	1	1	1	1	1
antigen processing and presentation of peptide or polysaccharide antigen via MHC class II [GO:0002504]	-0.20095	0.20095	-0.20095	-0.20095	0.78775	-0.59026	1	0.092436	0.31268	0.89292
antigen processing and presentation of polysaccharide antigen via MHC class II [GO:0002505]	1	1	1	1	1	1	1	1	1	1
polysaccharide assembly with MHC class II protein complex [GO:0002506]	1	1	1	1	1	1	1	1	1	1
tolerance induction [GO:0002507]	1	1	1	1	1	1	1	1	1	1
central tolerance induction [GO:0002508]	1	1	1	1	1	1	1	1	1	1
central tolerance induction to self antigen [GO:0002509]	1	1	1	1	1	1	1	1	1	1
central B cell tolerance induction [GO:0002510]	1	1	1	1	1	1	1	1	1	1
central B cell receptor editing [GO:0002511]	1	1	1	1	1	1	1	1	1	1
central T cell tolerance induction [GO:0002512]	1	1	1	1	1	1	1	1	1	1
tolerance induction to self antigen [GO:0002513]	1	1	1	1	1	1	1	1	1	1
B cell tolerance induction [GO:0002514]	1	1	1	1	1	1	1	1	1	1
B cell anergy [GO:0002515]	1	1	1	1	1	1	1	1	1	1
B cell deletion [GO:0002516]	1	1	1	1	1	1	1	1	1	1
T cell tolerance induction [GO:0002517]	1	1	1	1	1	1	1	1	1	1
lymphocyte chemotaxis across high endothelial venule [GO:0002518]	1	1	1	1	1	1	1	1	1	1
natural killer cell tolerance induction [GO:0002519]	1	1	1	1	1	1	1	1	1	1
immune system development [GO:0002520]	-0.49413	0.0005122	-0.44551	-0.13915	-0.26406	-0.034823	-0.68656	0.019346	0.10176	-0.37282
leukocyte differentiation [GO:0002521]	-0.88179	0.027111	-0.55313	-0.30594	-0.18531	-0.026875	0.81221	0.009616	0.76226	-0.97409
leukocyte migration during immune response [GO:0002522]	1	1	1	1	1	1	1	1	1	1
leukocyte migration during inflammatory response [GO:0002523]	1	1	1	1	1	1	1	1	1	1
hypersensitivity [GO:0002524]	1	1	1	1	1	1	1	1	1	1
acute inflammatory response to non-antigenic stimulus [GO:0002525]	1	1	1	1	1	1	1	1	1	1
acute inflammatory response [GO:0002526]	-0.23292	-0.23292	-0.5165	0.53012	5.3674e-05	0.34633	-0.049161	-0.58636	0.69091	-0.66031
vasodilation during acute inflammatory response [GO:0002527]	1	1	1	1	1	1	1	1	1	1
regulation of vascular permeability during acute inflammatory response [GO:0002528]	1	1	1	1	1	1	1	1	1	1
regulation of plasma kallikrein-kinin cascade [GO:0002529]	1	1	1	1	1	1	1	1	1	1
regulation of systemic arterial blood pressure during acute phase response [GO:0002530]	1	1	1	1	1	1	1	1	1	1
regulation of heart contraction during acute phase response [GO:0002531]	1	1	1	1	1	1	1	1	1	1
production of molecular mediator of acute inflammatory response [GO:0002532]	1	1	1	1	1	1	1	1	1	1
secretion of lysosomal enzymes during acute inflammatory response [GO:0002533]	1	1	1	1	1	1	1	1	1	1
cytokine production during acute inflammatory response [GO:0002534]	1	1	1	1	1	1	1	1	1	1
platelet activating factor secretion during acute inflammatory response [GO:0002535]	1	1	1	1	1	1	1	1	1	1
respiratory burst during acute inflammatory response [GO:0002536]	1	1	1	1	1	1	1	1	1	1
production of nitric oxide during acute inflammatory response [GO:0002537]	1	1	1	1	1	1	1	1	1	1
production of arachidonic acid metabolites during acute inflammatory response [GO:0002538]	1	1	1	1	1	1	1	1	1	1
prostaglandin production during acute inflammatory response [GO:0002539]	1	1	1	1	1	1	1	1	1	1
leukotriene production during acute inflammatory response [GO:0002540]	1	1	1	1	1	1	1	1	1	1
activation of plasma proteins during acute inflammatory response [GO:0002541]	-0.55676	-0.26865	-0.51132	-0.70376	0.00010812	0.75572	-0.14654	-0.5338	0.67828	0.8088
Factor XII activation [GO:0002542]	1	1	1	1	1	1	1	1	1	1
activation of blood coagulation via clotting cascade [GO:0002543]	1	1	1	1	1	1	1	1	1	1
chronic inflammatory response [GO:0002544]	1	1	1	1	1	1	1	1	1	1
chronic inflammatory response to non-antigenic stimulus [GO:0002545]	1	1	1	1	1	1	1	1	1	1
negative regulation of tissue kallikrein-kinin cascade [GO:0002546]	1	1	1	1	1	1	1	1	1	1
positive regulation of tissue kallikrein-kinin cascade [GO:0002547]	1	1	1	1	1	1	1	1	1	1
monocyte chemotaxis [GO:0002548]	1	1	1	1	1	1	1	1	1	1
negative regulation of plasma kallikrein-kinin cascade [GO:0002549]	1	1	1	1	1	1	1	1	1	1
positive regulation of plasma kallikrein-kinin cascade [GO:0002550]	1	1	1	1	1	1	1	1	1	1
mast cell chemotaxis [GO:0002551]	1	1	1	1	1	1	1	1	1	1
serotonin secretion by mast cell [GO:0002552]	1	1	1	1	1	1	1	1	1	1
histamine secretion by mast cell [GO:0002553]	1	1	1	1	1	1	1	1	1	1
serotonin secretion by platelet [GO:0002554]	1	1	1	1	1	1	1	1	1	1
histamine secretion by platelet [GO:0002555]	1	1	1	1	1	1	1	1	1	1
serotonin secretion by basophil [GO:0002556]	1	1	1	1	1	1	1	1	1	1
histamine secretion by basophil [GO:0002557]	1	1	1	1	1	1	1	1	1	1
type I hypersensitivity mediated by mast cells [GO:0002558]	1	1	1	1	1	1	1	1	1	1
type I hypersensitivity mediated by basophils [GO:0002559]	1	1	1	1	1	1	1	1	1	1
basophil mediated immunity [GO:0002560]	1	1	1	1	1	1	1	1	1	1
basophil degranulation [GO:0002561]	1	1	1	1	1	1	1	1	1	1
somatic diversification of immune receptors via germline recombination within a single locus [GO:0002562]	-0.46388	0.24122	-0.16087	-0.5165	0.55789	-0.051623	0.90008	0.36818	0.9833	0.056857
somatic diversification of immune receptors via alternate splicing [GO:0002563]	1	1	1	1	1	1	1	1	1	1
alternate splicing of immunoglobulin genes [GO:0002564]	1	1	1	1	1	1	1	1	1	1
somatic diversification of immune receptors via gene conversion [GO:0002565]	1	1	1	1	1	1	1	1	1	1
somatic diversification of immune receptors via somatic mutation [GO:0002566]	1	1	1	1	1	1	1	1	1	1
somatic diversification of FREP-based immune receptors [GO:0002567]	1	1	1	1	1	1	1	1	1	1
somatic diversification of T cell receptor genes [GO:0002568]	1	1	1	1	1	1	1	1	1	1
somatic diversification of immune receptors by N region addition [GO:0002569]	1	1	1	1	1	1	1	1	1	1
somatic diversification of immunoglobulin genes by N region addition [GO:0002570]	1	1	1	1	1	1	1	1	1	1
somatic diversification of T cell receptor genes by N region addition [GO:0002571]	1	1	1	1	1	1	1	1	1	1
pro-T cell differentiation [GO:0002572]	1	1	1	1	1	1	1	1	1	1
myeloid leukocyte differentiation [GO:0002573]	-0.38463	0.020547	-0.51647	0.74073	-0.31459	-0.047108	-0.47543	0.10904	0.20581	-0.78026
thrombocyte differentiation [GO:0002574]	1	1	1	1	1	1	1	1	1	1
basophil chemotaxis [GO:0002575]	1	1	1	1	1	1	1	1	1	1
platelet degranulation [GO:0002576]	1	1	1	1	1	1	1	1	1	1
regulation of antigen processing and presentation [GO:0002577]	1	1	1	1	1	1	1	1	1	1
negative regulation of antigen processing and presentation [GO:0002578]	1	1	1	1	1	1	1	1	1	1
positive regulation of antigen processing and presentation [GO:0002579]	1	1	1	1	1	1	1	1	1	1
regulation of antigen processing and presentation of peptide or polysaccharide antigen via MHC class II [GO:0002580]	1	1	1	1	1	1	1	1	1	1
negative regulation of antigen processing and presentation of peptide or polysaccharide antigen via MHC class II [GO:0002581]	1	1	1	1	1	1	1	1	1	1
positive regulation of antigen processing and presentation of peptide or polysaccharide antigen via MHC class II [GO:0002582]	1	1	1	1	1	1	1	1	1	1
regulation of antigen processing and presentation of peptide antigen [GO:0002583]	1	1	1	1	1	1	1	1	1	1
negative regulation of antigen processing and presentation of peptide antigen [GO:0002584]	1	1	1	1	1	1	1	1	1	1
positive regulation of antigen processing and presentation of peptide antigen [GO:0002585]	1	1	1	1	1	1	1	1	1	1
regulation of antigen processing and presentation of peptide antigen via MHC class II [GO:0002586]	1	1	1	1	1	1	1	1	1	1
negative regulation of antigen processing and presentation of peptide antigen via MHC class II [GO:0002587]	1	1	1	1	1	1	1	1	1	1
positive regulation of antigen processing and presentation of peptide antigen via MHC class II [GO:0002588]	1	1	1	1	1	1	1	1	1	1
regulation of antigen processing and presentation of peptide antigen via MHC class I [GO:0002589]	1	1	1	1	1	1	1	1	1	1
negative regulation of antigen processing and presentation of peptide antigen via MHC class I [GO:0002590]	1	1	1	1	1	1	1	1	1	1
positive regulation of antigen processing and presentation of peptide antigen via MHC class I [GO:0002591]	1	1	1	1	1	1	1	1	1	1
regulation of antigen processing and presentation via MHC class Ib [GO:0002592]	1	1	1	1	1	1	1	1	1	1
negative regulation of antigen processing and presentation via MHC class Ib [GO:0002593]	1	1	1	1	1	1	1	1	1	1
positive regulation of antigen processing and presentation via MHC class Ib [GO:0002594]	1	1	1	1	1	1	1	1	1	1
regulation of antigen processing and presentation of peptide antigen via MHC class Ib [GO:0002595]	1	1	1	1	1	1	1	1	1	1
negative regulation of antigen processing and presentation of peptide antigen via MHC class Ib [GO:0002596]	1	1	1	1	1	1	1	1	1	1
positive regulation of antigen processing and presentation of peptide antigen via MHC class Ib [GO:0002597]	1	1	1	1	1	1	1	1	1	1
regulation of antigen processing and presentation of lipid antigen via MHC class Ib [GO:0002598]	1	1	1	1	1	1	1	1	1	1
negative regulation of antigen processing and presentation of lipid antigen via MHC class Ib [GO:0002599]	1	1	1	1	1	1	1	1	1	1
positive regulation of antigen processing and presentation of lipid antigen via MHC class Ib [GO:0002600]	1	1	1	1	1	1	1	1	1	1
regulation of antigen processing and presentation of polysaccharide antigen via MHC class II [GO:0002601]	1	1	1	1	1	1	1	1	1	1
negative regulation of antigen processing and presentation of polysaccharide antigen via MHC class II [GO:0002602]	1	1	1	1	1	1	1	1	1	1
positive regulation of antigen processing and presentation of polysaccharide antigen via MHC class II [GO:0002603]	1	1	1	1	1	1	1	1	1	1
regulation of dendritic cell antigen processing and presentation [GO:0002604]	1	1	1	1	1	1	1	1	1	1
negative regulation of dendritic cell antigen processing and presentation [GO:0002605]	1	1	1	1	1	1	1	1	1	1
positive regulation of dendritic cell antigen processing and presentation [GO:0002606]	1	1	1	1	1	1	1	1	1	1
regulation of myeloid dendritic cell antigen processing and presentation [GO:0002607]	1	1	1	1	1	1	1	1	1	1
negative regulation of myeloid dendritic cell antigen processing and presentation [GO:0002608]	1	1	1	1	1	1	1	1	1	1
positive regulation of myeloid dendritic cell antigen processing and presentation [GO:0002609]	1	1	1	1	1	1	1	1	1	1
regulation of plasmacytoid dendritic cell antigen processing and presentation [GO:0002610]	1	1	1	1	1	1	1	1	1	1
negative regulation of plasmacytoid dendritic cell antigen processing and presentation [GO:0002611]	1	1	1	1	1	1	1	1	1	1
positive regulation of plasmacytoid dendritic cell antigen processing and presentation [GO:0002612]	1	1	1	1	1	1	1	1	1	1
regulation of monocyte antigen processing and presentation [GO:0002613]	1	1	1	1	1	1	1	1	1	1
negative regulation of monocyte antigen processing and presentation [GO:0002614]	1	1	1	1	1	1	1	1	1	1
positive regulation of monocyte antigen processing and presentation [GO:0002615]	1	1	1	1	1	1	1	1	1	1
regulation of macrophage antigen processing and presentation [GO:0002616]	1	1	1	1	1	1	1	1	1	1
negative regulation of macrophage antigen processing and presentation [GO:0002617]	1	1	1	1	1	1	1	1	1	1
positive regulation of macrophage antigen processing and presentation [GO:0002618]	1	1	1	1	1	1	1	1	1	1
regulation of non-professional antigen presenting cell antigen processing and presentation [GO:0002619]	1	1	1	1	1	1	1	1	1	1
negative regulation of non-professional antigen presenting cell antigen processing and presentation [GO:0002620]	1	1	1	1	1	1	1	1	1	1
positive regulation of non-professional antigen presenting cell antigen processing and presentation [GO:0002621]	1	1	1	1	1	1	1	1	1	1
regulation of B cell antigen processing and presentation [GO:0002622]	1	1	1	1	1	1	1	1	1	1
negative regulation of B cell antigen processing and presentation [GO:0002623]	1	1	1	1	1	1	1	1	1	1
positive regulation of B cell antigen processing and presentation [GO:0002624]	1	1	1	1	1	1	1	1	1	1
regulation of T cell antigen processing and presentation [GO:0002625]	1	1	1	1	1	1	1	1	1	1
negative regulation of T cell antigen processing and presentation [GO:0002626]	1	1	1	1	1	1	1	1	1	1
positive regulation of T cell antigen processing and presentation [GO:0002627]	1	1	1	1	1	1	1	1	1	1
regulation of proteolysis associated with antigen processing and presentation [GO:0002628]	1	1	1	1	1	1	1	1	1	1
negative regulation of proteolysis associated with antigen processing and presentation [GO:0002629]	1	1	1	1	1	1	1	1	1	1
positive regulation of proteolysis associated with antigen processing and presentation [GO:0002630]	1	1	1	1	1	1	1	1	1	1
regulation of granuloma formation [GO:0002631]	1	1	1	1	1	1	1	1	1	1
negative regulation of granuloma formation [GO:0002632]	1	1	1	1	1	1	1	1	1	1
positive regulation of granuloma formation [GO:0002633]	1	1	1	1	1	1	1	1	1	1
regulation of germinal center formation [GO:0002634]	1	1	1	1	1	1	1	1	1	1
negative regulation of germinal center formation [GO:0002635]	1	1	1	1	1	1	1	1	1	1
positive regulation of germinal center formation [GO:0002636]	1	1	1	1	1	1	1	1	1	1
regulation of immunoglobulin production [GO:0002637]	1	1	1	1	1	1	1	1	1	1
negative regulation of immunoglobulin production [GO:0002638]	1	1	1	1	1	1	1	1	1	1
positive regulation of immunoglobulin production [GO:0002639]	1	1	1	1	1	1	1	1	1	1
regulation of immunoglobulin biosynthetic process [GO:0002640]	1	1	1	1	1	1	1	1	1	1
negative regulation of immunoglobulin biosynthetic process [GO:0002641]	1	1	1	1	1	1	1	1	1	1
positive regulation of immunoglobulin biosynthetic process [GO:0002642]	1	1	1	1	1	1	1	1	1	1
regulation of tolerance induction [GO:0002643]	1	1	1	1	1	1	1	1	1	1
negative regulation of tolerance induction [GO:0002644]	1	1	1	1	1	1	1	1	1	1
positive regulation of tolerance induction [GO:0002645]	1	1	1	1	1	1	1	1	1	1
regulation of central tolerance induction [GO:0002646]	1	1	1	1	1	1	1	1	1	1
negative regulation of central tolerance induction [GO:0002647]	1	1	1	1	1	1	1	1	1	1
positive regulation of central tolerance induction [GO:0002648]	1	1	1	1	1	1	1	1	1	1
regulation of tolerance induction to self antigen [GO:0002649]	1	1	1	1	1	1	1	1	1	1
negative regulation of tolerance induction to self antigen [GO:0002650]	1	1	1	1	1	1	1	1	1	1
positive regulation of tolerance induction to self antigen [GO:0002651]	1	1	1	1	1	1	1	1	1	1
regulation of tolerance induction dependent upon immune response [GO:0002652]	1	1	1	1	1	1	1	1	1	1
negative regulation of tolerance induction dependent upon immune response [GO:0002653]	1	1	1	1	1	1	1	1	1	1
positive regulation of tolerance induction dependent upon immune response [GO:0002654]	1	1	1	1	1	1	1	1	1	1
regulation of tolerance induction to nonself antigen [GO:0002655]	1	1	1	1	1	1	1	1	1	1
negative regulation of tolerance induction to nonself antigen [GO:0002656]	1	1	1	1	1	1	1	1	1	1
positive regulation of tolerance induction to nonself antigen [GO:0002657]	1	1	1	1	1	1	1	1	1	1
regulation of peripheral tolerance induction [GO:0002658]	1	1	1	1	1	1	1	1	1	1
negative regulation of peripheral tolerance induction [GO:0002659]	1	1	1	1	1	1	1	1	1	1
positive regulation of peripheral tolerance induction [GO:0002660]	1	1	1	1	1	1	1	1	1	1
regulation of B cell tolerance induction [GO:0002661]	1	1	1	1	1	1	1	1	1	1
negative regulation of B cell tolerance induction [GO:0002662]	1	1	1	1	1	1	1	1	1	1
positive regulation of B cell tolerance induction [GO:0002663]	1	1	1	1	1	1	1	1	1	1
regulation of T cell tolerance induction [GO:0002664]	1	1	1	1	1	1	1	1	1	1
negative regulation of T cell tolerance induction [GO:0002665]	1	1	1	1	1	1	1	1	1	1
positive regulation of T cell tolerance induction [GO:0002666]	1	1	1	1	1	1	1	1	1	1
regulation of T cell anergy [GO:0002667]	1	1	1	1	1	1	1	1	1	1
negative regulation of T cell anergy [GO:0002668]	1	1	1	1	1	1	1	1	1	1
positive regulation of T cell anergy [GO:0002669]	1	1	1	1	1	1	1	1	1	1
regulation of B cell anergy [GO:0002670]	1	1	1	1	1	1	1	1	1	1
negative regulation of B cell anergy [GO:0002671]	1	1	1	1	1	1	1	1	1	1
positive regulation of B cell anergy [GO:0002672]	1	1	1	1	1	1	1	1	1	1
regulation of acute inflammatory response [GO:0002673]	1	1	1	1	1	1	1	1	1	1
negative regulation of acute inflammatory response [GO:0002674]	1	1	1	1	1	1	1	1	1	1
positive regulation of acute inflammatory response [GO:0002675]	1	1	1	1	1	1	1	1	1	1
regulation of chronic inflammatory response [GO:0002676]	1	1	1	1	1	1	1	1	1	1
negative regulation of chronic inflammatory response [GO:0002677]	1	1	1	1	1	1	1	1	1	1
positive regulation of chronic inflammatory response [GO:0002678]	1	1	1	1	1	1	1	1	1	1
respiratory burst during defense response [GO:0002679]	1	1	1	1	1	1	1	1	1	1
pro-T cell lineage commitment [GO:0002680]	1	1	1	1	1	1	1	1	1	1
somatic recombination of T cell receptor gene segments [GO:0002681]	1	1	1	1	1	1	1	1	1	1
regulation of immune system process [GO:0002682]	0.15667	0.85537	-0.18152	0.76469	0.30691	0.84488	-0.19155	0.28077	-0.38546	-0.4919
negative regulation of immune system process [GO:0002683]	-0.81697	0.71883	-0.16493	-0.51474	0.2301	-0.8437	0.83031	0.081834	-0.2801	0.97265
positive regulation of immune system process [GO:0002684]	0.2761	0.76546	-0.33864	-0.30432	0.51019	0.90814	-0.37233	0.2125	-0.85044	-0.73134
regulation of leukocyte migration [GO:0002685]	1	1	1	1	1	1	1	1	1	1
negative regulation of leukocyte migration [GO:0002686]	1	1	1	1	1	1	1	1	1	1
positive regulation of leukocyte migration [GO:0002687]	1	1	1	1	1	1	1	1	1	1
regulation of leukocyte chemotaxis [GO:0002688]	1	1	1	1	1	1	1	1	1	1
negative regulation of leukocyte chemotaxis [GO:0002689]	1	1	1	1	1	1	1	1	1	1
positive regulation of leukocyte chemotaxis [GO:0002690]	1	1	1	1	1	1	1	1	1	1
regulation of cellular extravasation [GO:0002691]	1	1	1	1	1	1	1	1	1	1
negative regulation of cellular extravasation [GO:0002692]	1	1	1	1	1	1	1	1	1	1
positive regulation of cellular extravasation [GO:0002693]	1	1	1	1	1	1	1	1	1	1
regulation of leukocyte activation [GO:0002694]	-0.99498	0.27637	-0.28196	-0.26542	-0.46933	-0.40269	0.8651	0.0062005	0.8651	-0.69182
negative regulation of leukocyte activation [GO:0002695]	-0.86278	0.62842	-0.36878	-0.16675	0.48934	-0.46788	0.65316	0.083917	-0.62842	0.75572
positive regulation of leukocyte activation [GO:0002696]	0.71184	0.47819	-0.4467	-0.42495	-0.27748	-0.60506	0.99411	0.016023	-0.81885	-0.92936
regulation of immune effector process [GO:0002697]	0.042839	-0.36233	0.65196	0.42093	-0.084603	-0.9225	0.40081	-0.82501	-0.18173	0.86655
negative regulation of immune effector process [GO:0002698]	1	1	1	1	1	1	1	1	1	1
positive regulation of immune effector process [GO:0002699]	-0.80479	-0.93434	-0.86913	-0.23225	-0.23225	-0.23225	0.20162	0.12748	0.3031	0.74175
regulation of production of molecular mediator of immune response [GO:0002700]	-0.88252	-0.45999	0.82458	-0.10406	-0.10406	-0.10406	0.046053	0.038565	0.88252	0.18354
negative regulation of production of molecular mediator of immune response [GO:0002701]	1	1	1	1	1	1	1	1	1	1
positive regulation of production of molecular mediator of immune response [GO:0002702]	-0.68633	-0.89292	-0.78775	-0.20095	-0.20095	-0.20095	0.15752	0.069171	0.31268	0.59026
regulation of leukocyte mediated immunity [GO:0002703]	-0.68633	-0.89292	-0.78775	-0.20095	-0.20095	-0.20095	0.15752	0.069171	0.31268	0.59026
negative regulation of leukocyte mediated immunity [GO:0002704]	1	1	1	1	1	1	1	1	1	1
positive regulation of leukocyte mediated immunity [GO:0002705]	-0.68633	-0.89292	-0.78775	-0.20095	-0.20095	-0.20095	0.15752	0.069171	0.31268	0.59026
regulation of lymphocyte mediated immunity [GO:0002706]	-0.68633	-0.89292	-0.78775	-0.20095	-0.20095	-0.20095	0.15752	0.069171	0.31268	0.59026
negative regulation of lymphocyte mediated immunity [GO:0002707]	1	1	1	1	1	1	1	1	1	1
positive regulation of lymphocyte mediated immunity [GO:0002708]	-0.68633	-0.89292	-0.78775	-0.20095	-0.20095	-0.20095	0.15752	0.069171	0.31268	0.59026
regulation of T cell mediated immunity [GO:0002709]	-0.68633	-0.89292	-0.78775	-0.20095	-0.20095	-0.20095	0.15752	0.069171	0.31268	0.59026
negative regulation of T cell mediated immunity [GO:0002710]	1	1	1	1	1	1	1	1	1	1
positive regulation of T cell mediated immunity [GO:0002711]	-0.68633	-0.89292	-0.78775	-0.20095	-0.20095	-0.20095	0.15752	0.069171	0.31268	0.59026
regulation of B cell mediated immunity [GO:0002712]	1	1	1	1	1	1	1	1	1	1
negative regulation of B cell mediated immunity [GO:0002713]	1	1	1	1	1	1	1	1	1	1
positive regulation of B cell mediated immunity [GO:0002714]	1	1	1	1	1	1	1	1	1	1
regulation of natural killer cell mediated immunity [GO:0002715]	1	1	1	1	1	1	1	1	1	1
negative regulation of natural killer cell mediated immunity [GO:0002716]	1	1	1	1	1	1	1	1	1	1
positive regulation of natural killer cell mediated immunity [GO:0002717]	1	1	1	1	1	1	1	1	1	1
regulation of cytokine production during immune response [GO:0002718]	-0.88252	-0.45999	0.82458	-0.10406	-0.10406	-0.10406	0.046053	0.038565	0.88252	0.18354
negative regulation of cytokine production during immune response [GO:0002719]	1	1	1	1	1	1	1	1	1	1
positive regulation of cytokine production during immune response [GO:0002720]	-0.68633	-0.89292	-0.78775	-0.20095	-0.20095	-0.20095	0.15752	0.069171	0.31268	0.59026
regulation of B cell cytokine production [GO:0002721]	1	1	1	1	1	1	1	1	1	1
negative regulation of B cell cytokine production [GO:0002722]	1	1	1	1	1	1	1	1	1	1
positive regulation of B cell cytokine production [GO:0002723]	1	1	1	1	1	1	1	1	1	1
regulation of T cell cytokine production [GO:0002724]	-0.68633	-0.89292	-0.78775	-0.20095	-0.20095	-0.20095	0.15752	0.069171	0.31268	0.59026
negative regulation of T cell cytokine production [GO:0002725]	1	1	1	1	1	1	1	1	1	1
positive regulation of T cell cytokine production [GO:0002726]	-0.68633	-0.89292	-0.78775	-0.20095	-0.20095	-0.20095	0.15752	0.069171	0.31268	0.59026
regulation of natural killer cell cytokine production [GO:0002727]	1	1	1	1	1	1	1	1	1	1
negative regulation of natural killer cell cytokine production [GO:0002728]	1	1	1	1	1	1	1	1	1	1
positive regulation of natural killer cell cytokine production [GO:0002729]	1	1	1	1	1	1	1	1	1	1
regulation of dendritic cell cytokine production [GO:0002730]	1	1	1	1	1	1	1	1	1	1
negative regulation of dendritic cell cytokine production [GO:0002731]	1	1	1	1	1	1	1	1	1	1
positive regulation of dendritic cell cytokine production [GO:0002732]	1	1	1	1	1	1	1	1	1	1
regulation of myeloid dendritic cell cytokine production [GO:0002733]	1	1	1	1	1	1	1	1	1	1
negative regulation of myeloid dendritic cell cytokine production [GO:0002734]	1	1	1	1	1	1	1	1	1	1
positive regulation of myeloid dendritic cell cytokine production [GO:0002735]	1	1	1	1	1	1	1	1	1	1
regulation of plasmacytoid dendritic cell cytokine production [GO:0002736]	1	1	1	1	1	1	1	1	1	1
negative regulation of plasmacytoid dendritic cell cytokine production [GO:0002737]	1	1	1	1	1	1	1	1	1	1
positive regulation of plasmacytoid dendritic cell cytokine production [GO:0002738]	1	1	1	1	1	1	1	1	1	1
regulation of cytokine secretion during immune response [GO:0002739]	1	1	1	1	1	1	1	1	1	1
negative regulation of cytokine secretion during immune response [GO:0002740]	1	1	1	1	1	1	1	1	1	1
positive regulation of cytokine secretion during immune response [GO:0002741]	1	1	1	1	1	1	1	1	1	1
regulation of cytokine biosynthetic process during immune response [GO:0002742]	1	1	1	1	1	1	1	1	1	1
negative regulation of cytokine biosynthetic process during immune response [GO:0002743]	1	1	1	1	1	1	1	1	1	1
positive regulation of cytokine biosynthetic process during immune response [GO:0002744]	1	1	1	1	1	1	1	1	1	1
antigen processing and presentation initiated by receptor mediated uptake of antigen [GO:0002745]	1	1	1	1	1	1	1	1	1	1
antigen processing and presentation following pinocytosis [GO:0002746]	1	1	1	1	1	1	1	1	1	1
antigen processing and presentation following phagocytosis [GO:0002747]	1	1	1	1	1	1	1	1	1	1
antigen processing and presentation initiated by pattern recognition receptor mediated uptake of antigen [GO:0002748]	1	1	1	1	1	1	1	1	1	1
antigen processing and presentation initiated by toll-like receptor mediated phagocytosis of antigen [GO:0002749]	1	1	1	1	1	1	1	1	1	1
antigen processing and presentation following macropinocytosis [GO:0002750]	1	1	1	1	1	1	1	1	1	1
antigen processing and presentation following receptor mediated endocytosis [GO:0002751]	1	1	1	1	1	1	1	1	1	1
cell surface pattern recognition receptor signaling pathway [GO:0002752]	1	1	1	1	1	1	1	1	1	1
cytoplasmic pattern recognition receptor signaling pathway [GO:0002753]	1	1	1	1	1	1	1	1	1	1
intracellular vesicle pattern recognition receptor signaling pathway [GO:0002754]	1	1	1	1	1	1	1	1	1	1
MyD88-dependent toll-like receptor signaling pathway [GO:0002755]	1	1	1	1	1	1	1	1	1	1
MyD88-independent toll-like receptor signaling pathway [GO:0002756]	1	1	1	1	1	1	1	1	1	1
immune response-activating signal transduction [GO:0002757]	0.21437	0.51097	-0.75625	-0.46516	-0.070658	-0.27327	-0.95632	0.15438	0.44315	-0.95632
innate immune response-activating signal transduction [GO:0002758]	1	1	1	1	1	1	1	1	1	1
regulation of antimicrobial humoral response [GO:0002759]	1	1	1	1	1	1	1	1	1	1
positive regulation of antimicrobial humoral response [GO:0002760]	1	1	1	1	1	1	1	1	1	1
regulation of myeloid leukocyte differentiation [GO:0002761]	-0.68633	0.63753	1	0.68633	0.59026	-0.20095	1	0.78775	-0.78775	0.89292
negative regulation of myeloid leukocyte differentiation [GO:0002762]	1	1	1	1	1	1	1	1	1	1
positive regulation of myeloid leukocyte differentiation [GO:0002763]	1	1	1	1	1	1	1	1	1	1
immune response-regulating signal transduction [GO:0002764]	0.21437	0.51097	-0.75625	-0.46516	-0.070658	-0.27327	-0.95632	0.15438	0.44315	-0.95632
immune response-inhibiting signal transduction [GO:0002765]	1	1	1	1	1	1	1	1	1	1
innate immune response-inhibiting signal transduction [GO:0002766]	1	1	1	1	1	1	1	1	1	1
immune response-inhibiting cell surface receptor signaling pathway [GO:0002767]	1	1	1	1	1	1	1	1	1	1
immune response-regulating cell surface receptor signaling pathway [GO:0002768]	0.21437	0.51097	-0.75625	-0.46516	-0.070658	-0.27327	-0.95632	0.15438	0.44315	-0.95632
natural killer cell inhibitory signaling pathway [GO:0002769]	1	1	1	1	1	1	1	1	1	1
T cell inhibitory signaling pathway [GO:0002770]	1	1	1	1	1	1	1	1	1	1
inhibitory killer cell immunoglobulin-like receptor signaling pathway [GO:0002771]	1	1	1	1	1	1	1	1	1	1
inhibitory C-type lectin receptor signaling pathway [GO:0002772]	1	1	1	1	1	1	1	1	1	1
B cell inhibitory signaling pathway [GO:0002773]	1	1	1	1	1	1	1	1	1	1
Fc receptor mediated inhibitory signaling pathway [GO:0002774]	1	1	1	1	1	1	1	1	1	1
antimicrobial peptide production [GO:0002775]	1	1	1	1	1	1	1	1	1	1
antimicrobial peptide secretion [GO:0002776]	1	1	1	1	1	1	1	1	1	1
antimicrobial peptide biosynthetic process [GO:0002777]	1	1	1	1	1	1	1	1	1	1
antibacterial peptide production [GO:0002778]	1	1	1	1	1	1	1	1	1	1
antibacterial peptide secretion [GO:0002779]	1	1	1	1	1	1	1	1	1	1
antibacterial peptide biosynthetic process [GO:0002780]	1	1	1	1	1	1	1	1	1	1
antifungal peptide production [GO:0002781]	1	1	1	1	1	1	1	1	1	1
antifungal peptide secretion [GO:0002782]	1	1	1	1	1	1	1	1	1	1
antifungal peptide biosynthetic process [GO:0002783]	1	1	1	1	1	1	1	1	1	1
regulation of antimicrobial peptide production [GO:0002784]	1	1	1	1	1	1	1	1	1	1
negative regulation of antimicrobial peptide production [GO:0002785]	1	1	1	1	1	1	1	1	1	1
regulation of antibacterial peptide production [GO:0002786]	1	1	1	1	1	1	1	1	1	1
negative regulation of antibacterial peptide production [GO:0002787]	1	1	1	1	1	1	1	1	1	1
regulation of antifungal peptide production [GO:0002788]	1	1	1	1	1	1	1	1	1	1
negative regulation of antifungal peptide production [GO:0002789]	1	1	1	1	1	1	1	1	1	1
peptide secretion [GO:0002790]	-0.52655	0.5477	-0.46571	0.7243	0.033646	0.59121	-0.88527	-0.36503	-0.64773	-0.46571
regulation of peptide secretion [GO:0002791]	-0.13994	0.6608	-0.63215	0.5233	0.11056	0.68995	0.90474	-0.57651	-0.78006	-0.68995
negative regulation of peptide secretion [GO:0002792]	1	1	1	1	1	1	1	1	1	1
positive regulation of peptide secretion [GO:0002793]	-0.23225	-0.74175	1	0.14938	0.14938	0.23225	-0.86913	-0.23225	-0.23225	0.93434
regulation of antimicrobial peptide secretion [GO:0002794]	1	1	1	1	1	1	1	1	1	1
negative regulation of antimicrobial peptide secretion [GO:0002795]	1	1	1	1	1	1	1	1	1	1
positive regulation of antimicrobial peptide secretion [GO:0002796]	1	1	1	1	1	1	1	1	1	1
regulation of antibacterial peptide secretion [GO:0002797]	1	1	1	1	1	1	1	1	1	1
negative regulation of antibacterial peptide secretion [GO:0002798]	1	1	1	1	1	1	1	1	1	1
positive regulation of antibacterial peptide secretion [GO:0002799]	1	1	1	1	1	1	1	1	1	1
regulation of antifungal peptide secretion [GO:0002800]	1	1	1	1	1	1	1	1	1	1
negative regulation of antifungal peptide secretion [GO:0002801]	1	1	1	1	1	1	1	1	1	1
positive regulation of antifungal peptide secretion [GO:0002802]	1	1	1	1	1	1	1	1	1	1
positive regulation of antibacterial peptide production [GO:0002803]	1	1	1	1	1	1	1	1	1	1
positive regulation of antifungal peptide production [GO:0002804]	1	1	1	1	1	1	1	1	1	1
regulation of antimicrobial peptide biosynthetic process [GO:0002805]	1	1	1	1	1	1	1	1	1	1
negative regulation of antimicrobial peptide biosynthetic process [GO:0002806]	1	1	1	1	1	1	1	1	1	1
positive regulation of antimicrobial peptide biosynthetic process [GO:0002807]	1	1	1	1	1	1	1	1	1	1
regulation of antibacterial peptide biosynthetic process [GO:0002808]	1	1	1	1	1	1	1	1	1	1
negative regulation of antibacterial peptide biosynthetic process [GO:0002809]	1	1	1	1	1	1	1	1	1	1
regulation of antifungal peptide biosynthetic process [GO:0002810]	1	1	1	1	1	1	1	1	1	1
negative regulation of antifungal peptide biosynthetic process [GO:0002811]	1	1	1	1	1	1	1	1	1	1
biosynthetic process of antibacterial peptides active against Gram-negative bacteria [GO:0002812]	1	1	1	1	1	1	1	1	1	1
regulation of biosynthetic process of antibacterial peptides active against Gram-negative bacteria [GO:0002813]	1	1	1	1	1	1	1	1	1	1
negative regulation of biosynthetic process of antibacterial peptides active against Gram-negative bacteria [GO:0002814]	1	1	1	1	1	1	1	1	1	1
biosynthetic process of antibacterial peptides active against Gram-positive bacteria [GO:0002815]	1	1	1	1	1	1	1	1	1	1
regulation of biosynthetic process of antibacterial peptides active against Gram-positive bacteria [GO:0002816]	1	1	1	1	1	1	1	1	1	1
negative regulation of biosynthetic process of antibacterial peptides active against Gram-positive bacteria [GO:0002817]	1	1	1	1	1	1	1	1	1	1
intracellular defense response [GO:0002818]	1	1	1	1	1	1	1	1	1	1
regulation of adaptive immune response [GO:0002819]	-0.88252	-0.45999	0.82458	-0.10406	-0.10406	-0.10406	0.046053	0.038565	0.88252	0.18354
negative regulation of adaptive immune response [GO:0002820]	1	1	1	1	1	1	1	1	1	1
positive regulation of adaptive immune response [GO:0002821]	-0.68633	-0.89292	-0.78775	-0.20095	-0.20095	-0.20095	0.15752	0.069171	0.31268	0.59026
regulation of adaptive immune response based on somatic recombination of immune receptors built from immunoglobulin superfamily ... <Preview truncated at 128 characters>	-0.88252	-0.45999	0.82458	-0.10406	-0.10406	-0.10406	0.046053	0.038565	0.88252	0.18354
negative regulation of adaptive immune response based on somatic recombination of immune receptors built from immunoglobulin sup... <Preview truncated at 128 characters>	1	1	1	1	1	1	1	1	1	1
positive regulation of adaptive immune response based on somatic recombination of immune receptors built from immunoglobulin sup... <Preview truncated at 128 characters>	-0.68633	-0.89292	-0.78775	-0.20095	-0.20095	-0.20095	0.15752	0.069171	0.31268	0.59026
regulation of T-helper 1 type immune response [GO:0002825]	1	1	1	1	1	1	1	1	1	1
negative regulation of T-helper 1 type immune response [GO:0002826]	1	1	1	1	1	1	1	1	1	1
positive regulation of T-helper 1 type immune response [GO:0002827]	1	1	1	1	1	1	1	1	1	1
regulation of T-helper 2 type immune response [GO:0002828]	1	1	1	1	1	1	1	1	1	1
negative regulation of T-helper 2 type immune response [GO:0002829]	1	1	1	1	1	1	1	1	1	1
positive regulation of T-helper 2 type immune response [GO:0002830]	1	1	1	1	1	1	1	1	1	1
regulation of response to biotic stimulus [GO:0002831]	0.00414	-0.51533	0.79098	0.013073	-0.33515	0.27824	-0.61286	-0.056976	-0.056976	-0.46977
negative regulation of response to biotic stimulus [GO:0002832]	1	1	1	1	1	1	1	1	1	1
positive regulation of response to biotic stimulus [GO:0002833]	1	1	1	1	1	1	1	1	1	1
regulation of response to tumor cell [GO:0002834]	1	1	1	1	1	1	1	1	1	1
negative regulation of response to tumor cell [GO:0002835]	1	1	1	1	1	1	1	1	1	1
positive regulation of response to tumor cell [GO:0002836]	1	1	1	1	1	1	1	1	1	1
regulation of immune response to tumor cell [GO:0002837]	1	1	1	1	1	1	1	1	1	1
negative regulation of immune response to tumor cell [GO:0002838]	1	1	1	1	1	1	1	1	1	1
positive regulation of immune response to tumor cell [GO:0002839]	1	1	1	1	1	1	1	1	1	1
regulation of T cell mediated immune response to tumor cell [GO:0002840]	1	1	1	1	1	1	1	1	1	1
negative regulation of T cell mediated immune response to tumor cell [GO:0002841]	1	1	1	1	1	1	1	1	1	1
positive regulation of T cell mediated immune response to tumor cell [GO:0002842]	1	1	1	1	1	1	1	1	1	1
regulation of tolerance induction to tumor cell [GO:0002843]	1	1	1	1	1	1	1	1	1	1
negative regulation of tolerance induction to tumor cell [GO:0002844]	1	1	1	1	1	1	1	1	1	1
positive regulation of tolerance induction to tumor cell [GO:0002845]	1	1	1	1	1	1	1	1	1	1
regulation of T cell tolerance induction to tumor cell [GO:0002846]	1	1	1	1	1	1	1	1	1	1
negative regulation of T cell tolerance induction to tumor cell [GO:0002847]	1	1	1	1	1	1	1	1	1	1
positive regulation of T cell tolerance induction to tumor cell [GO:0002848]	1	1	1	1	1	1	1	1	1	1
regulation of peripheral T cell tolerance induction [GO:0002849]	1	1	1	1	1	1	1	1	1	1
negative regulation of peripheral T cell tolerance induction [GO:0002850]	1	1	1	1	1	1	1	1	1	1
positive regulation of peripheral T cell tolerance induction [GO:0002851]	1	1	1	1	1	1	1	1	1	1
regulation of T cell mediated cytotoxicity directed against tumor cell target [GO:0002852]	1	1	1	1	1	1	1	1	1	1
negative regulation of T cell mediated cytotoxicity directed against tumor cell target [GO:0002853]	1	1	1	1	1	1	1	1	1	1
positive regulation of T cell mediated cytotoxicity directed against tumor cell target [GO:0002854]	1	1	1	1	1	1	1	1	1	1
regulation of natural killer cell mediated immune response to tumor cell [GO:0002855]	1	1	1	1	1	1	1	1	1	1
negative regulation of natural killer cell mediated immune response to tumor cell [GO:0002856]	1	1	1	1	1	1	1	1	1	1
positive regulation of natural killer cell mediated immune response to tumor cell [GO:0002857]	1	1	1	1	1	1	1	1	1	1
regulation of natural killer cell mediated cytotoxicity directed against tumor cell target [GO:0002858]	1	1	1	1	1	1	1	1	1	1
negative regulation of natural killer cell mediated cytotoxicity directed against tumor cell target [GO:0002859]	1	1	1	1	1	1	1	1	1	1
positive regulation of natural killer cell mediated cytotoxicity directed against tumor cell target [GO:0002860]	1	1	1	1	1	1	1	1	1	1
regulation of inflammatory response to antigenic stimulus [GO:0002861]	1	1	1	1	1	1	1	1	1	1
negative regulation of inflammatory response to antigenic stimulus [GO:0002862]	1	1	1	1	1	1	1	1	1	1
positive regulation of inflammatory response to antigenic stimulus [GO:0002863]	1	1	1	1	1	1	1	1	1	1
regulation of acute inflammatory response to antigenic stimulus [GO:0002864]	1	1	1	1	1	1	1	1	1	1
negative regulation of acute inflammatory response to antigenic stimulus [GO:0002865]	1	1	1	1	1	1	1	1	1	1
positive regulation of acute inflammatory response to antigenic stimulus [GO:0002866]	1	1	1	1	1	1	1	1	1	1
regulation of B cell deletion [GO:0002867]	1	1	1	1	1	1	1	1	1	1
negative regulation of B cell deletion [GO:0002868]	1	1	1	1	1	1	1	1	1	1
positive regulation of B cell deletion [GO:0002869]	1	1	1	1	1	1	1	1	1	1
T cell anergy [GO:0002870]	1	1	1	1	1	1	1	1	1	1
regulation of natural killer cell tolerance induction [GO:0002871]	1	1	1	1	1	1	1	1	1	1
negative regulation of natural killer cell tolerance induction [GO:0002872]	1	1	1	1	1	1	1	1	1	1
positive regulation of natural killer cell tolerance induction [GO:0002873]	1	1	1	1	1	1	1	1	1	1
regulation of chronic inflammatory response to antigenic stimulus [GO:0002874]	1	1	1	1	1	1	1	1	1	1
negative regulation of chronic inflammatory response to antigenic stimulus [GO:0002875]	1	1	1	1	1	1	1	1	1	1
positive regulation of chronic inflammatory response to antigenic stimulus [GO:0002876]	1	1	1	1	1	1	1	1	1	1
regulation of acute inflammatory response to non-antigenic stimulus [GO:0002877]	1	1	1	1	1	1	1	1	1	1
negative regulation of acute inflammatory response to non-antigenic stimulus [GO:0002878]	1	1	1	1	1	1	1	1	1	1
positive regulation of acute inflammatory response to non-antigenic stimulus [GO:0002879]	1	1	1	1	1	1	1	1	1	1
regulation of chronic inflammatory response to non-antigenic stimulus [GO:0002880]	1	1	1	1	1	1	1	1	1	1
negative regulation of chronic inflammatory response to non-antigenic stimulus [GO:0002881]	1	1	1	1	1	1	1	1	1	1
positive regulation of chronic inflammatory response to non-antigenic stimulus [GO:0002882]	1	1	1	1	1	1	1	1	1	1
regulation of hypersensitivity [GO:0002883]	1	1	1	1	1	1	1	1	1	1
negative regulation of hypersensitivity [GO:0002884]	1	1	1	1	1	1	1	1	1	1
positive regulation of hypersensitivity [GO:0002885]	1	1	1	1	1	1	1	1	1	1
regulation of myeloid leukocyte mediated immunity [GO:0002886]	1	1	1	1	1	1	1	1	1	1
negative regulation of myeloid leukocyte mediated immunity [GO:0002887]	1	1	1	1	1	1	1	1	1	1
positive regulation of myeloid leukocyte mediated immunity [GO:0002888]	1	1	1	1	1	1	1	1	1	1
regulation of immunoglobulin mediated immune response [GO:0002889]	1	1	1	1	1	1	1	1	1	1
negative regulation of immunoglobulin mediated immune response [GO:0002890]	1	1	1	1	1	1	1	1	1	1
positive regulation of immunoglobulin mediated immune response [GO:0002891]	1	1	1	1	1	1	1	1	1	1
regulation of type II hypersensitivity [GO:0002892]	1	1	1	1	1	1	1	1	1	1
negative regulation of type II hypersensitivity [GO:0002893]	1	1	1	1	1	1	1	1	1	1
positive regulation of type II hypersensitivity [GO:0002894]	1	1	1	1	1	1	1	1	1	1
regulation of central B cell tolerance induction [GO:0002895]	1	1	1	1	1	1	1	1	1	1
negative regulation of central B cell tolerance induction [GO:0002896]	1	1	1	1	1	1	1	1	1	1
positive regulation of central B cell tolerance induction [GO:0002897]	1	1	1	1	1	1	1	1	1	1
regulation of central B cell deletion [GO:0002898]	1	1	1	1	1	1	1	1	1	1
negative regulation of central B cell deletion [GO:0002899]	1	1	1	1	1	1	1	1	1	1
positive regulation of central B cell deletion [GO:0002900]	1	1	1	1	1	1	1	1	1	1
mature B cell apoptosis [GO:0002901]	1	1	1	1	1	1	1	1	1	1
regulation of B cell apoptosis [GO:0002902]	1	1	1	1	1	1	1	1	1	1
negative regulation of B cell apoptosis [GO:0002903]	1	1	1	1	1	1	1	1	1	1
positive regulation of B cell apoptosis [GO:0002904]	1	1	1	1	1	1	1	1	1	1
regulation of mature B cell apoptosis [GO:0002905]	1	1	1	1	1	1	1	1	1	1
negative regulation of mature B cell apoptosis [GO:0002906]	1	1	1	1	1	1	1	1	1	1
positive regulation of mature B cell apoptosis [GO:0002907]	1	1	1	1	1	1	1	1	1	1
regulation of peripheral B cell deletion [GO:0002908]	1	1	1	1	1	1	1	1	1	1
negative regulation of peripheral B cell deletion [GO:0002909]	1	1	1	1	1	1	1	1	1	1
positive regulation of peripheral B cell deletion [GO:0002910]	1	1	1	1	1	1	1	1	1	1
regulation of lymphocyte anergy [GO:0002911]	1	1	1	1	1	1	1	1	1	1
negative regulation of lymphocyte anergy [GO:0002912]	1	1	1	1	1	1	1	1	1	1
positive regulation of lymphocyte anergy [GO:0002913]	1	1	1	1	1	1	1	1	1	1
regulation of central B cell anergy [GO:0002914]	1	1	1	1	1	1	1	1	1	1
negative regulation of central B cell anergy [GO:0002915]	1	1	1	1	1	1	1	1	1	1
positive regulation of central B cell anergy [GO:0002916]	1	1	1	1	1	1	1	1	1	1
regulation of peripheral B cell anergy [GO:0002917]	1	1	1	1	1	1	1	1	1	1
negative regulation of peripheral B cell anergy [GO:0002918]	1	1	1	1	1	1	1	1	1	1
positive regulation of peripheral B cell anergy [GO:0002919]	1	1	1	1	1	1	1	1	1	1
regulation of humoral immune response [GO:0002920]	1	1	1	1	1	1	1	1	1	1
negative regulation of humoral immune response [GO:0002921]	1	1	1	1	1	1	1	1	1	1
positive regulation of humoral immune response [GO:0002922]	1	1	1	1	1	1	1	1	1	1
regulation of humoral immune response mediated by circulating immunoglobulin [GO:0002923]	1	1	1	1	1	1	1	1	1	1
negative regulation of humoral immune response mediated by circulating immunoglobulin [GO:0002924]	1	1	1	1	1	1	1	1	1	1
positive regulation of humoral immune response mediated by circulating immunoglobulin [GO:0002925]	1	1	1	1	1	1	1	1	1	1
generation of a signal involved in cell-cell signaling [GO:0003001]	0.4837	0.74325	-0.49373	-0.56335	0.018701	0.067327	-0.20974	-0.82093	-0.39265	-0.10832
regionalization [GO:0003002]	0.84731	0.62078	-0.72308	0.86726	0.067169	0.35134	-0.57439	-0.012034	-0.49951	0.6293
follicular fluid formation in ovarian follicle antrum during fused antrum stage [GO:0003003]	1	1	1	1	1	1	1	1	1	1
follicular fluid formation in ovarian follicle antrum during distinct antral spaces stage [GO:0003004]	1	1	1	1	1	1	1	1	1	1
follicular fluid formation in ovarian follicle antrum during scattered antral spaces stage [GO:0003005]	1	1	1	1	1	1	1	1	1	1
reproductive developmental process [GO:0003006]	-0.05847	-0.77052	-0.53048	-0.93622	0.10118	-0.71202	-0.76657	-0.45878	0.51038	0.044336
heart morphogenesis [GO:0003007]	0.73091	-0.47242	0.16892	-0.27163	1	0.0227	0.11734	-0.2287	-0.21251	-0.19716
system process [GO:0003008]	0.44555	-0.10848	0.0022964	-0.70917	0.61188	6.268e-07	0.11155	-0.02729	-0.00070152	-0.0009038
skeletal muscle contraction [GO:0003009]	1	1	1	1	1	1	1	1	1	1
voluntary skeletal muscle contraction [GO:0003010]	1	1	1	1	1	1	1	1	1	1
involuntary skeletal muscle contraction [GO:0003011]	1	1	1	1	1	1	1	1	1	1
muscle system process [GO:0003012]	-0.021497	-0.73141	0.0013069	-0.082866	-0.84437	0.18166	0.0011763	-0.92994	-0.099192	-0.13883
circulatory system process [GO:0003013]	-0.016277	0.31036	0.00025757	-0.8332	-0.5803	0.99857	0.70197	0.24401	-0.49411	-0.017856
renal system process [GO:0003014]	-0.4562	0.67891	0.2818	-0.4562	-0.4562	0.36246	-0.4562	0.4562	-0.4562	0.56223
heart process [GO:0003015]	-0.81081	0.29131	0.031202	0.98441	-0.58091	-0.5479	0.40901	0.98051	-0.2738	-0.11124
respiratory system process [GO:0003016]	1	1	1	1	1	1	1	1	1	1
lymph circulation [GO:0003017]	1	1	1	1	1	1	1	1	1	1
vascular process in circulatory system [GO:0003018]	-0.29757	-0.56445	0.59479	0.34434	0.57448	-0.63109	0.075005	0.30101	-0.22567	-0.12258
central nervous system control of baroreceptor feedback [GO:0003019]	1	1	1	1	1	1	1	1	1	1
detection of reduced oxygen by chemoreceptors [GO:0003020]	1	1	1	1	1	1	1	1	1	1
detection of increased carbon dioxide by chemoreceptors [GO:0003021]	1	1	1	1	1	1	1	1	1	1
detection of pH by chemoreceptors [GO:0003022]	1	1	1	1	1	1	1	1	1	1
baroreceptor detection of increased arterial stretch [GO:0003023]	1	1	1	1	1	1	1	1	1	1
baroreceptor detection of decreased arterial stretch [GO:0003024]	1	1	1	1	1	1	1	1	1	1
regulation of systemic arterial blood pressure by baroreceptor feedback [GO:0003025]	1	1	1	1	1	1	1	1	1	1
regulation of systemic arterial blood pressure by aortic arch baroreceptor feedback [GO:0003026]	1	1	1	1	1	1	1	1	1	1
regulation of systemic arterial blood pressure by carotid body chemoreceptor [GO:0003027]	1	1	1	1	1	1	1	1	1	1
regulation of systemic arterial blood pressure by aortic body chemoreceptor [GO:0003028]	1	1	1	1	1	1	1	1	1	1
detection of hypoxic conditions in blood by carotid body chemoreceptors [GO:0003029]	1	1	1	1	1	1	1	1	1	1
detection of hydrogen ion [GO:0003030]	1	1	1	1	1	1	1	1	1	1
detection of carbon dioxide [GO:0003031]	1	1	1	1	1	1	1	1	1	1
detection of oxygen [GO:0003032]	1	1	1	1	1	1	1	1	1	1
detection of hypoxic conditions in blood by aortic body chemoreceptors [GO:0003033]	1	1	1	1	1	1	1	1	1	1
detection of increased carbon dioxide by aortic body chemoreceptors [GO:0003034]	1	1	1	1	1	1	1	1	1	1
detection of increased carbon dioxide by carotid body chemoreceptors [GO:0003035]	1	1	1	1	1	1	1	1	1	1
detection of pH by aortic body chemoreceptors [GO:0003036]	1	1	1	1	1	1	1	1	1	1
detection of pH by carotid body chemoreceptors [GO:0003037]	1	1	1	1	1	1	1	1	1	1
detection of reduced oxygen by aortic body chemoreceptors [GO:0003038]	1	1	1	1	1	1	1	1	1	1
detection of reduced oxygen by carotid body chemoreceptors [GO:0003039]	1	1	1	1	1	1	1	1	1	1
excitation of vasomotor center by aortic body chemoreceptor signaling [GO:0003040]	1	1	1	1	1	1	1	1	1	1
excitation of vasomotor center by carotid body chemoreceptor signaling [GO:0003041]	1	1	1	1	1	1	1	1	1	1
vasoconstriction of artery during carotid body chemoreceptor response to lowering of systemic arterial blood pressure [GO:000304... <Preview truncated at 128 characters>	1	1	1	1	1	1	1	1	1	1
vasoconstriction of artery during aortic body chemoreceptor response to lowering of systemic arterial blood pressure [GO:0003043... <Preview truncated at 128 characters>	1	1	1	1	1	1	1	1	1	1
regulation of systemic arterial blood pressure mediated by a chemical signal [GO:0003044]	1	1	1	1	1	1	1	1	1	1
regulation of systemic arterial blood pressure by physical factors [GO:0003045]	1	1	1	1	1	1	1	1	1	1
regulation of systemic arterial blood pressure by stress relaxation [GO:0003046]	1	1	1	1	1	1	1	1	1	1
regulation of systemic arterial blood pressure by epinephrine [GO:0003047]	1	1	1	1	1	1	1	1	1	1
regulation of systemic arterial blood pressure by norepinephrine [GO:0003048]	1	1	1	1	1	1	1	1	1	1
regulation of systemic arterial blood pressure by capillary fluid shift [GO:0003049]	1	1	1	1	1	1	1	1	1	1
regulation of systemic arterial blood pressure by atrial natriuretic peptide [GO:0003050]	1	1	1	1	1	1	1	1	1	1
angiotensin-mediated drinking behavior [GO:0003051]	1	1	1	1	1	1	1	1	1	1
circadian regulation of systemic arterial blood pressure [GO:0003052]	1	1	1	1	1	1	1	1	1	1
circadian regulation of heart rate [GO:0003053]	1	1	1	1	1	1	1	1	1	1
circadian regulation of systemic arterial blood pressure by the suprachiasmatic nucleus [GO:0003054]	1	1	1	1	1	1	1	1	1	1
circadian regulation of heart rate by the suprachiasmatic nucleus [GO:0003055]	1	1	1	1	1	1	1	1	1	1
regulation of vascular smooth muscle contraction [GO:0003056]	1	1	1	1	1	1	1	1	1	1
regulation of the force of heart contraction by chemical signal [GO:0003057]	1	1	1	1	1	1	1	1	1	1
hormonal regulation of the force of heart contraction [GO:0003058]	1	1	1	1	1	1	1	1	1	1
positive regulation of the force of heart contraction by epinephrine [GO:0003059]	1	1	1	1	1	1	1	1	1	1
negative regulation of the force of heart contraction by acetylcholine [GO:0003060]	1	1	1	1	1	1	1	1	1	1
positive regulation of the force of heart contraction by norepinephrine [GO:0003061]	1	1	1	1	1	1	1	1	1	1
regulation of heart rate by chemical signal [GO:0003062]	1	1	1	1	1	1	1	1	1	1
negative regulation of heart rate by acetylcholine [GO:0003063]	1	1	1	1	1	1	1	1	1	1
regulation of the rate of heart contraction by hormone [GO:0003064]	1	1	1	1	1	1	1	1	1	1
positive regulation of heart rate by epinephrine [GO:0003065]	1	1	1	1	1	1	1	1	1	1
positive regulation of heart rate by norepinephrine [GO:0003066]	1	1	1	1	1	1	1	1	1	1
circadian regulation of systemic arterial blood pressure by hormone [GO:0003067]	1	1	1	1	1	1	1	1	1	1
regulation of systemic arterial blood pressure by acetylcholine [GO:0003068]	1	1	1	1	1	1	1	1	1	1
vasodilation by acetylcholine involved in regulation of systemic arterial blood pressure [GO:0003069]	1	1	1	1	1	1	1	1	1	1
regulation of systemic arterial blood pressure by neurotransmitter [GO:0003070]	1	1	1	1	1	1	1	1	1	1
regulation of systemic arterial blood pressure by renal system process [GO:0003071]	1	1	1	1	1	1	1	1	1	1
regulation of systemic arterial blood pressure by renal control of peripheral vascular resistence [GO:0003072]	1	1	1	1	1	1	1	1	1	1
regulation of systemic arterial blood pressure [GO:0003073]	-0.4562	-0.4562	0.4562	-0.4562	0.67891	0.56223	0.2818	0.36246	-0.4562	-0.4562
regulation of diuresis [GO:0003074]	1	1	1	1	1	1	1	1	1	1
regulation of systemic arterial blood pressure by renal vasodilation of the peripheral vascular system [GO:0003075]	1	1	1	1	1	1	1	1	1	1
negative regulation of diuresis [GO:0003077]	1	1	1	1	1	1	1	1	1	1
regulation of natriuresis [GO:0003078]	1	1	1	1	1	1	1	1	1	1
positive regulation of natriuresis [GO:0003079]	1	1	1	1	1	1	1	1	1	1
negative regulation of natriuresis [GO:0003080]	1	1	1	1	1	1	1	1	1	1
regulation of systemic arterial blood pressure by renin-angiotensin [GO:0003081]	1	1	1	1	1	1	1	1	1	1
positive regulation of renal output by angiotensin [GO:0003082]	1	1	1	1	1	1	1	1	1	1
negative regulation of renal output by angiotensin [GO:0003083]	1	1	1	1	1	1	1	1	1	1
positive regulation of systemic arterial blood pressure [GO:0003084]	1	1	1	1	1	1	1	1	1	1
negative regulation of systemic arterial blood pressure [GO:0003085]	1	1	1	1	1	1	1	1	1	1
regulation of systemic arterial blood pressure by local renal renin-angiotensin [GO:0003086]	1	1	1	1	1	1	1	1	1	1
positive regulation of the force of heart contraction by neuronal epinephrine [GO:0003087]	1	1	1	1	1	1	1	1	1	1
positive regulation of the force of heart contraction by circulating epinephrine [GO:0003088]	1	1	1	1	1	1	1	1	1	1
positive regulation of the force of heart contraction by circulating epinephrine-norepinephrine [GO:0003089]	1	1	1	1	1	1	1	1	1	1
positive regulation of the force of heart contraction by neuronal epinephrine-norepinephrine [GO:0003090]	1	1	1	1	1	1	1	1	1	1
renal water homeostasis [GO:0003091]	-0.4562	0.67891	0.2818	-0.4562	-0.4562	0.36246	-0.4562	0.4562	-0.4562	0.56223
renal water retention [GO:0003092]	1	1	1	1	1	1	1	1	1	1
regulation of glomerular filtration [GO:0003093]	1	1	1	1	1	1	1	1	1	1
glomerular filtration [GO:0003094]	1	1	1	1	1	1	1	1	1	1
pressure natriuresis [GO:0003095]	1	1	1	1	1	1	1	1	1	1
renal sodium ion transport [GO:0003096]	1	1	1	1	1	1	1	1	1	1
renal water transport [GO:0003097]	1	1	1	1	1	1	1	1	1	1
tubuloglomerular feedback [GO:0003098]	1	1	1	1	1	1	1	1	1	1
positive regulation of the force of heart contraction by chemical signal [GO:0003099]	1	1	1	1	1	1	1	1	1	1
regulation of systemic arterial blood pressure by endothelin [GO:0003100]	1	1	1	1	1	1	1	1	1	1
regulation of systemic arterial blood pressure by circulatory epinephrine-norepinephrine [GO:0003101]	1	1	1	1	1	1	1	1	1	1
positive regulation of diuresis by angiotensin [GO:0003102]	1	1	1	1	1	1	1	1	1	1
positive regulation of diuresis [GO:0003103]	1	1	1	1	1	1	1	1	1	1
positive regulation of glomerular filtration [GO:0003104]	1	1	1	1	1	1	1	1	1	1
negative regulation of glomerular filtration [GO:0003105]	1	1	1	1	1	1	1	1	1	1
regulation of glomerular filtration by angiotensin [GO:0003106]	1	1	1	1	1	1	1	1	1	1
positive regulation of natriuresis by angiotensin [GO:0003107]	1	1	1	1	1	1	1	1	1	1
negative regulation of the force of heart contraction by chemical signal [GO:0003108]	1	1	1	1	1	1	1	1	1	1
positive regulation of the force of heart contraction by circulating norepinephrine [GO:0003109]	1	1	1	1	1	1	1	1	1	1
positive regulation of the force of heart contraction by neuronal norepinephrine [GO:0003110]	1	1	1	1	1	1	1	1	1	1
positive regulation of heart rate by circulating epinephrine [GO:0003111]	1	1	1	1	1	1	1	1	1	1
positive regulation of heart rate by neuronal epinephrine [GO:0003112]	1	1	1	1	1	1	1	1	1	1
positive regulation of heart rate by neuronal norepinephrine [GO:0003113]	1	1	1	1	1	1	1	1	1	1
positive regulation of heart rate by circulating norepinephrine [GO:0003114]	1	1	1	1	1	1	1	1	1	1
regulation of vasoconstriction by epinephrine [GO:0003115]	1	1	1	1	1	1	1	1	1	1
regulation of vasoconstriction by norepinephrine [GO:0003116]	1	1	1	1	1	1	1	1	1	1
regulation of vasoconstriction by circulating norepinephrine [GO:0003117]	1	1	1	1	1	1	1	1	1	1
regulation of vasoconstriction by neuronal norepinephrine [GO:0003118]	1	1	1	1	1	1	1	1	1	1
regulation of vasoconstriction by neuronal epinephrine [GO:0003119]	1	1	1	1	1	1	1	1	1	1
regulation of vasoconstriction by circulating epinephrine [GO:0003120]	1	1	1	1	1	1	1	1	1	1
regulation of vasodilation by epinephrine [GO:0003121]	1	1	1	1	1	1	1	1	1	1
regulation of vasodilation by norepinephrine [GO:0003122]	1	1	1	1	1	1	1	1	1	1
regulation of vasodilation by circulating epinephrine [GO:0003123]	1	1	1	1	1	1	1	1	1	1
regulation of vasodilation by neuronal epinephrine [GO:0003124]	1	1	1	1	1	1	1	1	1	1
regulation of vasodilation by circulating norepinephrine [GO:0003125]	1	1	1	1	1	1	1	1	1	1
regulation of vasodilation by neuronal norepinephrine [GO:0003126]	1	1	1	1	1	1	1	1	1	1
Gene_Ontology [GO:0003673]	1	1	1	1	1	1	1	1	1	1
detection of calcium ion [GO:0005513]	0.86913	-0.23225	0.23225	0.74175	0.17404	0.3031	-0.86913	-0.23225	-0.23225	-0.74175
carbohydrate metabolic process [GO:0005975]	-0.2658	-0.863	0.60098	0.0042111	0.00084747	0.43911	-0.22951	-0.001029	0.46481	-0.014014
polysaccharide metabolic process [GO:0005976]	-0.43704	-0.091111	0.059583	0.44455	0.40297	-0.48848	0.022554	-0.4832	-0.24886	-0.45723
glycogen metabolic process [GO:0005977]	-0.17601	-0.26136	0.010064	0.75691	0.62667	-0.15448	0.0050543	-0.16498	-0.63926	-0.69064
glycogen biosynthetic process [GO:0005978]	-0.12614	-0.65943	0.16945	-0.69738	0.48396	-0.48396	0.018321	1	-0.45218	-0.58617
regulation of glycogen biosynthetic process [GO:0005979]	1	1	1	1	1	1	1	1	1	1
glycogen catabolic process [GO:0005980]	1	1	1	1	1	1	1	1	1	1
regulation of glycogen catabolic process [GO:0005981]	1	1	1	1	1	1	1	1	1	1
starch metabolic process [GO:0005982]	1	1	1	1	1	1	1	1	1	1
starch catabolic process [GO:0005983]	1	1	1	1	1	1	1	1	1	1
disaccharide metabolic process [GO:0005984]	1	1	1	1	1	1	1	1	1	1
sucrose metabolic process [GO:0005985]	1	1	1	1	1	1	1	1	1	1
sucrose biosynthetic process [GO:0005986]	1	1	1	1	1	1	1	1	1	1
sucrose catabolic process [GO:0005987]	1	1	1	1	1	1	1	1	1	1
lactose metabolic process [GO:0005988]	1	1	1	1	1	1	1	1	1	1
lactose biosynthetic process [GO:0005989]	1	1	1	1	1	1	1	1	1	1
lactose catabolic process [GO:0005990]	1	1	1	1	1	1	1	1	1	1
trehalose metabolic process [GO:0005991]	1	1	1	1	1	1	1	1	1	1
trehalose biosynthetic process [GO:0005992]	1	1	1	1	1	1	1	1	1	1
trehalose catabolic process [GO:0005993]	1	1	1	1	1	1	1	1	1	1
melibiose metabolic process [GO:0005994]	1	1	1	1	1	1	1	1	1	1
melibiose catabolic process [GO:0005995]	1	1	1	1	1	1	1	1	1	1
monosaccharide metabolic process [GO:0005996]	-0.0090497	0.83284	0.34866	0.00084904	0.0015461	0.59842	-0.63936	-0.0034145	-0.93518	-0.036681
xylulose metabolic process [GO:0005997]	1	1	1	1	1	1	1	1	1	1
xylulose catabolic process [GO:0005998]	1	1	1	1	1	1	1	1	1	1
xylulose biosynthetic process [GO:0005999]	1	1	1	1	1	1	1	1	1	1
fructose metabolic process [GO:0006000]	0.80479	-0.80479	0.3031	0.3031	-0.23225	0.26606	0.74175	-0.23225	-0.23225	1
fructose catabolic process [GO:0006001]	1	1	1	1	1	1	1	1	1	1
fructose 6-phosphate metabolic process [GO:0006002]	1	1	1	1	1	1	1	1	1	1
fructose 2,6-bisphosphate metabolic process [GO:0006003]	0.68633	-0.68633	0.31268	0.31268	-0.20095	0.25253	0.59026	-0.20095	-0.20095	1
fucose metabolic process [GO:0006004]	-0.88252	0.45999	1	-0.71181	0.45999	-0.71181	-0.10406	-0.41637	0.2091	0.55446
L-fucose biosynthetic process [GO:0006005]	1	1	1	1	1	1	1	1	1	1
glucose metabolic process [GO:0006006]	-0.026857	-0.89673	0.28591	0.0036212	0.0033784	-0.82594	0.40699	-0.0059455	-0.59864	-0.058393
glucose catabolic process [GO:0006007]	-0.51587	-0.31672	0.31672	0.37094	0.31672	0.62416	0.2726	-0.21662	0.95753	-0.096592
glucose 1-phosphate utilization [GO:0006008]	1	1	1	1	1	1	1	1	1	1
glucose 1-phosphate phosphorylation [GO:0006009]	1	1	1	1	1	1	1	1	1	1
glucose 6-phosphate utilization [GO:0006010]	1	1	1	1	1	1	1	1	1	1
UDP-glucose metabolic process [GO:0006011]	1	1	1	1	1	1	1	1	1	1
galactose metabolic process [GO:0006012]	-0.10406	0.3368	-0.45999	0.30095	0.038565	0.3368	-0.10406	-0.50607	0.2091	-0.10406
mannose metabolic process [GO:0006013]	-0.4561	-0.4561	-0.4561	0.52294	0.4561	0.39435	-0.4561	0.59448	0.33795	-0.4561
D-ribose metabolic process [GO:0006014]	1	1	1	1	1	1	1	1	1	1
5-phosphoribose 1-diphosphate biosynthetic process [GO:0006015]	1	1	1	1	1	1	1	1	1	1
2-deoxyribose 1-phosphate biosynthetic process [GO:0006016]	1	1	1	1	1	1	1	1	1	1
deoxyribose 1,5-bisphosphate biosynthetic process [GO:0006017]	1	1	1	1	1	1	1	1	1	1
deoxyribose 1-phosphate catabolic process [GO:0006018]	1	1	1	1	1	1	1	1	1	1
deoxyribose 5-phosphate phosphorylation [GO:0006019]	1	1	1	1	1	1	1	1	1	1
inositol metabolic process [GO:0006020]	0.08925	0.3368	-0.9411	-0.37528	1	0.018062	-0.10406	-0.10406	-0.10406	0.41637
inositol biosynthetic process [GO:0006021]	1	1	1	1	1	1	1	1	1	1
aminoglycan metabolic process [GO:0006022]	-0.63583	0.28606	-0.054689	0.65144	0.040705	0.4826	-0.016139	0.46913	0.79809	-0.64753
aminoglycan biosynthetic process [GO:0006023]	0.82458	0.13948	-0.10406	0.3368	0.26774	0.65754	-0.10406	-0.60502	0.65754	-0.3368
glycosaminoglycan biosynthetic process [GO:0006024]	0.82458	0.13948	-0.10406	0.3368	0.26774	0.65754	-0.10406	-0.60502	0.65754	-0.3368
galactosaminoglycan biosynthetic process [GO:0006025]	1	1	1	1	1	1	1	1	1	1
aminoglycan catabolic process [GO:0006026]	-0.4562	0.4562	-0.4562	-0.4562	0.2818	-0.4562	-0.4562	0.36246	0.67891	0.56223
glycosaminoglycan catabolic process [GO:0006027]	-0.4562	0.4562	-0.4562	-0.4562	0.2818	-0.4562	-0.4562	0.36246	0.67891	0.56223
galactosaminoglycan catabolic process [GO:0006028]	1	1	1	1	1	1	1	1	1	1
proteoglycan metabolic process [GO:0006029]	0.5338	-0.48934	-0.12826	-0.5338	0.034975	0.029423	-0.29972	0.78213	-0.10423	0.75572
chitin metabolic process [GO:0006030]	1	1	1	1	1	1	1	1	1	1
chitin biosynthetic process [GO:0006031]	1	1	1	1	1	1	1	1	1	1
chitin catabolic process [GO:0006032]	1	1	1	1	1	1	1	1	1	1
chitin localization [GO:0006033]	1	1	1	1	1	1	1	1	1	1
cuticle chitin metabolic process [GO:0006034]	1	1	1	1	1	1	1	1	1	1
cuticle chitin biosynthetic process [GO:0006035]	1	1	1	1	1	1	1	1	1	1
cuticle chitin catabolic process [GO:0006036]	1	1	1	1	1	1	1	1	1	1
cell wall chitin metabolic process [GO:0006037]	1	1	1	1	1	1	1	1	1	1
cell wall chitin biosynthetic process [GO:0006038]	1	1	1	1	1	1	1	1	1	1
cell wall chitin catabolic process [GO:0006039]	1	1	1	1	1	1	1	1	1	1
amino sugar metabolic process [GO:0006040]	0.58617	-0.58617	-0.856	0.81552	0.39228	-0.69738	0.62233	-0.73611	0.97932	-0.48396
glucosamine metabolic process [GO:0006041]	0.58617	-0.58617	-0.856	0.81552	0.39228	-0.69738	0.62233	-0.73611	0.97932	-0.48396
glucosamine biosynthetic process [GO:0006042]	1	1	1	1	1	1	1	1	1	1
glucosamine catabolic process [GO:0006043]	1	1	1	1	1	1	1	1	1	1
N-acetylglucosamine metabolic process [GO:0006044]	0.58617	-0.58617	-0.856	0.81552	0.39228	-0.69738	0.62233	-0.73611	0.97932	-0.48396
N-acetylglucosamine biosynthetic process [GO:0006045]	1	1	1	1	1	1	1	1	1	1
N-acetylglucosamine catabolic process [GO:0006046]	1	1	1	1	1	1	1	1	1	1
UDP-N-acetylglucosamine metabolic process [GO:0006047]	1	1	1	1	1	1	1	1	1	1
UDP-N-acetylglucosamine biosynthetic process [GO:0006048]	1	1	1	1	1	1	1	1	1	1
UDP-N-acetylglucosamine catabolic process [GO:0006049]	1	1	1	1	1	1	1	1	1	1
mannosamine metabolic process [GO:0006050]	1	1	1	1	1	1	1	1	1	1
N-acetylmannosamine metabolic process [GO:0006051]	1	1	1	1	1	1	1	1	1	1
N-acetylmannosamine biosynthetic process [GO:0006052]	1	1	1	1	1	1	1	1	1	1
N-acetylmannosamine catabolic process [GO:0006053]	1	1	1	1	1	1	1	1	1	1
N-acetylneuraminate metabolic process [GO:0006054]	1	1	1	1	1	1	1	1	1	1
CMP-N-acetylneuraminate biosynthetic process [GO:0006055]	1	1	1	1	1	1	1	1	1	1
mannoprotein metabolic process [GO:0006056]	1	1	1	1	1	1	1	1	1	1
mannoprotein biosynthetic process [GO:0006057]	1	1	1	1	1	1	1	1	1	1
mannoprotein catabolic process [GO:0006058]	1	1	1	1	1	1	1	1	1	1
hexitol metabolic process [GO:0006059]	1	1	1	1	1	1	1	1	1	1
sorbitol metabolic process [GO:0006060]	1	1	1	1	1	1	1	1	1	1
sorbitol biosynthetic process [GO:0006061]	1	1	1	1	1	1	1	1	1	1
sorbitol catabolic process [GO:0006062]	1	1	1	1	1	1	1	1	1	1
uronic acid metabolic process [GO:0006063]	-0.20095	0.31268	-0.20095	0.092436	0.026341	-0.59026	-0.20095	-0.68633	0.20095	-0.20095
glucuronate catabolic process [GO:0006064]	1	1	1	1	1	1	1	1	1	1
UDP-glucuronate biosynthetic process [GO:0006065]	1	1	1	1	1	1	1	1	1	1
alcohol metabolic process [GO:0006066]	-0.57404	-0.32109	0.16612	0.0046644	0.00036075	0.16718	-0.24113	-2.1352e-05	-0.3638	-0.20157
ethanol metabolic process [GO:0006067]	1	1	1	1	1	1	1	1	1	1
ethanol catabolic process [GO:0006068]	1	1	1	1	1	1	1	1	1	1
ethanol oxidation [GO:0006069]	1	1	1	1	1	1	1	1	1	1
octanol metabolic process [GO:0006070]	1	1	1	1	1	1	1	1	1	1
glycerol metabolic process [GO:0006071]	-0.51871	-0.91609	0.57118	0.34974	0.14377	-0.14377	0.70251	-0.086873	-0.39196	0.15113
glycerol-3-phosphate metabolic process [GO:0006072]	1	1	1	1	1	1	1	1	1	1
glucan metabolic process [GO:0006073]	-0.17601	-0.26136	0.010064	0.75691	0.62667	-0.15448	0.0050543	-0.16498	-0.63926	-0.69064
1,3-beta-glucan metabolic process [GO:0006074]	1	1	1	1	1	1	1	1	1	1
1,3-beta-glucan biosynthetic process [GO:0006075]	1	1	1	1	1	1	1	1	1	1
1,3-beta-glucan catabolic process [GO:0006076]	1	1	1	1	1	1	1	1	1	1
1,6-beta-glucan metabolic process [GO:0006077]	1	1	1	1	1	1	1	1	1	1
1,6-beta-glucan biosynthetic process [GO:0006078]	1	1	1	1	1	1	1	1	1	1
1,6-beta-glucan catabolic process [GO:0006079]	1	1	1	1	1	1	1	1	1	1
substituted mannan metabolic process [GO:0006080]	1	1	1	1	1	1	1	1	1	1
aldehyde metabolic process [GO:0006081]	-0.20095	0.38158	-0.20095	0.050948	0.026341	-0.20095	-0.20095	-0.68633	0.25253	-0.59026
organic acid metabolic process [GO:0006082]	-0.0073586	-0.088811	0.21905	1.549e-10	3.2175e-15	-0.00023778	0.0049075	-2.5207e-12	-0.63298	-0.0053059
acetate metabolic process [GO:0006083]	1	1	1	1	1	1	1	1	1	1
acetyl-CoA metabolic process [GO:0006084]	-0.87062	0.27254	0.47678	0.0010909	0.76416	-0.21388	0.88414	-0.0062474	-0.91127	-0.20456
acetyl-CoA biosynthetic process [GO:0006085]	-0.9411	0.82458	0.23714	0.021995	-0.37528	-0.10406	0.55446	-0.10406	0.45999	-0.41637
acetyl-CoA biosynthetic process from pyruvate [GO:0006086]	1	1	1	1	1	1	1	1	1	1
pyruvate dehydrogenase bypass [GO:0006087]	1	1	1	1	1	1	1	1	1	1
acetate to acetyl-CoA [GO:0006088]	1	1	1	1	1	1	1	1	1	1
lactate metabolic process [GO:0006089]	1	1	1	1	1	1	1	1	1	1
pyruvate metabolic process [GO:0006090]	-0.13045	-0.79758	0.036079	0.0053385	0.56539	-0.82501	0.2124	-0.013607	-0.17043	-0.39096
generation of precursor metabolites and energy [GO:0006091]	-0.016413	-0.0013186	5.5e-09	0.00019047	0.048868	-0.0018693	1.7903e-07	-0.00023904	-0.046105	-0.018208
gluconeogenesis [GO:0006094]	-0.090453	-0.64074	0.090453	0.010109	0.34508	0.93944	0.44098	-0.023317	-0.27303	-0.59488
glycolysis [GO:0006096]	-0.94994	-0.18736	0.32531	0.10709	-0.58636	0.67554	0.040276	-0.29539	-0.32531	-0.27649
glyoxylate cycle [GO:0006097]	1	1	1	1	1	1	1	1	1	1
pentose-phosphate shunt [GO:0006098]	-0.33515	0.92322	0.84715	-0.46977	0.011407	0.82832	-0.31154	-0.56308	0.13521	-0.21023
tricarboxylic acid cycle [GO:0006099]	-0.35987	0.23774	0.57945	0.031997	0.7541	-0.38571	0.86606	-0.056976	-0.90411	-0.57945
tricarboxylic acid cycle intermediate metabolic process [GO:0006100]	1	1	1	1	1	1	1	1	1	1
citrate metabolic process [GO:0006101]	1	1	1	1	1	1	1	1	1	1
isocitrate metabolic process [GO:0006102]	-0.20095	0.25253	0.78775	0.12161	0.59026	-0.20095	1	-0.20095	0.38158	-0.59026
2-oxoglutarate metabolic process [GO:0006103]	1	1	1	1	1	1	1	1	1	1
succinyl-CoA metabolic process [GO:0006104]	1	1	1	1	1	1	1	1	1	1
succinate metabolic process [GO:0006105]	1	1	1	1	1	1	1	1	1	1
fumarate metabolic process [GO:0006106]	1	1	1	1	1	1	1	1	1	1
oxaloacetate metabolic process [GO:0006107]	1	1	1	1	1	1	1	1	1	1
malate metabolic process [GO:0006108]	1	1	1	1	1	1	1	1	1	1
regulation of carbohydrate metabolic process [GO:0006109]	-0.10406	-0.65754	0.45999	-0.88252	0.55446	-0.82458	0.0062614	1	-0.37528	-0.55446
regulation of glycolysis [GO:0006110]	1	1	1	1	1	1	1	1	1	1
regulation of gluconeogenesis [GO:0006111]	1	1	1	1	1	1	1	1	1	1
energy reserve metabolic process [GO:0006112]	-0.19846	-0.27706	0.012583	0.75947	0.64604	-0.17792	0.0088488	-0.18798	-0.65707	-0.70192
fermentation [GO:0006113]	1	1	1	1	1	1	1	1	1	1
glycerol biosynthetic process [GO:0006114]	1	1	1	1	1	1	1	1	1	1
ethanol biosynthetic process [GO:0006115]	1	1	1	1	1	1	1	1	1	1
NADH oxidation [GO:0006116]	1	1	1	1	1	1	1	1	1	1
acetaldehyde metabolic process [GO:0006117]	1	1	1	1	1	1	1	1	1	1
electron transport [GO:0006118]	-0.00038549	-0.30908	0.12648	1.6293e-06	3.8492e-05	-0.0009634	0.0013624	-0.00014989	-0.82909	-0.077422
oxidative phosphorylation [GO:0006119]	0.86005	-0.0032971	3.5373e-05	0.00028736	0.54654	-0.11454	0.00053383	-0.0033672	-0.12118	-0.0026465
mitochondrial electron transport, NADH to ubiquinone [GO:0006120]	-0.060478	-0.0062474	6.7837e-06	0.0080782	0.26146	-0.028202	0.0016075	-0.084889	-0.31589	-0.060478
mitochondrial electron transport, succinate to ubiquinone [GO:0006121]	1	1	1	1	1	1	1	1	1	1
mitochondrial electron transport, ubiquinol to cytochrome c [GO:0006122]	1	1	1	1	1	1	1	1	1	1
mitochondrial electron transport, cytochrome c to oxygen [GO:0006123]	1	1	1	1	1	1	1	1	1	1
ferredoxin metabolic process [GO:0006124]	1	1	1	1	1	1	1	1	1	1
thioredoxin pathway [GO:0006125]	1	1	1	1	1	1	1	1	1	1
other pathways of electron transport [GO:0006126]	1	1	1	1	1	1	1	1	1	1
glycerophosphate shuttle [GO:0006127]	1	1	1	1	1	1	1	1	1	1
oxidized glutathione reduction [GO:0006128]	1	1	1	1	1	1	1	1	1	1
protein-disulfide reduction [GO:0006129]	1	1	1	1	1	1	1	1	1	1
6-phosphofructokinase reduction [GO:0006130]	1	1	1	1	1	1	1	1	1	1
dihydrolipoamide reduction [GO:0006131]	1	1	1	1	1	1	1	1	1	1
dihydrolipoylprotein reduction [GO:0006132]	1	1	1	1	1	1	1	1	1	1
5,10-methylenetetrahydrofolate oxidation [GO:0006133]	1	1	1	1	1	1	1	1	1	1
dihydrobiopterin reduction [GO:0006134]	1	1	1	1	1	1	1	1	1	1
dihydropteridine reduction [GO:0006135]	1	1	1	1	1	1	1	1	1	1
nucleobase, nucleoside, nucleotide and nucleic acid metabolic process [GO:0006139]	-1.4696e-05	0.0096695	-0.10603	0.73319	-0.65771	-2.0656e-06	0.044361	0.69955	0.024441	0.0003647
regulation of nucleotide metabolic process [GO:0006140]	-0.95273	-0.24767	0.24767	-0.81255	-0.24767	0.13061	0.32799	1	-0.24767	0.90562
regulation of purine base metabolic process [GO:0006141]	1	1	1	1	1	1	1	1	1	1
regulation of pyrimidine base metabolic process [GO:0006142]	1	1	1	1	1	1	1	1	1	1
purine metabolic process [GO:0006143]	1	1	1	1	1	1	1	1	1	1
purine base metabolic process [GO:0006144]	1	1	1	1	1	1	1	1	1	1
purine base catabolic process [GO:0006145]	1	1	1	1	1	1	1	1	1	1
adenine catabolic process [GO:0006146]	1	1	1	1	1	1	1	1	1	1
guanine catabolic process [GO:0006147]	1	1	1	1	1	1	1	1	1	1
inosine catabolic process [GO:0006148]	1	1	1	1	1	1	1	1	1	1
deoxyinosine catabolic process [GO:0006149]	1	1	1	1	1	1	1	1	1	1
hypoxanthine oxidation [GO:0006150]	1	1	1	1	1	1	1	1	1	1
xanthine oxidation [GO:0006151]	1	1	1	1	1	1	1	1	1	1
purine nucleoside catabolic process [GO:0006152]	1	1	1	1	1	1	1	1	1	1
purine nucleosidase reaction [GO:0006153]	1	1	1	1	1	1	1	1	1	1
adenosine catabolic process [GO:0006154]	1	1	1	1	1	1	1	1	1	1
adenosine deaminase reaction [GO:0006155]	1	1	1	1	1	1	1	1	1	1
adenosine phosphorolysis [GO:0006156]	1	1	1	1	1	1	1	1	1	1
deoxyadenosine catabolic process [GO:0006157]	1	1	1	1	1	1	1	1	1	1
deoxyadenosine deaminase reaction [GO:0006158]	1	1	1	1	1	1	1	1	1	1
deoxyadenosine phosphorolysis [GO:0006159]	1	1	1	1	1	1	1	1	1	1
guanosine phosphorolysis [GO:0006160]	1	1	1	1	1	1	1	1	1	1
deoxyguanosine catabolic process [GO:0006161]	1	1	1	1	1	1	1	1	1	1
purine/pyrimidine nucleoside diphosphate reduction [GO:0006162]	1	1	1	1	1	1	1	1	1	1
purine nucleotide metabolic process [GO:0006163]	0.031043	-0.164	0.41412	0.0085927	-0.22707	-0.66409	0.25315	-0.0095343	0.881	-0.20507
purine nucleotide biosynthetic process [GO:0006164]	0.079274	-0.069328	0.59063	0.027462	-0.25289	0.9413	0.23956	-0.02498	0.90881	-0.50622
nucleoside diphosphate phosphorylation [GO:0006165]	1	1	1	1	1	1	1	1	1	1
purine ribonucleoside salvage [GO:0006166]	1	1	1	1	1	1	1	1	1	1
AMP biosynthetic process [GO:0006167]	-0.89292	0.31268	0.78775	0.83998	-0.20095	-0.20095	0.59026	-0.20095	0.15752	0.68633
adenine salvage [GO:0006168]	1	1	1	1	1	1	1	1	1	1
adenosine salvage [GO:0006169]	1	1	1	1	1	1	1	1	1	1
dAMP biosynthetic process [GO:0006170]	1	1	1	1	1	1	1	1	1	1
cAMP biosynthetic process [GO:0006171]	0.8983	-0.53472	0.11216	-0.70139	-0.22816	0.027149	0.34238	-0.38079	-0.34238	-0.42174
ADP biosynthetic process [GO:0006172]	1	1	1	1	1	1	1	1	1	1
dADP biosynthetic process [GO:0006173]	1	1	1	1	1	1	1	1	1	1
dADP phosphorylation [GO:0006174]	1	1	1	1	1	1	1	1	1	1
dATP biosynthetic process [GO:0006175]	1	1	1	1	1	1	1	1	1	1
dATP biosynthetic process from ADP [GO:0006176]	1	1	1	1	1	1	1	1	1	1
GMP biosynthetic process [GO:0006177]	1	1	1	1	1	1	1	1	1	1
guanine salvage [GO:0006178]	1	1	1	1	1	1	1	1	1	1
guanosine salvage [GO:0006179]	1	1	1	1	1	1	1	1	1	1
deoxyguanosine salvage [GO:0006180]	1	1	1	1	1	1	1	1	1	1
dGMP biosynthetic process [GO:0006181]	1	1	1	1	1	1	1	1	1	1
cGMP biosynthetic process [GO:0006182]	0.59026	1	0.63753	0.89292	0.68633	0.092436	-0.20095	-0.68633	-0.78775	-0.20095
GTP biosynthetic process [GO:0006183]	-0.73611	-0.12614	0.65943	0.58617	-0.39228	0.45218	0.58617	0.62233	-0.51692	0.58617
GTP catabolic process [GO:0006184]	1	1	1	1	1	1	1	1	1	1
dGDP biosynthetic process [GO:0006185]	1	1	1	1	1	1	1	1	1	1
dGDP phosphorylation [GO:0006186]	1	1	1	1	1	1	1	1	1	1
dGTP biosynthetic process from dGDP [GO:0006187]	1	1	1	1	1	1	1	1	1	1
IMP biosynthetic process [GO:0006188]	1	1	1	1	1	1	1	1	1	1
de novo IMP biosynthetic process [GO:0006189]	1	1	1	1	1	1	1	1	1	1
inosine salvage [GO:0006190]	1	1	1	1	1	1	1	1	1	1
deoxyinosine salvage [GO:0006191]	1	1	1	1	1	1	1	1	1	1
IDP phosphorylation [GO:0006192]	1	1	1	1	1	1	1	1	1	1
ITP catabolic process [GO:0006193]	1	1	1	1	1	1	1	1	1	1
dIDP phosphorylation [GO:0006194]	1	1	1	1	1	1	1	1	1	1
purine nucleotide catabolic process [GO:0006195]	0.15514	0.13521	0.94238	0.38571	-0.2677	-0.46977	-0.59605	-0.33515	0.46977	-0.21023
AMP catabolic process [GO:0006196]	1	1	1	1	1	1	1	1	1	1
adenylate deaminase reaction [GO:0006197]	1	1	1	1	1	1	1	1	1	1
cAMP catabolic process [GO:0006198]	1	1	1	1	1	1	1	1	1	1
ADP reduction [GO:0006199]	1	1	1	1	1	1	1	1	1	1
ATP catabolic process [GO:0006200]	0.25253	1	0.78775	0.20095	-0.78775	-0.20095	0.68633	-0.20095	0.31268	-0.20095
GMP catabolic process to IMP [GO:0006201]	1	1	1	1	1	1	1	1	1	1
GMP catabolic process to guanine [GO:0006202]	1	1	1	1	1	1	1	1	1	1
dGTP catabolic process [GO:0006203]	1	1	1	1	1	1	1	1	1	1
IMP catabolic process [GO:0006204]	1	1	1	1	1	1	1	1	1	1
pyrimidine metabolic process [GO:0006205]	1	1	1	1	1	1	1	1	1	1
pyrimidine base metabolic process [GO:0006206]	-0.31612	0.23987	-0.1564	0.42658	0.14654	-0.097064	-0.46788	0.9174	0.026943	-0.35065
de novo pyrimidine base biosynthetic process [GO:0006207]	-0.10406	0.71181	-0.50607	0.10406	0.13948	-0.30095	-0.65754	0.76758	0.10406	-0.10406
pyrimidine base catabolic process [GO:0006208]	1	1	1	1	1	1	1	1	1	1
cytosine catabolic process [GO:0006209]	1	1	1	1	1	1	1	1	1	1
thymine catabolic process [GO:0006210]	1	1	1	1	1	1	1	1	1	1
5-methylcytosine catabolic process [GO:0006211]	1	1	1	1	1	1	1	1	1	1
uracil catabolic process [GO:0006212]	1	1	1	1	1	1	1	1	1	1
pyrimidine nucleoside metabolic process [GO:0006213]	1	1	1	1	1	1	1	1	1	1
thymidine catabolic process [GO:0006214]	1	1	1	1	1	1	1	1	1	1
cytidine catabolic process [GO:0006216]	1	1	1	1	1	1	1	1	1	1
deoxycytidine catabolic process [GO:0006217]	1	1	1	1	1	1	1	1	1	1
uridine catabolic process [GO:0006218]	1	1	1	1	1	1	1	1	1	1
deoxyuridine catabolic process [GO:0006219]	1	1	1	1	1	1	1	1	1	1
pyrimidine nucleotide metabolic process [GO:0006220]	-0.18549	-0.36771	-0.89638	0.1233	0.87924	1	0.93081	0.49415	0.59488	-0.50796
pyrimidine nucleotide biosynthetic process [GO:0006221]	-0.18549	-0.36771	-0.89638	0.1233	0.87924	1	0.93081	0.49415	0.59488	-0.50796
UMP biosynthetic process [GO:0006222]	-0.20095	1	-0.68633	0.20095	0.018485	-0.20095	1	0.89292	0.63753	-0.20095
uracil salvage [GO:0006223]	1	1	1	1	1	1	1	1	1	1
uridine kinase reaction [GO:0006224]	1	1	1	1	1	1	1	1	1	1
UDP biosynthetic process [GO:0006225]	1	1	1	1	1	1	1	1	1	1
dUMP biosynthetic process [GO:0006226]	1	1	1	1	1	1	1	1	1	1
dUDP biosynthetic process [GO:0006227]	1	1	1	1	1	1	1	1	1	1
UTP biosynthetic process [GO:0006228]	-0.73611	-0.12614	0.65943	0.58617	-0.39228	0.45218	0.58617	0.62233	-0.51692	0.58617
dUTP biosynthetic process [GO:0006229]	1	1	1	1	1	1	1	1	1	1
TMP biosynthetic process [GO:0006230]	1	1	1	1	1	1	1	1	1	1
dTMP biosynthetic process [GO:0006231]	1	1	1	1	1	1	1	1	1	1
TDP biosynthetic process [GO:0006232]	1	1	1	1	1	1	1	1	1	1
dTDP biosynthetic process [GO:0006233]	1	1	1	1	1	1	1	1	1	1
TTP biosynthetic process [GO:0006234]	1	1	1	1	1	1	1	1	1	1
dTTP biosynthetic process [GO:0006235]	1	1	1	1	1	1	1	1	1	1
cytidine salvage [GO:0006236]	1	1	1	1	1	1	1	1	1	1
deoxycytidine salvage [GO:0006237]	1	1	1	1	1	1	1	1	1	1
CMP salvage [GO:0006238]	1	1	1	1	1	1	1	1	1	1
dCMP salvage [GO:0006239]	1	1	1	1	1	1	1	1	1	1
dCDP biosynthetic process [GO:0006240]	1	1	1	1	1	1	1	1	1	1
CTP biosynthetic process [GO:0006241]	-0.73611	-0.12614	0.65943	0.58617	-0.39228	0.45218	0.58617	0.62233	-0.51692	0.58617
dCTP biosynthetic process [GO:0006242]	1	1	1	1	1	1	1	1	1	1
CTP deamination [GO:0006243]	1	1	1	1	1	1	1	1	1	1
pyrimidine nucleotide catabolic process [GO:0006244]	1	1	1	1	1	1	1	1	1	1
TDP catabolic process [GO:0006245]	1	1	1	1	1	1	1	1	1	1
dTDP catabolic process [GO:0006246]	1	1	1	1	1	1	1	1	1	1
TTP reduction [GO:0006247]	1	1	1	1	1	1	1	1	1	1
CMP catabolic process [GO:0006248]	1	1	1	1	1	1	1	1	1	1
dCMP catabolic process [GO:0006249]	1	1	1	1	1	1	1	1	1	1
CDP reduction [GO:0006250]	1	1	1	1	1	1	1	1	1	1
dCDP catabolic process [GO:0006251]	1	1	1	1	1	1	1	1	1	1
CTP reduction [GO:0006252]	1	1	1	1	1	1	1	1	1	1
dCTP catabolic process [GO:0006253]	1	1	1	1	1	1	1	1	1	1
CTP catabolic process [GO:0006254]	1	1	1	1	1	1	1	1	1	1
UDP reduction [GO:0006255]	1	1	1	1	1	1	1	1	1	1
UDP catabolic process [GO:0006256]	1	1	1	1	1	1	1	1	1	1
dUDP catabolic process [GO:0006257]	1	1	1	1	1	1	1	1	1	1
UDP-glucose catabolic process [GO:0006258]	1	1	1	1	1	1	1	1	1	1
DNA metabolic process [GO:0006259]	-0.0024902	0.022248	-0.065791	-0.47546	-0.032926	-1.1749e-05	0.90983	0.041517	0.029994	4.1275e-08
DNA replication [GO:0006260]	-0.015927	0.00093846	-0.0066807	-0.28989	-0.032553	-0.01102	-0.51576	0.14038	0.015524	1.6409e-05
DNA-dependent DNA replication [GO:0006261]	-0.8578	0.045896	-0.10424	-0.81291	-0.31787	-0.011411	-0.66485	0.23455	0.12412	0.19973
mitochondrial DNA replication [GO:0006264]	1	1	1	1	1	1	1	1	1	1
DNA topological change [GO:0006265]	-0.7541	0.35987	-0.056976	0.31154	-0.38571	-0.44069	-0.2283	0.040553	0.73587	0.4551
DNA ligation [GO:0006266]	1	1	1	1	1	1	1	1	1	1
pre-replicative complex assembly [GO:0006267]	1	1	1	1	1	1	1	1	1	1
DNA unwinding during replication [GO:0006268]	-0.78213	0.25398	-0.032096	0.35065	0.46788	-0.46788	-0.75572	0.2839	-0.5338	0.83569
DNA replication, synthesis of RNA primer [GO:0006269]	1	1	1	1	1	1	1	1	1	1
DNA replication initiation [GO:0006270]	0.52484	0.019883	-0.23682	-0.62677	-0.03338	-0.095066	-0.95898	-0.91065	0.20178	0.16209
DNA strand elongation during DNA replication [GO:0006271]	-0.20095	0.036931	0.54467	-0.20095	-0.20095	-0.20095	0.89292	0.54467	0.31268	0.59026
leading strand elongation [GO:0006272]	1	1	1	1	1	1	1	1	1	1
lagging strand elongation [GO:0006273]	1	1	1	1	1	1	1	1	1	1
DNA replication termination [GO:0006274]	1	1	1	1	1	1	1	1	1	1
regulation of DNA replication [GO:0006275]	-0.049194	0.10054	-0.038208	0.09296	-0.098987	0.96688	0.80615	-0.25581	0.18513	0.059585
plasmid maintenance [GO:0006276]	1	1	1	1	1	1	1	1	1	1
DNA amplification [GO:0006277]	1	1	1	1	1	1	1	1	1	1
RNA-dependent DNA replication [GO:0006278]	-0.57204	0.36818	-0.55789	0.29539	-0.90008	-0.90008	-0.071897	0.45121	0.61548	1
premeiotic DNA synthesis [GO:0006279]	1	1	1	1	1	1	1	1	1	1
mutagenesis [GO:0006280]	1	1	1	1	1	1	1	1	1	1
DNA repair [GO:0006281]	-0.0035246	0.025732	-0.078533	-0.56615	-0.081506	-2.7202e-05	0.70788	0.059624	0.0033929	0.00016302
regulation of DNA repair [GO:0006282]	1	1	1	1	1	1	1	1	1	1
transcription-coupled nucleotide-excision repair [GO:0006283]	1	1	1	1	1	1	1	1	1	1
base-excision repair [GO:0006284]	-0.15703	0.81495	-0.79389	0.87029	0.32992	-0.14465	0.94359	0.83189	0.75638	0.25078
base-excision repair, AP site formation [GO:0006285]	1	1	1	1	1	1	1	1	1	1
base-excision repair, base-free sugar-phosphate removal [GO:0006286]	1	1	1	1	1	1	1	1	1	1
base-excision repair, gap-filling [GO:0006287]	-0.65754	-0.88252	-0.82458	-0.50607	0.76758	-0.3368	0.18354	-0.45999	0.65754	0.23714
base-excision repair, DNA ligation [GO:0006288]	1	1	1	1	1	1	1	1	1	1
nucleotide-excision repair [GO:0006289]	-0.2648	0.24458	-0.021086	-0.68789	0.78706	-0.19525	0.60827	0.97237	0.618	0.0084889
pyrimidine dimer repair [GO:0006290]	1	1	1	1	1	1	1	1	1	1
pyrimidine-dimer repair, DNA damage excision [GO:0006291]	1	1	1	1	1	1	1	1	1	1
pyrimidine-dimer repair, DNA damage recognition [GO:0006292]	1	1	1	1	1	1	1	1	1	1
nucleotide-excision repair, preincision complex stabilization [GO:0006293]	1	1	1	1	1	1	1	1	1	1
nucleotide-excision repair, preincision complex assembly [GO:0006294]	1	1	1	1	1	1	1	1	1	1
nucleotide-excision repair, DNA incision, 3-to lesion [GO:0006295]	-0.89292	1	-0.20095	-0.68633	0.68633	-0.20095	0.89292	0.20095	0.54467	0.59026
nucleotide-excision repair, DNA incision, 5-to lesion [GO:0006296]	1	1	1	1	1	1	1	1	1	1
nucleotide-excision repair, DNA gap filling [GO:0006297]	-0.082128	0.021928	-0.21087	-0.097025	0.58016	-0.49344	-0.8331	0.68307	0.21087	0.29813
mismatch repair [GO:0006298]	-0.96537	0.73654	-0.36771	0.37937	0.37937	-0.16479	-0.023317	0.17149	0.17149	-0.81972
short patch mismatch repair system [GO:0006299]	1	1	1	1	1	1	1	1	1	1
postreplication repair [GO:0006301]	1	1	1	1	1	1	1	1	1	1
double-strand break repair [GO:0006302]	-0.11741	0.092393	-0.46238	-0.34315	-0.49544	-0.0068215	0.32712	0.027466	0.25	0.53672
double-strand break repair via nonhomologous end joining [GO:0006303]	-0.55446	0.26774	-0.50607	-0.30095	-0.82458	-0.10406	0.71181	0.08925	0.50607	0.76758
DNA modification [GO:0006304]	-0.42907	0.70854	-0.076984	0.67671	-0.64545	-0.36504	-0.070049	0.022251	0.21628	0.15462
DNA alkylation [GO:0006305]	-0.37048	0.81261	-0.32327	0.33634	-0.85371	-0.082128	-0.12016	0.20611	0.21087	0.099706
DNA methylation [GO:0006306]	-0.37048	0.81261	-0.32327	0.33634	-0.85371	-0.082128	-0.12016	0.20611	0.21087	0.099706
DNA dealkylation [GO:0006307]	1	1	1	1	1	1	1	1	1	1
DNA catabolic process [GO:0006308]	-0.49647	0.71011	-0.37507	0.33552	0.92261	-0.34623	0.31884	0.45723	0.76104	-0.3292
DNA fragmentation during apoptosis [GO:0006309]	-0.42658	0.65316	0.83569	0.44696	0.5802	-0.20089	0.70376	0.42658	0.31612	-0.032096
DNA recombination [GO:0006310]	-0.04673	0.10752	-0.23889	-0.15712	-0.39068	-0.0087918	-0.73434	0.0067816	0.59508	0.00038046
meiotic gene conversion [GO:0006311]	1	1	1	1	1	1	1	1	1	1
mitotic recombination [GO:0006312]	-0.10406	0.16037	-0.71181	0.71181	0.76758	-0.10406	-0.10406	0.3368	0.038565	0.9411
transposition, DNA-mediated [GO:0006313]	1	1	1	1	1	1	1	1	1	1
intron homing [GO:0006314]	1	1	1	1	1	1	1	1	1	1
homing of group II introns [GO:0006315]	1	1	1	1	1	1	1	1	1	1
movement of group I intron [GO:0006316]	1	1	1	1	1	1	1	1	1	1
DNA packaging [GO:0006323]	-0.3624	0.075946	-0.32819	-0.1443	-0.29306	-0.024436	-0.94128	0.20561	0.43724	0.0035774
S-phase-specific histone modification [GO:0006324]	1	1	1	1	1	1	1	1	1	1
establishment and/or maintenance of chromatin architecture [GO:0006325]	-0.27265	0.29927	-0.36805	-0.21785	-0.063118	-0.22341	0.75358	0.25997	0.51881	0.0014643
bent DNA binding [GO:0006326]	1	1	1	1	1	1	1	1	1	1
random coil binding [GO:0006327]	1	1	1	1	1	1	1	1	1	1
AT binding [GO:0006328]	1	1	1	1	1	1	1	1	1	1
satellite DNA binding [GO:0006329]	1	1	1	1	1	1	1	1	1	1
single-stranded DNA binding [GO:0006330]	1	1	1	1	1	1	1	1	1	1
chromatin assembly or disassembly [GO:0006333]	-0.91518	0.51587	-0.25441	-0.63172	-0.74932	-0.59433	0.54377	0.58698	0.95753	0.46889
nucleosome assembly [GO:0006334]	0.71181	0.12076	-0.10406	-0.37528	-0.55446	0.9411	-0.9411	0.55446	0.55446	1
DNA replication-dependent nucleosome assembly [GO:0006335]	1	1	1	1	1	1	1	1	1	1
DNA replication-independent nucleosome assembly [GO:0006336]	1	1	1	1	1	1	1	1	1	1
nucleosome disassembly [GO:0006337]	1	1	1	1	1	1	1	1	1	1
chromatin remodeling [GO:0006338]	-0.27239	0.32879	-0.13804	0.9126	-0.57737	-0.1945	0.43235	-0.86812	0.49762	0.040208
positive regulation of transcription of homeotic gene (trithorax group) [GO:0006339]	1	1	1	1	1	1	1	1	1	1
negative regulation of transcription of homeotic gene (Polycomb group) [GO:0006340]	1	1	1	1	1	1	1	1	1	1
chromatin insulator sequence binding [GO:0006341]	1	1	1	1	1	1	1	1	1	1
chromatin silencing [GO:0006342]	-0.48471	-0.62988	-0.46977	0.73587	0.90411	-0.2677	0.19322	0.80959	-0.53101	0.10133
establishment of chromatin silencing [GO:0006343]	1	1	1	1	1	1	1	1	1	1
maintenance of chromatin silencing [GO:0006344]	1	1	1	1	1	1	1	1	1	1
loss of chromatin silencing [GO:0006345]	1	1	1	1	1	1	1	1	1	1
methylation-dependent chromatin silencing [GO:0006346]	1	1	1	1	1	1	1	1	1	1
chromatin silencing at telomere [GO:0006348]	1	1	1	1	1	1	1	1	1	1
genetic imprinting [GO:0006349]	-0.74175	0.20162	0.20162	0.93434	-0.23225	-0.23225	1	0.34342	0.74175	-0.23225
transcription [GO:0006350]	-0.017284	0.25688	-0.48679	-0.07847	-0.77923	-0.035237	0.089465	0.46928	0.41573	0.0043432
transcription, DNA-dependent [GO:0006351]	-0.036438	0.31298	-0.48486	-0.066578	-0.37297	-0.088712	0.10856	0.30111	0.49426	0.0038902
transcription initiation [GO:0006352]	-0.9511	0.69773	-0.49796	-0.36177	-0.2724	-0.63488	0.80623	0.73176	-0.72349	0.0092167
transcription termination [GO:0006353]	-0.20095	0.20095	0.59026	0.78775	-0.59026	-0.68633	0.68633	-0.78775	1	1
RNA elongation [GO:0006354]	-0.24646	0.77707	-0.57377	0.89488	0.32818	-0.14401	0.3357	-0.58929	-0.18513	0.0071077
regulation of transcription, DNA-dependent [GO:0006355]	-0.057314	0.33972	-0.5396	-0.036592	-0.37255	-0.16036	0.21393	0.25181	0.46668	0.004673
[truncated: 13,200 more rows]

## Sheet: mouse
	M-CNS	M-Intestine	M-Heart	M-Kidney	M-Liver	M-Eye	M-Muscle	M-Spleen	M-Stomach	M-Testis
mitochondrion inheritance [GO:0000001]	1	1	1	1	1	1	1	1	1	1
mitochondrial genome maintenance [GO:0000002]	0.4561	-0.4561	-0.4561	0.59448	-0.4561	0.39435	0.33795	-0.4561	0.52294	-0.4561
reproduction [GO:0000003]	-0.39997	-0.76657	0.57726	0.95577	-0.19705	-0.54214	-0.5443	-0.18767	0.19034	0.0023657
vacuole inheritance [GO:0000011]	1	1	1	1	1	1	1	1	1	1
single strand break repair [GO:0000012]	-0.4562	0.56223	0.4562	-0.4562	-0.4562	-0.4562	0.36246	-0.4562	0.67891	0.2818
alpha-glucoside transport [GO:0000017]	1	1	1	1	1	1	1	1	1	1
regulation of DNA recombination [GO:0000018]	-0.45606	0.4194	-0.45606	-0.45606	0.53452	0.45606	-0.45606	0.38454	0.49446	-0.45606
regulation of mitotic recombination [GO:0000019]	-0.4562	0.36246	-0.4562	-0.4562	0.67891	0.4562	-0.4562	0.2818	0.56223	-0.4562
negative regulation of recombination within rDNA repeats [GO:0000020]	1	1	1	1	1	1	1	1	1	1
mitotic spindle elongation [GO:0000022]	1	1	1	1	1	1	1	1	1	1
maltose metabolic process [GO:0000023]	1	1	1	1	1	1	1	1	1	1
maltose biosynthetic process [GO:0000024]	1	1	1	1	1	1	1	1	1	1
maltose catabolic process [GO:0000025]	1	1	1	1	1	1	1	1	1	1
ribosomal large subunit assembly and maintenance [GO:0000027]	1	1	1	1	1	1	1	1	1	1
ribosomal small subunit assembly and maintenance [GO:0000028]	1	1	1	1	1	1	1	1	1	1
cell wall mannoprotein biosynthetic process [GO:0000032]	1	1	1	1	1	1	1	1	1	1
very-long-chain fatty acid metabolic process [GO:0000038]	1	1	1	1	1	1	1	1	1	1
low-affinity iron ion transport [GO:0000040]	1	1	1	1	1	1	1	1	1	1
transition metal ion transport [GO:0000041]	-0.065955	0.19422	-0.58273	0.34531	0.040228	-0.083995	-0.35907	0.44602	0.46474	-0.45132
protein targeting to Golgi [GO:0000042]	0.56223	-0.4562	0.4562	-0.4562	-0.4562	0.36246	-0.4562	0.67891	-0.4562	0.2818
ascorbate stabilization [GO:0000044]	1	1	1	1	1	1	1	1	1	1
autophagic vacuole formation [GO:0000045]	0.18354	-0.37528	1	-0.82458	0.41637	-0.45999	-0.88252	-0.82458	-0.50607	0.37528
autophagic vacuole fusion [GO:0000046]	1	1	1	1	1	1	1	1	1	1
urea cycle [GO:0000050]	-0.4561	0.39435	0.52294	0.59448	0.33795	-0.4561	-0.4561	0.4561	-0.4561	-0.4561
urea cycle intermediate metabolic process [GO:0000051]	-0.47641	0.26917	-0.72181	0.40379	0.7035	0.44654	-0.3636	0.47641	-0.91202	-0.087904
citrulline metabolic process [GO:0000052]	1	1	1	1	1	1	1	1	1	1
argininosuccinate metabolic process [GO:0000053]	1	1	1	1	1	1	1	1	1	1
ribosome export from nucleus [GO:0000054]	1	1	1	1	1	1	1	1	1	1
ribosomal large subunit export from nucleus [GO:0000055]	1	1	1	1	1	1	1	1	1	1
ribosomal small subunit export from nucleus [GO:0000056]	1	1	1	1	1	1	1	1	1	1
protein import into nucleus, docking [GO:0000059]	0.95587	-0.42232	-0.83921	-0.31475	-0.2031	0.23053	0.45503	0.067829	-0.12577	0.32371
protein import into nucleus, translocation [GO:0000060]	-0.035896	0.081247	0.13756	-0.39146	-0.45112	-0.90591	0.91176	0.042192	0.53976	-0.03099
protein import into nucleus, substrate release [GO:0000061]	1	1	1	1	1	1	1	1	1	1
mitochondrial ornithine transport [GO:0000066]	1	1	1	1	1	1	1	1	1	1
DNA replication and chromosome cycle [GO:0000067]	1	0.78775	-0.68633	0.45907	0.89292	-0.20095	-0.20095	0.12161	-0.89292	0.68633
mitotic sister chromatid segregation [GO:0000070]	-0.031056	0.031056	-0.27211	-0.8349	-0.11991	-0.13596	-0.095442	0.0027895	0.32022	0.040156
M phase specific microtubule process [GO:0000072]	1	1	1	1	1	1	1	1	1	1
spindle pole body separation [GO:0000073]	1	1	1	1	1	1	1	1	1	1
cell cycle checkpoint [GO:0000075]	-0.0056308	0.14225	-0.038687	-0.09983	-0.63882	-0.56844	-0.044007	2.596e-05	0.1681	0.012799
DNA replication checkpoint [GO:0000076]	-0.10406	0.12076	-0.10406	-0.10406	-0.60502	-0.88252	-0.37528	0.0078168	0.2091	0.30095
DNA damage checkpoint [GO:0000077]	-0.040331	0.23124	-0.040331	-0.2534	-0.20063	-0.81504	-0.14091	0.00369	0.071442	0.018618
cell morphogenesis checkpoint [GO:0000078]	1	1	1	1	1	1	1	1	1	1
regulation of cyclin-dependent protein kinase activity [GO:0000079]	-0.67487	0.1129	-0.12052	-0.1313	0.87447	0.76447	0.9609	0.10567	-0.80634	0.99565
G1 phase of mitotic cell cycle [GO:0000080]	0.97062	0.44654	-0.39011	0.87319	-0.3636	-0.77765	-0.75889	0.25868	-0.47641	0.32601
G1/S transition of mitotic cell cycle [GO:0000082]	0.46244	0.12579	-0.37458	-0.061804	-0.83029	-0.52024	-0.83029	0.45317	0.86627	0.52024
G1/S-specific transcription in mitotic cell cycle [GO:0000083]	1	1	1	1	1	1	1	1	1	1
S phase of mitotic cell cycle [GO:0000084]	-0.1493	0.10175	-0.54885	-0.1493	-0.63845	0.39049	-0.1493	0.062424	0.17869	-0.78298
G2 phase of mitotic cell cycle [GO:0000085]	1	1	1	1	1	1	1	1	1	1
G2/M transition of mitotic cell cycle [GO:0000086]	0.77552	-0.77552	1	-0.69738	-0.12614	0.18613	-0.51692	0.42161	0.51692	-0.856
M phase of mitotic cell cycle [GO:0000087]	-0.19419	0.35414	-0.62035	-0.75054	-0.12126	-0.51772	-0.15712	0.00082068	-0.47031	0.029629
mitotic prophase [GO:0000088]	1	1	1	1	1	1	1	1	1	1
mitotic metaphase [GO:0000089]	1	1	1	1	1	1	1	1	1	1
mitotic anaphase [GO:0000090]	0.2818	-0.4562	0.67891	0.36246	-0.4562	0.4562	0.56223	-0.4562	-0.4562	-0.4562
mitotic anaphase A [GO:0000091]	1	1	1	1	1	1	1	1	1	1
mitotic anaphase B [GO:0000092]	1	1	1	1	1	1	1	1	1	1
mitotic telophase [GO:0000093]	1	1	1	1	1	1	1	1	1	1
septin assembly and septum formation [GO:0000094]	1	1	1	1	1	1	1	1	1	1
sulfur amino acid metabolic process [GO:0000096]	-0.37099	0.40131	-0.69849	0.048415	0.79622	0.77495	0.58634	-0.14505	-0.63809	-0.48911
sulfur amino acid biosynthetic process [GO:0000097]	-0.51779	0.21049	-0.44915	0.11996	0.85802	0.51779	0.83647	-0.21049	-0.92326	-0.27699
sulfur amino acid catabolic process [GO:0000098]	1	1	1	1	1	1	1	1	1	1
sulfur amino acid transport [GO:0000101]	1	1	1	1	1	1	1	1	1	1
sulfate assimilation [GO:0000103]	1	1	1	1	1	1	1	1	1	1
histidine biosynthetic process [GO:0000105]	1	1	1	1	1	1	1	1	1	1
G1-specific transcription in mitotic cell cycle [GO:0000114]	1	1	1	1	1	1	1	1	1	1
S-phase-specific transcription in mitotic cell cycle [GO:0000115]	1	1	1	1	1	1	1	1	1	1
G2-specific transcription in mitotic cell cycle [GO:0000116]	1	1	1	1	1	1	1	1	1	1
G2/M-specific transcription in mitotic cell cycle [GO:0000117]	1	1	1	1	1	1	1	1	1	1
negative regulation of transcription from RNA polymerase II promoter [GO:0000122]	0.95826	0.91663	0.64949	-0.033591	0.93604	0.73042	0.22398	0.41472	-0.28605	0.90557
flocculation [GO:0000128]	1	1	1	1	1	1	1	1	1	1
establishment of mitotic spindle orientation [GO:0000132]	1	1	1	1	1	1	1	1	1	1
septin checkpoint [GO:0000135]	1	1	1	1	1	1	1	1	1	1
actin cortical patch assembly [GO:0000147]	1	1	1	1	1	1	1	1	1	1
rRNA modification [GO:0000154]	1	1	1	1	1	1	1	1	1	1
two-component signal transduction system (phosphorelay) [GO:0000160]	0.12748	-0.23225	-0.80479	-0.93434	-0.86913	0.10816	1	-0.74175	0.86913	-0.23225
MAPKKK cascade during osmolarity sensing [GO:0000161]	1	1	1	1	1	1	1	1	1	1
tryptophan biosynthetic process [GO:0000162]	1	1	1	1	1	1	1	1	1	1
MAPKKK cascade [GO:0000165]	0.83311	-0.6991	0.015595	-0.95215	-0.014216	0.046146	0.35488	-0.96327	-0.82441	-0.017351
activation of MAPKKK activity during osmolarity sensing [GO:0000167]	1	1	1	1	1	1	1	1	1	1
activation of MAPKK activity during osmolarity sensing [GO:0000168]	1	1	1	1	1	1	1	1	1	1
activation of MAPK activity during osmolarity sensing [GO:0000169]	1	1	1	1	1	1	1	1	1	1
inactivation of MAPK activity during osmolarity sensing [GO:0000173]	1	1	1	1	1	1	1	1	1	1
inactivation of MAPK (mating sensu Saccharomyces) [GO:0000174]	1	1	1	1	1	1	1	1	1	1
chromatin silencing at rDNA [GO:0000183]	1	1	1	1	1	1	1	1	1	1
nuclear-transcribed mRNA catabolic process, nonsense-mediated decay [GO:0000184]	-0.25352	-0.57802	-0.29637	-0.052124	0.26172	0.059625	0.85289	0.13539	0.70349	-0.70349
activation of MAPKKK activity [GO:0000185]	-0.78775	0.59026	0.069171	-0.59026	-0.20095	-0.89292	0.20095	-0.68633	0.68633	-0.20095
activation of MAPKK activity [GO:0000186]	1	1	1	1	1	1	1	1	1	1
activation of MAPK activity [GO:0000187]	-0.59287	0.68543	0.73367	0.46594	-0.1493	0.18939	-0.73367	0.66178	-0.61548	-0.68543
inactivation of MAPK activity [GO:0000188]	-0.45606	0.4256	-0.45606	-0.45606	-0.45606	0.52052	-0.45606	0.39635	0.45606	0.48772
nuclear translocation of MAPK [GO:0000189]	1	1	1	1	1	1	1	1	1	1
MAPKKK cascade (pseudohyphal growth) [GO:0000190]	1	1	1	1	1	1	1	1	1	1
activation of MAPKKK (pseudohyphal growth) [GO:0000191]	1	1	1	1	1	1	1	1	1	1
activation of MAPKK (pseudohyphal growth) [GO:0000192]	1	1	1	1	1	1	1	1	1	1
activation of MAPK (pseudohyphal growth) [GO:0000193]	1	1	1	1	1	1	1	1	1	1
inactivation of MAPK (pseudohyphal growth) [GO:0000194]	1	1	1	1	1	1	1	1	1	1
nuclear translocation of MAPK (pseudohyphal growth) [GO:0000195]	1	1	1	1	1	1	1	1	1	1
MAPKKK cascade during cell wall biogenesis [GO:0000196]	1	1	1	1	1	1	1	1	1	1
activation of MAPKKK activity during cell wall biogenesis [GO:0000197]	1	1	1	1	1	1	1	1	1	1
activation of MAPKK activity during cell wall biogenesis [GO:0000198]	1	1	1	1	1	1	1	1	1	1
activation of MAPK activity during cell wall biogenesis [GO:0000199]	1	1	1	1	1	1	1	1	1	1
inactivation of MAPK activity during cell wall biogenesis [GO:0000200]	1	1	1	1	1	1	1	1	1	1
nuclear translocation of MAPK during cell wall biogenesis [GO:0000201]	1	1	1	1	1	1	1	1	1	1
MAPKKK cascade during sporulation (sensu Saccharomyces) [GO:0000202]	1	1	1	1	1	1	1	1	1	1
activation of MAPKKK during sporulation (sensu Saccharomyces) [GO:0000203]	1	1	1	1	1	1	1	1	1	1
activation of MAPKK during sporulation (sensu Saccharomyces) [GO:0000204]	1	1	1	1	1	1	1	1	1	1
activation of MAPK during sporulation (sensu Saccharomyces) [GO:0000205]	1	1	1	1	1	1	1	1	1	1
inactivation of MAPK during sporulation (sensu Saccharomyces) [GO:0000206]	1	1	1	1	1	1	1	1	1	1
nuclear translocation of MAPK during sporulation (sensu Saccharomyces) [GO:0000207]	1	1	1	1	1	1	1	1	1	1
nuclear translocation of MAPK during osmolarity sensing [GO:0000208]	1	1	1	1	1	1	1	1	1	1
protein polyubiquitination [GO:0000209]	-0.85311	0.36675	-0.25679	0.92624	0.85311	0.25679	0.88956	0.27671	-0.25679	-0.25679
meiotic spindle organization and biogenesis [GO:0000212]	1	1	1	1	1	1	1	1	1	1
M/G1 transition of mitotic cell cycle [GO:0000216]	1	1	1	1	1	1	1	1	1	1
microtubule cytoskeleton organization and biogenesis [GO:0000226]	0.69658	-0.67033	0.78488	-0.31376	-0.0047449	0.83779	-0.45287	0.63288	-0.97926	0.00022581
mitotic prometaphase [GO:0000236]	1	1	1	1	1	1	1	1	1	1
leptotene [GO:0000237]	1	1	1	1	1	1	1	1	1	1
zygotene [GO:0000238]	1	1	1	1	1	1	1	1	1	1
pachytene [GO:0000239]	1	1	1	1	1	1	1	1	1	1
diplotene [GO:0000240]	1	1	1	1	1	1	1	1	1	1
diakinesis [GO:0000241]	1	1	1	1	1	1	1	1	1	1
assembly of spliceosomal tri-snRNP [GO:0000244]	1	1	1	1	1	1	1	1	1	1
spliceosome assembly [GO:0000245]	-0.85714	0.64344	-0.6312	-0.52586	-0.14983	0.39133	0.30364	0.049644	-0.2801	-0.6312
allantoin metabolic process [GO:0000255]	1	1	1	1	1	1	1	1	1	1
allantoin catabolic process [GO:0000256]	1	1	1	1	1	1	1	1	1	1
mitochondrial fission [GO:0000266]	1	1	1	1	1	1	1	1	1	1
peptidoglycan metabolic process [GO:0000270]	0.33747	0.69738	0.24338	-0.39228	-0.12614	0.1138	0.51692	-0.12614	0.51692	-0.12614
polysaccharide biosynthetic process [GO:0000271]	-0.89096	0.33194	0.36444	-0.94115	0.90765	-0.30138	0.99159	0.92439	0.92439	-0.33194
polysaccharide catabolic process [GO:0000272]	-0.4562	-0.4562	-0.4562	0.2818	0.67891	-0.4562	0.4562	0.36246	0.56223	-0.4562
lipoic acid metabolic process [GO:0000273]	1	1	1	1	1	1	1	1	1	1
mitotic cell cycle [GO:0000278]	-0.10695	0.075279	-0.29764	-0.069417	-0.023151	-0.41772	-0.35098	0.00039517	0.7341	0.0047725
M phase [GO:0000279]	-0.18184	0.23011	-0.43821	-0.43336	-0.22393	-0.42281	-0.15289	0.0011867	-0.81767	0.033096
nuclear division [GO:0000280]	1	1	1	1	1	1	1	1	1	1
cytokinesis after mitosis [GO:0000281]	1	1	1	1	1	1	1	1	1	1
cellular bud site selection [GO:0000282]	1	1	1	1	1	1	1	1	1	1
shmoo orientation [GO:0000284]	1	1	1	1	1	1	1	1	1	1
nuclear-transcribed mRNA catabolic process, deadenylation-dependent decay [GO:0000288]	1	1	1	1	1	1	1	1	1	1
nuclear-transcribed mRNA poly(A) tail shortening [GO:0000289]	1	1	1	1	1	1	1	1	1	1
deadenylation-dependent decapping of nuclear-transcribed mRNA [GO:0000290]	1	1	1	1	1	1	1	1	1	1
nuclear-transcribed mRNA catabolic process, exonucleolytic [GO:0000291]	1	1	1	1	1	1	1	1	1	1
RNA fragment catabolic process [GO:0000292]	1	1	1	1	1	1	1	1	1	1
nuclear-transcribed mRNA catabolic process, endonucleolytic cleavage-dependent decay [GO:0000294]	1	1	1	1	1	1	1	1	1	1
spermine transport [GO:0000296]	1	1	1	1	1	1	1	1	1	1
retrograde transport, vesicle recycling within Golgi [GO:0000301]	0.56223	-0.4562	0.4562	-0.4562	-0.4562	0.36246	-0.4562	0.67891	-0.4562	0.2818
response to reactive oxygen species [GO:0000302]	-0.45606	-0.45606	0.39635	0.52052	0.45606	-0.45606	-0.45606	-0.45606	0.4256	0.48772
response to superoxide [GO:0000303]	1	1	1	1	1	1	1	1	1	1
response to singlet oxygen [GO:0000304]	1	1	1	1	1	1	1	1	1	1
response to oxygen radical [GO:0000305]	-0.4562	-0.4562	0.2818	0.67891	0.4562	-0.4562	-0.4562	-0.4562	0.36246	0.56223
sulfite transport [GO:0000316]	1	1	1	1	1	1	1	1	1	1
re-entry into mitotic cell cycle [GO:0000320]	-0.4562	-0.4562	0.56223	-0.4562	0.2818	0.67891	0.36246	-0.4562	-0.4562	0.4562
re-entry into mitotic cell cycle after pheromone arrest [GO:0000321]	1	1	1	1	1	1	1	1	1	1
negative regulation of transposition, DNA-mediated [GO:0000335]	1	1	1	1	1	1	1	1	1	1
positive regulation of transposition, DNA-mediated [GO:0000336]	1	1	1	1	1	1	1	1	1	1
regulation of transposition, DNA-mediated [GO:0000337]	1	1	1	1	1	1	1	1	1	1
protein deneddylation [GO:0000338]	1	1	1	1	1	1	1	1	1	1
nuclear mRNA branch site recognition [GO:0000348]	1	1	1	1	1	1	1	1	1	1
generation of catalytic spliceosome for first transesterification step [GO:0000349]	1	1	1	1	1	1	1	1	1	1
generation of catalytic spliceosome for second transesterification step [GO:0000350]	1	1	1	1	1	1	1	1	1	1
assembly of spliceosomal tri-snRNP U4/U6.U5 [GO:0000351]	1	1	1	1	1	1	1	1	1	1
trans assembly of SL containing precatalytic spliceosome [GO:0000352]	1	1	1	1	1	1	1	1	1	1
formation of quadruple SL/U4/U5/U6 snRNP [GO:0000353]	1	1	1	1	1	1	1	1	1	1
cis assembly of pre-catalytic spliceosome [GO:0000354]	1	1	1	1	1	1	1	1	1	1
assembly of spliceosomal tri-snRNP U4atac/U6atac.U5 [GO:0000355]	1	1	1	1	1	1	1	1	1	1
nuclear mRNA trans splicing, via spliceosome [GO:0000365]	1	1	1	1	1	1	1	1	1	1
intergenic nuclear mRNA trans splicing [GO:0000366]	1	1	1	1	1	1	1	1	1	1
Group I intron splicing [GO:0000372]	1	1	1	1	1	1	1	1	1	1
Group II intron splicing [GO:0000373]	1	1	1	1	1	1	1	1	1	1
Group III intron splicing [GO:0000374]	1	1	1	1	1	1	1	1	1	1
RNA splicing, via transesterification reactions [GO:0000375]	-0.24351	0.21095	-0.74272	-0.39892	-0.39892	0.75342	0.13837	0.013391	-0.027742	-0.89131
RNA splicing, via transesterification reactions with guanosine as nucleophile [GO:0000376]	1	1	1	1	1	1	1	1	1	1
RNA splicing, via transesterification reactions with bulged adenosine as nucleophile [GO:0000377]	-0.24351	0.21095	-0.74272	-0.39892	-0.39892	0.75342	0.13837	0.013391	-0.027742	-0.89131
RNA exon ligation [GO:0000378]	1	1	1	1	1	1	1	1	1	1
tRNA-type intron splice site recognition and cleavage [GO:0000379]	1	1	1	1	1	1	1	1	1	1
alternative nuclear mRNA splicing, via spliceosome [GO:0000380]	1	1	1	1	1	1	1	1	1	1
regulation of alternative nuclear mRNA splicing, via spliceosome [GO:0000381]	1	1	1	1	1	1	1	1	1	1
spliceosomal snRNP biogenesis [GO:0000387]	-0.85311	-0.92624	-0.88956	0.21998	-0.96308	1	-0.25679	0.92624	-0.25679	0.1325
spliceosome conformational change to release U4 (or U4atac) and U1 (or U11) [GO:0000388]	1	1	1	1	1	1	1	1	1	1
nuclear mRNA 3-splice site recognition [GO:0000389]	-0.20095	-0.68633	-0.20095	1	-0.59026	0.20095	-0.20095	0.050948	1	0.092436
spliceosome disassembly [GO:0000390]	1	1	1	1	1	1	1	1	1	1
spliceosomal conformational changes to generate catalytic conformation [GO:0000393]	1	1	1	1	1	1	1	1	1	1
RNA splicing, via endonucleolytic cleavage and ligation [GO:0000394]	1	1	1	1	1	1	1	1	1	1
nuclear mRNA 5-splice site recognition [GO:0000395]	1	1	1	1	1	1	1	1	1	1
nuclear mRNA splicing, via spliceosome [GO:0000398]	-0.24351	0.21095	-0.74272	-0.39892	-0.39892	0.75342	0.13837	0.013391	-0.027742	-0.89131
regulation of transcription by galactose [GO:0000409]	1	1	1	1	1	1	1	1	1	1
negative regulation of transcription by galactose [GO:0000410]	1	1	1	1	1	1	1	1	1	1
positive regulation of transcription by galactose [GO:0000411]	1	1	1	1	1	1	1	1	1	1
histone peptidyl-prolyl isomerization [GO:0000412]	1	1	1	1	1	1	1	1	1	1
protein peptidyl-prolyl isomerization [GO:0000413]	1	1	1	1	1	1	1	1	1	1
regulation of histone H3-K36 methylation [GO:0000414]	1	1	1	1	1	1	1	1	1	1
negative regulation of histone H3-K36 methylation [GO:0000415]	1	1	1	1	1	1	1	1	1	1
positive regulation of histone H3-K36 methylation [GO:0000416]	1	1	1	1	1	1	1	1	1	1
mitochondrion degradation [GO:0000422]	1	1	1	1	1	1	1	1	1	1
macromitophagy [GO:0000423]	1	1	1	1	1	1	1	1	1	1
micromitophagy [GO:0000424]	1	1	1	1	1	1	1	1	1	1
macropexophagy [GO:0000425]	1	1	1	1	1	1	1	1	1	1
micropexophagy [GO:0000426]	1	1	1	1	1	1	1	1	1	1
regulation of transcription from RNA polymerase II promoter by carbon catabolites [GO:0000429]	1	1	1	1	1	1	1	1	1	1
regulation of transcription from RNA polymerase II promoter by glucose [GO:0000430]	1	1	1	1	1	1	1	1	1	1
regulation of transcription from RNA polymerase II promoter by galactose [GO:0000431]	1	1	1	1	1	1	1	1	1	1
positive regulation of transcription from RNA polymerase II promoter by glucose [GO:0000432]	1	1	1	1	1	1	1	1	1	1
negative regulation of transcription from RNA polymerase II promoter by glucose [GO:0000433]	1	1	1	1	1	1	1	1	1	1
negative regulation of transcription from RNA polymerase II promoter by galactose [GO:0000434]	1	1	1	1	1	1	1	1	1	1
positive regulation of transcription from RNA polymerase II promoter by galactose [GO:0000435]	1	1	1	1	1	1	1	1	1	1
positive regulation of transcription from RNA polymerase II promoter by carbon catabolites [GO:0000436]	1	1	1	1	1	1	1	1	1	1
negative regulation of transcription from RNA polymerase II promoter by carbon catabolites [GO:0000437]	1	1	1	1	1	1	1	1	1	1
endonucleolytic cleavage in ITS1 to separate SSU-rRNA from 5.8S rRNA and LSU-rRNA from tricistronic rRNA transcript (SSU-rRNA, 5... <Preview truncated at 128 characters>	1	1	1	1	1	1	1	1	1	1
cleavage in ITS2 between 5.8S rRNA and LSU-rRNA of tricistronic rRNA transcript (SSU-rRNA, 5.8S rRNA, LSU-rRNA) [GO:0000448]	1	1	1	1	1	1	1	1	1	1
endonucleolytic cleavage of tricistronic rRNA transcript (SSU-rRNA, LSU-rRNA, 5S) [GO:0000449]	1	1	1	1	1	1	1	1	1	1
cleavage of bicistronic rRNA transcript (SSU-rRNA, LSU-rRNA) [GO:0000450]	1	1	1	1	1	1	1	1	1	1
rRNA 2-O-methylation [GO:0000451]	1	1	1	1	1	1	1	1	1	1
snoRNA guided rRNA 2-O-methylation [GO:0000452]	1	1	1	1	1	1	1	1	1	1
enzyme-directed rRNA 2-O-methylation [GO:0000453]	1	1	1	1	1	1	1	1	1	1
snoRNA guided rRNA pseudouridine synthesis [GO:0000454]	1	1	1	1	1	1	1	1	1	1
enzyme-directed rRNA pseudouridine synthesis [GO:0000455]	1	1	1	1	1	1	1	1	1	1
dimethylation during SSU-rRNA biogenesis [GO:0000456]	1	1	1	1	1	1	1	1	1	1
endonucleolytic cleavage between SSU-rRNA and LSU-rRNA of tricistronic rRNA transcript (SSU-rRNA, LSU-rRNA, 5S) [GO:0000457]	1	1	1	1	1	1	1	1	1	1
endonucleolytic cleavage between LSU-rRNA and 5S rRNA of tricistronic rRNA transcript (SSU-rRNA, LSU-rRNA, 5S) [GO:0000458]	1	1	1	1	1	1	1	1	1	1
exonucleolytic trimming during rRNA processing [GO:0000459]	1	1	1	1	1	1	1	1	1	1
maturation of 5.8S rRNA [GO:0000460]	1	1	1	1	1	1	1	1	1	1
endonucleolytic cleavage to generate mature 3-end of SSU-rRNA from (SSU-rRNA, 5.8S rRNA, LSU-rRNA) [GO:0000461]	1	1	1	1	1	1	1	1	1	1
maturation of SSU-rRNA from tricistronic rRNA transcript (SSU-rRNA, 5.8S rRNA, LSU-rRNA) [GO:0000462]	1	1	1	1	1	1	1	1	1	1
maturation of LSU-rRNA from tricistronic rRNA transcript (SSU-rRNA, 5.8S rRNA, LSU-rRNA) [GO:0000463]	1	1	1	1	1	1	1	1	1	1
endonucleolytic cleavage in ITS1 upstream of 5.8S rRNA from tricistronic rRNA transcript (SSU-rRNA, 5.8S rRNA, LSU-rRNA) [GO:000... <Preview truncated at 128 characters>	1	1	1	1	1	1	1	1	1	1
exonucleolytic trimming to generate mature 5-end of 5.8S rRNA from tricistronic rRNA transcript (SSU-rRNA, 5.8S rRNA, LSU-rRNA)... <Preview truncated at 128 characters>	1	1	1	1	1	1	1	1	1	1
maturation of 5.8S rRNA from tricistronic rRNA transcript (SSU-rRNA, 5.8S rRNA, LSU-rRNA) [GO:0000466]	1	1	1	1	1	1	1	1	1	1
exonucleolytic trimming to generate mature 3-end of 5.8S rRNA from tricistronic rRNA transcript (SSU-rRNA, 5.8S rRNA, LSU-rRNA)... <Preview truncated at 128 characters>	1	1	1	1	1	1	1	1	1	1
generation of mature 3-end of LSU-rRNA from tricistronic rRNA transcript (SSU-rRNA, 5.8S rRNA, LSU-rRNA) [GO:0000468]	1	1	1	1	1	1	1	1	1	1
cleavages during rRNA processing [GO:0000469]	1	1	1	1	1	1	1	1	1	1
maturation of LSU-rRNA [GO:0000470]	1	1	1	1	1	1	1	1	1	1
endonucleolytic cleavage in 3-ETS of tricistronic rRNA transcript (SSU-rRNA, 5.8S rRNA, LSU-rRNA) [GO:0000471]	1	1	1	1	1	1	1	1	1	1
endonucleolytic cleavage to generate mature 5-end of SSU-rRNA from (SSU-rRNA, 5.8S rRNA, LSU-rRNA) [GO:0000472]	1	1	1	1	1	1	1	1	1	1
maturation of LSU-rRNA from tetracistronic rRNA transcript (SSU-rRNA, 5.8S rRNA, 2S rRNA, LSU-rRNA) [GO:0000473]	1	1	1	1	1	1	1	1	1	1
maturation of SSU-rRNA from tetracistronic rRNA transcript (SSU-rRNA, 5.8S rRNA, 2S rRNA, LSU-rRNA) [GO:0000474]	1	1	1	1	1	1	1	1	1	1
maturation of 2S rRNA [GO:0000475]	1	1	1	1	1	1	1	1	1	1
maturation of 4.5S rRNA [GO:0000476]	1	1	1	1	1	1	1	1	1	1
generation of mature 5-end of LSU-rRNA from tricistronic rRNA transcript (SSU-rRNA, 5.8S rRNA, LSU-rRNA) [GO:0000477]	1	1	1	1	1	1	1	1	1	1
endonucleolytic cleavages during rRNA processing [GO:0000478]	1	1	1	1	1	1	1	1	1	1
endonucleolytic cleavage of tricistronic rRNA transcript (SSU-rRNA, 5.8S rRNA, LSU-rRNA) [GO:0000479]	1	1	1	1	1	1	1	1	1	1
endonucleolytic cleavage in 5-ETS of tricistronic rRNA transcript (SSU-rRNA, 5.8S rRNA, LSU-rRNA) [GO:0000480]	1	1	1	1	1	1	1	1	1	1
maturation of 5S rRNA [GO:0000481]	1	1	1	1	1	1	1	1	1	1
maturation of 5S rRNA from tetracistronic rRNA transcript (SSU-rRNA, 5.8S rRNA, LSU-rRNA) [GO:0000482]	1	1	1	1	1	1	1	1	1	1
endonucleolytic cleavage of tetracistronic rRNA transcript (SSU-rRNA, 5.8S rRNA, 2S rRNA, LSU-rRNA) [GO:0000483]	1	1	1	1	1	1	1	1	1	1
cleavage between SSU-rRNA and 5.8S rRNA of tetracistronic rRNA transcript (SSU-rRNA, 5.8S rRNA, 2S rRNA, LSU-rRNA) [GO:0000484]	1	1	1	1	1	1	1	1	1	1
cleavage between 2S rRNA and LSU-rRNA of tetracistronic rRNA transcript (SSU-rRNA, 5.8S rRNA, 2S rRNA, LSU-rRNA) [GO:0000485]	1	1	1	1	1	1	1	1	1	1
cleavage between 5.8S rRNA and 2S rRNA of tetracistronic rRNA transcript (SSU-rRNA, 5.8S rRNA, 2S rRNA, LSU-rRNA) [GO:0000486]	1	1	1	1	1	1	1	1	1	1
maturation of 5.8S rRNA from tetracistronic rRNA transcript (SSU-rRNA, 5.8S rRNA, 2S rRNA, LSU-rRNA) [GO:0000487]	1	1	1	1	1	1	1	1	1	1
maturation of LSU-rRNA from tetracistronic rRNA transcript (SSU-rRNA, LSU-rRNA, 4.5S-rRNA, 5S-rRNA) [GO:0000488]	1	1	1	1	1	1	1	1	1	1
maturation of SSU-rRNA from tetracistronic rRNA transcript (SSU-rRNA, LSU-rRNA, 4.5S-rRNA, 5S-rRNA) [GO:0000489]	1	1	1	1	1	1	1	1	1	1
snoRNP assembly [GO:0000491]	1	1	1	1	1	1	1	1	1	1
box C/D snoRNP assembly [GO:0000492]	1	1	1	1	1	1	1	1	1	1
box H/ACA snoRNP assembly [GO:0000493]	1	1	1	1	1	1	1	1	1	1
box C/D snoRNA 3-end processing [GO:0000494]	1	1	1	1	1	1	1	1	1	1
box H/ACA snoRNA 3-end processing [GO:0000495]	1	1	1	1	1	1	1	1	1	1
flocculation via cell wall protein-carbohydrate interaction [GO:0000501]	1	1	1	1	1	1	1	1	1	1
embryonic axis specification [GO:0000578]	1	1	1	1	1	1	1	1	1	1
achiasmate meiosis I [GO:0000705]	1	1	1	1	1	1	1	1	1	1
meiotic DNA double-strand break processing [GO:0000706]	1	1	1	1	1	1	1	1	1	1
meiotic DNA recombinase assembly [GO:0000707]	1	1	1	1	1	1	1	1	1	1
meiotic strand invasion [GO:0000708]	1	1	1	1	1	1	1	1	1	1
meiotic joint molecule formation [GO:0000709]	1	1	1	1	1	1	1	1	1	1
meiotic mismatch repair [GO:0000710]	1	1	1	1	1	1	1	1	1	1
meiotic DNA repair synthesis [GO:0000711]	1	1	1	1	1	1	1	1	1	1
resolution of meiotic joint molecules as recombinants [GO:0000712]	1	1	1	1	1	1	1	1	1	1
meiotic heteroduplex formation [GO:0000713]	1	1	1	1	1	1	1	1	1	1
meiotic strand displacement [GO:0000714]	1	1	1	1	1	1	1	1	1	1
nucleotide-excision repair, DNA damage recognition [GO:0000715]	1	1	1	1	1	1	1	1	1	1
transcription-coupled nucleotide-excision repair, DNA damage recognition [GO:0000716]	1	1	1	1	1	1	1	1	1	1
nucleotide-excision repair, DNA duplex unwinding [GO:0000717]	1	1	1	1	1	1	1	1	1	1
nucleotide-excision repair, DNA damage removal [GO:0000718]	-0.26279	0.29654	-0.26279	-0.26279	0.93948	-0.87931	-0.26279	0.26279	0.2318	0.2318
photoreactive repair [GO:0000719]	1	1	1	1	1	1	1	1	1	1
pyrimidine dimer repair via nucleotide-excision repair [GO:0000720]	1	1	1	1	1	1	1	1	1	1
telomere maintenance via recombination [GO:0000722]	1	1	1	1	1	1	1	1	1	1
telomere maintenance [GO:0000723]	1	0.16306	-0.10729	-0.3884	-0.87683	0.37374	-0.41873	0.25198	-0.93019	0.91949
double-strand break repair via homologous recombination [GO:0000724]	-0.24767	1	-0.24767	0.90562	-0.24767	0.45867	-0.24767	0.14638	0.27276	0.22425
recombinational repair [GO:0000725]	-0.24767	1	-0.24767	0.90562	-0.24767	0.45867	-0.24767	0.14638	0.27276	0.22425
non-recombinational repair [GO:0000726]	-0.4561	0.52294	0.4561	-0.4561	-0.4561	-0.4561	0.39435	-0.4561	0.59448	0.33795
double-strand break repair via break-induced replication [GO:0000727]	1	1	1	1	1	1	1	1	1	1
gene conversion at mating-type locus, DNA double-strand break formation [GO:0000728]	1	1	1	1	1	1	1	1	1	1
DNA double-strand break processing [GO:0000729]	1	1	1	1	1	1	1	1	1	1
DNA recombinase assembly [GO:0000730]	1	1	1	1	1	1	1	1	1	1
DNA synthesis during DNA repair [GO:0000731]	0.67891	0.4562	-0.4562	-0.4562	0.2818	-0.4562	-0.4562	0.36246	0.56223	-0.4562
strand displacement [GO:0000732]	1	1	1	1	1	1	1	1	1	1
DNA strand renaturation [GO:0000733]	1	1	1	1	1	1	1	1	1	1
gene conversion at mating-type locus, DNA repair synthesis [GO:0000734]	1	1	1	1	1	1	1	1	1	1
removal of nonhomologous ends [GO:0000735]	1	1	1	1	1	1	1	1	1	1
double-strand break repair via single-strand annealing, removal of nonhomologous ends [GO:0000736]	1	1	1	1	1	1	1	1	1	1
DNA catabolic process, endonucleolytic [GO:0000737]	-0.4562	0.56223	-0.4562	-0.4562	-0.4562	0.67891	-0.4562	0.36246	0.2818	0.4562
DNA catabolic process, exonucleolytic [GO:0000738]	1	1	1	1	1	1	1	1	1	1
nuclear membrane fusion [GO:0000740]	1	1	1	1	1	1	1	1	1	1
karyogamy [GO:0000741]	1	1	1	1	1	1	1	1	1	1
karyogamy during conjugation with cellular fusion [GO:0000742]	1	1	1	1	1	1	1	1	1	1
nuclear migration during conjugation with cellular fusion [GO:0000743]	1	1	1	1	1	1	1	1	1	1
karyogamy during conjugation without cellular fusion [GO:0000744]	1	1	1	1	1	1	1	1	1	1
nuclear migration during conjugation without cellular fusion [GO:0000745]	1	1	1	1	1	1	1	1	1	1
conjugation [GO:0000746]	1	1	1	1	1	1	1	1	1	1
conjugation with cellular fusion [GO:0000747]	1	1	1	1	1	1	1	1	1	1
conjugation with mutual genetic exchange [GO:0000748]	1	1	1	1	1	1	1	1	1	1
response to pheromone during conjugation with cellular fusion [GO:0000749]	1	1	1	1	1	1	1	1	1	1
pheromone-dependent signal transduction during conjugation with cellular fusion [GO:0000750]	1	1	1	1	1	1	1	1	1	1
cell cycle arrest in response to pheromone [GO:0000751]	1	1	1	1	1	1	1	1	1	1
agglutination during conjugation with cellular fusion [GO:0000752]	1	1	1	1	1	1	1	1	1	1
cellular morphogenesis during conjugation with cellular fusion [GO:0000753]	1	1	1	1	1	1	1	1	1	1
adaptation to pheromone during conjugation with cellular fusion [GO:0000754]	1	1	1	1	1	1	1	1	1	1
cytogamy [GO:0000755]	1	1	1	1	1	1	1	1	1	1
response to pheromone during conjugation without cellular fusion [GO:0000756]	1	1	1	1	1	1	1	1	1	1
signal transduction during conjugation without cellular fusion [GO:0000757]	1	1	1	1	1	1	1	1	1	1
agglutination during conjugation without cellular fusion [GO:0000758]	1	1	1	1	1	1	1	1	1	1
cellular morphogenesis during conjugation without cellular fusion [GO:0000759]	1	1	1	1	1	1	1	1	1	1
adaptation to pheromone during conjugation without cellular fusion [GO:0000760]	1	1	1	1	1	1	1	1	1	1
conjugant formation [GO:0000761]	1	1	1	1	1	1	1	1	1	1
pheromone-induced unidirectional conjugation [GO:0000762]	1	1	1	1	1	1	1	1	1	1
cellular morphogenesis during unidirectional conjugation [GO:0000763]	1	1	1	1	1	1	1	1	1	1
cellular morphogenesis during pheromone-induced unidirectional conjugation [GO:0000764]	1	1	1	1	1	1	1	1	1	1
response to pheromone during pheromone-induced unidirectional conjugation [GO:0000765]	1	1	1	1	1	1	1	1	1	1
adaptation to pheromone during pheromone-induced unidirectional conjugation [GO:0000766]	1	1	1	1	1	1	1	1	1	1
cellular morphogenesis during conjugation [GO:0000767]	1	1	1	1	1	1	1	1	1	1
syncytium formation by plasma membrane fusion [GO:0000768]	0.5468	-0.32413	-0.48777	-0.8983	-0.64804	0.015162	0.63497	-0.070658	0.065156	-0.21437
syncytium formation by mitosis without cell division [GO:0000769]	1	1	1	1	1	1	1	1	1	1
peptide pheromone export [GO:0000770]	1	1	1	1	1	1	1	1	1	1
agglutination [GO:0000771]	1	1	1	1	1	1	1	1	1	1
sister chromatid segregation [GO:0000819]	-0.03408	0.03408	-0.29749	-0.8538	-0.12934	-0.14429	-0.10611	0.0042874	0.30745	0.050452
regulation of glutamine family amino acid metabolic process [GO:0000820]	1	1	1	1	1	1	1	1	1	1
regulation of arginine metabolic process [GO:0000821]	1	1	1	1	1	1	1	1	1	1
cell morphogenesis [GO:0000902]	0.00062899	-0.67162	-0.63522	0.17467	-0.040212	0.0040556	-0.068586	-0.0080676	0.38782	-0.2746
cellular morphogenesis during vegetative growth [GO:0000903]	1	1	1	1	1	1	1	1	1	1
cellular morphogenesis during differentiation [GO:0000904]	0.00023215	-0.14161	-0.98617	0.38538	-0.067726	0.00025144	-0.42095	-0.019342	0.92281	-0.064714
sporocarp development involved in asexual reproduction [GO:0000905]	1	1	1	1	1	1	1	1	1	1
sporocarp development involved in sexual reproduction [GO:0000909]	1	1	1	1	1	1	1	1	1	1
cytokinesis [GO:0000910]	0.27875	0.5825	-0.64362	-0.066617	-0.045767	0.31136	-0.15703	0.037104	0.81073	0.46579
cytokinesis by cell plate formation [GO:0000911]	1	1	1	1	1	1	1	1	1	1
formation of actomyosin apparatus involved in cytokinesis [GO:0000912]	1	1	1	1	1	1	1	1	1	1
preprophase band formation [GO:0000913]	1	1	1	1	1	1	1	1	1	1
phragmoplast formation [GO:0000914]	1	1	1	1	1	1	1	1	1	1
cytokinesis, contractile ring formation [GO:0000915]	1	1	1	1	1	1	1	1	1	1
contractile ring contraction involved in cytokinesis [GO:0000916]	1	1	1	1	1	1	1	1	1	1
barrier septum formation [GO:0000917]	1	1	1	1	1	1	1	1	1	1
selection of site for barrier septum formation [GO:0000918]	1	1	1	1	1	1	1	1	1	1
cell plate formation [GO:0000919]	1	1	1	1	1	1	1	1	1	1
cell separation during cytokinesis [GO:0000920]	1	1	1	1	1	1	1	1	1	1
septin ring assembly [GO:0000921]	1	1	1	1	1	1	1	1	1	1
amino acid catabolic process to alcohol via Ehrlich pathway [GO:0000947]	1	1	1	1	1	1	1	1	1	1
amino acid catabolic process to carboxylic acid via Ehrlich pathway [GO:0000948]	1	1	1	1	1	1	1	1	1	1
aromatic amino acid family catabolic process to alcohol via Ehrlich pathway [GO:0000949]	1	1	1	1	1	1	1	1	1	1
branched chain family amino acid catabolic process to alcohol via Ehrlich pathway [GO:0000950]	1	1	1	1	1	1	1	1	1	1
methionine catabolic process to 3-methylthiopropanol [GO:0000951]	1	1	1	1	1	1	1	1	1	1
aromatic amino acid family catabolic process to carboxylic acid via Ehrlich pathway [GO:0000952]	1	1	1	1	1	1	1	1	1	1
branched chain family amino acid catabolic process to carboxylic acid via Ehrlich pathway [GO:0000953]	1	1	1	1	1	1	1	1	1	1
methionine catabolic process to 3-methylthiopropanoate [GO:0000954]	1	1	1	1	1	1	1	1	1	1
amino acid catabolic process via Ehrlich pathway [GO:0000955]	1	1	1	1	1	1	1	1	1	1
nuclear-transcribed mRNA catabolic process [GO:0000956]	-0.25352	-0.57802	-0.29637	-0.052124	0.26172	0.059625	0.85289	0.13539	0.70349	-0.70349
mitochondrial RNA catabolic process [GO:0000957]	1	1	1	1	1	1	1	1	1	1
mitochondrial mRNA catabolic process [GO:0000958]	1	1	1	1	1	1	1	1	1	1
mitochondrial RNA metabolic process [GO:0000959]	1	1	1	1	1	1	1	1	1	1
regulation of mitochondrial RNA catabolic process [GO:0000960]	1	1	1	1	1	1	1	1	1	1
negative regulation of mitochondrial RNA catabolic process [GO:0000961]	1	1	1	1	1	1	1	1	1	1
positive regulation of mitochondrial RNA catabolic process [GO:0000962]	1	1	1	1	1	1	1	1	1	1
mitochondrial RNA processing [GO:0000963]	1	1	1	1	1	1	1	1	1	1
mitochondrial RNA 5-end processing [GO:0000964]	1	1	1	1	1	1	1	1	1	1
mitochondrial RNA 3-end processing [GO:0000965]	1	1	1	1	1	1	1	1	1	1
RNA 5-end processing [GO:0000966]	1	1	1	1	1	1	1	1	1	1
rRNA 5-end processing [GO:0000967]	1	1	1	1	1	1	1	1	1	1
negative regulation of exit from mitosis [GO:0001100]	1	1	1	1	1	1	1	1	1	1
response to acid [GO:0001101]	1	1	1	1	1	1	1	1	1	1
chronological cell aging [GO:0001300]	1	1	1	1	1	1	1	1	1	1
progressive alteration of chromatin during cell aging [GO:0001301]	1	1	1	1	1	1	1	1	1	1
replicative cell aging [GO:0001302]	1	1	1	1	1	1	1	1	1	1
nucleolar fragmentation during replicative aging [GO:0001303]	1	1	1	1	1	1	1	1	1	1
progressive alteration of chromatin during replicative cell aging [GO:0001304]	1	1	1	1	1	1	1	1	1	1
progressive alteration of chromatin during chronological cell aging [GO:0001305]	1	1	1	1	1	1	1	1	1	1
age-dependent response to oxidative stress [GO:0001306]	1	1	1	1	1	1	1	1	1	1
extrachromosomal circular DNA accumulation during replicative cell aging [GO:0001307]	1	1	1	1	1	1	1	1	1	1
loss of chromatin silencing during replicative cell aging [GO:0001308]	1	1	1	1	1	1	1	1	1	1
age-dependent telomere shortening [GO:0001309]	1	1	1	1	1	1	1	1	1	1
extrachromosomal rDNA circle accumulation during replicative cell aging [GO:0001310]	1	1	1	1	1	1	1	1	1	1
formation of extrachromosomal circular rDNA by homologous recombination during replicative cell aging [GO:0001311]	1	1	1	1	1	1	1	1	1	1
replication of extrachromosomal rDNA circles during replicative cell aging [GO:0001312]	1	1	1	1	1	1	1	1	1	1
formation of extrachromosomal circular DNA during replicative cell aging [GO:0001313]	1	1	1	1	1	1	1	1	1	1
replication of extrachromosomal circular DNA during replicative cell aging [GO:0001314]	1	1	1	1	1	1	1	1	1	1
age-dependent response to reactive oxygen species [GO:0001315]	1	1	1	1	1	1	1	1	1	1
age-dependent response to reactive oxygen species during replicative cell aging [GO:0001316]	1	1	1	1	1	1	1	1	1	1
accumulation of oxidatively modified proteins during replicative cell aging [GO:0001317]	1	1	1	1	1	1	1	1	1	1
formation of oxidatively modified proteins during replicative cell aging [GO:0001318]	1	1	1	1	1	1	1	1	1	1
inheritance of oxidatively modified proteins during replicative cell aging [GO:0001319]	1	1	1	1	1	1	1	1	1	1
age-dependent response to reactive oxygen species during chronological cell aging [GO:0001320]	1	1	1	1	1	1	1	1	1	1
age-dependent general metabolic decline during replicative cell aging [GO:0001321]	1	1	1	1	1	1	1	1	1	1
age-dependent response to oxidative stress during replicative cell aging [GO:0001322]	1	1	1	1	1	1	1	1	1	1
age-dependent general metabolic decline during chronological cell aging [GO:0001323]	1	1	1	1	1	1	1	1	1	1
age-dependent response to oxidative stress during chronological cell aging [GO:0001324]	1	1	1	1	1	1	1	1	1	1
formation of extrachromosomal circular DNA [GO:0001325]	1	1	1	1	1	1	1	1	1	1
replication of extrachromosomal circular DNA [GO:0001326]	1	1	1	1	1	1	1	1	1	1
signal transduction during filamentous growth [GO:0001402]	1	1	1	1	1	1	1	1	1	1
invasive growth in response to glucose limitation [GO:0001403]	1	1	1	1	1	1	1	1	1	1
invasive growth [GO:0001404]	1	1	1	1	1	1	1	1	1	1
glycerophosphodiester transport [GO:0001407]	1	1	1	1	1	1	1	1	1	1
guanine nucleotide transport [GO:0001408]	1	1	1	1	1	1	1	1	1	1
chlamydospore formation [GO:0001410]	1	1	1	1	1	1	1	1	1	1
skeletal development [GO:0001501]	-0.93996	-0.14785	0.53003	0.30224	-0.2249	0.11371	0.53559	-0.35894	0.79501	-0.64039
cartilage condensation [GO:0001502]	-0.51132	-0.032096	0.51132	0.25398	-0.6041	0.70376	-0.8088	0.057271	-0.89003	-0.72958
ossification [GO:0001503]	0.47947	-0.28494	0.29837	0.42648	-0.088105	0.0091625	-0.4096	-0.072104	0.15231	-0.23727
neurotransmitter uptake [GO:0001504]	0.90562	1	-0.85884	0.35816	-0.24767	0.81255	-0.24767	1	0.32799	0.85884
regulation of neurotransmitter levels [GO:0001505]	0.44994	-0.38966	-0.95526	0.29671	-0.26025	0.34977	-0.53962	-0.61624	0.4388	-0.73077
neurotransmitter biosynthetic process and storage [GO:0001506]	1	1	1	1	1	1	1	1	1	1
acetylcholine catabolic process in synaptic cleft [GO:0001507]	1	1	1	1	1	1	1	1	1	1
regulation of action potential [GO:0001508]	-0.49972	-0.82473	0.90765	-0.95795	-0.94115	-0.30138	0.75974	0.94115	0.48642	0.38718
RNA methylation [GO:0001510]	1	1	1	1	1	1	1	1	1	1
selenocysteine incorporation [GO:0001514]	NaN	NaN	NaN	NaN	NaN	NaN	NaN	NaN	NaN	NaN
prostaglandin biosynthetic process [GO:0001516]	-0.4561	0.52294	0.4561	0.33795	0.59448	-0.4561	0.39435	-0.4561	-0.4561	-0.4561
peptide amidation [GO:0001519]	1	1	1	1	1	1	1	1	1	1
pseudouridine synthesis [GO:0001522]	0.89292	0.20095	-0.20095	0.20095	-0.20095	-0.89292	0.63753	0.68633	-0.20095	0.78775
retinoid metabolic process [GO:0001523]	-0.10406	-0.76758	-0.3368	0.032139	0.01476	-0.30095	-0.10406	-0.41637	0.10406	0.82458
angiogenesis [GO:0001525]	-0.21034	-0.3792	0.001018	0.86271	-0.04143	0.037015	0.34157	-0.50922	-0.87267	-0.13324
proteoglycan sulfate transfer [GO:0001526]	1	1	1	1	1	1	1	1	1	1
ciliary or flagellar motility [GO:0001539]	1	1	1	1	1	1	1	1	1	1
ovarian follicle development [GO:0001541]	-0.89485	-0.75778	0.87167	0.84859	1	-0.71351	0.15859	-0.30395	0.33242	-0.37824
ovulation from ovarian follicle [GO:0001542]	-0.78775	-0.89292	0.89292	1	0.59026	-0.68633	0.68633	0.78775	-0.59026	1
ovarian follicle rupture [GO:0001543]	1	1	1	1	1	1	1	1	1	1
initiation of primordial ovarian follicle growth [GO:0001544]	1	1	1	1	1	1	1	1	1	1
primary ovarian follicle growth [GO:0001545]	1	1	1	1	1	1	1	1	1	1
preantral ovarian follicle growth [GO:0001546]	1	1	1	1	1	1	1	1	1	1
antral ovarian follicle growth [GO:0001547]	0.38158	-0.20095	0.89292	1	0.20095	0.54467	0.68633	-0.20095	0.78775	-0.20095
follicular fluid formation in ovarian follicle antrum [GO:0001548]	1	1	1	1	1	1	1	1	1	1
cumulus cell differentiation [GO:0001549]	1	1	1	1	1	1	1	1	1	1
ovarian cumulus expansion [GO:0001550]	1	1	1	1	1	1	1	1	1	1
ovarian follicle endowment [GO:0001551]	1	1	1	1	1	1	1	1	1	1
ovarian follicle atresia [GO:0001552]	1	1	1	1	1	1	1	1	1	1
luteinization [GO:0001553]	1	1	1	1	1	1	1	1	1	1
luteolysis [GO:0001554]	1	1	1	1	1	1	1	1	1	1
oocyte growth [GO:0001555]	1	1	1	1	1	1	1	1	1	1
oocyte maturation [GO:0001556]	-0.78775	1	1	-0.20095	0.78775	0.83998	0.89292	0.68633	-0.89292	0.59026
metabolic process resulting in cell growth [GO:0001557]	1	1	1	1	1	1	1	1	1	1
regulation of cell growth [GO:0001558]	0.99683	-0.74897	-0.27764	0.00089476	-0.69745	0.25325	-0.21978	0.76506	-0.19961	-0.64539
regulation of cell growth by detection of nuclear:cytoplasmic ratio [GO:0001559]	1	1	1	1	1	1	1	1	1	1
regulation of cell growth by extracellular stimulus [GO:0001560]	1	1	1	1	1	1	1	1	1	1
fatty acid alpha-oxidation [GO:0001561]	-0.25679	1	-0.25679	0.44503	0.15803	-0.25679	-0.25679	-0.96308	0.29767	0.15803
response to protozoan [GO:0001562]	1	1	1	1	1	1	1	1	1	1
detection of protozoan [GO:0001563]	1	1	1	1	1	1	1	1	1	1
resistance to pathogenic protozoa [GO:0001564]	1	1	1	1	1	1	1	1	1	1
blood vessel development [GO:0001568]	-0.068528	-0.7145	6.177e-05	-0.52633	-0.021385	0.01559	0.32383	-0.59546	-0.96277	-0.087467
patterning of blood vessels [GO:0001569]	-0.77716	-0.44071	0.010859	0.88361	-0.53866	0.61868	0.09908	-0.32428	-0.8224	-0.052124
vasculogenesis [GO:0001570]	-0.39901	-0.80958	0.10308	0.8538	-0.33156	0.62482	0.86493	0.10308	-0.11894	-0.62482
lactosylceramide biosynthetic process [GO:0001572]	1	1	1	1	1	1	1	1	1	1
ganglioside metabolic process [GO:0001573]	1	1	1	1	1	1	1	1	1	1
ganglioside biosynthetic process [GO:0001574]	1	1	1	1	1	1	1	1	1	1
globoside metabolic process [GO:0001575]	1	1	1	1	1	1	1	1	1	1
globoside biosynthetic process [GO:0001576]	1	1	1	1	1	1	1	1	1	1
microtubule bundle formation [GO:0001578]	0.71181	-0.41637	0.37528	-0.37528	-0.10406	0.76758	0.37528	-0.3368	0.60502	0.2091
medium-chain fatty acid transport [GO:0001579]	1	1	1	1	1	1	1	1	1	1
detection of chemical stimulus involved in sensory perception of bitter taste [GO:0001580]	1	1	1	1	1	1	1	1	1	1
detection of chemical stimulus involved in sensory perception of sour taste [GO:0001581]	1	1	1	1	1	1	1	1	1	1
detection of chemical stimulus involved in sensory perception of sweet taste [GO:0001582]	1	1	1	1	1	1	1	1	1	1
detection of chemical stimulus involved in sensory perception of salty taste [GO:0001583]	1	1	1	1	1	1	1	1	1	1
osteoblast differentiation [GO:0001649]	0.53232	0.74172	0.67718	-0.87139	-0.52099	0.034323	-0.097022	-0.14036	0.012494	-0.040671
eye development [GO:0001654]	0.40575	0.71693	-0.67535	0.71693	-0.34521	0.010759	-0.13517	-0.043477	0.080066	-0.32638
urogenital system development [GO:0001655]	0.79473	0.79924	-0.33616	0.037129	0.38847	0.69742	-0.1151	-0.053319	0.21408	-0.52966
metanephros development [GO:0001656]	0.74102	0.93013	-0.4788	0.032502	0.59413	0.64164	-0.16675	-0.095707	0.33477	-0.43794
ureteric bud development [GO:0001657]	0.51614	-0.93611	-0.36503	0.065224	0.89794	0.43682	-0.26517	-0.14905	0.50583	-0.60233
ureteric bud branching [GO:0001658]	-0.80479	0.74175	-0.86913	0.14938	1	0.23225	-0.74175	-0.23225	0.86913	-0.23225
temperature homeostasis [GO:0001659]	0.39435	-0.4561	0.52294	0.4561	-0.4561	0.33795	-0.4561	-0.4561	0.59448	-0.4561
fever [GO:0001660]	1	1	1	1	1	1	1	1	1	1
conditioned taste aversion [GO:0001661]	1	1	1	1	1	1	1	1	1	1
behavioral fear response [GO:0001662]	1	1	1	1	1	1	1	1	1	1
response to hypoxia [GO:0001666]	0.74294	-0.22916	0.033439	0.66191	-0.22916	0.016171	0.44413	-0.094996	0.7961	-0.024073
ameboidal cell migration [GO:0001667]	1	1	1	1	1	1	1	1	1	1
regulation of chromatin assembly or disassembly [GO:0001672]	1	1	1	1	1	1	1	1	1	1
acrosome formation [GO:0001675]	1	1	1	1	1	1	1	1	1	1
long-chain fatty acid metabolic process [GO:0001676]	1	1	1	1	1	1	1	1	1	1
formation of translation initiation ternary complex [GO:0001677]	1	1	1	1	1	1	1	1	1	1
cellular glucose homeostasis [GO:0001678]	1	1	1	1	1	1	1	1	1	1
tRNA 3-terminal CCA addition [GO:0001680]	1	1	1	1	1	1	1	1	1	1
tRNA 5-leader removal [GO:0001682]	1	1	1	1	1	1	1	1	1	1
histamine metabolic process [GO:0001692]	1	1	1	1	1	1	1	1	1	1
histamine biosynthetic process [GO:0001694]	1	1	1	1	1	1	1	1	1	1
histamine catabolic process [GO:0001695]	1	1	1	1	1	1	1	1	1	1
gastric acid secretion [GO:0001696]	1	1	1	1	1	1	1	1	1	1
histamine-induced gastric acid secretion [GO:0001697]	1	1	1	1	1	1	1	1	1	1
gastrin-induced gastric acid secretion [GO:0001698]	1	1	1	1	1	1	1	1	1	1
acetylcholine-induced gastric acid secretion [GO:0001699]	1	1	1	1	1	1	1	1	1	1
embryonic development via the syncytial blastoderm [GO:0001700]	1	1	1	1	1	1	1	1	1	1
in utero embryonic development [GO:0001701]	-0.11986	0.56439	0.15707	-0.39445	-0.053106	-0.972	0.51197	0.78882	0.1109	-0.89419
gastrulation with mouth forming second [GO:0001702]	-0.65943	0.42161	-0.48396	-0.77552	0.62233	0.58617	-0.89687	-0.51692	0.051861	-0.12614
gastrulation with mouth forming first [GO:0001703]	1	1	1	1	1	1	1	1	1	1
formation of primary germ layer [GO:0001704]	-0.84859	0.84859	0.51817	0.91812	-0.64892	0.035723	-0.26437	-0.080532	0.026586	-0.080532
ectoderm formation [GO:0001705]	1	1	1	1	1	1	1	1	1	1
endoderm formation [GO:0001706]	1	1	1	1	1	1	1	1	1	1
mesoderm formation [GO:0001707]	-0.84859	0.84859	0.51817	0.91812	-0.64892	0.035723	-0.26437	-0.080532	0.026586	-0.080532
cell fate specification [GO:0001708]	-0.80479	0.86913	-0.86913	0.26606	0.43383	0.74175	-0.23225	-0.23225	0.80479	0.93434
cell fate determination [GO:0001709]	-0.82482	-0.2031	0.90456	1	-0.46624	0.58001	-0.98528	-0.43307	0.48911	0.093235
mesodermal cell fate commitment [GO:0001710]	-0.68633	0.59026	-0.78775	0.15752	-0.59026	0.092436	-0.20095	-0.20095	0.12161	-0.20095
endodermal cell fate commitment [GO:0001711]	1	1	1	1	1	1	1	1	1	1
ectodermal cell fate commitment [GO:0001712]	1	1	1	1	1	1	1	1	1	1
ectodermal cell fate determination [GO:0001713]	1	1	1	1	1	1	1	1	1	1
endodermal cell fate specification [GO:0001714]	1	1	1	1	1	1	1	1	1	1
ectodermal cell fate specification [GO:0001715]	1	1	1	1	1	1	1	1	1	1
conversion of seryl-tRNAsec to selenocys-tRNAsec [GO:0001717]	1	1	1	1	1	1	1	1	1	1
conversion of met-tRNAf to fmet-tRNA [GO:0001718]	1	1	1	1	1	1	1	1	1	1
conversion of lysyl-tRNA to pyrrolysyl-tRNA [GO:0001720]	1	1	1	1	1	1	1	1	1	1
formation of translation preinitiation complex [GO:0001731]	1	1	1	1	1	1	1	1	1	1
formation of translation initiation complex [GO:0001732]	1	1	1	1	1	1	1	1	1	1
establishment of planar polarity [GO:0001736]	1	1	1	1	1	1	1	1	1	1
establishment of imaginal disc-derived wing hair orientation [GO:0001737]	1	1	1	1	1	1	1	1	1	1
morphogenesis of a polarized epithelium [GO:0001738]	1	-0.20095	1	0.59026	-0.68633	0.036931	0.63753	-0.20095	0.89292	-0.78775
oenocyte differentiation [GO:0001742]	1	1	1	1	1	1	1	1	1	1
optic placode formation [GO:0001743]	1	1	1	1	1	1	1	1	1	1
optic lobe placode formation [GO:0001744]	1	1	1	1	1	1	1	1	1	1
compound eye morphogenesis [GO:0001745]	1	1	1	1	1	1	1	1	1	1
Bolwigs organ morphogenesis [GO:0001746]	1	1	1	1	1	1	1	1	1	1
optic lobe placode development [GO:0001748]	1	1	1	1	1	1	1	1	1	1
compound eye photoreceptor cell differentiation [GO:0001751]	1	1	1	1	1	1	1	1	1	1
compound eye photoreceptor fate commitment [GO:0001752]	1	1	1	1	1	1	1	1	1	1
adult eye photoreceptor development (sensu Drosophila) [GO:0001753]	1	1	1	1	1	1	1	1	1	1
eye photoreceptor cell differentiation [GO:0001754]	0.33795	-0.4561	-0.4561	-0.4561	-0.4561	0.39435	-0.4561	0.52294	0.59448	0.4561
neural crest cell migration [GO:0001755]	0.048796	-0.42658	0.31612	-0.72958	-0.65316	0.10423	-0.5338	-0.23987	-0.86278	-0.33309
somitogenesis [GO:0001756]	0.85311	0.92624	0.34269	-0.96308	0.39183	0.88956	1	-0.25679	-0.25679	0.96308
somite specification [GO:0001757]	1	1	1	1	1	1	1	1	1	1
induction of an organ [GO:0001759]	-0.4562	0.56223	-0.4562	0.67891	-0.4562	-0.4562	-0.4562	0.4562	0.36246	0.2818
beta-alanine transport [GO:0001762]	1	1	1	1	1	1	1	1	1	1
morphogenesis of a branching structure [GO:0001763]	-0.84453	-0.63303	0.03828	0.21008	-0.35418	0.046031	0.48624	-0.037753	0.89374	-0.013415
neuron migration [GO:0001764]	0.29082	0.28389	-0.55047	-0.92681	0.8065	0.62421	-0.29082	-0.051866	-0.62421	0.18798
membrane raft formation [GO:0001765]	1	1	1	1	1	1	1	1	1	1
membrane raft polarization [GO:0001766]	1	1	1	1	1	1	1	1	1	1
establishment of lymphocyte polarity [GO:0001767]	1	1	1	1	1	1	1	1	1	1
establishment of T cell polarity [GO:0001768]	1	1	1	1	1	1	1	1	1	1
establishment of B cell polarity [GO:0001769]	1	1	1	1	1	1	1	1	1	1
establishment of natural killer cell polarity [GO:0001770]	1	1	1	1	1	1	1	1	1	1
formation of immunological synapse [GO:0001771]	1	1	1	1	1	1	1	1	1	1
myeloid dendritic cell activation [GO:0001773]	-0.23225	-0.74175	0.38702	-0.86913	0.86913	-0.23225	0.17404	0.063789	-0.93434	-0.23225
microglial cell activation [GO:0001774]	1	1	1	1	1	1	1	1	1	1
cell activation [GO:0001775]	-0.37101	0.83291	0.020088	-0.34038	0.62134	-0.67975	-0.87428	-0.75089	0.34244	-0.21481
leukocyte homeostasis [GO:0001776]	-0.4561	0.52294	0.33795	-0.4561	0.4561	-0.4561	0.59448	-0.4561	0.39435	-0.4561
T cell homeostatic proliferation [GO:0001777]	1	1	1	1	1	1	1	1	1	1
plasma membrane repair [GO:0001778]	1	1	1	1	1	1	1	1	1	1
natural killer cell differentiation [GO:0001779]	1	1	1	1	1	1	1	1	1	1
neutrophil homeostasis [GO:0001780]	1	1	1	1	1	1	1	1	1	1
neutrophil apoptosis [GO:0001781]	1	1	1	1	1	1	1	1	1	1
B cell homeostasis [GO:0001782]	1	1	1	1	1	1	1	1	1	1
B cell apoptosis [GO:0001783]	-0.4562	0.4562	-0.4562	-0.4562	0.67891	-0.4562	0.56223	0.2818	0.36246	-0.4562
natural killer cell proliferation [GO:0001787]	1	1	1	1	1	1	1	1	1	1
antibody-dependent cellular cytotoxicity [GO:0001788]	1	1	1	1	1	1	1	1	1	1
G-protein signaling, coupled to S1P second messenger (sphingosine kinase activating) [GO:0001789]	1	1	1	1	1	1	1	1	1	1
type IIa hypersensitivity [GO:0001794]	1	1	1	1	1	1	1	1	1	1
type IIb hypersensitivity [GO:0001795]	1	1	1	1	1	1	1	1	1	1
regulation of type IIa hypersensitivity [GO:0001796]	1	1	1	1	1	1	1	1	1	1
negative regulation of type IIa hypersensitivity [GO:0001797]	1	1	1	1	1	1	1	1	1	1
positive regulation of type IIa hypersensitivity [GO:0001798]	1	1	1	1	1	1	1	1	1	1
regulation of type IIb hypersensitivity [GO:0001799]	1	1	1	1	1	1	1	1	1	1
negative regulation of type IIb hypersensitivity [GO:0001800]	1	1	1	1	1	1	1	1	1	1
positive regulation of type IIb hypersensitivity [GO:0001801]	1	1	1	1	1	1	1	1	1	1
type III hypersensitivity [GO:0001802]	1	1	1	1	1	1	1	1	1	1
regulation of type III hypersensitivity [GO:0001803]	1	1	1	1	1	1	1	1	1	1
negative regulation of type III hypersensitivity [GO:0001804]	1	1	1	1	1	1	1	1	1	1
positive regulation of type III hypersensitivity [GO:0001805]	1	1	1	1	1	1	1	1	1	1
type IV hypersensitivity [GO:0001806]	1	1	1	1	1	1	1	1	1	1
regulation of type IV hypersensitivity [GO:0001807]	1	1	1	1	1	1	1	1	1	1
negative regulation of type IV hypersensitivity [GO:0001808]	1	1	1	1	1	1	1	1	1	1
positive regulation of type IV hypersensitivity [GO:0001809]	1	1	1	1	1	1	1	1	1	1
regulation of type I hypersensitivity [GO:0001810]	1	1	1	1	1	1	1	1	1	1
negative regulation of type I hypersensitivity [GO:0001811]	1	1	1	1	1	1	1	1	1	1
positive regulation of type I hypersensitivity [GO:0001812]	1	1	1	1	1	1	1	1	1	1
regulation of antibody-dependent cellular cytotoxicity [GO:0001813]	1	1	1	1	1	1	1	1	1	1
negative regulation of antibody-dependent cellular cytotoxicity [GO:0001814]	1	1	1	1	1	1	1	1	1	1
positive regulation of antibody-dependent cellular cytotoxicity [GO:0001815]	1	1	1	1	1	1	1	1	1	1
cytokine production [GO:0001816]	-0.87122	-0.82993	0.079286	-0.15843	-0.77354	0.84259	0.99353	0.7891	-0.58429	0.69423
regulation of cytokine production [GO:0001817]	-0.96486	-0.53737	0.31797	0.59702	0.98828	0.94146	0.71351	-0.30395	-0.41085	0.61756
negative regulation of cytokine production [GO:0001818]	0.2818	-0.4562	0.4562	0.67891	0.36246	-0.4562	-0.4562	-0.4562	-0.4562	0.56223
positive regulation of cytokine production [GO:0001819]	-0.23225	0.74175	0.80479	-0.93434	0.93434	-0.80479	0.86913	-0.86913	1	0.38702
serotonin secretion [GO:0001820]	1	1	1	1	1	1	1	1	1	1
histamine secretion [GO:0001821]	1	1	1	1	1	1	1	1	1	1
kidney development [GO:0001822]	0.56324	-0.95032	-0.46943	0.045063	0.62552	0.46519	-0.16833	-0.079283	0.35721	-0.42197
mesonephros development [GO:0001823]	1	1	1	1	1	1	1	1	1	1
blastocyst development [GO:0001824]	-0.070658	0.8983	-0.30653	-0.57137	-0.28958	-0.72865	-0.42174	0.15438	0.082806	0.0185
blastocyst formation [GO:0001825]	1	1	1	1	1	1	1	1	1	1
inner cell mass cell differentiation [GO:0001826]	1	1	1	1	1	1	1	1	1	1
inner cell mass cell fate commitment [GO:0001827]	1	1	1	1	1	1	1	1	1	1
inner cell mass cellular morphogenesis [GO:0001828]	1	1	1	1	1	1	1	1	1	1
trophectodermal cell differentiation [GO:0001829]	1	1	1	1	1	1	1	1	1	1
trophectodermal cell fate commitment [GO:0001830]	1	1	1	1	1	1	1	1	1	1
trophectodermal cellular morphogenesis [GO:0001831]	1	1	1	1	1	1	1	1	1	1
blastocyst growth [GO:0001832]	-0.4562	0.4562	-0.4562	-0.4562	-0.4562	0.67891	-0.4562	0.36246	0.56223	0.2818
inner cell mass cell proliferation [GO:0001833]	1	1	1	1	1	1	1	1	1	1
trophectodermal cell proliferation [GO:0001834]	1	1	1	1	1	1	1	1	1	1
blastocyst hatching [GO:0001835]	1	1	1	1	1	1	1	1	1	1
release of cytochrome c from mitochondria [GO:0001836]	-0.23225	0.86913	0.93434	-0.74175	0.38702	-0.23225	1	0.74175	0.12748	-0.80479
epithelial to mesenchymal transition [GO:0001837]	-0.92624	-0.25679	0.25679	-0.88956	-0.25679	0.1325	0.21998	-0.85311	1	-0.25679
embryonic epithelial tube formation [GO:0001838]	0.29798	-0.20541	0.46628	-0.24988	0.8805	0.0036328	0.76367	-0.24515	-0.61087	-0.29798
neural plate morphogenesis [GO:0001839]	0.58483	-0.14328	0.58483	-0.36967	-0.95159	0.010174	0.51294	-0.36251	-0.84492	-0.43794
neural plate development [GO:0001840]	0.58483	-0.14328	0.58483	-0.36967	-0.95159	0.010174	0.51294	-0.36251	-0.84492	-0.43794
neural tube formation [GO:0001841]	0.58483	-0.14328	0.58483	-0.36967	-0.95159	0.010174	0.51294	-0.36251	-0.84492	-0.43794
neural fold formation [GO:0001842]	1	1	1	1	1	1	1	1	1	1
neural tube closure [GO:0001843]	0.32371	-0.22344	0.89726	-0.53662	-0.5927	0.0085753	0.83201	-0.52453	0.92652	-0.29732
protein insertion into mitochondrial membrane during induction of apoptosis [GO:0001844]	1	1	1	1	1	1	1	1	1	1
phagolysosome formation [GO:0001845]	1	1	1	1	1	1	1	1	1	1
NK T cell differentiation [GO:0001865]	1	1	1	1	1	1	1	1	1	1
NK T cell proliferation [GO:0001866]	1	1	1	1	1	1	1	1	1	1
complement activation, lectin pathway [GO:0001867]	1	1	1	1	1	1	1	1	1	1
regulation of complement activation, lectin pathway [GO:0001868]	1	1	1	1	1	1	1	1	1	1
negative regulation of complement activation, lectin pathway [GO:0001869]	1	1	1	1	1	1	1	1	1	1
positive regulation of complement activation, lectin pathway [GO:0001870]	1	1	1	1	1	1	1	1	1	1
response to yeast [GO:0001878]	1	1	1	1	1	1	1	1	1	1
detection of yeast [GO:0001879]	1	1	1	1	1	1	1	1	1	1
Mullerian duct regression [GO:0001880]	1	1	1	1	1	1	1	1	1	1
receptor recycling [GO:0001881]	1	1	1	1	1	1	1	1	1	1
endothelial cell development [GO:0001885]	-0.4562	-0.4562	0.4562	0.67891	-0.4562	0.36246	0.2818	-0.4562	0.56223	-0.4562
endothelial cell morphogenesis [GO:0001886]	1	1	1	1	1	1	1	1	1	1
selenium metabolic process [GO:0001887]	1	1	1	1	1	1	1	1	1	1
liver development [GO:0001889]	0.4562	-0.4562	0.2818	-0.4562	-0.4562	0.36246	0.56223	-0.4562	-0.4562	0.67891
placenta development [GO:0001890]	-0.7726	0.35655	0.20063	-0.94515	-0.22069	0.7726	0.37108	-0.18195	0.31512	-0.14091
embryonic placenta development [GO:0001892]	0.5923	0.74175	0.86913	0.20162	-0.23225	0.38702	1	-0.23225	0.80479	-0.23225
maternal placenta development [GO:0001893]	1	1	1	1	1	1	1	1	1	1
tissue homeostasis [GO:0001894]	0.49767	-0.47272	-0.13994	-0.63215	-0.57651	-0.6608	-0.44848	0.16265	0.093844	0.47272
retina homeostasis [GO:0001895]	0.68633	-0.59026	-0.20095	0.89292	1	0.78775	-0.20095	0.54467	0.12161	1
autolysis [GO:0001896]	1	1	1	1	1	1	1	1	1	1
cytolysis by symbiont of host cells [GO:0001897]	1	1	1	1	1	1	1	1	1	1
regulation of cytolysis by symbiont of host cells [GO:0001898]	1	1	1	1	1	1	1	1	1	1
negative regulation of cytolysis by symbiont of host cells [GO:0001899]	1	1	1	1	1	1	1	1	1	1
positive regulation of cytolysis by symbiont of host cells [GO:0001900]	1	1	1	1	1	1	1	1	1	1
activation of membrane attack complex [GO:0001905]	1	1	1	1	1	1	1	1	1	1
cell killing [GO:0001906]	1	1	1	1	1	1	1	1	1	1
killing by symbiont of host cells [GO:0001907]	1	1	1	1	1	1	1	1	1	1
leukocyte mediated cytotoxicity [GO:0001909]	1	1	1	1	1	1	1	1	1	1
regulation of leukocyte mediated cytotoxicity [GO:0001910]	1	1	1	1	1	1	1	1	1	1
negative regulation of leukocyte mediated cytotoxicity [GO:0001911]	1	1	1	1	1	1	1	1	1	1
positive regulation of leukocyte mediated cytotoxicity [GO:0001912]	1	1	1	1	1	1	1	1	1	1
T cell mediated cytotoxicity [GO:0001913]	1	1	1	1	1	1	1	1	1	1
regulation of T cell mediated cytotoxicity [GO:0001914]	1	1	1	1	1	1	1	1	1	1
negative regulation of T cell mediated cytotoxicity [GO:0001915]	1	1	1	1	1	1	1	1	1	1
positive regulation of T cell mediated cytotoxicity [GO:0001916]	1	1	1	1	1	1	1	1	1	1
regulation of receptor recycling [GO:0001919]	1	1	1	1	1	1	1	1	1	1
negative regulation of receptor recycling [GO:0001920]	1	1	1	1	1	1	1	1	1	1
positive regulation of receptor recycling [GO:0001921]	1	1	1	1	1	1	1	1	1	1
B-1 B cell homeostasis [GO:0001922]	1	1	1	1	1	1	1	1	1	1
B-1 B cell differentiation [GO:0001923]	1	1	1	1	1	1	1	1	1	1
regulation of B-1 B cell differentiation [GO:0001924]	1	1	1	1	1	1	1	1	1	1
negative regulation of B-1 B cell differentiation [GO:0001925]	1	1	1	1	1	1	1	1	1	1
positive regulation of B-1 B cell differentiation [GO:0001926]	1	1	1	1	1	1	1	1	1	1
exocyst assembly [GO:0001927]	1	1	1	1	1	1	1	1	1	1
regulation of exocyst assembly [GO:0001928]	1	1	1	1	1	1	1	1	1	1
negative regulation of exocyst assembly [GO:0001929]	1	1	1	1	1	1	1	1	1	1
positive regulation of exocyst assembly [GO:0001930]	1	1	1	1	1	1	1	1	1	1
regulation of protein amino acid phosphorylation [GO:0001932]	-0.10313	0.20334	0.094996	0.55764	-0.54436	0.66913	0.87366	-0.14679	-0.87366	-0.78844
negative regulation of protein amino acid phosphorylation [GO:0001933]	1	1	1	1	1	1	1	1	1	1
positive regulation of protein amino acid phosphorylation [GO:0001934]	-0.1493	0.088897	0.2243	-0.73367	-0.54885	0.18939	-0.5065	-0.80798	0.59287	-0.1493
endothelial cell proliferation [GO:0001935]	0.4561	-0.4561	0.52294	-0.4561	-0.4561	0.33795	0.39435	0.59448	-0.4561	-0.4561
regulation of endothelial cell proliferation [GO:0001936]	0.4562	-0.4562	0.56223	-0.4562	-0.4562	0.2818	0.36246	0.67891	-0.4562	-0.4562
negative regulation of endothelial cell proliferation [GO:0001937]	1	1	1	1	1	1	1	1	1	1
positive regulation of endothelial cell proliferation [GO:0001938]	1	1	1	1	1	1	1	1	1	1
postsynaptic membrane organization [GO:0001941]	1	1	1	1	1	1	1	1	1	1
hair follicle development [GO:0001942]	-0.41637	0.41637	0.13948	1	0.71181	1	0.65754	-0.10406	-0.76758	-0.71181
vasculature development [GO:0001944]	-0.092764	-0.60148	4.4851e-05	-0.42876	-0.035694	0.0089588	0.41958	-0.49474	-0.83523	-0.13011
lymph vessel development [GO:0001945]	1	1	1	1	1	1	1	1	1	1
lymphangiogenesis [GO:0001946]	1	1	1	1	1	1	1	1	1	1
heart looping [GO:0001947]	-0.24767	0.29953	0.22425	0.27276	-0.90562	-0.24767	-0.24767	0.85884	-0.24767	0.22425
sebaceous gland cell differentiation [GO:0001949]	1	1	1	1	1	1	1	1	1	1
D-glucose absorption [GO:0001951]	1	1	1	1	1	1	1	1	1	1
regulation of cell-matrix adhesion [GO:0001952]	-0.4561	0.33795	-0.4561	-0.4561	0.52294	0.4561	-0.4561	0.39435	0.59448	-0.4561
negative regulation of cell-matrix adhesion [GO:0001953]	-0.4562	0.2818	-0.4562	-0.4562	0.56223	0.4562	-0.4562	0.36246	0.67891	-0.4562
positive regulation of cell-matrix adhesion [GO:0001954]	1	1	1	1	1	1	1	1	1	1
blood vessel maturation [GO:0001955]	-0.20095	-0.89292	0.25253	-0.20095	-0.20095	0.050948	0.59026	1	0.31268	-0.59026
positive regulation of neurotransmitter secretion [GO:0001956]	1	1	1	1	1	1	1	1	1	1
intramembranous ossification [GO:0001957]	1	1	1	1	1	1	1	1	1	1
endochondral ossification [GO:0001958]	1	1	1	1	1	1	1	1	1	1
regulation of cytokine and chemokine mediated signaling pathway [GO:0001959]	1	1	1	1	1	1	1	1	1	1
negative regulation of cytokine and chemokine mediated signaling pathway [GO:0001960]	1	1	1	1	1	1	1	1	1	1
positive regulation of cytokine and chemokine mediated signaling pathway [GO:0001961]	1	1	1	1	1	1	1	1	1	1
synaptic transmission, dopaminergic [GO:0001963]	0.86913	1	-0.80479	0.38702	-0.23225	0.74175	-0.23225	1	0.34342	0.80479
startle response [GO:0001964]	0.13061	-0.24767	-0.95273	0.39001	-0.24767	0.13061	-0.24767	-0.90562	0.32799	-0.24767
thigmotaxis [GO:0001966]	1	1	1	1	1	1	1	1	1	1
suckling behavior [GO:0001967]	1	0.89292	1	-0.78775	0.78775	-0.59026	0.68633	-0.20095	0.54467	0.59026
regulation of activation of membrane attack complex [GO:0001969]	1	1	1	1	1	1	1	1	1	1
positive regulation of activation of membrane attack complex [GO:0001970]	1	1	1	1	1	1	1	1	1	1
negative regulation of activation of membrane attack complex [GO:0001971]	1	1	1	1	1	1	1	1	1	1
adenosine receptor signaling pathway [GO:0001973]	1	1	1	1	1	1	1	1	1	1
blood vessel remodeling [GO:0001974]	1	1	1	1	1	1	1	1	1	1
response to amphetamine [GO:0001975]	0.39435	-0.4561	0.52294	0.4561	-0.4561	0.33795	-0.4561	-0.4561	0.59448	-0.4561
regulation of systemic arterial blood pressure by neurological process [GO:0001976]	1	1	1	1	1	1	1	1	1	1
regulation of blood volume by renal system process [GO:0001977]	1	1	1	1	1	1	1	1	1	1
regulation of systemic arterial blood pressure by carotid sinus baroreceptor feedback [GO:0001978]	1	1	1	1	1	1	1	1	1	1
regulation of systemic arterial blood pressure by chemoreceptor [GO:0001979]	1	1	1	1	1	1	1	1	1	1
regulation of systemic arterial blood pressure by ischemic conditions [GO:0001980]	1	1	1	1	1	1	1	1	1	1
baroreceptor detection of arterial stretch [GO:0001981]	1	1	1	1	1	1	1	1	1	1
baroreceptor response to decreased systemic arterial blood pressure [GO:0001982]	1	1	1	1	1	1	1	1	1	1
baroreceptor response to increased systemic arterial blood pressure [GO:0001983]	1	1	1	1	1	1	1	1	1	1
vasodilation of artery during baroreceptor response to increased systemic arterial blood pressure [GO:0001984]	1	1	1	1	1	1	1	1	1	1
negative regulation of heart rate in baroreceptor response to increased systemic arterial blood pressure [GO:0001985]	1	1	1	1	1	1	1	1	1	1
negative regulation of the force of heart contraction during baroreceptor response to increased systemic arterial blood pressure... <Preview truncated at 128 characters>	1	1	1	1	1	1	1	1	1	1
vasoconstriction of artery involved in baroreceptor response to lowering of systemic arterial blood pressure [GO:0001987]	1	1	1	1	1	1	1	1	1	1
positive regulation of heart rate in baroreceptor response to decreased systemic arterial blood pressure [GO:0001988]	1	1	1	1	1	1	1	1	1	1
positive regulation of the force of heart contraction during baroreceptor response to decreased systemic arterial blood pressure... <Preview truncated at 128 characters>	1	1	1	1	1	1	1	1	1	1
regulation of systemic arterial blood pressure by hormone [GO:0001990]	1	1	1	1	1	1	1	1	1	1
regulation of systemic arterial blood pressure by circulatory renin-angiotensin [GO:0001991]	1	1	1	1	1	1	1	1	1	1
regulation of systemic arterial blood pressure by vasopressin [GO:0001992]	1	1	1	1	1	1	1	1	1	1
regulation of systemic arterial blood pressure by norepinephrine-epinephrine [GO:0001993]	1	1	1	1	1	1	1	1	1	1
norepinephrine-epinephrine vasoconstriction involved in regulation of systemic arterial blood pressure [GO:0001994]	1	1	1	1	1	1	1	1	1	1
norepinephrine-epinephrine catabolic process in blood stream [GO:0001995]	1	1	1	1	1	1	1	1	1	1
positive regulation of heart rate by epinephrine-norepinephrine [GO:0001996]	1	1	1	1	1	1	1	1	1	1
positive regulation of the force of heart contraction by epinephrine-norepinephrine [GO:0001997]	1	1	1	1	1	1	1	1	1	1
angiotensin mediated vasoconstriction involved in regulation of systemic arterial blood pressure [GO:0001998]	1	1	1	1	1	1	1	1	1	1
renal response to blood flow during renin-angiotensin regulation of systemic arterial blood pressure [GO:0001999]	1	1	1	1	1	1	1	1	1	1
detection of renal blood flow [GO:0002000]	1	1	1	1	1	1	1	1	1	1
renin secretion into blood stream [GO:0002001]	1	1	1	1	1	1	1	1	1	1
regulation of angiotensin levels in blood [GO:0002002]	1	1	1	1	1	1	1	1	1	1
angiotensin maturation [GO:0002003]	1	1	1	1	1	1	1	1	1	1
secretion of vasopressin during fast regulation of systemic arterial blood pressure [GO:0002004]	1	1	1	1	1	1	1	1	1	1
angiotensin catabolic process in blood [GO:0002005]	1	1	1	1	1	1	1	1	1	1
vasoconstriction by vasopressin involved in systemic arterial blood pressure control [GO:0002006]	1	1	1	1	1	1	1	1	1	1
detection of hypoxic conditions in blood by chemoreceptors [GO:0002007]	1	1	1	1	1	1	1	1	1	1
excitation of vasomotor center by chemoreceptor signaling [GO:0002008]	1	1	1	1	1	1	1	1	1	1
morphogenesis of an epithelium [GO:0002009]	0.7901	-0.59313	0.5354	-0.40675	0.69902	0.043521	-0.7633	-0.5811	0.73678	-0.15838
excitation of vasomotor center by baroreceptor signaling [GO:0002010]	1	1	1	1	1	1	1	1	1	1
morphogenesis of an epithelial sheet [GO:0002011]	-0.20095	0.68633	-0.59026	0.78775	1	0.59026	-0.20095	0.38158	0.45907	0.89292
vasoconstriction of artery involved in chemoreceptor response to lowering of systemic arterial blood pressure [GO:0002012]	1	1	1	1	1	1	1	1	1	1
detection of carbon dioxide by vasomotor center [GO:0002013]	1	1	1	1	1	1	1	1	1	1
vasoconstriction of artery involved in ischemic response to lowering of systemic arterial blood pressure [GO:0002014]	1	1	1	1	1	1	1	1	1	1
regulation of systemic arterial blood pressure by atrial baroreceptor feedback [GO:0002015]	1	1	1	1	1	1	1	1	1	1
regulation of blood volume by renin-angiotensin [GO:0002016]	1	1	1	1	1	1	1	1	1	1
regulation of blood volume by renal aldosterone [GO:0002017]	1	1	1	1	1	1	1	1	1	1
renin-angiotensin regulation of aldosterone production [GO:0002018]	1	1	1	1	1	1	1	1	1	1
regulation of renal output by angiotensin [GO:0002019]	1	1	1	1	1	1	1	1	1	1
response to dietary excess [GO:0002021]	1	1	1	1	1	1	1	1	1	1
detection of dietary excess [GO:0002022]	1	1	1	1	1	1	1	1	1	1
reduction of food intake in response to dietary excess [GO:0002023]	1	1	1	1	1	1	1	1	1	1
diet induced thermogenesis [GO:0002024]	1	1	1	1	1	1	1	1	1	1
vasodilation by norepinephrine-epinephrine involved in regulation of systemic arterial blood pressure [GO:0002025]	1	1	1	1	1	1	1	1	1	1
regulation of the force of heart contraction [GO:0002026]	1	1	1	1	1	1	1	1	1	1
regulation of heart rate [GO:0002027]	1	1	1	1	1	1	1	1	1	1
regulation of sodium ion transport [GO:0002028]	0.36246	-0.4562	0.56223	0.4562	-0.4562	0.2818	-0.4562	-0.4562	0.67891	-0.4562
desensitization of G-protein coupled receptor protein signaling pathway [GO:0002029]	1	1	1	1	1	1	1	1	1	1
inhibitory G-protein coupled receptor phosphorylation [GO:0002030]	1	1	1	1	1	1	1	1	1	1
G-protein coupled receptor internalization [GO:0002031]	1	1	1	1	1	1	1	1	1	1
desensitization of G-protein coupled receptor protein signaling pathway by arrestin [GO:0002032]	1	1	1	1	1	1	1	1	1	1
vasodilation by angiotensin involved in regulation of systemic arterial blood pressure [GO:0002033]	1	1	1	1	1	1	1	1	1	1
regulation of blood vessel size by renin-angiotensin [GO:0002034]	1	1	1	1	1	1	1	1	1	1
brain renin-angiotensin system [GO:0002035]	1	1	1	1	1	1	1	1	1	1
regulation of L-glutamate transport [GO:0002036]	1	1	1	1	1	1	1	1	1	1
negative regulation of L-glutamate transport [GO:0002037]	1	1	1	1	1	1	1	1	1	1
positive regulation of L-glutamate transport [GO:0002038]	1	1	1	1	1	1	1	1	1	1
sprouting angiogenesis [GO:0002040]	1	1	1	1	1	1	1	1	1	1
intussusceptive angiogenesis [GO:0002041]	1	1	1	1	1	1	1	1	1	1
cell migration during sprouting angiogenesis [GO:0002042]	1	1	1	1	1	1	1	1	1	1
blood vessel endothelial cell proliferation during sprouting angiogenesis [GO:0002043]	1	1	1	1	1	1	1	1	1	1
blood vessel endothelial cell migration during intussusceptive angiogenesis [GO:0002044]	1	1	1	1	1	1	1	1	1	1
regulation of cell adhesion during intussusceptive angiogenesis [GO:0002045]	1	1	1	1	1	1	1	1	1	1
phenazine biosynthetic process [GO:0002047]	1	1	1	1	1	1	1	1	1	1
pyoverdine metabolic process [GO:0002048]	1	1	1	1	1	1	1	1	1	1
pyoverdine biosynthetic process [GO:0002049]	1	1	1	1	1	1	1	1	1	1
pyoverdine catabolic process [GO:0002050]	1	1	1	1	1	1	1	1	1	1
osteoblast fate commitment [GO:0002051]	1	1	1	1	1	1	1	1	1	1
positive regulation of neuroblast proliferation [GO:0002052]	0.092436	-0.20095	0.25253	0.069171	-0.59026	0.12161	-0.20095	-0.20095	-0.68633	-0.20095
positive regulation of mesenchymal cell proliferation [GO:0002053]	1	1	1	1	1	1	1	1	1	1
chondrocyte differentiation [GO:0002062]	-0.4562	0.2818	0.67891	0.36246	-0.4562	0.56223	-0.4562	-0.4562	0.4562	-0.4562
chondrocyte development [GO:0002063]	1	1	1	1	1	1	1	1	1	1
epithelial cell development [GO:0002064]	-0.4562	0.36246	0.2818	-0.4562	0.67891	-0.4562	-0.4562	0.56223	0.4562	-0.4562
columnar/cuboidal epithelial cell differentiation [GO:0002065]	1	1	1	1	1	1	1	1	1	1
columnar/cuboidal epithelial cell development [GO:0002066]	1	1	1	1	1	1	1	1	1	1
glandular epithelial cell differentiation [GO:0002067]	1	1	1	1	1	1	1	1	1	1
glandular epithelial cell development [GO:0002068]	1	1	1	1	1	1	1	1	1	1
columnar/cuboidal epithelial cell maturation [GO:0002069]	1	1	1	1	1	1	1	1	1	1
epithelial cell maturation [GO:0002070]	1	1	1	1	1	1	1	1	1	1
glandular epithelial cell maturation [GO:0002071]	1	1	1	1	1	1	1	1	1	1
optic cup morphogenesis involved in camera-type eye development [GO:0002072]	1	1	1	1	1	1	1	1	1	1
extraocular skeletal muscle development [GO:0002074]	1	1	1	1	1	1	1	1	1	1
somitomeric trunk muscle development [GO:0002075]	1	1	1	1	1	1	1	1	1	1
osteoblast development [GO:0002076]	1	1	1	1	1	1	1	1	1	1
acrosome matrix dispersal [GO:0002077]	1	1	1	1	1	1	1	1	1	1
membrane fusion during acrosome reaction [GO:0002078]	1	1	1	1	1	1	1	1	1	1
regulation of oxidative phosphorylation [GO:0002082]	1	1	1	1	1	1	1	1	1	1
protein depalmitoylation [GO:0002084]	1	1	1	1	1	1	1	1	1	1
repression of premature neural plate formation [GO:0002085]	1	1	1	1	1	1	1	1	1	1
diaphragm contraction [GO:0002086]	1	1	1	1	1	1	1	1	1	1
neurological control of breathing [GO:0002087]	1	1	1	1	1	1	1	1	1	1
lens development in camera-type eye [GO:0002088]	1	1	1	1	1	1	1	1	1	1
lens morphogenesis in camera-type eye [GO:0002089]	1	1	1	1	1	1	1	1	1	1
regulation of receptor internalization [GO:0002090]	1	1	1	1	1	1	1	1	1	1
negative regulation of receptor internalization [GO:0002091]	1	1	1	1	1	1	1	1	1	1
positive regulation of receptor internalization [GO:0002092]	1	1	1	1	1	1	1	1	1	1
auditory receptor cell morphogenesis [GO:0002093]	1	1	1	1	1	1	1	1	1	1
tRNA wobble base modification [GO:0002097]	1	1	1	1	1	1	1	1	1	1
tRNA wobble uridine modification [GO:0002098]	1	1	1	1	1	1	1	1	1	1
tRNA wobble guanine modification [GO:0002099]	1	1	1	1	1	1	1	1	1	1
tRNA wobble adenosine to inosine editing [GO:0002100]	1	1	1	1	1	1	1	1	1	1
tRNA wobble cytosine modification [GO:0002101]	1	1	1	1	1	1	1	1	1	1
endonucleolytic cleavage of tetracistronic rRNA transcript (SSU-rRNA, LSU-rRNA, 4.5S-rRNA, 5S-rRNA) [GO:0002103]	1	1	1	1	1	1	1	1	1	1
endonucleolytic cleaveage between 4.5S rRNA and 5S rRNA of tetracistronic rRNA transcript (SSU-rRNA, LSU-rRNA, 4.5S-rRNA, 5S-rRN... <Preview truncated at 128 characters>	1	1	1	1	1	1	1	1	1	1
endonucleolytic cleaveage between LSU-rRNA and 4.5S rRNA of tetracistronic rRNA transcript (SSU-rRNA, LSU-rRNA, 4.5S-rRNA, 5S-rR... <Preview truncated at 128 characters>	1	1	1	1	1	1	1	1	1	1
endonucleolytic cleaveage between SSU-rRNA and LSU-rRNA of tetracistronic rRNA transcript (SSU-rRNA, LSU-rRNA, 4.5S-rRNA, 5S-rRN... <Preview truncated at 128 characters>	1	1	1	1	1	1	1	1	1	1
generation of mature 3-end of 5S rRNA generated by RNA polymerase III [GO:0002107]	1	1	1	1	1	1	1	1	1	1
maturation of LSU-rRNA from tricistronic rRNA transcript (SSU-rRNA, LSU-rRNA,5S) [GO:0002108]	1	1	1	1	1	1	1	1	1	1
maturation of SSU-rRNA from tricistronic rRNA transcript (SSU-rRNA, LSU-rRNA,5S) [GO:0002109]	1	1	1	1	1	1	1	1	1	1
cotranscriptional mitochondrial rRNA nucleotide insertion [GO:0002110]	1	1	1	1	1	1	1	1	1	1
amphibian larval development [GO:0002117]	1	1	1	1	1	1	1	1	1	1
nematode larval development [GO:0002119]	1	1	1	1	1	1	1	1	1	1
larval development [GO:0002164]	1	1	1	1	1	1	1	1	1	1
instar larval or pupal development [GO:0002165]	1	1	1	1	1	1	1	1	1	1
instar larval development [GO:0002168]	1	1	1	1	1	1	1	1	1	1
somatic diversification of immune receptors [GO:0002200]	-0.26705	0.35921	1	-0.26705	0.97434	-0.26705	0.29577	-0.26705	0.26705	0.18185
somatic diversification of DSCAM-based immune receptors [GO:0002201]	1	1	1	1	1	1	1	1	1	1
somatic diversification of variable lymphocyte receptors of jawless fish [GO:0002202]	1	1	1	1	1	1	1	1	1	1
proteolysis by cytosolic proteases associated with antigen processing and presentation [GO:0002203]	1	1	1	1	1	1	1	1	1	1
somatic recombination of immunoglobulin genes during immune response [GO:0002204]	-0.45607	0.50485	0.45607	-0.45607	-0.45607	-0.45607	0.41006	-0.45607	0.55625	0.36693
somatic hypermutation of immunoglobulin genes during immune response [GO:0002205]	1	1	1	1	1	1	1	1	1	1
gene conversion of immunoglobulin genes [GO:0002206]	1	1	1	1	1	1	1	1	1	1
gene conversion of immunoglobulin genes during immune response [GO:0002207]	1	1	1	1	1	1	1	1	1	1
somatic diversification of immunoglobulins during immune response [GO:0002208]	-0.45607	0.50485	0.45607	-0.45607	-0.45607	-0.45607	0.41006	-0.45607	0.55625	0.36693
behavioral defense response [GO:0002209]	1	1	1	1	1	1	1	1	1	1
behavioral response to wounding [GO:0002210]	1	1	1	1	1	1	1	1	1	1
behavioral defense response to insect [GO:0002211]	1	1	1	1	1	1	1	1	1	1
behavioral defense response to nematode [GO:0002212]	1	1	1	1	1	1	1	1	1	1
defense response to insect [GO:0002213]	1	1	1	1	1	1	1	1	1	1
defense response to nematode [GO:0002215]	1	1	1	1	1	1	1	1	1	1
activation of innate immune response [GO:0002218]	1	1	1	1	1	1	1	1	1	1
innate immune response activating cell surface receptor signaling pathway [GO:0002220]	1	1	1	1	1	1	1	1	1	1
pattern recognition receptor signaling pathway [GO:0002221]	1	1	1	1	1	1	1	1	1	1
stimulatory killer cell immunoglobulin-like receptor signaling pathway [GO:0002222]	1	1	1	1	1	1	1	1	1	1
stimulatory C-type lectin receptor signaling pathway [GO:0002223]	1	1	1	1	1	1	1	1	1	1
toll-like receptor signaling pathway [GO:0002224]	1	1	1	1	1	1	1	1	1	1
positive regulation of antimicrobial peptide production [GO:0002225]	1	1	1	1	1	1	1	1	1	1
innate immune response in mucosa [GO:0002227]	1	1	1	1	1	1	1	1	1	1
natural killer cell mediated immunity [GO:0002228]	1	1	1	1	1	1	1	1	1	1
defense response to oomycetes [GO:0002229]	1	1	1	1	1	1	1	1	1	1
positive regulation of defense response to virus by host [GO:0002230]	1	1	1	1	1	1	1	1	1	1
detection of oomycetes [GO:0002231]	1	1	1	1	1	1	1	1	1	1
leukocyte chemotaxis during inflammatory response [GO:0002232]	1	1	1	1	1	1	1	1	1	1
leukocyte chemotaxis during immune response [GO:0002233]	1	1	1	1	1	1	1	1	1	1
detection of endoplasmic reticulum overloading [GO:0002234]	1	1	1	1	1	1	1	1	1	1
detection of unfolded protein [GO:0002235]	1	1	1	1	1	1	1	1	1	1
detection of misfolded protein [GO:0002236]	1	1	1	1	1	1	1	1	1	1
response to molecule of bacterial origin [GO:0002237]	-0.23225	0.26606	0.80479	0.20162	-0.80479	-0.23225	1	0.12748	-0.74175	-0.23225
response to molecule of fungal origin [GO:0002238]	1	1	1	1	1	1	1	1	1	1
response to oomycetes [GO:0002239]	1	1	1	1	1	1	1	1	1	1
response to molecule of oomycetes origin [GO:0002240]	1	1	1	1	1	1	1	1	1	1
response to parasitic plant [GO:0002241]	1	1	1	1	1	1	1	1	1	1
defense response to parasitic plant [GO:0002242]	1	1	1	1	1	1	1	1	1	1
detection of parasitic plant [GO:0002243]	1	1	1	1	1	1	1	1	1	1
hemopoietic progenitor cell differentiation [GO:0002244]	-0.20095	0.069171	0.38158	-0.89292	-0.78775	-0.20095	0.89292	-0.20095	-0.59026	0.036931
healing during inflammatory response [GO:0002246]	-0.4562	0.67891	0.4562	-0.4562	-0.4562	0.2818	-0.4562	0.36246	0.56223	-0.4562
clearance of damaged tissue during inflammatory response [GO:0002247]	1	1	1	1	1	1	1	1	1	1
connective tissue replacement during inflammatory response [GO:0002248]	1	1	1	1	1	1	1	1	1	1
lymphocyte anergy [GO:0002249]	1	1	1	1	1	1	1	1	1	1
adaptive immune response [GO:0002250]	-0.069459	-0.70415	-0.73528	0.65087	0.55667	-0.69644	-0.73528	-0.58494	0.31541	0.076095
organ or tissue specific immune response [GO:0002251]	1	1	1	1	1	1	1	1	1	1
immune effector process [GO:0002252]	-0.2029	0.54322	-0.29483	0.48452	0.21731	-0.64167	-0.73787	-0.83219	0.72893	0.65591
activation of immune response [GO:0002253]	-0.19709	-0.63489	0.44824	0.8427	0.1258	-0.28453	-0.17359	0.46539	-0.90972	0.27507
kinin cascade [GO:0002254]	1	1	1	1	1	1	1	1	1	1
tissue kallikrein-kinin cascade [GO:0002255]	1	1	1	1	1	1	1	1	1	1
regulation of kinin cascade [GO:0002256]	1	1	1	1	1	1	1	1	1	1
negative regulation of kinin cascade [GO:0002257]	1	1	1	1	1	1	1	1	1	1
positive regulation of kinin cascade [GO:0002258]	1	1	1	1	1	1	1	1	1	1
endothelial cell activation within high endothelial venule during immune response [GO:0002259]	1	1	1	1	1	1	1	1	1	1
lymphocyte homeostasis [GO:0002260]	-0.4562	0.56223	0.2818	-0.4562	0.4562	-0.4562	0.67891	-0.4562	0.36246	-0.4562
mucosal lymphocyte homeostasis [GO:0002261]	1	1	1	1	1	1	1	1	1	1
myeloid cell homeostasis [GO:0002262]	1	1	1	1	1	1	1	1	1	1
cell activation during immune response [GO:0002263]	-0.45607	0.36693	0.55625	0.45607	0.50485	-0.45607	-0.45607	-0.45607	-0.45607	0.41006
endothelial cell activation during immune response [GO:0002264]	1	1	1	1	1	1	1	1	1	1
astrocyte activation during immune response [GO:0002265]	1	1	1	1	1	1	1	1	1	1
follicular dendritic cell activation [GO:0002266]	1	1	1	1	1	1	1	1	1	1
follicular dendritic cell activation during immune response [GO:0002267]	1	1	1	1	1	1	1	1	1	1
follicular dendritic cell differentiation [GO:0002268]	1	1	1	1	1	1	1	1	1	1
leukocyte activation during inflammatory response [GO:0002269]	1	1	1	1	1	1	1	1	1	1
plasmacytoid dendritic cell activation [GO:0002270]	1	1	1	1	1	1	1	1	1	1
plasmacytoid dendritic cell activation during immune response [GO:0002271]	1	1	1	1	1	1	1	1	1	1
plasmacytoid dendritic cell differentiation during immune response [GO:0002272]	1	1	1	1	1	1	1	1	1	1
plasmacytoid dendritic cell differentiation [GO:0002273]	1	1	1	1	1	1	1	1	1	1
myeloid leukocyte activation [GO:0002274]	-0.33651	0.36513	0.47102	-0.86062	0.87517	-0.34588	1	0.049024	-0.99263	-0.09809
myeloid cell activation during immune response [GO:0002275]	1	1	1	1	1	1	1	1	1	1
basophil activation during immune response [GO:0002276]	1	1	1	1	1	1	1	1	1	1
myeloid dendritic cell activation during immune response [GO:0002277]	1	1	1	1	1	1	1	1	1	1
eosinophil activation during immune response [GO:0002278]	1	1	1	1	1	1	1	1	1	1
mast cell activation during immune response [GO:0002279]	1	1	1	1	1	1	1	1	1	1
monocyte activation during immune response [GO:0002280]	1	1	1	1	1	1	1	1	1	1
macrophage activation during immune response [GO:0002281]	1	1	1	1	1	1	1	1	1	1
microglial cell activation during immune response [GO:0002282]	1	1	1	1	1	1	1	1	1	1
neutrophil activation during immune response [GO:0002283]	1	1	1	1	1	1	1	1	1	1
myeloid dendritic cell differentiation during immune response [GO:0002284]	1	1	1	1	1	1	1	1	1	1
lymphocyte activation during immune response [GO:0002285]	-0.4561	0.33795	0.59448	0.4561	0.52294	-0.4561	-0.4561	-0.4561	-0.4561	0.39435
T cell activation during immune response [GO:0002286]	-0.4561	0.33795	0.59448	0.4561	0.52294	-0.4561	-0.4561	-0.4561	-0.4561	0.39435
alpha-beta T cell activation during immune response [GO:0002287]	1	1	1	1	1	1	1	1	1	1
NK T cell activation during immune response [GO:0002288]	1	1	1	1	1	1	1	1	1	1
NK T cell proliferation during immune response [GO:0002289]	1	1	1	1	1	1	1	1	1	1
gamma-delta T cell activation during immune response [GO:0002290]	1	1	1	1	1	1	1	1	1	1
T cell activation via T cell receptor contact with antigen bound to MHC molecule on antigen presenting cell [GO:0002291]	1	1	1	1	1	1	1	1	1	1
T cell differentiation during immune response [GO:0002292]	NaN	NaN	NaN	NaN	NaN	NaN	NaN	NaN	NaN	NaN
alpha-beta T cell differentiation during immune response [GO:0002293]	NaN	NaN	NaN	NaN	NaN	NaN	NaN	NaN	NaN	NaN
CD4-positive, alpha-beta T cell differentiation during immune response [GO:0002294]	NaN	NaN	NaN	NaN	NaN	NaN	NaN	NaN	NaN	NaN
T-helper cell lineage commitment [GO:0002295]	1	1	1	1	1	1	1	1	1	1
T-helper 1 cell lineage commitment [GO:0002296]	1	1	1	1	1	1	1	1	1	1
T-helper 2 cell lineage commitment [GO:0002297]	1	1	1	1	1	1	1	1	1	1
CD4-positive, CD25-positive, alpha-beta regulatory T cell differentiation during immune response [GO:0002298]	1	1	1	1	1	1	1	1	1	1
alpha-beta intraepithelial T cell differentiation [GO:0002299]	1	1	1	1	1	1	1	1	1	1
CD8-positive, alpha-beta intraepithelial T cell differentiation [GO:0002300]	1	1	1	1	1	1	1	1	1	1
CD4-positive, alpha-beta intraepithelial T cell differentiation [GO:0002301]	1	1	1	1	1	1	1	1	1	1
CD8-positive, alpha-beta T cell differentiation during immune response [GO:0002302]	1	1	1	1	1	1	1	1	1	1
gamma-delta T cell differentiation during immune response [GO:0002303]	1	1	1	1	1	1	1	1	1	1
gamma-delta intraepithelial T cell differentiation [GO:0002304]	1	1	1	1	1	1	1	1	1	1
CD8-positive, gamma-delta intraepithelial T cell differentiation [GO:0002305]	1	1	1	1	1	1	1	1	1	1
CD4-positive gamma-delta intraepithelial T cell differentiation [GO:0002306]	1	1	1	1	1	1	1	1	1	1
CD8-positive, alpha-beta regulatory T cell differentiation [GO:0002307]	1	1	1	1	1	1	1	1	1	1
CD8-positive, alpha-beta cytotoxic T cell differentiation [GO:0002308]	1	1	1	1	1	1	1	1	1	1
T cell proliferation during immune response [GO:0002309]	1	1	1	1	1	1	1	1	1	1
alpha-beta T cell proliferation during immune response [GO:0002310]	1	1	1	1	1	1	1	1	1	1
gamma-delta T cell proliferation during immune response [GO:0002311]	1	1	1	1	1	1	1	1	1	1
B cell activation during immune response [GO:0002312]	1	1	1	1	1	1	1	1	1	1
mature B cell differentiation during immune response [GO:0002313]	1	1	1	1	1	1	1	1	1	1
germinal center B cell differentiation [GO:0002314]	1	1	1	1	1	1	1	1	1	1
marginal zone B cell differentiation [GO:0002315]	1	1	1	1	1	1	1	1	1	1
follicular B cell differentiation [GO:0002316]	1	1	1	1	1	1	1	1	1	1
plasma cell differentiation [GO:0002317]	1	1	1	1	1	1	1	1	1	1
myeloid progenitor cell differentiation [GO:0002318]	1	1	1	1	1	1	1	1	1	1
memory B cell differentiation [GO:0002319]	1	1	1	1	1	1	1	1	1	1
lymphoid progenitor cell differentiation [GO:0002320]	1	1	1	1	1	1	1	1	1	1
natural killer cell progenitor differentiation [GO:0002321]	1	1	1	1	1	1	1	1	1	1
B cell proliferation during immune response [GO:0002322]	1	1	1	1	1	1	1	1	1	1
natural killer cell activation during immune response [GO:0002323]	1	1	1	1	1	1	1	1	1	1
natural killer cell proliferation during immune response [GO:0002324]	1	1	1	1	1	1	1	1	1	1
natural killer cell differentiation during immune response [GO:0002325]	1	1	1	1	1	1	1	1	1	1
B cell lineage commitment [GO:0002326]	1	1	1	1	1	1	1	1	1	1
immature B cell differentiation [GO:0002327]	1	1	1	1	1	1	1	1	1	1
pro-B cell differentiation [GO:0002328]	1	1	1	1	1	1	1	1	1	1
pre-B cell differentiation [GO:0002329]	1	1	1	1	1	1	1	1	1	1
pre-B cell receptor expression [GO:0002330]	1	1	1	1	1	1	1	1	1	1
pre-B cell allelic exclusion [GO:0002331]	1	1	1	1	1	1	1	1	1	1
transitional stage B cell differentiation [GO:0002332]	1	1	1	1	1	1	1	1	1	1
transitional one stage B cell differentiation [GO:0002333]	1	1	1	1	1	1	1	1	1	1
transitional two stage B cell differentiation [GO:0002334]	1	1	1	1	1	1	1	1	1	1
mature B cell differentiation [GO:0002335]	1	1	1	1	1	1	1	1	1	1
B-1 B cell lineage commitment [GO:0002336]	1	1	1	1	1	1	1	1	1	1
B-1a B cell differentiation [GO:0002337]	1	1	1	1	1	1	1	1	1	1
B-1b B cell differentiation [GO:0002338]	1	1	1	1	1	1	1	1	1	1
B cell selection [GO:0002339]	1	1	1	1	1	1	1	1	1	1
central B cell selection [GO:0002340]	1	1	1	1	1	1	1	1	1	1
central B cell anergy [GO:0002341]	1	1	1	1	1	1	1	1	1	1
central B cell deletion [GO:0002342]	1	1	1	1	1	1	1	1	1	1
peripheral B cell selection [GO:0002343]	1	1	1	1	1	1	1	1	1	1
B cell affinity maturation [GO:0002344]	1	1	1	1	1	1	1	1	1	1
peripheral B cell receptor editing [GO:0002345]	1	1	1	1	1	1	1	1	1	1
B cell positive selection [GO:0002346]	1	1	1	1	1	1	1	1	1	1
response to tumor cell [GO:0002347]	1	1	1	1	1	1	1	1	1	1
central B cell positive selection [GO:0002348]	1	1	1	1	1	1	1	1	1	1
histamine production during acute inflammatory response [GO:0002349]	1	1	1	1	1	1	1	1	1	1
peripheral B cell positive selection [GO:0002350]	1	1	1	1	1	1	1	1	1	1
serotonin production during acute inflammatory response [GO:0002351]	1	1	1	1	1	1	1	1	1	1
B cell negative selection [GO:0002352]	1	1	1	1	1	1	1	1	1	1
plasma kallikrein-kinin cascade [GO:0002353]	1	1	1	1	1	1	1	1	1	1
central B cell negative selection [GO:0002354]	1	1	1	1	1	1	1	1	1	1
detection of tumor cell [GO:0002355]	1	1	1	1	1	1	1	1	1	1
peripheral B cell negative selection [GO:0002356]	1	1	1	1	1	1	1	1	1	1
defense response to tumor cell [GO:0002357]	1	1	1	1	1	1	1	1	1	1
B cell homeostatic proliferation [GO:0002358]	1	1	1	1	1	1	1	1	1	1
B-1 B cell proliferation [GO:0002359]	1	1	1	1	1	1	1	1	1	1
T cell lineage commitment [GO:0002360]	1	1	1	1	1	1	1	1	1	1
CD4-positive, CD25-positive, alpha-beta regulatory T cell differentiation [GO:0002361]	1	1	1	1	1	1	1	1	1	1
CD4-positive, CD25-positive, alpha-beta regulatory T cell lineage commitment [GO:0002362]	1	1	1	1	1	1	1	1	1	1
alpha-beta T cell lineage commitment [GO:0002363]	1	1	1	1	1	1	1	1	1	1
NK T cell lineage commitment [GO:0002364]	1	1	1	1	1	1	1	1	1	1
gamma-delta T cell lineage commitment [GO:0002365]	1	1	1	1	1	1	1	1	1	1
leukocyte activation during immune response [GO:0002366]	-0.45607	0.36693	0.55625	0.45607	0.50485	-0.45607	-0.45607	-0.45607	-0.45607	0.41006
cytokine production during immune response [GO:0002367]	-0.4561	-0.4561	0.33795	-0.4561	0.4561	0.52294	0.39435	-0.4561	-0.4561	0.59448
B cell cytokine production [GO:0002368]	1	1	1	1	1	1	1	1	1	1
T cell cytokine production [GO:0002369]	-0.4562	-0.4562	0.2818	-0.4562	0.4562	0.56223	0.36246	-0.4562	-0.4562	0.67891
natural killer cell cytokine production [GO:0002370]	1	1	1	1	1	1	1	1	1	1
dendritic cell cytokine production [GO:0002371]	1	1	1	1	1	1	1	1	1	1
myeloid dendritic cell cytokine production [GO:0002372]	1	1	1	1	1	1	1	1	1	1
plasmacytoid dendritic cell cytokine production [GO:0002373]	1	1	1	1	1	1	1	1	1	1
cytokine secretion during immune response [GO:0002374]	1	1	1	1	1	1	1	1	1	1
cytokine biosynthetic process during immune response [GO:0002375]	1	1	1	1	1	1	1	1	1	1
immune system process [GO:0002376]	-0.14124	0.43608	0.41033	-0.44181	0.39976	-0.87601	-0.8382	0.24613	0.86495	-0.24059
immunoglobulin production [GO:0002377]	-0.27022	0.25827	1	-0.95548	0.9111	-0.27022	1	-0.27022	0.28253	0.29522
immunoglobulin biosynthetic process [GO:0002378]	1	1	1	1	1	1	1	1	1	1
immunoglobulin biosynthetic process during immune response [GO:0002379]	1	1	1	1	1	1	1	1	1	1
immunoglobulin secretion during immune response [GO:0002380]	1	1	1	1	1	1	1	1	1	1
immunoglobulin production during immune response [GO:0002381]	-0.45607	0.50485	0.45607	-0.45607	-0.45607	-0.45607	0.41006	-0.45607	0.55625	0.36693
regulation of tissue kallikrein-kinin cascade [GO:0002382]	1	1	1	1	1	1	1	1	1	1
immune response in brain or nervous system [GO:0002383]	1	1	1	1	1	1	1	1	1	1
hepatic immune response [GO:0002384]	1	1	1	1	1	1	1	1	1	1
mucosal immune response [GO:0002385]	1	1	1	1	1	1	1	1	1	1
immune response in mucosal-associated lymphoid tissue [GO:0002386]	1	1	1	1	1	1	1	1	1	1
immune response in gut-associated lymphoid tissue [GO:0002387]	1	1	1	1	1	1	1	1	1	1
immune response in Peyers patch [GO:0002388]	1	1	1	1	1	1	1	1	1	1
tolerance induction in Peyers patch [GO:0002389]	1	1	1	1	1	1	1	1	1	1
platelet activating factor production [GO:0002390]	1	1	1	1	1	1	1	1	1	1
platelet activating factor production during acute inflammatory response [GO:0002391]	1	1	1	1	1	1	1	1	1	1
platelet activating factor secretion [GO:0002392]	1	1	1	1	1	1	1	1	1	1
production of lysosomal enzymes during acute inflammatory response [GO:0002393]	1	1	1	1	1	1	1	1	1	1
tolerance induction in gut-associated lymphoid tissue [GO:0002394]	1	1	1	1	1	1	1	1	1	1
immune response in nasopharyngeal-associated lymphoid tissue [GO:0002395]	1	1	1	1	1	1	1	1	1	1
MHC protein complex assembly [GO:0002396]	1	1	1	1	1	1	1	1	1	1
MHC class I protein complex assembly [GO:0002397]	1	1	1	1	1	1	1	1	1	1
MHC class Ib protein complex assembly [GO:0002398]	1	1	1	1	1	1	1	1	1	1
MHC class II protein complex assembly [GO:0002399]	1	1	1	1	1	1	1	1	1	1
tolerance induction in nasopharyngeal-associated lymphoid tissue [GO:0002400]	1	1	1	1	1	1	1	1	1	1
tolerance induction in mucosal-associated lymphoid tissue [GO:0002401]	1	1	1	1	1	1	1	1	1	1
B cell tolerance induction in mucosal-associated lymphoid tissue [GO:0002402]	1	1	1	1	1	1	1	1	1	1
T cell tolerance induction in mucosal-associated lymphoid tissue [GO:0002403]	1	1	1	1	1	1	1	1	1	1
antigen sampling in mucosal-associated lymphoid tissue [GO:0002404]	1	1	1	1	1	1	1	1	1	1
antigen sampling by dendritic cells in mucosal-associated lymphoid tissue [GO:0002405]	1	1	1	1	1	1	1	1	1	1
antigen sampling by M cells in mucosal-associated lymphoid tissue [GO:0002406]	1	1	1	1	1	1	1	1	1	1
dendritic cell chemotaxis [GO:0002407]	1	1	1	1	1	1	1	1	1	1
myeloid dendritic cell chemotaxis [GO:0002408]	1	1	1	1	1	1	1	1	1	1
Langerhans cell chemotaxis [GO:0002409]	1	1	1	1	1	1	1	1	1	1
plasmacytoid dendritic cell chemotaxis [GO:0002410]	1	1	1	1	1	1	1	1	1	1
T cell tolerance induction to tumor cell [GO:0002411]	1	1	1	1	1	1	1	1	1	1
antigen transcytosis by M cells in mucosal-associated lymphoid tissue [GO:0002412]	1	1	1	1	1	1	1	1	1	1
tolerance induction to tumor cell [GO:0002413]	1	1	1	1	1	1	1	1	1	1
immunoglobulin transcytosis in epithelial cells [GO:0002414]	1	1	1	1	1	1	1	1	1	1
immunoglobulin transcytosis in epithelial cells mediated by polymeric immunoglobulin receptor [GO:0002415]	1	1	1	1	1	1	1	1	1	1
IgG immunoglobulin transcytosis in epithelial cells mediated by FcRn immunoglobulin receptor [GO:0002416]	1	1	1	1	1	1	1	1	1	1
B cell antigen processing and presentation mediated by B cell receptor uptake of antigen [GO:0002417]	1	1	1	1	1	1	1	1	1	1
immune response to tumor cell [GO:0002418]	1	1	1	1	1	1	1	1	1	1
T cell mediated cytotoxicity directed against tumor cell target [GO:0002419]	1	1	1	1	1	1	1	1	1	1
natural killer cell mediated cytotoxicity directed against tumor cell target [GO:0002420]	1	1	1	1	1	1	1	1	1	1
B cell antigen processing and presentation following pinocytosis [GO:0002421]	1	1	1	1	1	1	1	1	1	1
immune response in urogenital tract [GO:0002422]	1	1	1	1	1	1	1	1	1	1
natural killer cell mediated immune response to tumor cell [GO:0002423]	1	1	1	1	1	1	1	1	1	1
T cell mediated immune response to tumor cell [GO:0002424]	1	1	1	1	1	1	1	1	1	1
tolerance induction in urogenital tract [GO:0002425]	1	1	1	1	1	1	1	1	1	1
immunoglobulin production in mucosal tissue [GO:0002426]	1	1	1	1	1	1	1	1	1	1
mucosal tolerance induction [GO:0002427]	1	1	1	1	1	1	1	1	1	1
antigen processing and presentation of peptide antigen via MHC class Ib [GO:0002428]	1	1	1	1	1	1	1	1	1	1
immune response-activating cell surface receptor signaling pathway [GO:0002429]	-0.51097	0.64804	0.055209	-0.32413	0.66122	-0.57137	-0.42174	0.5468	-0.40095	0.66122
complement receptor mediated signaling pathway [GO:0002430]	1	1	1	1	1	1	1	1	1	1
Fc receptor mediated stimulatory signaling pathway [GO:0002431]	1	1	1	1	1	1	1	1	1	1
granuloma formation [GO:0002432]	1	1	1	1	1	1	1	1	1	1
phagocytosis triggered by activation of immune response cell surface activating receptor [GO:0002433]	1	1	1	1	1	1	1	1	1	1
immune complex clearance [GO:0002434]	1	1	1	1	1	1	1	1	1	1
immune complex clearance by erythrocytes [GO:0002435]	1	1	1	1	1	1	1	1	1	1
immune complex clearance by monocytes and macrophages [GO:0002436]	1	1	1	1	1	1	1	1	1	1
inflammatory response to antigenic stimulus [GO:0002437]	1	1	1	1	1	1	1	1	1	1
acute inflammatory response to antigenic stimulus [GO:0002438]	1	1	1	1	1	1	1	1	1	1
chronic inflammatory response to antigenic stimulus [GO:0002439]	1	1	1	1	1	1	1	1	1	1
production of molecular mediator of immune response [GO:0002440]	-0.16506	0.60445	0.60445	-0.60445	0.5342	-0.5618	0.60445	-0.16506	0.63367	0.22945
histamine secretion during acute inflammatory response [GO:0002441]	1	1	1	1	1	1	1	1	1	1
serotonin secretion during acute inflammatory response [GO:0002442]	1	1	1	1	1	1	1	1	1	1
leukocyte mediated immunity [GO:0002443]	-0.086213	0.66644	-0.80638	0.72895	0.51518	-0.64204	-0.34816	0.85249	0.37941	0.38864
myeloid leukocyte mediated immunity [GO:0002444]	-0.59026	0.050948	1	-0.78775	0.78775	-0.68633	-0.20095	0.092436	1	-0.20095
type II hypersensitivity [GO:0002445]	1	1	1	1	1	1	1	1	1	1
neutrophil mediated immunity [GO:0002446]	1	1	1	1	1	1	1	1	1	1
eosinophil mediated immunity [GO:0002447]	1	1	1	1	1	1	1	1	1	1
mast cell mediated immunity [GO:0002448]	1	1	1	1	1	1	1	1	1	1
lymphocyte mediated immunity [GO:0002449]	-0.067581	-0.70127	-0.735	0.64366	0.54235	-0.69292	-0.735	-0.57266	0.3153	0.074642
B cell antigen processing and presentation [GO:0002450]	1	1	1	1	1	1	1	1	1	1
peripheral B cell tolerance induction [GO:0002451]	1	1	1	1	1	1	1	1	1	1
B cell receptor editing [GO:0002452]	1	1	1	1	1	1	1	1	1	1
peripheral B cell anergy [GO:0002453]	1	1	1	1	1	1	1	1	1	1
peripheral B cell deletion [GO:0002454]	1	1	1	1	1	1	1	1	1	1
humoral immune response mediated by circulating immunoglobulin [GO:0002455]	-0.25679	-0.25679	-0.25679	0.17211	0.14483	-0.25679	-0.25679	0.44503	0.34269	0.25679
T cell mediated immunity [GO:0002456]	-0.23225	1	0.93434	-0.86913	-0.93434	0.23225	1	-0.23225	0.74175	0.3031
T cell antigen processing and presentation [GO:0002457]	1	1	1	1	1	1	1	1	1	1
peripheral T cell tolerance induction [GO:0002458]	1	1	1	1	1	1	1	1	1	1
adaptive immune response based on somatic recombination of immune receptors built from leucine-rich repeat domains [GO:0002459]	1	1	1	1	1	1	1	1	1	1
adaptive immune response based on somatic recombination of immune receptors built from immunoglobulin superfamily domains [GO:00... <Preview truncated at 128 characters>	-0.069459	-0.70415	-0.73528	0.65087	0.55667	-0.69644	-0.73528	-0.58494	0.31541	0.076095
tolerance induction dependent upon immune response [GO:0002461]	1	1	1	1	1	1	1	1	1	1
tolerance induction to nonself antigen [GO:0002462]	1	1	1	1	1	1	1	1	1	1
central tolerance induction to nonself antigen [GO:0002463]	1	1	1	1	1	1	1	1	1	1
peripheral tolerance induction to nonself antigen [GO:0002464]	1	1	1	1	1	1	1	1	1	1
peripheral tolerance induction [GO:0002465]	1	1	1	1	1	1	1	1	1	1
peripheral tolerance induction to self antigen [GO:0002466]	1	1	1	1	1	1	1	1	1	1
germinal center formation [GO:0002467]	1	1	1	1	1	1	1	1	1	1
dendritic cell antigen processing and presentation [GO:0002468]	1	1	1	1	1	1	1	1	1	1
myeloid dendritic cell antigen processing and presentation [GO:0002469]	1	1	1	1	1	1	1	1	1	1
plasmacytoid dendritic cell antigen processing and presentation [GO:0002470]	1	1	1	1	1	1	1	1	1	1
monocyte antigen processing and presentation [GO:0002471]	1	1	1	1	1	1	1	1	1	1
macrophage antigen processing and presentation [GO:0002472]	1	1	1	1	1	1	1	1	1	1
non-professional antigen presenting cell antigen processing and presentation [GO:0002473]	1	1	1	1	1	1	1	1	1	1
antigen processing and presentation of peptide antigen via MHC class I [GO:0002474]	1	1	1	1	1	1	1	1	1	1
antigen processing and presentation via MHC class Ib [GO:0002475]	1	1	1	1	1	1	1	1	1	1
antigen processing and presentation of endogenous peptide antigen via MHC class Ib [GO:0002476]	1	1	1	1	1	1	1	1	1	1
antigen processing and presentation of exogenous peptide antigen via MHC class Ib [GO:0002477]	1	1	1	1	1	1	1	1	1	1
antigen processing and presentation of exogenous peptide antigen [GO:0002478]	NaN	NaN	NaN	NaN	NaN	NaN	NaN	NaN	NaN	NaN
antigen processing and presentation of exogenous peptide antigen via MHC class I, TAP-dependent [GO:0002479]	1	1	1	1	1	1	1	1	1	1
antigen processing and presentation of exogenous peptide antigen via MHC class I, TAP-independent [GO:0002480]	1	1	1	1	1	1	1	1	1	1
antigen processing and presentation of exogenous protein antigen via MHC class Ib, TAP-dependent [GO:0002481]	1	1	1	1	1	1	1	1	1	1
antigen processing and presentation of exogenous protein antigen via MHC class Ib, TAP-independent [GO:0002482]	1	1	1	1	1	1	1	1	1	1
antigen processing and presentation of endogenous peptide antigen [GO:0002483]	1	1	1	1	1	1	1	1	1	1
antigen processing and presentation of endogenous peptide antigen via MHC class I via ER pathway [GO:0002484]	1	1	1	1	1	1	1	1	1	1
antigen processing and presentation of endogenous peptide antigen via MHC class I via ER pathway, TAP-dependent [GO:0002485]	1	1	1	1	1	1	1	1	1	1
antigen processing and presentation of endogenous peptide antigen via MHC class I via ER pathway, TAP-independent [GO:0002486]	1	1	1	1	1	1	1	1	1	1
antigen processing and presentation of endogenous peptide antigen via MHC class I via endolysosomal pathway [GO:0002487]	1	1	1	1	1	1	1	1	1	1
antigen processing and presentation of endogenous peptide antigen via MHC class Ib via ER pathway [GO:0002488]	1	1	1	1	1	1	1	1	1	1
antigen processing and presentation of endogenous peptide antigen via MHC class Ib via ER pathway, TAP-dependent [GO:0002489]	1	1	1	1	1	1	1	1	1	1
antigen processing and presentation of endogenous peptide antigen via MHC class Ib via ER pathway, TAP-independent [GO:0002490]	1	1	1	1	1	1	1	1	1	1
antigen processing and presentation of endogenous peptide antigen via MHC class II [GO:0002491]	1	1	1	1	1	1	1	1	1	1
peptide antigen assembly with MHC class Ib protein complex [GO:0002492]	1	1	1	1	1	1	1	1	1	1
lipid antigen assembly with MHC class Ib protein complex [GO:0002493]	1	1	1	1	1	1	1	1	1	1
lipid antigen transport [GO:0002494]	1	1	1	1	1	1	1	1	1	1
antigen processing and presentation of peptide antigen via MHC class II [GO:0002495]	NaN	NaN	NaN	NaN	NaN	NaN	NaN	NaN	NaN	NaN
proteolysis associated with antigen processing and presentation [GO:0002496]	1	1	1	1	1	1	1	1	1	1
proteosomal proteolysis associated with antigen processing and presentation [GO:0002497]	1	1	1	1	1	1	1	1	1	1
proteolysis within endoplasmic reticulum associated with antigen processing and presentation [GO:0002498]	1	1	1	1	1	1	1	1	1	1
proteolysis within endosome associated with antigen processing and presentation [GO:0002499]	1	1	1	1	1	1	1	1	1	1
proteolysis within lysosome associated with antigen processing and presentation [GO:0002500]	1	1	1	1	1	1	1	1	1	1
peptide antigen assembly with MHC protein complex [GO:0002501]	1	1	1	1	1	1	1	1	1	1
peptide antigen assembly with MHC class I protein complex [GO:0002502]	1	1	1	1	1	1	1	1	1	1
peptide antigen assembly with MHC class II protein complex [GO:0002503]	1	1	1	1	1	1	1	1	1	1
antigen processing and presentation of peptide or polysaccharide antigen via MHC class II [GO:0002504]	NaN	NaN	NaN	NaN	NaN	NaN	NaN	NaN	NaN	NaN
antigen processing and presentation of polysaccharide antigen via MHC class II [GO:0002505]	1	1	1	1	1	1	1	1	1	1
polysaccharide assembly with MHC class II protein complex [GO:0002506]	1	1	1	1	1	1	1	1	1	1
tolerance induction [GO:0002507]	1	1	1	1	1	1	1	1	1	1
central tolerance induction [GO:0002508]	1	1	1	1	1	1	1	1	1	1
central tolerance induction to self antigen [GO:0002509]	1	1	1	1	1	1	1	1	1	1
central B cell tolerance induction [GO:0002510]	1	1	1	1	1	1	1	1	1	1
central B cell receptor editing [GO:0002511]	1	1	1	1	1	1	1	1	1	1
central T cell tolerance induction [GO:0002512]	1	1	1	1	1	1	1	1	1	1
tolerance induction to self antigen [GO:0002513]	1	1	1	1	1	1	1	1	1	1
B cell tolerance induction [GO:0002514]	1	1	1	1	1	1	1	1	1	1
B cell anergy [GO:0002515]	1	1	1	1	1	1	1	1	1	1
B cell deletion [GO:0002516]	1	1	1	1	1	1	1	1	1	1
T cell tolerance induction [GO:0002517]	1	1	1	1	1	1	1	1	1	1
lymphocyte chemotaxis across high endothelial venule [GO:0002518]	1	1	1	1	1	1	1	1	1	1
natural killer cell tolerance induction [GO:0002519]	1	1	1	1	1	1	1	1	1	1
immune system development [GO:0002520]	-0.058795	0.37905	0.28547	-0.73506	0.42786	-0.50835	0.9873	0.58834	0.96396	-0.6495
leukocyte differentiation [GO:0002521]	-0.19734	0.35301	0.16629	0.78312	0.99526	-0.22177	-0.98894	0.57519	0.73191	-0.32892
leukocyte migration during immune response [GO:0002522]	1	1	1	1	1	1	1	1	1	1
leukocyte migration during inflammatory response [GO:0002523]	1	1	1	1	1	1	1	1	1	1
hypersensitivity [GO:0002524]	1	1	1	1	1	1	1	1	1	1
acute inflammatory response to non-antigenic stimulus [GO:0002525]	1	1	1	1	1	1	1	1	1	1
acute inflammatory response [GO:0002526]	-0.40379	-0.41776	0.97062	0.72181	0.3024	-0.3636	-0.3024	0.73102	0.10776	0.85389
vasodilation during acute inflammatory response [GO:0002527]	1	1	1	1	1	1	1	1	1	1
regulation of vascular permeability during acute inflammatory response [GO:0002528]	1	1	1	1	1	1	1	1	1	1
regulation of plasma kallikrein-kinin cascade [GO:0002529]	1	1	1	1	1	1	1	1	1	1
regulation of systemic arterial blood pressure during acute phase response [GO:0002530]	1	1	1	1	1	1	1	1	1	1
regulation of heart contraction during acute phase response [GO:0002531]	1	1	1	1	1	1	1	1	1	1
production of molecular mediator of acute inflammatory response [GO:0002532]	1	1	1	1	1	1	1	1	1	1
secretion of lysosomal enzymes during acute inflammatory response [GO:0002533]	1	1	1	1	1	1	1	1	1	1
cytokine production during acute inflammatory response [GO:0002534]	1	1	1	1	1	1	1	1	1	1
platelet activating factor secretion during acute inflammatory response [GO:0002535]	1	1	1	1	1	1	1	1	1	1
respiratory burst during acute inflammatory response [GO:0002536]	1	1	1	1	1	1	1	1	1	1
production of nitric oxide during acute inflammatory response [GO:0002537]	1	1	1	1	1	1	1	1	1	1
production of arachidonic acid metabolites during acute inflammatory response [GO:0002538]	1	1	1	1	1	1	1	1	1	1
prostaglandin production during acute inflammatory response [GO:0002539]	1	1	1	1	1	1	1	1	1	1
leukotriene production during acute inflammatory response [GO:0002540]	1	1	1	1	1	1	1	1	1	1
activation of plasma proteins during acute inflammatory response [GO:0002541]	-0.25679	-0.25679	-0.25679	0.17211	0.14483	-0.25679	-0.25679	0.44503	0.34269	0.25679
Factor XII activation [GO:0002542]	1	1	1	1	1	1	1	1	1	1
activation of blood coagulation via clotting cascade [GO:0002543]	1	1	1	1	1	1	1	1	1	1
chronic inflammatory response [GO:0002544]	1	1	1	1	1	1	1	1	1	1
chronic inflammatory response to non-antigenic stimulus [GO:0002545]	1	1	1	1	1	1	1	1	1	1
negative regulation of tissue kallikrein-kinin cascade [GO:0002546]	1	1	1	1	1	1	1	1	1	1
positive regulation of tissue kallikrein-kinin cascade [GO:0002547]	1	1	1	1	1	1	1	1	1	1
monocyte chemotaxis [GO:0002548]	1	1	1	1	1	1	1	1	1	1
negative regulation of plasma kallikrein-kinin cascade [GO:0002549]	1	1	1	1	1	1	1	1	1	1
positive regulation of plasma kallikrein-kinin cascade [GO:0002550]	1	1	1	1	1	1	1	1	1	1
mast cell chemotaxis [GO:0002551]	1	1	1	1	1	1	1	1	1	1
serotonin secretion by mast cell [GO:0002552]	1	1	1	1	1	1	1	1	1	1
histamine secretion by mast cell [GO:0002553]	1	1	1	1	1	1	1	1	1	1
serotonin secretion by platelet [GO:0002554]	1	1	1	1	1	1	1	1	1	1
histamine secretion by platelet [GO:0002555]	1	1	1	1	1	1	1	1	1	1
serotonin secretion by basophil [GO:0002556]	1	1	1	1	1	1	1	1	1	1
histamine secretion by basophil [GO:0002557]	1	1	1	1	1	1	1	1	1	1
type I hypersensitivity mediated by mast cells [GO:0002558]	1	1	1	1	1	1	1	1	1	1
type I hypersensitivity mediated by basophils [GO:0002559]	1	1	1	1	1	1	1	1	1	1
basophil mediated immunity [GO:0002560]	1	1	1	1	1	1	1	1	1	1
basophil degranulation [GO:0002561]	1	1	1	1	1	1	1	1	1	1
somatic diversification of immune receptors via germline recombination within a single locus [GO:0002562]	-0.26705	0.35921	1	-0.26705	0.97434	-0.26705	0.29577	-0.26705	0.26705	0.18185
somatic diversification of immune receptors via alternate splicing [GO:0002563]	1	1	1	1	1	1	1	1	1	1
alternate splicing of immunoglobulin genes [GO:0002564]	1	1	1	1	1	1	1	1	1	1
somatic diversification of immune receptors via gene conversion [GO:0002565]	1	1	1	1	1	1	1	1	1	1
somatic diversification of immune receptors via somatic mutation [GO:0002566]	1	1	1	1	1	1	1	1	1	1
somatic diversification of FREP-based immune receptors [GO:0002567]	1	1	1	1	1	1	1	1	1	1
somatic diversification of T cell receptor genes [GO:0002568]	1	1	1	1	1	1	1	1	1	1
somatic diversification of immune receptors by N region addition [GO:0002569]	1	1	1	1	1	1	1	1	1	1
somatic diversification of immunoglobulin genes by N region addition [GO:0002570]	1	1	1	1	1	1	1	1	1	1
somatic diversification of T cell receptor genes by N region addition [GO:0002571]	1	1	1	1	1	1	1	1	1	1
pro-T cell differentiation [GO:0002572]	1	1	1	1	1	1	1	1	1	1
myeloid leukocyte differentiation [GO:0002573]	-0.040345	0.15916	-0.85585	0.17101	-0.95344	-0.17927	-0.49162	0.11193	0.78026	-0.75548
thrombocyte differentiation [GO:0002574]	1	1	1	1	1	1	1	1	1	1
basophil chemotaxis [GO:0002575]	1	1	1	1	1	1	1	1	1	1
platelet degranulation [GO:0002576]	1	1	1	1	1	1	1	1	1	1
regulation of antigen processing and presentation [GO:0002577]	1	1	1	1	1	1	1	1	1	1
negative regulation of antigen processing and presentation [GO:0002578]	1	1	1	1	1	1	1	1	1	1
positive regulation of antigen processing and presentation [GO:0002579]	1	1	1	1	1	1	1	1	1	1
regulation of antigen processing and presentation of peptide or polysaccharide antigen via MHC class II [GO:0002580]	1	1	1	1	1	1	1	1	1	1
negative regulation of antigen processing and presentation of peptide or polysaccharide antigen via MHC class II [GO:0002581]	1	1	1	1	1	1	1	1	1	1
positive regulation of antigen processing and presentation of peptide or polysaccharide antigen via MHC class II [GO:0002582]	1	1	1	1	1	1	1	1	1	1
regulation of antigen processing and presentation of peptide antigen [GO:0002583]	1	1	1	1	1	1	1	1	1	1
negative regulation of antigen processing and presentation of peptide antigen [GO:0002584]	1	1	1	1	1	1	1	1	1	1
positive regulation of antigen processing and presentation of peptide antigen [GO:0002585]	1	1	1	1	1	1	1	1	1	1
regulation of antigen processing and presentation of peptide antigen via MHC class II [GO:0002586]	1	1	1	1	1	1	1	1	1	1
negative regulation of antigen processing and presentation of peptide antigen via MHC class II [GO:0002587]	1	1	1	1	1	1	1	1	1	1
positive regulation of antigen processing and presentation of peptide antigen via MHC class II [GO:0002588]	1	1	1	1	1	1	1	1	1	1
regulation of antigen processing and presentation of peptide antigen via MHC class I [GO:0002589]	1	1	1	1	1	1	1	1	1	1
negative regulation of antigen processing and presentation of peptide antigen via MHC class I [GO:0002590]	1	1	1	1	1	1	1	1	1	1
positive regulation of antigen processing and presentation of peptide antigen via MHC class I [GO:0002591]	1	1	1	1	1	1	1	1	1	1
regulation of antigen processing and presentation via MHC class Ib [GO:0002592]	1	1	1	1	1	1	1	1	1	1
negative regulation of antigen processing and presentation via MHC class Ib [GO:0002593]	1	1	1	1	1	1	1	1	1	1
positive regulation of antigen processing and presentation via MHC class Ib [GO:0002594]	1	1	1	1	1	1	1	1	1	1
regulation of antigen processing and presentation of peptide antigen via MHC class Ib [GO:0002595]	1	1	1	1	1	1	1	1	1	1
negative regulation of antigen processing and presentation of peptide antigen via MHC class Ib [GO:0002596]	1	1	1	1	1	1	1	1	1	1
positive regulation of antigen processing and presentation of peptide antigen via MHC class Ib [GO:0002597]	1	1	1	1	1	1	1	1	1	1
regulation of antigen processing and presentation of lipid antigen via MHC class Ib [GO:0002598]	1	1	1	1	1	1	1	1	1	1
negative regulation of antigen processing and presentation of lipid antigen via MHC class Ib [GO:0002599]	1	1	1	1	1	1	1	1	1	1
positive regulation of antigen processing and presentation of lipid antigen via MHC class Ib [GO:0002600]	1	1	1	1	1	1	1	1	1	1
regulation of antigen processing and presentation of polysaccharide antigen via MHC class II [GO:0002601]	1	1	1	1	1	1	1	1	1	1
negative regulation of antigen processing and presentation of polysaccharide antigen via MHC class II [GO:0002602]	1	1	1	1	1	1	1	1	1	1
positive regulation of antigen processing and presentation of polysaccharide antigen via MHC class II [GO:0002603]	1	1	1	1	1	1	1	1	1	1
regulation of dendritic cell antigen processing and presentation [GO:0002604]	1	1	1	1	1	1	1	1	1	1
negative regulation of dendritic cell antigen processing and presentation [GO:0002605]	1	1	1	1	1	1	1	1	1	1
positive regulation of dendritic cell antigen processing and presentation [GO:0002606]	1	1	1	1	1	1	1	1	1	1
regulation of myeloid dendritic cell antigen processing and presentation [GO:0002607]	1	1	1	1	1	1	1	1	1	1
negative regulation of myeloid dendritic cell antigen processing and presentation [GO:0002608]	1	1	1	1	1	1	1	1	1	1
positive regulation of myeloid dendritic cell antigen processing and presentation [GO:0002609]	1	1	1	1	1	1	1	1	1	1
regulation of plasmacytoid dendritic cell antigen processing and presentation [GO:0002610]	1	1	1	1	1	1	1	1	1	1
negative regulation of plasmacytoid dendritic cell antigen processing and presentation [GO:0002611]	1	1	1	1	1	1	1	1	1	1
positive regulation of plasmacytoid dendritic cell antigen processing and presentation [GO:0002612]	1	1	1	1	1	1	1	1	1	1
regulation of monocyte antigen processing and presentation [GO:0002613]	1	1	1	1	1	1	1	1	1	1
negative regulation of monocyte antigen processing and presentation [GO:0002614]	1	1	1	1	1	1	1	1	1	1
positive regulation of monocyte antigen processing and presentation [GO:0002615]	1	1	1	1	1	1	1	1	1	1
regulation of macrophage antigen processing and presentation [GO:0002616]	1	1	1	1	1	1	1	1	1	1
negative regulation of macrophage antigen processing and presentation [GO:0002617]	1	1	1	1	1	1	1	1	1	1
positive regulation of macrophage antigen processing and presentation [GO:0002618]	1	1	1	1	1	1	1	1	1	1
regulation of non-professional antigen presenting cell antigen processing and presentation [GO:0002619]	1	1	1	1	1	1	1	1	1	1
negative regulation of non-professional antigen presenting cell antigen processing and presentation [GO:0002620]	1	1	1	1	1	1	1	1	1	1
positive regulation of non-professional antigen presenting cell antigen processing and presentation [GO:0002621]	1	1	1	1	1	1	1	1	1	1
regulation of B cell antigen processing and presentation [GO:0002622]	1	1	1	1	1	1	1	1	1	1
negative regulation of B cell antigen processing and presentation [GO:0002623]	1	1	1	1	1	1	1	1	1	1
positive regulation of B cell antigen processing and presentation [GO:0002624]	1	1	1	1	1	1	1	1	1	1
regulation of T cell antigen processing and presentation [GO:0002625]	1	1	1	1	1	1	1	1	1	1
negative regulation of T cell antigen processing and presentation [GO:0002626]	1	1	1	1	1	1	1	1	1	1
positive regulation of T cell antigen processing and presentation [GO:0002627]	1	1	1	1	1	1	1	1	1	1
regulation of proteolysis associated with antigen processing and presentation [GO:0002628]	1	1	1	1	1	1	1	1	1	1
negative regulation of proteolysis associated with antigen processing and presentation [GO:0002629]	1	1	1	1	1	1	1	1	1	1
positive regulation of proteolysis associated with antigen processing and presentation [GO:0002630]	1	1	1	1	1	1	1	1	1	1
regulation of granuloma formation [GO:0002631]	1	1	1	1	1	1	1	1	1	1
negative regulation of granuloma formation [GO:0002632]	1	1	1	1	1	1	1	1	1	1
positive regulation of granuloma formation [GO:0002633]	1	1	1	1	1	1	1	1	1	1
regulation of germinal center formation [GO:0002634]	1	1	1	1	1	1	1	1	1	1
negative regulation of germinal center formation [GO:0002635]	1	1	1	1	1	1	1	1	1	1
positive regulation of germinal center formation [GO:0002636]	1	1	1	1	1	1	1	1	1	1
regulation of immunoglobulin production [GO:0002637]	1	1	1	1	1	1	1	1	1	1
negative regulation of immunoglobulin production [GO:0002638]	1	1	1	1	1	1	1	1	1	1
positive regulation of immunoglobulin production [GO:0002639]	1	1	1	1	1	1	1	1	1	1
regulation of immunoglobulin biosynthetic process [GO:0002640]	1	1	1	1	1	1	1	1	1	1
negative regulation of immunoglobulin biosynthetic process [GO:0002641]	1	1	1	1	1	1	1	1	1	1
positive regulation of immunoglobulin biosynthetic process [GO:0002642]	1	1	1	1	1	1	1	1	1	1
regulation of tolerance induction [GO:0002643]	1	1	1	1	1	1	1	1	1	1
negative regulation of tolerance induction [GO:0002644]	1	1	1	1	1	1	1	1	1	1
positive regulation of tolerance induction [GO:0002645]	1	1	1	1	1	1	1	1	1	1
regulation of central tolerance induction [GO:0002646]	1	1	1	1	1	1	1	1	1	1
negative regulation of central tolerance induction [GO:0002647]	1	1	1	1	1	1	1	1	1	1
positive regulation of central tolerance induction [GO:0002648]	1	1	1	1	1	1	1	1	1	1
regulation of tolerance induction to self antigen [GO:0002649]	1	1	1	1	1	1	1	1	1	1
negative regulation of tolerance induction to self antigen [GO:0002650]	1	1	1	1	1	1	1	1	1	1
positive regulation of tolerance induction to self antigen [GO:0002651]	1	1	1	1	1	1	1	1	1	1
regulation of tolerance induction dependent upon immune response [GO:0002652]	1	1	1	1	1	1	1	1	1	1
negative regulation of tolerance induction dependent upon immune response [GO:0002653]	1	1	1	1	1	1	1	1	1	1
positive regulation of tolerance induction dependent upon immune response [GO:0002654]	1	1	1	1	1	1	1	1	1	1
regulation of tolerance induction to nonself antigen [GO:0002655]	1	1	1	1	1	1	1	1	1	1
negative regulation of tolerance induction to nonself antigen [GO:0002656]	1	1	1	1	1	1	1	1	1	1
positive regulation of tolerance induction to nonself antigen [GO:0002657]	1	1	1	1	1	1	1	1	1	1
regulation of peripheral tolerance induction [GO:0002658]	1	1	1	1	1	1	1	1	1	1
negative regulation of peripheral tolerance induction [GO:0002659]	1	1	1	1	1	1	1	1	1	1
positive regulation of peripheral tolerance induction [GO:0002660]	1	1	1	1	1	1	1	1	1	1
regulation of B cell tolerance induction [GO:0002661]	1	1	1	1	1	1	1	1	1	1
negative regulation of B cell tolerance induction [GO:0002662]	1	1	1	1	1	1	1	1	1	1
positive regulation of B cell tolerance induction [GO:0002663]	1	1	1	1	1	1	1	1	1	1
regulation of T cell tolerance induction [GO:0002664]	1	1	1	1	1	1	1	1	1	1
negative regulation of T cell tolerance induction [GO:0002665]	1	1	1	1	1	1	1	1	1	1
positive regulation of T cell tolerance induction [GO:0002666]	1	1	1	1	1	1	1	1	1	1
regulation of T cell anergy [GO:0002667]	1	1	1	1	1	1	1	1	1	1
negative regulation of T cell anergy [GO:0002668]	1	1	1	1	1	1	1	1	1	1
positive regulation of T cell anergy [GO:0002669]	1	1	1	1	1	1	1	1	1	1
regulation of B cell anergy [GO:0002670]	1	1	1	1	1	1	1	1	1	1
negative regulation of B cell anergy [GO:0002671]	1	1	1	1	1	1	1	1	1	1
positive regulation of B cell anergy [GO:0002672]	1	1	1	1	1	1	1	1	1	1
regulation of acute inflammatory response [GO:0002673]	1	1	1	1	1	1	1	1	1	1
negative regulation of acute inflammatory response [GO:0002674]	1	1	1	1	1	1	1	1	1	1
positive regulation of acute inflammatory response [GO:0002675]	1	1	1	1	1	1	1	1	1	1
regulation of chronic inflammatory response [GO:0002676]	1	1	1	1	1	1	1	1	1	1
negative regulation of chronic inflammatory response [GO:0002677]	1	1	1	1	1	1	1	1	1	1
positive regulation of chronic inflammatory response [GO:0002678]	1	1	1	1	1	1	1	1	1	1
respiratory burst during defense response [GO:0002679]	1	1	1	1	1	1	1	1	1	1
pro-T cell lineage commitment [GO:0002680]	1	1	1	1	1	1	1	1	1	1
somatic recombination of T cell receptor gene segments [GO:0002681]	1	1	1	1	1	1	1	1	1	1
regulation of immune system process [GO:0002682]	-0.91327	-0.37605	0.50707	-0.97314	0.16031	-0.7619	-0.75286	-0.86633	-0.75587	0.9479
negative regulation of immune system process [GO:0002683]	0.2467	-0.27022	0.32173	-0.97773	-0.27022	0.20407	0.93326	-0.95548	-0.93326	-0.27022
positive regulation of immune system process [GO:0002684]	-0.58567	-0.30199	0.11473	0.89734	0.52936	-0.51676	-0.61257	0.53784	-0.88714	-0.94343
regulation of leukocyte migration [GO:0002685]	1	1	1	1	1	1	1	1	1	1
negative regulation of leukocyte migration [GO:0002686]	1	1	1	1	1	1	1	1	1	1
positive regulation of leukocyte migration [GO:0002687]	1	1	1	1	1	1	1	1	1	1
regulation of leukocyte chemotaxis [GO:0002688]	1	1	1	1	1	1	1	1	1	1
negative regulation of leukocyte chemotaxis [GO:0002689]	1	1	1	1	1	1	1	1	1	1
positive regulation of leukocyte chemotaxis [GO:0002690]	1	1	1	1	1	1	1	1	1	1
regulation of cellular extravasation [GO:0002691]	1	1	1	1	1	1	1	1	1	1
negative regulation of cellular extravasation [GO:0002692]	1	1	1	1	1	1	1	1	1	1
positive regulation of cellular extravasation [GO:0002693]	1	1	1	1	1	1	1	1	1	1
regulation of leukocyte activation [GO:0002694]	-0.7	-0.71122	0.045266	-0.26027	-0.7	0.86204	0.71122	0.52074	0.7	-0.19119
negative regulation of leukocyte activation [GO:0002695]	0.38454	-0.45606	0.53452	-0.45606	-0.45606	0.4194	-0.45606	0.45606	0.49446	-0.45606
positive regulation of leukocyte activation [GO:0002696]	-0.6952	-0.70783	0.040931	-0.25372	-0.6952	0.87815	0.70783	0.49561	0.6952	-0.17837
regulation of immune effector process [GO:0002697]	-0.86823	0.85289	-0.86823	-0.33396	0.1688	0.42923	0.80724	-0.35385	-0.76224	-0.96108
negative regulation of immune effector process [GO:0002698]	1	1	1	1	1	1	1	1	1	1
positive regulation of immune effector process [GO:0002699]	-0.23225	0.80479	0.12748	-0.23225	-0.93434	0.48376	1	0.74175	1	-0.74175
regulation of production of molecular mediator of immune response [GO:0002700]	-0.4561	-0.4561	0.33795	-0.4561	0.4561	0.52294	0.39435	-0.4561	-0.4561	0.59448
negative regulation of production of molecular mediator of immune response [GO:0002701]	1	1	1	1	1	1	1	1	1	1
positive regulation of production of molecular mediator of immune response [GO:0002702]	-0.4562	-0.4562	0.2818	-0.4562	0.4562	0.56223	0.36246	-0.4562	-0.4562	0.67891
regulation of leukocyte mediated immunity [GO:0002703]	-0.4562	-0.4562	0.2818	-0.4562	0.4562	0.56223	0.36246	-0.4562	-0.4562	0.67891
negative regulation of leukocyte mediated immunity [GO:0002704]	1	1	1	1	1	1	1	1	1	1
positive regulation of leukocyte mediated immunity [GO:0002705]	-0.4562	-0.4562	0.2818	-0.4562	0.4562	0.56223	0.36246	-0.4562	-0.4562	0.67891
regulation of lymphocyte mediated immunity [GO:0002706]	-0.4562	-0.4562	0.2818	-0.4562	0.4562	0.56223	0.36246	-0.4562	-0.4562	0.67891
negative regulation of lymphocyte mediated immunity [GO:0002707]	1	1	1	1	1	1	1	1	1	1
positive regulation of lymphocyte mediated immunity [GO:0002708]	-0.4562	-0.4562	0.2818	-0.4562	0.4562	0.56223	0.36246	-0.4562	-0.4562	0.67891
regulation of T cell mediated immunity [GO:0002709]	-0.4562	-0.4562	0.2818	-0.4562	0.4562	0.56223	0.36246	-0.4562	-0.4562	0.67891
negative regulation of T cell mediated immunity [GO:0002710]	1	1	1	1	1	1	1	1	1	1
positive regulation of T cell mediated immunity [GO:0002711]	-0.4562	-0.4562	0.2818	-0.4562	0.4562	0.56223	0.36246	-0.4562	-0.4562	0.67891
regulation of B cell mediated immunity [GO:0002712]	1	1	1	1	1	1	1	1	1	1
negative regulation of B cell mediated immunity [GO:0002713]	1	1	1	1	1	1	1	1	1	1
positive regulation of B cell mediated immunity [GO:0002714]	1	1	1	1	1	1	1	1	1	1
regulation of natural killer cell mediated immunity [GO:0002715]	1	1	1	1	1	1	1	1	1	1
negative regulation of natural killer cell mediated immunity [GO:0002716]	1	1	1	1	1	1	1	1	1	1
positive regulation of natural killer cell mediated immunity [GO:0002717]	1	1	1	1	1	1	1	1	1	1
regulation of cytokine production during immune response [GO:0002718]	-0.4561	-0.4561	0.33795	-0.4561	0.4561	0.52294	0.39435	-0.4561	-0.4561	0.59448
negative regulation of cytokine production during immune response [GO:0002719]	1	1	1	1	1	1	1	1	1	1
positive regulation of cytokine production during immune response [GO:0002720]	-0.4562	-0.4562	0.2818	-0.4562	0.4562	0.56223	0.36246	-0.4562	-0.4562	0.67891
regulation of B cell cytokine production [GO:0002721]	1	1	1	1	1	1	1	1	1	1
negative regulation of B cell cytokine production [GO:0002722]	1	1	1	1	1	1	1	1	1	1
positive regulation of B cell cytokine production [GO:0002723]	1	1	1	1	1	1	1	1	1	1
regulation of T cell cytokine production [GO:0002724]	-0.4562	-0.4562	0.2818	-0.4562	0.4562	0.56223	0.36246	-0.4562	-0.4562	0.67891
negative regulation of T cell cytokine production [GO:0002725]	1	1	1	1	1	1	1	1	1	1
positive regulation of T cell cytokine production [GO:0002726]	-0.4562	-0.4562	0.2818	-0.4562	0.4562	0.56223	0.36246	-0.4562	-0.4562	0.67891
regulation of natural killer cell cytokine production [GO:0002727]	1	1	1	1	1	1	1	1	1	1
negative regulation of natural killer cell cytokine production [GO:0002728]	1	1	1	1	1	1	1	1	1	1
positive regulation of natural killer cell cytokine production [GO:0002729]	1	1	1	1	1	1	1	1	1	1
regulation of dendritic cell cytokine production [GO:0002730]	1	1	1	1	1	1	1	1	1	1
negative regulation of dendritic cell cytokine production [GO:0002731]	1	1	1	1	1	1	1	1	1	1
positive regulation of dendritic cell cytokine production [GO:0002732]	1	1	1	1	1	1	1	1	1	1
regulation of myeloid dendritic cell cytokine production [GO:0002733]	1	1	1	1	1	1	1	1	1	1
negative regulation of myeloid dendritic cell cytokine production [GO:0002734]	1	1	1	1	1	1	1	1	1	1
positive regulation of myeloid dendritic cell cytokine production [GO:0002735]	1	1	1	1	1	1	1	1	1	1
regulation of plasmacytoid dendritic cell cytokine production [GO:0002736]	1	1	1	1	1	1	1	1	1	1
negative regulation of plasmacytoid dendritic cell cytokine production [GO:0002737]	1	1	1	1	1	1	1	1	1	1
positive regulation of plasmacytoid dendritic cell cytokine production [GO:0002738]	1	1	1	1	1	1	1	1	1	1
regulation of cytokine secretion during immune response [GO:0002739]	1	1	1	1	1	1	1	1	1	1
negative regulation of cytokine secretion during immune response [GO:0002740]	1	1	1	1	1	1	1	1	1	1
positive regulation of cytokine secretion during immune response [GO:0002741]	1	1	1	1	1	1	1	1	1	1
regulation of cytokine biosynthetic process during immune response [GO:0002742]	1	1	1	1	1	1	1	1	1	1
negative regulation of cytokine biosynthetic process during immune response [GO:0002743]	1	1	1	1	1	1	1	1	1	1
positive regulation of cytokine biosynthetic process during immune response [GO:0002744]	1	1	1	1	1	1	1	1	1	1
antigen processing and presentation initiated by receptor mediated uptake of antigen [GO:0002745]	1	1	1	1	1	1	1	1	1	1
antigen processing and presentation following pinocytosis [GO:0002746]	1	1	1	1	1	1	1	1	1	1
antigen processing and presentation following phagocytosis [GO:0002747]	1	1	1	1	1	1	1	1	1	1
antigen processing and presentation initiated by pattern recognition receptor mediated uptake of antigen [GO:0002748]	1	1	1	1	1	1	1	1	1	1
antigen processing and presentation initiated by toll-like receptor mediated phagocytosis of antigen [GO:0002749]	1	1	1	1	1	1	1	1	1	1
antigen processing and presentation following macropinocytosis [GO:0002750]	1	1	1	1	1	1	1	1	1	1
antigen processing and presentation following receptor mediated endocytosis [GO:0002751]	1	1	1	1	1	1	1	1	1	1
cell surface pattern recognition receptor signaling pathway [GO:0002752]	1	1	1	1	1	1	1	1	1	1
cytoplasmic pattern recognition receptor signaling pathway [GO:0002753]	1	1	1	1	1	1	1	1	1	1
intracellular vesicle pattern recognition receptor signaling pathway [GO:0002754]	1	1	1	1	1	1	1	1	1	1
MyD88-dependent toll-like receptor signaling pathway [GO:0002755]	1	1	1	1	1	1	1	1	1	1
MyD88-independent toll-like receptor signaling pathway [GO:0002756]	1	1	1	1	1	1	1	1	1	1
immune response-activating signal transduction [GO:0002757]	-0.51097	0.64804	0.055209	-0.32413	0.66122	-0.57137	-0.42174	0.5468	-0.40095	0.66122
innate immune response-activating signal transduction [GO:0002758]	1	1	1	1	1	1	1	1	1	1
regulation of antimicrobial humoral response [GO:0002759]	1	1	1	1	1	1	1	1	1	1
positive regulation of antimicrobial humoral response [GO:0002760]	1	1	1	1	1	1	1	1	1	1
regulation of myeloid leukocyte differentiation [GO:0002761]	0.4562	0.56223	-0.4562	0.36246	-0.4562	0.67891	-0.4562	-0.4562	-0.4562	0.2818
negative regulation of myeloid leukocyte differentiation [GO:0002762]	1	1	1	1	1	1	1	1	1	1
positive regulation of myeloid leukocyte differentiation [GO:0002763]	1	1	1	1	1	1	1	1	1	1
immune response-regulating signal transduction [GO:0002764]	-0.51097	0.64804	0.055209	-0.32413	0.66122	-0.57137	-0.42174	0.5468	-0.40095	0.66122
immune response-inhibiting signal transduction [GO:0002765]	1	1	1	1	1	1	1	1	1	1
innate immune response-inhibiting signal transduction [GO:0002766]	1	1	1	1	1	1	1	1	1	1
immune response-inhibiting cell surface receptor signaling pathway [GO:0002767]	1	1	1	1	1	1	1	1	1	1
immune response-regulating cell surface receptor signaling pathway [GO:0002768]	-0.51097	0.64804	0.055209	-0.32413	0.66122	-0.57137	-0.42174	0.5468	-0.40095	0.66122
natural killer cell inhibitory signaling pathway [GO:0002769]	1	1	1	1	1	1	1	1	1	1
T cell inhibitory signaling pathway [GO:0002770]	1	1	1	1	1	1	1	1	1	1
inhibitory killer cell immunoglobulin-like receptor signaling pathway [GO:0002771]	1	1	1	1	1	1	1	1	1	1
inhibitory C-type lectin receptor signaling pathway [GO:0002772]	1	1	1	1	1	1	1	1	1	1
B cell inhibitory signaling pathway [GO:0002773]	1	1	1	1	1	1	1	1	1	1
Fc receptor mediated inhibitory signaling pathway [GO:0002774]	1	1	1	1	1	1	1	1	1	1
antimicrobial peptide production [GO:0002775]	1	1	1	1	1	1	1	1	1	1
antimicrobial peptide secretion [GO:0002776]	1	1	1	1	1	1	1	1	1	1
antimicrobial peptide biosynthetic process [GO:0002777]	1	1	1	1	1	1	1	1	1	1
antibacterial peptide production [GO:0002778]	1	1	1	1	1	1	1	1	1	1
antibacterial peptide secretion [GO:0002779]	1	1	1	1	1	1	1	1	1	1
antibacterial peptide biosynthetic process [GO:0002780]	1	1	1	1	1	1	1	1	1	1
antifungal peptide production [GO:0002781]	1	1	1	1	1	1	1	1	1	1
antifungal peptide secretion [GO:0002782]	1	1	1	1	1	1	1	1	1	1
antifungal peptide biosynthetic process [GO:0002783]	1	1	1	1	1	1	1	1	1	1
regulation of antimicrobial peptide production [GO:0002784]	1	1	1	1	1	1	1	1	1	1
negative regulation of antimicrobial peptide production [GO:0002785]	1	1	1	1	1	1	1	1	1	1
regulation of antibacterial peptide production [GO:0002786]	1	1	1	1	1	1	1	1	1	1
negative regulation of antibacterial peptide production [GO:0002787]	1	1	1	1	1	1	1	1	1	1
regulation of antifungal peptide production [GO:0002788]	1	1	1	1	1	1	1	1	1	1
negative regulation of antifungal peptide production [GO:0002789]	1	1	1	1	1	1	1	1	1	1
peptide secretion [GO:0002790]	0.70192	0.93899	-0.63509	0.073269	1	0.5711	-0.053739	-0.27035	0.3272	-0.75947
regulation of peptide secretion [GO:0002791]	0.78417	0.21437	-0.27327	0.12065	-0.58384	0.67451	-0.070658	-0.24257	0.11216	-0.64804
negative regulation of peptide secretion [GO:0002792]	1	1	1	1	1	1	1	1	1	1
positive regulation of peptide secretion [GO:0002793]	0.93434	1	-0.86913	0.3031	0.74175	0.80479	-0.23225	-0.23225	0.3031	-0.80479
regulation of antimicrobial peptide secretion [GO:0002794]	1	1	1	1	1	1	1	1	1	1
negative regulation of antimicrobial peptide secretion [GO:0002795]	1	1	1	1	1	1	1	1	1	1
positive regulation of antimicrobial peptide secretion [GO:0002796]	1	1	1	1	1	1	1	1	1	1
regulation of antibacterial peptide secretion [GO:0002797]	1	1	1	1	1	1	1	1	1	1
negative regulation of antibacterial peptide secretion [GO:0002798]	1	1	1	1	1	1	1	1	1	1
positive regulation of antibacterial peptide secretion [GO:0002799]	1	1	1	1	1	1	1	1	1	1
regulation of antifungal peptide secretion [GO:0002800]	1	1	1	1	1	1	1	1	1	1
negative regulation of antifungal peptide secretion [GO:0002801]	1	1	1	1	1	1	1	1	1	1
positive regulation of antifungal peptide secretion [GO:0002802]	1	1	1	1	1	1	1	1	1	1
positive regulation of antibacterial peptide production [GO:0002803]	1	1	1	1	1	1	1	1	1	1
positive regulation of antifungal peptide production [GO:0002804]	1	1	1	1	1	1	1	1	1	1
regulation of antimicrobial peptide biosynthetic process [GO:0002805]	1	1	1	1	1	1	1	1	1	1
negative regulation of antimicrobial peptide biosynthetic process [GO:0002806]	1	1	1	1	1	1	1	1	1	1
positive regulation of antimicrobial peptide biosynthetic process [GO:0002807]	1	1	1	1	1	1	1	1	1	1
regulation of antibacterial peptide biosynthetic process [GO:0002808]	1	1	1	1	1	1	1	1	1	1
negative regulation of antibacterial peptide biosynthetic process [GO:0002809]	1	1	1	1	1	1	1	1	1	1
regulation of antifungal peptide biosynthetic process [GO:0002810]	1	1	1	1	1	1	1	1	1	1
negative regulation of antifungal peptide biosynthetic process [GO:0002811]	1	1	1	1	1	1	1	1	1	1
biosynthetic process of antibacterial peptides active against Gram-negative bacteria [GO:0002812]	1	1	1	1	1	1	1	1	1	1
regulation of biosynthetic process of antibacterial peptides active against Gram-negative bacteria [GO:0002813]	1	1	1	1	1	1	1	1	1	1
negative regulation of biosynthetic process of antibacterial peptides active against Gram-negative bacteria [GO:0002814]	1	1	1	1	1	1	1	1	1	1
biosynthetic process of antibacterial peptides active against Gram-positive bacteria [GO:0002815]	1	1	1	1	1	1	1	1	1	1
regulation of biosynthetic process of antibacterial peptides active against Gram-positive bacteria [GO:0002816]	1	1	1	1	1	1	1	1	1	1
negative regulation of biosynthetic process of antibacterial peptides active against Gram-positive bacteria [GO:0002817]	1	1	1	1	1	1	1	1	1	1
intracellular defense response [GO:0002818]	1	1	1	1	1	1	1	1	1	1
regulation of adaptive immune response [GO:0002819]	-0.4561	-0.4561	0.33795	-0.4561	0.4561	0.52294	0.39435	-0.4561	-0.4561	0.59448
negative regulation of adaptive immune response [GO:0002820]	1	1	1	1	1	1	1	1	1	1
positive regulation of adaptive immune response [GO:0002821]	-0.4562	-0.4562	0.2818	-0.4562	0.4562	0.56223	0.36246	-0.4562	-0.4562	0.67891
regulation of adaptive immune response based on somatic recombination of immune receptors built from immunoglobulin superfamily ... <Preview truncated at 128 characters>	-0.4561	-0.4561	0.33795	-0.4561	0.4561	0.52294	0.39435	-0.4561	-0.4561	0.59448
negative regulation of adaptive immune response based on somatic recombination of immune receptors built from immunoglobulin sup... <Preview truncated at 128 characters>	1	1	1	1	1	1	1	1	1	1
positive regulation of adaptive immune response based on somatic recombination of immune receptors built from immunoglobulin sup... <Preview truncated at 128 characters>	-0.4562	-0.4562	0.2818	-0.4562	0.4562	0.56223	0.36246	-0.4562	-0.4562	0.67891
regulation of T-helper 1 type immune response [GO:0002825]	1	1	1	1	1	1	1	1	1	1
negative regulation of T-helper 1 type immune response [GO:0002826]	1	1	1	1	1	1	1	1	1	1
positive regulation of T-helper 1 type immune response [GO:0002827]	1	1	1	1	1	1	1	1	1	1
regulation of T-helper 2 type immune response [GO:0002828]	1	1	1	1	1	1	1	1	1	1
negative regulation of T-helper 2 type immune response [GO:0002829]	1	1	1	1	1	1	1	1	1	1
positive regulation of T-helper 2 type immune response [GO:0002830]	1	1	1	1	1	1	1	1	1	1
regulation of response to biotic stimulus [GO:0002831]	0.33747	-0.93801	-0.12614	-0.89687	0.058433	0.62233	0.89687	-0.12614	-0.69738	0.856
negative regulation of response to biotic stimulus [GO:0002832]	1	1	1	1	1	1	1	1	1	1
positive regulation of response to biotic stimulus [GO:0002833]	1	1	1	1	1	1	1	1	1	1
regulation of response to tumor cell [GO:0002834]	1	1	1	1	1	1	1	1	1	1
negative regulation of response to tumor cell [GO:0002835]	1	1	1	1	1	1	1	1	1	1
positive regulation of response to tumor cell [GO:0002836]	1	1	1	1	1	1	1	1	1	1
regulation of immune response to tumor cell [GO:0002837]	1	1	1	1	1	1	1	1	1	1
negative regulation of immune response to tumor cell [GO:0002838]	1	1	1	1	1	1	1	1	1	1
positive regulation of immune response to tumor cell [GO:0002839]	1	1	1	1	1	1	1	1	1	1
regulation of T cell mediated immune response to tumor cell [GO:0002840]	1	1	1	1	1	1	1	1	1	1
negative regulation of T cell mediated immune response to tumor cell [GO:0002841]	1	1	1	1	1	1	1	1	1	1
positive regulation of T cell mediated immune response to tumor cell [GO:0002842]	1	1	1	1	1	1	1	1	1	1
regulation of tolerance induction to tumor cell [GO:0002843]	1	1	1	1	1	1	1	1	1	1
negative regulation of tolerance induction to tumor cell [GO:0002844]	1	1	1	1	1	1	1	1	1	1
positive regulation of tolerance induction to tumor cell [GO:0002845]	1	1	1	1	1	1	1	1	1	1
regulation of T cell tolerance induction to tumor cell [GO:0002846]	1	1	1	1	1	1	1	1	1	1
negative regulation of T cell tolerance induction to tumor cell [GO:0002847]	1	1	1	1	1	1	1	1	1	1
positive regulation of T cell tolerance induction to tumor cell [GO:0002848]	1	1	1	1	1	1	1	1	1	1
regulation of peripheral T cell tolerance induction [GO:0002849]	1	1	1	1	1	1	1	1	1	1
negative regulation of peripheral T cell tolerance induction [GO:0002850]	1	1	1	1	1	1	1	1	1	1
positive regulation of peripheral T cell tolerance induction [GO:0002851]	1	1	1	1	1	1	1	1	1	1
regulation of T cell mediated cytotoxicity directed against tumor cell target [GO:0002852]	1	1	1	1	1	1	1	1	1	1
negative regulation of T cell mediated cytotoxicity directed against tumor cell target [GO:0002853]	1	1	1	1	1	1	1	1	1	1
positive regulation of T cell mediated cytotoxicity directed against tumor cell target [GO:0002854]	1	1	1	1	1	1	1	1	1	1
regulation of natural killer cell mediated immune response to tumor cell [GO:0002855]	1	1	1	1	1	1	1	1	1	1
negative regulation of natural killer cell mediated immune response to tumor cell [GO:0002856]	1	1	1	1	1	1	1	1	1	1
positive regulation of natural killer cell mediated immune response to tumor cell [GO:0002857]	1	1	1	1	1	1	1	1	1	1
regulation of natural killer cell mediated cytotoxicity directed against tumor cell target [GO:0002858]	1	1	1	1	1	1	1	1	1	1
negative regulation of natural killer cell mediated cytotoxicity directed against tumor cell target [GO:0002859]	1	1	1	1	1	1	1	1	1	1
positive regulation of natural killer cell mediated cytotoxicity directed against tumor cell target [GO:0002860]	1	1	1	1	1	1	1	1	1	1
regulation of inflammatory response to antigenic stimulus [GO:0002861]	1	1	1	1	1	1	1	1	1	1
negative regulation of inflammatory response to antigenic stimulus [GO:0002862]	1	1	1	1	1	1	1	1	1	1
positive regulation of inflammatory response to antigenic stimulus [GO:0002863]	1	1	1	1	1	1	1	1	1	1
regulation of acute inflammatory response to antigenic stimulus [GO:0002864]	1	1	1	1	1	1	1	1	1	1
negative regulation of acute inflammatory response to antigenic stimulus [GO:0002865]	1	1	1	1	1	1	1	1	1	1
positive regulation of acute inflammatory response to antigenic stimulus [GO:0002866]	1	1	1	1	1	1	1	1	1	1
regulation of B cell deletion [GO:0002867]	1	1	1	1	1	1	1	1	1	1
negative regulation of B cell deletion [GO:0002868]	1	1	1	1	1	1	1	1	1	1
positive regulation of B cell deletion [GO:0002869]	1	1	1	1	1	1	1	1	1	1
T cell anergy [GO:0002870]	1	1	1	1	1	1	1	1	1	1
regulation of natural killer cell tolerance induction [GO:0002871]	1	1	1	1	1	1	1	1	1	1
negative regulation of natural killer cell tolerance induction [GO:0002872]	1	1	1	1	1	1	1	1	1	1
positive regulation of natural killer cell tolerance induction [GO:0002873]	1	1	1	1	1	1	1	1	1	1
regulation of chronic inflammatory response to antigenic stimulus [GO:0002874]	1	1	1	1	1	1	1	1	1	1
negative regulation of chronic inflammatory response to antigenic stimulus [GO:0002875]	1	1	1	1	1	1	1	1	1	1
positive regulation of chronic inflammatory response to antigenic stimulus [GO:0002876]	1	1	1	1	1	1	1	1	1	1
regulation of acute inflammatory response to non-antigenic stimulus [GO:0002877]	1	1	1	1	1	1	1	1	1	1
negative regulation of acute inflammatory response to non-antigenic stimulus [GO:0002878]	1	1	1	1	1	1	1	1	1	1
positive regulation of acute inflammatory response to non-antigenic stimulus [GO:0002879]	1	1	1	1	1	1	1	1	1	1
regulation of chronic inflammatory response to non-antigenic stimulus [GO:0002880]	1	1	1	1	1	1	1	1	1	1
negative regulation of chronic inflammatory response to non-antigenic stimulus [GO:0002881]	1	1	1	1	1	1	1	1	1	1
positive regulation of chronic inflammatory response to non-antigenic stimulus [GO:0002882]	1	1	1	1	1	1	1	1	1	1
regulation of hypersensitivity [GO:0002883]	1	1	1	1	1	1	1	1	1	1
negative regulation of hypersensitivity [GO:0002884]	1	1	1	1	1	1	1	1	1	1
positive regulation of hypersensitivity [GO:0002885]	1	1	1	1	1	1	1	1	1	1
regulation of myeloid leukocyte mediated immunity [GO:0002886]	1	1	1	1	1	1	1	1	1	1
negative regulation of myeloid leukocyte mediated immunity [GO:0002887]	1	1	1	1	1	1	1	1	1	1
positive regulation of myeloid leukocyte mediated immunity [GO:0002888]	1	1	1	1	1	1	1	1	1	1
regulation of immunoglobulin mediated immune response [GO:0002889]	1	1	1	1	1	1	1	1	1	1
negative regulation of immunoglobulin mediated immune response [GO:0002890]	1	1	1	1	1	1	1	1	1	1
positive regulation of immunoglobulin mediated immune response [GO:0002891]	1	1	1	1	1	1	1	1	1	1
regulation of type II hypersensitivity [GO:0002892]	1	1	1	1	1	1	1	1	1	1
negative regulation of type II hypersensitivity [GO:0002893]	1	1	1	1	1	1	1	1	1	1
positive regulation of type II hypersensitivity [GO:0002894]	1	1	1	1	1	1	1	1	1	1
regulation of central B cell tolerance induction [GO:0002895]	1	1	1	1	1	1	1	1	1	1
negative regulation of central B cell tolerance induction [GO:0002896]	1	1	1	1	1	1	1	1	1	1
positive regulation of central B cell tolerance induction [GO:0002897]	1	1	1	1	1	1	1	1	1	1
regulation of central B cell deletion [GO:0002898]	1	1	1	1	1	1	1	1	1	1
negative regulation of central B cell deletion [GO:0002899]	1	1	1	1	1	1	1	1	1	1
positive regulation of central B cell deletion [GO:0002900]	1	1	1	1	1	1	1	1	1	1
mature B cell apoptosis [GO:0002901]	1	1	1	1	1	1	1	1	1	1
regulation of B cell apoptosis [GO:0002902]	1	1	1	1	1	1	1	1	1	1
negative regulation of B cell apoptosis [GO:0002903]	1	1	1	1	1	1	1	1	1	1
positive regulation of B cell apoptosis [GO:0002904]	1	1	1	1	1	1	1	1	1	1
regulation of mature B cell apoptosis [GO:0002905]	1	1	1	1	1	1	1	1	1	1
negative regulation of mature B cell apoptosis [GO:0002906]	1	1	1	1	1	1	1	1	1	1
positive regulation of mature B cell apoptosis [GO:0002907]	1	1	1	1	1	1	1	1	1	1
regulation of peripheral B cell deletion [GO:0002908]	1	1	1	1	1	1	1	1	1	1
negative regulation of peripheral B cell deletion [GO:0002909]	1	1	1	1	1	1	1	1	1	1
positive regulation of peripheral B cell deletion [GO:0002910]	1	1	1	1	1	1	1	1	1	1
regulation of lymphocyte anergy [GO:0002911]	1	1	1	1	1	1	1	1	1	1
negative regulation of lymphocyte anergy [GO:0002912]	1	1	1	1	1	1	1	1	1	1
positive regulation of lymphocyte anergy [GO:0002913]	1	1	1	1	1	1	1	1	1	1
regulation of central B cell anergy [GO:0002914]	1	1	1	1	1	1	1	1	1	1
negative regulation of central B cell anergy [GO:0002915]	1	1	1	1	1	1	1	1	1	1
positive regulation of central B cell anergy [GO:0002916]	1	1	1	1	1	1	1	1	1	1
regulation of peripheral B cell anergy [GO:0002917]	1	1	1	1	1	1	1	1	1	1
negative regulation of peripheral B cell anergy [GO:0002918]	1	1	1	1	1	1	1	1	1	1
positive regulation of peripheral B cell anergy [GO:0002919]	1	1	1	1	1	1	1	1	1	1
regulation of humoral immune response [GO:0002920]	1	1	1	1	1	1	1	1	1	1
negative regulation of humoral immune response [GO:0002921]	1	1	1	1	1	1	1	1	1	1
positive regulation of humoral immune response [GO:0002922]	1	1	1	1	1	1	1	1	1	1
regulation of humoral immune response mediated by circulating immunoglobulin [GO:0002923]	1	1	1	1	1	1	1	1	1	1
negative regulation of humoral immune response mediated by circulating immunoglobulin [GO:0002924]	1	1	1	1	1	1	1	1	1	1
positive regulation of humoral immune response mediated by circulating immunoglobulin [GO:0002925]	1	1	1	1	1	1	1	1	1	1
generation of a signal involved in cell-cell signaling [GO:0003001]	-0.98073	-0.84438	0.64406	0.11847	-0.33086	0.49303	-0.069538	-0.3074	0.29609	0.78347
regionalization [GO:0003002]	0.31986	0.65633	-0.41325	0.40916	0.91996	0.2538	-0.099379	-0.031534	-0.98282	0.25922
follicular fluid formation in ovarian follicle antrum during fused antrum stage [GO:0003003]	1	1	1	1	1	1	1	1	1	1
follicular fluid formation in ovarian follicle antrum during distinct antral spaces stage [GO:0003004]	1	1	1	1	1	1	1	1	1	1
follicular fluid formation in ovarian follicle antrum during scattered antral spaces stage [GO:0003005]	1	1	1	1	1	1	1	1	1	1
reproductive developmental process [GO:0003006]	-0.44905	0.56597	-0.5735	-0.9624	0.33317	-0.70815	-0.69172	-0.25674	0.090217	0.96682
heart morphogenesis [GO:0003007]	-0.83047	-0.49162	0.0015107	-0.97412	-0.26445	-0.73583	0.42863	-0.67323	-0.70669	-0.45952
system process [GO:0003008]	0.88529	-0.60357	0.70887	0.14275	-0.06191	0.023776	-0.092805	-0.28387	0.025722	-0.18164
skeletal muscle contraction [GO:0003009]	1	1	1	1	1	1	1	1	1	1
voluntary skeletal muscle contraction [GO:0003010]	1	1	1	1	1	1	1	1	1	1
involuntary skeletal muscle contraction [GO:0003011]	1	1	1	1	1	1	1	1	1	1
muscle system process [GO:0003012]	-0.55128	0.86811	0.05828	0.69086	-0.014663	0.67855	0.31437	-0.12861	0.12931	-0.4001
circulatory system process [GO:0003013]	-0.6066	-0.61399	0.11638	0.71819	-0.26155	0.79356	-0.6931	-0.47174	0.06635	-0.44112
renal system process [GO:0003014]	0.069171	-0.20095	0.15752	-0.89292	-0.68633	0.050948	1	-0.20095	-0.59026	-0.20095
heart process [GO:0003015]	0.079131	-0.40649	0.016865	0.93185	-0.0066959	0.22152	0.44147	-0.33661	-0.78201	-0.14878
respiratory system process [GO:0003016]	1	1	1	1	1	1	1	1	1	1
lymph circulation [GO:0003017]	1	1	1	1	1	1	1	1	1	1
vascular process in circulatory system [GO:0003018]	-0.74025	-0.59007	-0.75595	0.67858	-0.70917	0.19891	0.75595	-0.16506	0.19176	-0.72465
central nervous system control of baroreceptor feedback [GO:0003019]	1	1	1	1	1	1	1	1	1	1
detection of reduced oxygen by chemoreceptors [GO:0003020]	1	1	1	1	1	1	1	1	1	1
detection of increased carbon dioxide by chemoreceptors [GO:0003021]	1	1	1	1	1	1	1	1	1	1
detection of pH by chemoreceptors [GO:0003022]	1	1	1	1	1	1	1	1	1	1
baroreceptor detection of increased arterial stretch [GO:0003023]	1	1	1	1	1	1	1	1	1	1
baroreceptor detection of decreased arterial stretch [GO:0003024]	1	1	1	1	1	1	1	1	1	1
regulation of systemic arterial blood pressure by baroreceptor feedback [GO:0003025]	1	1	1	1	1	1	1	1	1	1
regulation of systemic arterial blood pressure by aortic arch baroreceptor feedback [GO:0003026]	1	1	1	1	1	1	1	1	1	1
regulation of systemic arterial blood pressure by carotid body chemoreceptor [GO:0003027]	1	1	1	1	1	1	1	1	1	1
regulation of systemic arterial blood pressure by aortic body chemoreceptor [GO:0003028]	1	1	1	1	1	1	1	1	1	1
detection of hypoxic conditions in blood by carotid body chemoreceptors [GO:0003029]	1	1	1	1	1	1	1	1	1	1
detection of hydrogen ion [GO:0003030]	1	1	1	1	1	1	1	1	1	1
detection of carbon dioxide [GO:0003031]	1	1	1	1	1	1	1	1	1	1
detection of oxygen [GO:0003032]	1	1	1	1	1	1	1	1	1	1
detection of hypoxic conditions in blood by aortic body chemoreceptors [GO:0003033]	1	1	1	1	1	1	1	1	1	1
detection of increased carbon dioxide by aortic body chemoreceptors [GO:0003034]	1	1	1	1	1	1	1	1	1	1
detection of increased carbon dioxide by carotid body chemoreceptors [GO:0003035]	1	1	1	1	1	1	1	1	1	1
detection of pH by aortic body chemoreceptors [GO:0003036]	1	1	1	1	1	1	1	1	1	1
detection of pH by carotid body chemoreceptors [GO:0003037]	1	1	1	1	1	1	1	1	1	1
detection of reduced oxygen by aortic body chemoreceptors [GO:0003038]	1	1	1	1	1	1	1	1	1	1
detection of reduced oxygen by carotid body chemoreceptors [GO:0003039]	1	1	1	1	1	1	1	1	1	1
excitation of vasomotor center by aortic body chemoreceptor signaling [GO:0003040]	1	1	1	1	1	1	1	1	1	1
excitation of vasomotor center by carotid body chemoreceptor signaling [GO:0003041]	1	1	1	1	1	1	1	1	1	1
vasoconstriction of artery during carotid body chemoreceptor response to lowering of systemic arterial blood pressure [GO:000304... <Preview truncated at 128 characters>	1	1	1	1	1	1	1	1	1	1
vasoconstriction of artery during aortic body chemoreceptor response to lowering of systemic arterial blood pressure [GO:0003043... <Preview truncated at 128 characters>	1	1	1	1	1	1	1	1	1	1
regulation of systemic arterial blood pressure mediated by a chemical signal [GO:0003044]	1	1	1	1	1	1	1	1	1	1
regulation of systemic arterial blood pressure by physical factors [GO:0003045]	1	1	1	1	1	1	1	1	1	1
regulation of systemic arterial blood pressure by stress relaxation [GO:0003046]	1	1	1	1	1	1	1	1	1	1
regulation of systemic arterial blood pressure by epinephrine [GO:0003047]	1	1	1	1	1	1	1	1	1	1
regulation of systemic arterial blood pressure by norepinephrine [GO:0003048]	1	1	1	1	1	1	1	1	1	1
regulation of systemic arterial blood pressure by capillary fluid shift [GO:0003049]	1	1	1	1	1	1	1	1	1	1
regulation of systemic arterial blood pressure by atrial natriuretic peptide [GO:0003050]	1	1	1	1	1	1	1	1	1	1
angiotensin-mediated drinking behavior [GO:0003051]	1	1	1	1	1	1	1	1	1	1
circadian regulation of systemic arterial blood pressure [GO:0003052]	1	1	1	1	1	1	1	1	1	1
circadian regulation of heart rate [GO:0003053]	1	1	1	1	1	1	1	1	1	1
circadian regulation of systemic arterial blood pressure by the suprachiasmatic nucleus [GO:0003054]	1	1	1	1	1	1	1	1	1	1
circadian regulation of heart rate by the suprachiasmatic nucleus [GO:0003055]	1	1	1	1	1	1	1	1	1	1
regulation of vascular smooth muscle contraction [GO:0003056]	1	1	1	1	1	1	1	1	1	1
regulation of the force of heart contraction by chemical signal [GO:0003057]	1	1	1	1	1	1	1	1	1	1
hormonal regulation of the force of heart contraction [GO:0003058]	1	1	1	1	1	1	1	1	1	1
positive regulation of the force of heart contraction by epinephrine [GO:0003059]	1	1	1	1	1	1	1	1	1	1
negative regulation of the force of heart contraction by acetylcholine [GO:0003060]	1	1	1	1	1	1	1	1	1	1
positive regulation of the force of heart contraction by norepinephrine [GO:0003061]	1	1	1	1	1	1	1	1	1	1
regulation of heart rate by chemical signal [GO:0003062]	1	1	1	1	1	1	1	1	1	1
negative regulation of heart rate by acetylcholine [GO:0003063]	1	1	1	1	1	1	1	1	1	1
regulation of the rate of heart contraction by hormone [GO:0003064]	1	1	1	1	1	1	1	1	1	1
positive regulation of heart rate by epinephrine [GO:0003065]	1	1	1	1	1	1	1	1	1	1
positive regulation of heart rate by norepinephrine [GO:0003066]	1	1	1	1	1	1	1	1	1	1
circadian regulation of systemic arterial blood pressure by hormone [GO:0003067]	1	1	1	1	1	1	1	1	1	1
regulation of systemic arterial blood pressure by acetylcholine [GO:0003068]	1	1	1	1	1	1	1	1	1	1
vasodilation by acetylcholine involved in regulation of systemic arterial blood pressure [GO:0003069]	1	1	1	1	1	1	1	1	1	1
regulation of systemic arterial blood pressure by neurotransmitter [GO:0003070]	1	1	1	1	1	1	1	1	1	1
regulation of systemic arterial blood pressure by renal system process [GO:0003071]	1	1	1	1	1	1	1	1	1	1
regulation of systemic arterial blood pressure by renal control of peripheral vascular resistence [GO:0003072]	1	1	1	1	1	1	1	1	1	1
regulation of systemic arterial blood pressure [GO:0003073]	0.36246	-0.4562	0.56223	0.4562	-0.4562	0.2818	-0.4562	-0.4562	0.67891	-0.4562
regulation of diuresis [GO:0003074]	1	1	1	1	1	1	1	1	1	1
regulation of systemic arterial blood pressure by renal vasodilation of the peripheral vascular system [GO:0003075]	1	1	1	1	1	1	1	1	1	1
negative regulation of diuresis [GO:0003077]	1	1	1	1	1	1	1	1	1	1
regulation of natriuresis [GO:0003078]	1	1	1	1	1	1	1	1	1	1
positive regulation of natriuresis [GO:0003079]	1	1	1	1	1	1	1	1	1	1
negative regulation of natriuresis [GO:0003080]	1	1	1	1	1	1	1	1	1	1
regulation of systemic arterial blood pressure by renin-angiotensin [GO:0003081]	1	1	1	1	1	1	1	1	1	1
positive regulation of renal output by angiotensin [GO:0003082]	1	1	1	1	1	1	1	1	1	1
negative regulation of renal output by angiotensin [GO:0003083]	1	1	1	1	1	1	1	1	1	1
positive regulation of systemic arterial blood pressure [GO:0003084]	1	1	1	1	1	1	1	1	1	1
negative regulation of systemic arterial blood pressure [GO:0003085]	1	1	1	1	1	1	1	1	1	1
regulation of systemic arterial blood pressure by local renal renin-angiotensin [GO:0003086]	1	1	1	1	1	1	1	1	1	1
positive regulation of the force of heart contraction by neuronal epinephrine [GO:0003087]	1	1	1	1	1	1	1	1	1	1
positive regulation of the force of heart contraction by circulating epinephrine [GO:0003088]	1	1	1	1	1	1	1	1	1	1
positive regulation of the force of heart contraction by circulating epinephrine-norepinephrine [GO:0003089]	1	1	1	1	1	1	1	1	1	1
positive regulation of the force of heart contraction by neuronal epinephrine-norepinephrine [GO:0003090]	1	1	1	1	1	1	1	1	1	1
renal water homeostasis [GO:0003091]	0.069171	-0.20095	0.15752	-0.89292	-0.68633	0.050948	1	-0.20095	-0.59026	-0.20095
renal water retention [GO:0003092]	1	1	1	1	1	1	1	1	1	1
regulation of glomerular filtration [GO:0003093]	1	1	1	1	1	1	1	1	1	1
glomerular filtration [GO:0003094]	1	1	1	1	1	1	1	1	1	1
pressure natriuresis [GO:0003095]	1	1	1	1	1	1	1	1	1	1
renal sodium ion transport [GO:0003096]	1	1	1	1	1	1	1	1	1	1
renal water transport [GO:0003097]	1	1	1	1	1	1	1	1	1	1
tubuloglomerular feedback [GO:0003098]	1	1	1	1	1	1	1	1	1	1
positive regulation of the force of heart contraction by chemical signal [GO:0003099]	1	1	1	1	1	1	1	1	1	1
regulation of systemic arterial blood pressure by endothelin [GO:0003100]	1	1	1	1	1	1	1	1	1	1
regulation of systemic arterial blood pressure by circulatory epinephrine-norepinephrine [GO:0003101]	1	1	1	1	1	1	1	1	1	1
positive regulation of diuresis by angiotensin [GO:0003102]	1	1	1	1	1	1	1	1	1	1
positive regulation of diuresis [GO:0003103]	1	1	1	1	1	1	1	1	1	1
positive regulation of glomerular filtration [GO:0003104]	1	1	1	1	1	1	1	1	1	1
negative regulation of glomerular filtration [GO:0003105]	1	1	1	1	1	1	1	1	1	1
regulation of glomerular filtration by angiotensin [GO:0003106]	1	1	1	1	1	1	1	1	1	1
positive regulation of natriuresis by angiotensin [GO:0003107]	1	1	1	1	1	1	1	1	1	1
negative regulation of the force of heart contraction by chemical signal [GO:0003108]	1	1	1	1	1	1	1	1	1	1
positive regulation of the force of heart contraction by circulating norepinephrine [GO:0003109]	1	1	1	1	1	1	1	1	1	1
positive regulation of the force of heart contraction by neuronal norepinephrine [GO:0003110]	1	1	1	1	1	1	1	1	1	1
positive regulation of heart rate by circulating epinephrine [GO:0003111]	1	1	1	1	1	1	1	1	1	1
positive regulation of heart rate by neuronal epinephrine [GO:0003112]	1	1	1	1	1	1	1	1	1	1
positive regulation of heart rate by neuronal norepinephrine [GO:0003113]	1	1	1	1	1	1	1	1	1	1
positive regulation of heart rate by circulating norepinephrine [GO:0003114]	1	1	1	1	1	1	1	1	1	1
regulation of vasoconstriction by epinephrine [GO:0003115]	1	1	1	1	1	1	1	1	1	1
regulation of vasoconstriction by norepinephrine [GO:0003116]	1	1	1	1	1	1	1	1	1	1
regulation of vasoconstriction by circulating norepinephrine [GO:0003117]	1	1	1	1	1	1	1	1	1	1
regulation of vasoconstriction by neuronal norepinephrine [GO:0003118]	1	1	1	1	1	1	1	1	1	1
regulation of vasoconstriction by neuronal epinephrine [GO:0003119]	1	1	1	1	1	1	1	1	1	1
regulation of vasoconstriction by circulating epinephrine [GO:0003120]	1	1	1	1	1	1	1	1	1	1
regulation of vasodilation by epinephrine [GO:0003121]	1	1	1	1	1	1	1	1	1	1
regulation of vasodilation by norepinephrine [GO:0003122]	1	1	1	1	1	1	1	1	1	1
regulation of vasodilation by circulating epinephrine [GO:0003123]	1	1	1	1	1	1	1	1	1	1
regulation of vasodilation by neuronal epinephrine [GO:0003124]	1	1	1	1	1	1	1	1	1	1
regulation of vasodilation by circulating norepinephrine [GO:0003125]	1	1	1	1	1	1	1	1	1	1
regulation of vasodilation by neuronal norepinephrine [GO:0003126]	1	1	1	1	1	1	1	1	1	1
Gene_Ontology [GO:0003673]	1	1	1	1	1	1	1	1	1	1
detection of calcium ion [GO:0005513]	-0.9411	-0.45999	-0.10406	0.65754	-0.71181	0.08925	-0.60502	-0.10406	0.08925	0.23714
carbohydrate metabolic process [GO:0005975]	-0.13914	0.0033854	-0.72307	0.01256	0.11818	-0.13239	-0.123	-0.2161	0.24929	-0.043069
polysaccharide metabolic process [GO:0005976]	0.83468	0.5915	0.64756	-0.81148	0.37109	-0.32031	0.73544	-0.82693	0.48043	-0.089239
glycogen metabolic process [GO:0005977]	0.44768	-0.99159	0.25473	-0.093587	0.49972	-0.49972	0.35339	-0.48642	0.61272	-0.34256
glycogen biosynthetic process [GO:0005978]	1	-0.90562	0.14638	-0.24767	-0.95273	-0.24767	0.24767	0.90562	1	-0.85884
regulation of glycogen biosynthetic process [GO:0005979]	1	1	1	1	1	1	1	1	1	1
glycogen catabolic process [GO:0005980]	1	1	1	1	1	1	1	1	1	1
regulation of glycogen catabolic process [GO:0005981]	1	1	1	1	1	1	1	1	1	1
starch metabolic process [GO:0005982]	1	1	1	1	1	1	1	1	1	1
starch catabolic process [GO:0005983]	1	1	1	1	1	1	1	1	1	1
disaccharide metabolic process [GO:0005984]	1	1	1	1	1	1	1	1	1	1
sucrose metabolic process [GO:0005985]	1	1	1	1	1	1	1	1	1	1
sucrose biosynthetic process [GO:0005986]	1	1	1	1	1	1	1	1	1	1
sucrose catabolic process [GO:0005987]	1	1	1	1	1	1	1	1	1	1
lactose metabolic process [GO:0005988]	1	1	1	1	1	1	1	1	1	1
lactose biosynthetic process [GO:0005989]	1	1	1	1	1	1	1	1	1	1
lactose catabolic process [GO:0005990]	1	1	1	1	1	1	1	1	1	1
trehalose metabolic process [GO:0005991]	1	1	1	1	1	1	1	1	1	1
trehalose biosynthetic process [GO:0005992]	1	1	1	1	1	1	1	1	1	1
trehalose catabolic process [GO:0005993]	1	1	1	1	1	1	1	1	1	1
melibiose metabolic process [GO:0005994]	1	1	1	1	1	1	1	1	1	1
melibiose catabolic process [GO:0005995]	1	1	1	1	1	1	1	1	1	1
monosaccharide metabolic process [GO:0005996]	-0.033458	0.006137	0.80927	0.090909	0.12362	-0.027852	0.64413	-0.037646	0.36595	-0.23974
xylulose metabolic process [GO:0005997]	1	1	1	1	1	1	1	1	1	1
xylulose catabolic process [GO:0005998]	1	1	1	1	1	1	1	1	1	1
xylulose biosynthetic process [GO:0005999]	1	1	1	1	1	1	1	1	1	1
fructose metabolic process [GO:0006000]	1	0.3368	0.26774	-0.41637	-0.10406	0.60502	1	-0.10406	-0.45999	0.032139
fructose catabolic process [GO:0006001]	1	1	1	1	1	1	1	1	1	1
fructose 6-phosphate metabolic process [GO:0006002]	1	1	1	1	1	1	1	1	1	1
fructose 2,6-bisphosphate metabolic process [GO:0006003]	0.38158	0.78775	0.68633	-0.89292	-0.20095	0.12161	-0.59026	-0.20095	-0.20095	0.15752
fucose metabolic process [GO:0006004]	NaN	NaN	NaN	NaN	NaN	NaN	NaN	NaN	NaN	NaN
L-fucose biosynthetic process [GO:0006005]	1	1	1	1	1	1	1	1	1	1
glucose metabolic process [GO:0006006]	-0.047289	0.02187	-0.96745	0.16895	0.081032	-0.011167	0.10599	-0.27573	0.29321	-0.015156
glucose catabolic process [GO:0006007]	-0.37947	0.53232	-0.48777	0.37947	0.90335	-0.12263	0.11445	0.57884	0.48055	-0.17421
glucose 1-phosphate utilization [GO:0006008]	1	1	1	1	1	1	1	1	1	1
glucose 1-phosphate phosphorylation [GO:0006009]	1	1	1	1	1	1	1	1	1	1
glucose 6-phosphate utilization [GO:0006010]	1	1	1	1	1	1	1	1	1	1
UDP-glucose metabolic process [GO:0006011]	1	1	1	1	1	1	1	1	1	1
galactose metabolic process [GO:0006012]	-0.10406	0.10406	-0.55446	0.18354	0.054729	-0.10406	-0.10406	-0.3368	0.12076	1
mannose metabolic process [GO:0006013]	-0.93434	0.93434	0.34342	0.86913	-0.23225	-0.74175	1	-0.23225	-0.86913	0.063789
D-ribose metabolic process [GO:0006014]	1	1	1	1	1	1	1	1	1	1
5-phosphoribose 1-diphosphate biosynthetic process [GO:0006015]	1	1	1	1	1	1	1	1	1	1
2-deoxyribose 1-phosphate biosynthetic process [GO:0006016]	1	1	1	1	1	1	1	1	1	1
deoxyribose 1,5-bisphosphate biosynthetic process [GO:0006017]	1	1	1	1	1	1	1	1	1	1
deoxyribose 1-phosphate catabolic process [GO:0006018]	1	1	1	1	1	1	1	1	1	1
deoxyribose 5-phosphate phosphorylation [GO:0006019]	1	1	1	1	1	1	1	1	1	1
inositol metabolic process [GO:0006020]	0.45999	0.0097098	-0.10406	-0.55446	0.26774	-0.37528	-0.10406	-0.10406	0.10406	0.76758
inositol biosynthetic process [GO:0006021]	1	1	1	1	1	1	1	1	1	1
aminoglycan metabolic process [GO:0006022]	-0.19079	0.88888	-0.39125	0.032339	0.12432	-0.45746	-0.036673	0.27469	0.35713	-0.40544
aminoglycan biosynthetic process [GO:0006023]	1	0.74175	-0.23225	0.20162	0.23225	-0.23225	-0.23225	0.48376	0.80479	-0.80479
glycosaminoglycan biosynthetic process [GO:0006024]	1	0.74175	-0.23225	0.20162	0.23225	-0.23225	-0.23225	0.48376	0.80479	-0.80479
galactosaminoglycan biosynthetic process [GO:0006025]	1	1	1	1	1	1	1	1	1	1
aminoglycan catabolic process [GO:0006026]	-0.20095	-0.20095	0.78775	0.63753	0.20095	0.12161	-0.20095	0.20095	0.89292	-0.20095
glycosaminoglycan catabolic process [GO:0006027]	-0.20095	-0.20095	0.78775	0.63753	0.20095	0.12161	-0.20095	0.20095	0.89292	-0.20095
galactosaminoglycan catabolic process [GO:0006028]	1	1	1	1	1	1	1	1	1	1
proteoglycan metabolic process [GO:0006029]	-0.45606	0.53452	-0.45606	0.49446	-0.45606	-0.45606	-0.45606	0.38454	0.4194	0.45606
chitin metabolic process [GO:0006030]	1	1	1	1	1	1	1	1	1	1
chitin biosynthetic process [GO:0006031]	1	1	1	1	1	1	1	1	1	1
chitin catabolic process [GO:0006032]	1	1	1	1	1	1	1	1	1	1
chitin localization [GO:0006033]	1	1	1	1	1	1	1	1	1	1
cuticle chitin metabolic process [GO:0006034]	1	1	1	1	1	1	1	1	1	1
cuticle chitin biosynthetic process [GO:0006035]	1	1	1	1	1	1	1	1	1	1
cuticle chitin catabolic process [GO:0006036]	1	1	1	1	1	1	1	1	1	1
cell wall chitin metabolic process [GO:0006037]	1	1	1	1	1	1	1	1	1	1
cell wall chitin biosynthetic process [GO:0006038]	1	1	1	1	1	1	1	1	1	1
cell wall chitin catabolic process [GO:0006039]	1	1	1	1	1	1	1	1	1	1
amino sugar metabolic process [GO:0006040]	-0.55101	0.42161	-0.12614	0.040562	0.1395	-0.97932	-0.51692	-0.58617	-0.48396	-0.856
glucosamine metabolic process [GO:0006041]	-0.55101	0.42161	-0.12614	0.040562	0.1395	-0.97932	-0.51692	-0.58617	-0.48396	-0.856
glucosamine biosynthetic process [GO:0006042]	1	1	1	1	1	1	1	1	1	1
glucosamine catabolic process [GO:0006043]	1	1	1	1	1	1	1	1	1	1
N-acetylglucosamine metabolic process [GO:0006044]	-0.55101	0.42161	-0.12614	0.040562	0.1395	-0.97932	-0.51692	-0.58617	-0.48396	-0.856
N-acetylglucosamine biosynthetic process [GO:0006045]	1	1	1	1	1	1	1	1	1	1
N-acetylglucosamine catabolic process [GO:0006046]	1	1	1	1	1	1	1	1	1	1
UDP-N-acetylglucosamine metabolic process [GO:0006047]	1	1	1	1	1	1	1	1	1	1
UDP-N-acetylglucosamine biosynthetic process [GO:0006048]	1	1	1	1	1	1	1	1	1	1
UDP-N-acetylglucosamine catabolic process [GO:0006049]	1	1	1	1	1	1	1	1	1	1
mannosamine metabolic process [GO:0006050]	1	1	1	1	1	1	1	1	1	1
N-acetylmannosamine metabolic process [GO:0006051]	1	1	1	1	1	1	1	1	1	1
N-acetylmannosamine biosynthetic process [GO:0006052]	1	1	1	1	1	1	1	1	1	1
N-acetylmannosamine catabolic process [GO:0006053]	1	1	1	1	1	1	1	1	1	1
N-acetylneuraminate metabolic process [GO:0006054]	1	1	1	1	1	1	1	1	1	1
CMP-N-acetylneuraminate biosynthetic process [GO:0006055]	1	1	1	1	1	1	1	1	1	1
mannoprotein metabolic process [GO:0006056]	1	1	1	1	1	1	1	1	1	1
mannoprotein biosynthetic process [GO:0006057]	1	1	1	1	1	1	1	1	1	1
mannoprotein catabolic process [GO:0006058]	1	1	1	1	1	1	1	1	1	1
hexitol metabolic process [GO:0006059]	1	1	1	1	1	1	1	1	1	1
sorbitol metabolic process [GO:0006060]	1	1	1	1	1	1	1	1	1	1
sorbitol biosynthetic process [GO:0006061]	1	1	1	1	1	1	1	1	1	1
sorbitol catabolic process [GO:0006062]	1	1	1	1	1	1	1	1	1	1
uronic acid metabolic process [GO:0006063]	-0.4562	0.2818	-0.4562	0.56223	0.4562	-0.4562	-0.4562	0.67891	0.36246	-0.4562
glucuronate catabolic process [GO:0006064]	1	1	1	1	1	1	1	1	1	1
UDP-glucuronate biosynthetic process [GO:0006065]	1	1	1	1	1	1	1	1	1	1
alcohol metabolic process [GO:0006066]	-0.6825	0.010417	0.77189	0.25704	0.0082759	-0.092107	-0.40662	-0.00010402	0.13041	-0.18228
ethanol metabolic process [GO:0006067]	1	1	1	1	1	1	1	1	1	1
ethanol catabolic process [GO:0006068]	1	1	1	1	1	1	1	1	1	1
ethanol oxidation [GO:0006069]	1	1	1	1	1	1	1	1	1	1
octanol metabolic process [GO:0006070]	1	1	1	1	1	1	1	1	1	1
glycerol metabolic process [GO:0006071]	-0.30395	0.1161	0.18142	0.73553	0.91812	-0.080532	-0.94146	-0.080532	0.37824	0.73553
glycerol-3-phosphate metabolic process [GO:0006072]	1	1	1	1	1	1	1	1	1	1
glucan metabolic process [GO:0006073]	0.44768	-0.99159	0.25473	-0.093587	0.49972	-0.49972	0.35339	-0.48642	0.61272	-0.34256
1,3-beta-glucan metabolic process [GO:0006074]	1	1	1	1	1	1	1	1	1	1
1,3-beta-glucan biosynthetic process [GO:0006075]	1	1	1	1	1	1	1	1	1	1
1,3-beta-glucan catabolic process [GO:0006076]	1	1	1	1	1	1	1	1	1	1
1,6-beta-glucan metabolic process [GO:0006077]	1	1	1	1	1	1	1	1	1	1
1,6-beta-glucan biosynthetic process [GO:0006078]	1	1	1	1	1	1	1	1	1	1
1,6-beta-glucan catabolic process [GO:0006079]	1	1	1	1	1	1	1	1	1	1
substituted mannan metabolic process [GO:0006080]	1	1	1	1	1	1	1	1	1	1
aldehyde metabolic process [GO:0006081]	NaN	NaN	NaN	NaN	NaN	NaN	NaN	NaN	NaN	NaN
organic acid metabolic process [GO:0006082]	-0.04251	0.022531	-0.74656	4.0974e-05	0.00010211	-0.0018624	-0.4318	-0.00026952	0.022759	-0.0079589
acetate metabolic process [GO:0006083]	1	1	1	1	1	1	1	1	1	1
acetyl-CoA metabolic process [GO:0006084]	0.5269	0.21726	0.72783	0.38718	0.75974	-0.093587	-0.47331	-0.84119	0.38718	-0.093587
acetyl-CoA biosynthetic process [GO:0006085]	0.9411	0.37528	0.16037	0.60502	-0.9411	-0.10406	-0.82458	1	0.55446	-0.10406
acetyl-CoA biosynthetic process from pyruvate [GO:0006086]	1	1	1	1	1	1	1	1	1	1
pyruvate dehydrogenase bypass [GO:0006087]	1	1	1	1	1	1	1	1	1	1
acetate to acetyl-CoA [GO:0006088]	1	1	1	1	1	1	1	1	1	1
lactate metabolic process [GO:0006089]	1	1	1	1	1	1	1	1	1	1
pyruvate metabolic process [GO:0006090]	-0.33284	0.14003	0.81049	0.05165	0.68488	-0.28055	0.065098	-0.027505	-0.65132	-0.22697
generation of precursor metabolites and energy [GO:0006091]	-0.43008	0.2226	0.006551	0.2226	-0.48604	-0.056634	0.23215	-0.014263	0.11981	-0.038811
gluconeogenesis [GO:0006094]	-0.17049	0.15668	-0.74911	0.074775	0.42398	-0.45094	0.14374	-0.046874	-0.90906	-0.37297
glycolysis [GO:0006096]	0.55565	-0.83467	-0.5393	0.29103	-0.32601	-0.33825	0.040333	-0.49175	-0.87319	-0.97062
glyoxylate cycle [GO:0006097]	1	1	1	1	1	1	1	1	1	1
pentose-phosphate shunt [GO:0006098]	-0.056976	0.2283	-0.54693	0.86606	0.19322	-0.21023	0.94238	0.12902	0.17724	-0.056976
tricarboxylic acid cycle [GO:0006099]	NaN	NaN	NaN	NaN	NaN	NaN	NaN	NaN	NaN	NaN
tricarboxylic acid cycle intermediate metabolic process [GO:0006100]	1	1	1	1	1	1	1	1	1	1
citrate metabolic process [GO:0006101]	1	1	1	1	1	1	1	1	1	1
isocitrate metabolic process [GO:0006102]	NaN	NaN	NaN	NaN	NaN	NaN	NaN	NaN	NaN	NaN
2-oxoglutarate metabolic process [GO:0006103]	1	1	1	1	1	1	1	1	1	1
succinyl-CoA metabolic process [GO:0006104]	1	1	1	1	1	1	1	1	1	1
succinate metabolic process [GO:0006105]	1	1	1	1	1	1	1	1	1	1
fumarate metabolic process [GO:0006106]	1	1	1	1	1	1	1	1	1	1
oxaloacetate metabolic process [GO:0006107]	1	1	1	1	1	1	1	1	1	1
malate metabolic process [GO:0006108]	1	1	1	1	1	1	1	1	1	1
regulation of carbohydrate metabolic process [GO:0006109]	NaN	NaN	NaN	NaN	NaN	NaN	NaN	NaN	NaN	NaN
regulation of glycolysis [GO:0006110]	1	1	1	1	1	1	1	1	1	1
regulation of gluconeogenesis [GO:0006111]	1	1	1	1	1	1	1	1	1	1
energy reserve metabolic process [GO:0006112]	0.23982	-0.6952	0.18962	-0.34879	0.8115	-0.32313	0.65783	-0.31486	0.47431	-0.57401
fermentation [GO:0006113]	1	1	1	1	1	1	1	1	1	1
glycerol biosynthetic process [GO:0006114]	1	1	1	1	1	1	1	1	1	1
ethanol biosynthetic process [GO:0006115]	1	1	1	1	1	1	1	1	1	1
NADH oxidation [GO:0006116]	1	1	1	1	1	1	1	1	1	1
acetaldehyde metabolic process [GO:0006117]	1	1	1	1	1	1	1	1	1	1
electron transport [GO:0006118]	-0.010678	0.64642	0.55733	0.052863	0.0013826	-0.004954	-0.6528	-0.18528	0.011654	-0.11765
oxidative phosphorylation [GO:0006119]	-0.49607	0.30419	0.049483	0.10687	-0.3719	-0.31403	0.3555	-0.18427	0.79778	-0.060599
mitochondrial electron transport, NADH to ubiquinone [GO:0006120]	-0.052124	0.18121	0.017715	0.18121	-0.17492	-0.052124	0.049806	-0.052124	0.15139	-0.20805
mitochondrial electron transport, succinate to ubiquinone [GO:0006121]	1	1	1	1	1	1	1	1	1	1
mitochondrial electron transport, ubiquinol to cytochrome c [GO:0006122]	1	1	1	1	1	1	1	1	1	1
mitochondrial electron transport, cytochrome c to oxygen [GO:0006123]	1	1	1	1	1	1	1	1	1	1
ferredoxin metabolic process [GO:0006124]	1	1	1	1	1	1	1	1	1	1
thioredoxin pathway [GO:0006125]	1	1	1	1	1	1	1	1	1	1
other pathways of electron transport [GO:0006126]	1	1	1	1	1	1	1	1	1	1
glycerophosphate shuttle [GO:0006127]	1	1	1	1	1	1	1	1	1	1
oxidized glutathione reduction [GO:0006128]	1	1	1	1	1	1	1	1	1	1
protein-disulfide reduction [GO:0006129]	1	1	1	1	1	1	1	1	1	1
6-phosphofructokinase reduction [GO:0006130]	1	1	1	1	1	1	1	1	1	1
dihydrolipoamide reduction [GO:0006131]	1	1	1	1	1	1	1	1	1	1
dihydrolipoylprotein reduction [GO:0006132]	1	1	1	1	1	1	1	1	1	1
5,10-methylenetetrahydrofolate oxidation [GO:0006133]	1	1	1	1	1	1	1	1	1	1
dihydrobiopterin reduction [GO:0006134]	1	1	1	1	1	1	1	1	1	1
dihydropteridine reduction [GO:0006135]	1	1	1	1	1	1	1	1	1	1
nucleobase, nucleoside, nucleotide and nucleic acid metabolic process [GO:0006139]	-0.061847	0.23998	-0.16899	-0.24524	-0.68145	0.94059	-0.0078491	3.0718e-06	-0.37714	0.014628
regulation of nucleotide metabolic process [GO:0006140]	0.58617	-0.55101	0.45218	-0.62233	-0.89687	0.10243	-0.89687	-0.73611	0.73611	-0.12614
regulation of purine base metabolic process [GO:0006141]	1	1	1	1	1	1	1	1	1	1
regulation of pyrimidine base metabolic process [GO:0006142]	1	1	1	1	1	1	1	1	1	1
purine metabolic process [GO:0006143]	1	1	1	1	1	1	1	1	1	1
purine base metabolic process [GO:0006144]	1	1	1	1	1	1	1	1	1	1
purine base catabolic process [GO:0006145]	1	1	1	1	1	1	1	1	1	1
adenine catabolic process [GO:0006146]	1	1	1	1	1	1	1	1	1	1
guanine catabolic process [GO:0006147]	1	1	1	1	1	1	1	1	1	1
inosine catabolic process [GO:0006148]	1	1	1	1	1	1	1	1	1	1
deoxyinosine catabolic process [GO:0006149]	1	1	1	1	1	1	1	1	1	1
hypoxanthine oxidation [GO:0006150]	1	1	1	1	1	1	1	1	1	1
xanthine oxidation [GO:0006151]	1	1	1	1	1	1	1	1	1	1
purine nucleoside catabolic process [GO:0006152]	1	1	1	1	1	1	1	1	1	1
purine nucleosidase reaction [GO:0006153]	1	1	1	1	1	1	1	1	1	1
adenosine catabolic process [GO:0006154]	1	1	1	1	1	1	1	1	1	1
adenosine deaminase reaction [GO:0006155]	1	1	1	1	1	1	1	1	1	1
adenosine phosphorolysis [GO:0006156]	1	1	1	1	1	1	1	1	1	1
deoxyadenosine catabolic process [GO:0006157]	1	1	1	1	1	1	1	1	1	1
deoxyadenosine deaminase reaction [GO:0006158]	1	1	1	1	1	1	1	1	1	1
deoxyadenosine phosphorolysis [GO:0006159]	1	1	1	1	1	1	1	1	1	1
guanosine phosphorolysis [GO:0006160]	1	1	1	1	1	1	1	1	1	1
deoxyguanosine catabolic process [GO:0006161]	1	1	1	1	1	1	1	1	1	1
purine/pyrimidine nucleoside diphosphate reduction [GO:0006162]	1	1	1	1	1	1	1	1	1	1
purine nucleotide metabolic process [GO:0006163]	-0.54295	0.99868	-0.74784	0.38313	-0.74534	-0.40509	-0.89637	0.54295	0.35846	-0.85739
purine nucleotide biosynthetic process [GO:0006164]	-0.51164	-0.79221	0.95577	0.29625	0.98156	0.95945	-0.82804	0.82084	0.90801	-0.70127
nucleoside diphosphate phosphorylation [GO:0006165]	1	1	1	1	1	1	1	1	1	1
purine ribonucleoside salvage [GO:0006166]	1	1	1	1	1	1	1	1	1	1
AMP biosynthetic process [GO:0006167]	-0.20095	0.89292	1	-0.68633	-0.89292	-0.59026	0.59026	0.78775	0.069171	-0.78775
adenine salvage [GO:0006168]	1	1	1	1	1	1	1	1	1	1
adenosine salvage [GO:0006169]	1	1	1	1	1	1	1	1	1	1
dAMP biosynthetic process [GO:0006170]	1	1	1	1	1	1	1	1	1	1
cAMP biosynthetic process [GO:0006171]	0.60404	-0.54959	0.49767	-0.68995	0.49767	0.78006	0.26401	-0.71958	-0.6608	-0.13994
ADP biosynthetic process [GO:0006172]	1	1	1	1	1	1	1	1	1	1
dADP biosynthetic process [GO:0006173]	1	1	1	1	1	1	1	1	1	1
dADP phosphorylation [GO:0006174]	1	1	1	1	1	1	1	1	1	1
dATP biosynthetic process [GO:0006175]	1	1	1	1	1	1	1	1	1	1
dATP biosynthetic process from ADP [GO:0006176]	1	1	1	1	1	1	1	1	1	1
GMP biosynthetic process [GO:0006177]	1	1	1	1	1	1	1	1	1	1
guanine salvage [GO:0006178]	1	1	1	1	1	1	1	1	1	1
guanosine salvage [GO:0006179]	1	1	1	1	1	1	1	1	1	1
deoxyguanosine salvage [GO:0006180]	1	1	1	1	1	1	1	1	1	1
dGMP biosynthetic process [GO:0006181]	1	1	1	1	1	1	1	1	1	1
cGMP biosynthetic process [GO:0006182]	-0.4562	-0.4562	0.56223	0.4562	0.36246	0.67891	-0.4562	0.2818	-0.4562	-0.4562
GTP biosynthetic process [GO:0006183]	-0.39228	-0.42161	-0.55101	0.45218	-0.45218	-0.73611	-0.51692	0.58617	0.73611	0.015913
GTP catabolic process [GO:0006184]	1	1	1	1	1	1	1	1	1	1
dGDP biosynthetic process [GO:0006185]	1	1	1	1	1	1	1	1	1	1
dGDP phosphorylation [GO:0006186]	1	1	1	1	1	1	1	1	1	1
dGTP biosynthetic process from dGDP [GO:0006187]	1	1	1	1	1	1	1	1	1	1
IMP biosynthetic process [GO:0006188]	1	1	1	1	1	1	1	1	1	1
de novo IMP biosynthetic process [GO:0006189]	1	1	1	1	1	1	1	1	1	1
inosine salvage [GO:0006190]	1	1	1	1	1	1	1	1	1	1
deoxyinosine salvage [GO:0006191]	1	1	1	1	1	1	1	1	1	1
IDP phosphorylation [GO:0006192]	1	1	1	1	1	1	1	1	1	1
ITP catabolic process [GO:0006193]	1	1	1	1	1	1	1	1	1	1
dIDP phosphorylation [GO:0006194]	1	1	1	1	1	1	1	1	1	1
purine nucleotide catabolic process [GO:0006195]	0.73611	0.73611	-0.12614	-0.39228	-0.89687	-0.12614	-0.62233	0.09198	0.22307	0.33747
AMP catabolic process [GO:0006196]	1	1	1	1	1	1	1	1	1	1
adenylate deaminase reaction [GO:0006197]	1	1	1	1	1	1	1	1	1	1
cAMP catabolic process [GO:0006198]	1	1	1	1	1	1	1	1	1	1
ADP reduction [GO:0006199]	1	1	1	1	1	1	1	1	1	1
ATP catabolic process [GO:0006200]	0.31268	0.38158	-0.20095	-0.20095	0.59026	-0.20095	-0.20095	0.38158	0.20095	0.68633
GMP catabolic process to IMP [GO:0006201]	1	1	1	1	1	1	1	1	1	1
GMP catabolic process to guanine [GO:0006202]	1	1	1	1	1	1	1	1	1	1
dGTP catabolic process [GO:0006203]	1	1	1	1	1	1	1	1	1	1
IMP catabolic process [GO:0006204]	1	1	1	1	1	1	1	1	1	1
pyrimidine metabolic process [GO:0006205]	1	1	1	1	1	1	1	1	1	1
pyrimidine base metabolic process [GO:0006206]	-0.13994	0.16265	0.90474	-0.47272	0.44848	0.6608	-0.13994	0.093844	0.47272	-0.13994
de novo pyrimidine base biosynthetic process [GO:0006207]	-0.23225	0.48376	-0.80479	-0.23225	1	0.3031	-0.23225	0.076517	0.10816	-0.23225
pyrimidine base catabolic process [GO:0006208]	1	1	1	1	1	1	1	1	1	1
cytosine catabolic process [GO:0006209]	1	1	1	1	1	1	1	1	1	1
thymine catabolic process [GO:0006210]	1	1	1	1	1	1	1	1	1	1
5-methylcytosine catabolic process [GO:0006211]	1	1	1	1	1	1	1	1	1	1
uracil catabolic process [GO:0006212]	1	1	1	1	1	1	1	1	1	1
pyrimidine nucleoside metabolic process [GO:0006213]	1	1	1	1	1	1	1	1	1	1
thymidine catabolic process [GO:0006214]	1	1	1	1	1	1	1	1	1	1
cytidine catabolic process [GO:0006216]	1	1	1	1	1	1	1	1	1	1
deoxycytidine catabolic process [GO:0006217]	1	1	1	1	1	1	1	1	1	1
uridine catabolic process [GO:0006218]	1	1	1	1	1	1	1	1	1	1
deoxyuridine catabolic process [GO:0006219]	1	1	1	1	1	1	1	1	1	1
pyrimidine nucleotide metabolic process [GO:0006220]	-0.14374	-0.94536	-0.52241	-0.83711	-0.53737	0.63142	-0.17772	0.13163	0.2008	0.27285
pyrimidine nucleotide biosynthetic process [GO:0006221]	-0.14374	-0.94536	-0.52241	-0.83711	-0.53737	0.63142	-0.17772	0.13163	0.2008	0.27285
UMP biosynthetic process [GO:0006222]	-0.4562	0.67891	-0.4562	-0.4562	0.4562	0.56223	-0.4562	0.36246	0.2818	-0.4562
uracil salvage [GO:0006223]	1	1	1	1	1	1	1	1	1	1
uridine kinase reaction [GO:0006224]	1	1	1	1	1	1	1	1	1	1
UDP biosynthetic process [GO:0006225]	1	1	1	1	1	1	1	1	1	1
dUMP biosynthetic process [GO:0006226]	1	1	1	1	1	1	1	1	1	1
dUDP biosynthetic process [GO:0006227]	1	1	1	1	1	1	1	1	1	1
UTP biosynthetic process [GO:0006228]	-0.39228	-0.42161	-0.55101	0.45218	-0.45218	-0.73611	-0.51692	0.58617	0.73611	0.015913
dUTP biosynthetic process [GO:0006229]	1	1	1	1	1	1	1	1	1	1
TMP biosynthetic process [GO:0006230]	1	1	1	1	1	1	1	1	1	1
dTMP biosynthetic process [GO:0006231]	1	1	1	1	1	1	1	1	1	1
TDP biosynthetic process [GO:0006232]	1	1	1	1	1	1	1	1	1	1
dTDP biosynthetic process [GO:0006233]	1	1	1	1	1	1	1	1	1	1
TTP biosynthetic process [GO:0006234]	1	1	1	1	1	1	1	1	1	1
dTTP biosynthetic process [GO:0006235]	1	1	1	1	1	1	1	1	1	1
cytidine salvage [GO:0006236]	1	1	1	1	1	1	1	1	1	1
deoxycytidine salvage [GO:0006237]	1	1	1	1	1	1	1	1	1	1
CMP salvage [GO:0006238]	1	1	1	1	1	1	1	1	1	1
dCMP salvage [GO:0006239]	1	1	1	1	1	1	1	1	1	1
dCDP biosynthetic process [GO:0006240]	1	1	1	1	1	1	1	1	1	1
CTP biosynthetic process [GO:0006241]	-0.39228	-0.42161	-0.55101	0.45218	-0.45218	-0.73611	-0.51692	0.58617	0.73611	0.015913
dCTP biosynthetic process [GO:0006242]	1	1	1	1	1	1	1	1	1	1
CTP deamination [GO:0006243]	1	1	1	1	1	1	1	1	1	1
pyrimidine nucleotide catabolic process [GO:0006244]	1	1	1	1	1	1	1	1	1	1
TDP catabolic process [GO:0006245]	1	1	1	1	1	1	1	1	1	1
dTDP catabolic process [GO:0006246]	1	1	1	1	1	1	1	1	1	1
TTP reduction [GO:0006247]	1	1	1	1	1	1	1	1	1	1
CMP catabolic process [GO:0006248]	1	1	1	1	1	1	1	1	1	1
dCMP catabolic process [GO:0006249]	1	1	1	1	1	1	1	1	1	1
CDP reduction [GO:0006250]	1	1	1	1	1	1	1	1	1	1
dCDP catabolic process [GO:0006251]	1	1	1	1	1	1	1	1	1	1
CTP reduction [GO:0006252]	1	1	1	1	1	1	1	1	1	1
dCTP catabolic process [GO:0006253]	1	1	1	1	1	1	1	1	1	1
CTP catabolic process [GO:0006254]	1	1	1	1	1	1	1	1	1	1
UDP reduction [GO:0006255]	1	1	1	1	1	1	1	1	1	1
UDP catabolic process [GO:0006256]	1	1	1	1	1	1	1	1	1	1
dUDP catabolic process [GO:0006257]	1	1	1	1	1	1	1	1	1	1
UDP-glucose catabolic process [GO:0006258]	1	1	1	1	1	1	1	1	1	1
DNA metabolic process [GO:0006259]	-0.0083073	0.17698	-0.27742	-0.4905	-0.025816	-0.14882	-0.1906	2.0596e-05	0.019983	0.14382
DNA replication [GO:0006260]	-0.034526	0.22507	-0.080393	-0.13116	-0.019094	-0.55111	-0.55166	1.4464e-05	0.049265	0.16405
DNA-dependent DNA replication [GO:0006261]	-0.44593	0.72017	-0.085121	-0.38111	-0.052058	0.78242	0.96853	0.001809	0.18972	0.84609
mitochondrial DNA replication [GO:0006264]	1	1	1	1	1	1	1	1	1	1
DNA topological change [GO:0006265]	-0.45607	0.41006	0.55625	-0.45607	-0.45607	-0.45607	0.50485	0.36693	0.45607	-0.45607
DNA ligation [GO:0006266]	1	1	1	1	1	1	1	1	1	1
pre-replicative complex assembly [GO:0006267]	1	1	1	1	1	1	1	1	1	1
DNA unwinding during replication [GO:0006268]	-0.25679	0.18712	-0.88956	-0.85311	-0.25679	-0.96308	-0.92624	0.14483	0.23788	-0.25679
DNA replication, synthesis of RNA primer [GO:0006269]	1	1	1	1	1	1	1	1	1	1
DNA replication initiation [GO:0006270]	-0.43416	0.21657	-0.012509	-0.14867	-0.5384	0.7465	-0.41006	0.00089614	0.34001	0.74255
DNA strand elongation during DNA replication [GO:0006271]	NaN	NaN	NaN	NaN	NaN	NaN	NaN	NaN	NaN	NaN
leading strand elongation [GO:0006272]	1	1	1	1	1	1	1	1	1	1
lagging strand elongation [GO:0006273]	1	1	1	1	1	1	1	1	1	1
DNA replication termination [GO:0006274]	1	1	1	1	1	1	1	1	1	1
regulation of DNA replication [GO:0006275]	-0.44369	0.062855	-0.092589	-0.12654	-0.11678	-0.70323	-0.32471	0.015892	0.052719	0.47818
plasmid maintenance [GO:0006276]	1	1	1	1	1	1	1	1	1	1
DNA amplification [GO:0006277]	1	1	1	1	1	1	1	1	1	1
RNA-dependent DNA replication [GO:0006278]	1	0.28116	-0.26705	-0.26705	0.37632	0.2403	-0.26705	0.17155	-0.97434	-0.26705
premeiotic DNA synthesis [GO:0006279]	1	1	1	1	1	1	1	1	1	1
mutagenesis [GO:0006280]	1	1	1	1	1	1	1	1	1	1
DNA repair [GO:0006281]	-0.0019962	0.16703	-0.26849	-0.35432	-0.0445	-0.042928	-0.25902	0.0022177	0.0034944	0.0034432
regulation of DNA repair [GO:0006282]	1	1	1	1	1	1	1	1	1	1
transcription-coupled nucleotide-excision repair [GO:0006283]	1	1	1	1	1	1	1	1	1	1
base-excision repair [GO:0006284]	0.67976	-0.83896	-0.8489	0.13393	-0.19079	-0.17413	0.104	-0.50488	-0.83896	0.68442
base-excision repair, AP site formation [GO:0006285]	1	1	1	1	1	1	1	1	1	1
base-excision repair, base-free sugar-phosphate removal [GO:0006286]	1	1	1	1	1	1	1	1	1	1
base-excision repair, gap-filling [GO:0006287]	-0.4561	-0.4561	0.59448	-0.4561	-0.4561	0.4561	0.39435	-0.4561	0.52294	0.33795
base-excision repair, DNA ligation [GO:0006288]	1	1	1	1	1	1	1	1	1	1
nucleotide-excision repair [GO:0006289]	-0.15391	0.055547	-0.44324	-0.59364	-0.1815	-0.358	-0.54497	0.42221	0.19045	0.11657
pyrimidine dimer repair [GO:0006290]	1	1	1	1	1	1	1	1	1	1
pyrimidine-dimer repair, DNA damage excision [GO:0006291]	1	1	1	1	1	1	1	1	1	1
pyrimidine-dimer repair, DNA damage recognition [GO:0006292]	1	1	1	1	1	1	1	1	1	1
nucleotide-excision repair, preincision complex stabilization [GO:0006293]	1	1	1	1	1	1	1	1	1	1
nucleotide-excision repair, preincision complex assembly [GO:0006294]	1	1	1	1	1	1	1	1	1	1
nucleotide-excision repair, DNA incision, 3-to lesion [GO:0006295]	-0.4562	0.56223	-0.4562	-0.4562	-0.4562	0.67891	-0.4562	0.36246	0.2818	0.4562
nucleotide-excision repair, DNA incision, 5-to lesion [GO:0006296]	1	1	1	1	1	1	1	1	1	1
nucleotide-excision repair, DNA gap filling [GO:0006297]	-0.26279	0.27932	-0.93948	1	-0.26279	-0.26279	-0.96972	0.87931	0.27932	0.2318
mismatch repair [GO:0006298]	0.93151	-0.47641	-0.32601	0.44654	-0.087904	-0.7035	-0.93151	0.033671	0.50734	0.81555
short patch mismatch repair system [GO:0006299]	1	1	1	1	1	1	1	1	1	1
postreplication repair [GO:0006301]	1	1	1	1	1	1	1	1	1	1
double-strand break repair [GO:0006302]	-0.15121	1	0.98987	-0.48085	-0.37055	-0.8093	-0.47299	0.23003	0.22757	0.11526
double-strand break repair via nonhomologous end joining [GO:0006303]	-0.4561	0.52294	0.4561	-0.4561	-0.4561	-0.4561	0.39435	-0.4561	0.59448	0.33795
DNA modification [GO:0006304]	-0.26817	-0.85136	-0.75912	0.74619	-0.60931	-0.72054	0.37571	0.16763	0.97282	-0.8916
DNA alkylation [GO:0006305]	-0.41085	0.78022	0.91812	0.84859	-0.84859	0.98828	0.63839	0.36255	-0.80285	-0.46277
DNA methylation [GO:0006306]	-0.41085	0.78022	0.91812	0.84859	-0.84859	0.98828	0.63839	0.36255	-0.80285	-0.46277
DNA dealkylation [GO:0006307]	1	1	1	1	1	1	1	1	1	1
DNA catabolic process [GO:0006308]	-0.040865	0.1818	-0.39736	0.9497	0.50438	-0.13272	-0.50438	0.43967	0.14391	0.45222
DNA fragmentation during apoptosis [GO:0006309]	-0.25679	0.25679	-0.85311	0.96308	0.31966	-0.25679	-0.96308	0.85311	0.20306	-0.25679
DNA recombination [GO:0006310]	-0.08326	0.66218	-0.29754	-0.8168	-0.32425	-0.82284	-0.29898	0.039237	0.2997	0.085216
meiotic gene conversion [GO:0006311]	1	1	1	1	1	1	1	1	1	1
mitotic recombination [GO:0006312]	-0.4561	0.39435	-0.4561	-0.4561	0.59448	0.4561	-0.4561	0.33795	0.52294	-0.4561
transposition, DNA-mediated [GO:0006313]	1	1	1	1	1	1	1	1	1	1
intron homing [GO:0006314]	1	1	1	1	1	1	1	1	1	1
homing of group II introns [GO:0006315]	1	1	1	1	1	1	1	1	1	1
movement of group I intron [GO:0006316]	1	1	1	1	1	1	1	1	1	1
DNA packaging [GO:0006323]	-0.078124	0.13182	-0.10219	0.2532	-0.0205	-0.27904	-0.0065916	0.0032484	0.15296	0.01276
S-phase-specific histone modification [GO:0006324]	1	1	1	1	1	1	1	1	1	1
establishment and/or maintenance of chromatin architecture [GO:0006325]	0.47684	0.52368	0.69805	-0.1879	0.95077	0.54245	-0.461	0.12839	-0.024901	0.7138
bent DNA binding [GO:0006326]	1	1	1	1	1	1	1	1	1	1
random coil binding [GO:0006327]	1	1	1	1	1	1	1	1	1	1
AT binding [GO:0006328]	1	1	1	1	1	1	1	1	1	1
satellite DNA binding [GO:0006329]	1	1	1	1	1	1	1	1	1	1
single-stranded DNA binding [GO:0006330]	1	1	1	1	1	1	1	1	1	1
chromatin assembly or disassembly [GO:0006333]	-0.80565	0.797	0.99108	0.797	0.74569	-0.9465	-0.15551	0.30881	-0.82301	0.9376
nucleosome assembly [GO:0006334]	-0.23225	0.20162	-0.23225	0.5923	-0.23225	-0.86913	-0.23225	0.063789	0.23225	0.93434
DNA replication-dependent nucleosome assembly [GO:0006335]	1	1	1	1	1	1	1	1	1	1
DNA replication-independent nucleosome assembly [GO:0006336]	1	1	1	1	1	1	1	1	1	1
nucleosome disassembly [GO:0006337]	1	1	1	1	1	1	1	1	1	1
chromatin remodeling [GO:0006338]	0.84922	0.67316	-0.6559	0.62194	-0.31823	-0.36966	-0.10739	0.49823	0.57653	0.10869
positive regulation of transcription of homeotic gene (trithorax group) [GO:0006339]	1	1	1	1	1	1	1	1	1	1
negative regulation of transcription of homeotic gene (Polycomb group) [GO:0006340]	1	1	1	1	1	1	1	1	1	1
chromatin insulator sequence binding [GO:0006341]	1	1	1	1	1	1	1	1	1	1
chromatin silencing [GO:0006342]	0.69738	0.81552	-0.89687	0.20399	0.73611	-0.12614	-0.12614	-0.856	0.73611	0.45218
establishment of chromatin silencing [GO:0006343]	1	1	1	1	1	1	1	1	1	1
maintenance of chromatin silencing [GO:0006344]	1	1	1	1	1	1	1	1	1	1
loss of chromatin silencing [GO:0006345]	1	1	1	1	1	1	1	1	1	1
methylation-dependent chromatin silencing [GO:0006346]	1	1	1	1	1	1	1	1	1	1
chromatin silencing at telomere [GO:0006348]	1	1	1	1	1	1	1	1	1	1
genetic imprinting [GO:0006349]	-0.76758	0.37528	0.60502	-0.71181	-0.50607	0.55446	-0.3368	-0.82458	0.45999	-0.88252
transcription [GO:0006350]	-0.70181	0.93641	0.91136	-0.057773	0.6248	0.033128	-0.011619	0.10833	-0.0042588	0.0011717
transcription, DNA-dependent [GO:0006351]	-0.96407	-0.78487	-0.86388	-0.044294	0.53505	0.027429	-0.020227	0.073018	-0.0027244	0.0013658
transcription initiation [GO:0006352]	-0.044419	0.67854	0.91748	-0.28276	-0.49189	-0.075288	0.75855	0.27207	-0.52962	2.0897e-05
transcription termination [GO:0006353]	-0.4562	0.4562	0.67891	0.2818	0.56223	-0.4562	-0.4562	-0.4562	-0.4562	0.36246
RNA elongation [GO:0006354]	-0.056282	0.22098	-0.37478	0.80788	-0.43889	-0.092589	0.6823	0.29016	-0.64989	0.0055698
regulation of transcription, DNA-dependent [GO:0006355]	0.69085	-0.50436	-0.85266	-0.011975	0.39102	0.0079594	-0.012896	0.11733	-0.005699	0.001677
[truncated: 13,200 more rows]

## Sheet: chicken
	C-CNS	C-Intestine	C-Heart	C-Kidney	C-Liver	C-Eye	C-Muscle	C-Spleen	C-Stomach	C-Testis
mitochondrion inheritance [GO:0000001]	1	1	1	1	1	1	1	1	1	1
mitochondrial genome maintenance [GO:0000002]	-0.41637	-0.10406	0.26774	0.30095	-0.76758	-0.50607	1	-0.37528	0.054729	0.76758
reproduction [GO:0000003]	-0.12572	-0.15293	-0.93552	0.018545	0.45783	0.33798	-0.29848	-0.25036	-0.03257	0.00092255
vacuole inheritance [GO:0000011]	1	1	1	1	1	1	1	1	1	1
single strand break repair [GO:0000012]	0.68633	0.63753	-0.68633	-0.78775	0.78775	-0.20095	-0.20095	1	0.89292	0.050948
alpha-glucoside transport [GO:0000017]	1	1	1	1	1	1	1	1	1	1
regulation of DNA recombination [GO:0000018]	-0.14654	1	0.67828	-0.5338	0.097064	0.9174	-0.032096	0.0045888	-0.40675	1
regulation of mitotic recombination [GO:0000019]	-0.20095	1	-0.78775	-0.59026	0.092436	-0.68633	-0.20095	0.036931	-0.89292	0.68633
negative regulation of recombination within rDNA repeats [GO:0000020]	1	1	1	1	1	1	1	1	1	1
mitotic spindle elongation [GO:0000022]	1	1	1	1	1	1	1	1	1	1
maltose metabolic process [GO:0000023]	1	1	1	1	1	1	1	1	1	1
maltose biosynthetic process [GO:0000024]	1	1	1	1	1	1	1	1	1	1
maltose catabolic process [GO:0000025]	1	1	1	1	1	1	1	1	1	1
ribosomal large subunit assembly and maintenance [GO:0000027]	1	1	1	1	1	1	1	1	1	1
ribosomal small subunit assembly and maintenance [GO:0000028]	1	1	1	1	1	1	1	1	1	1
cell wall mannoprotein biosynthetic process [GO:0000032]	1	1	1	1	1	1	1	1	1	1
very-long-chain fatty acid metabolic process [GO:0000038]	1	1	1	1	1	1	1	1	1	1
low-affinity iron ion transport [GO:0000040]	1	1	1	1	1	1	1	1	1	1
transition metal ion transport [GO:0000041]	-0.11306	0.05222	-0.071816	0.028509	0.011667	0.71509	-0.10218	-0.21334	0.52836	-0.16591
protein targeting to Golgi [GO:0000042]	1	-0.20095	-0.68633	-0.59026	0.78775	0.68633	0.59026	0.31268	-0.20095	0.25253
ascorbate stabilization [GO:0000044]	1	1	1	1	1	1	1	1	1	1
autophagic vacuole formation [GO:0000045]	-0.3368	-0.37528	0.076187	0.65754	-0.9411	-0.88252	0.26774	-0.55446	-0.71181	-0.88252
autophagic vacuole fusion [GO:0000046]	1	1	1	1	1	1	1	1	1	1
urea cycle [GO:0000050]	-0.82458	-0.37528	-0.10406	0.45999	0.18354	0.71181	-0.3368	-0.10406	0.65754	0.01476
urea cycle intermediate metabolic process [GO:0000051]	-0.58636	-0.55789	-0.082389	0.13187	0.24122	0.14294	-0.10709	-0.10261	0.33571	0.31513
citrulline metabolic process [GO:0000052]	1	1	1	1	1	1	1	1	1	1
argininosuccinate metabolic process [GO:0000053]	1	1	1	1	1	1	1	1	1	1
ribosome export from nucleus [GO:0000054]	1	1	1	1	1	1	1	1	1	1
ribosomal large subunit export from nucleus [GO:0000055]	1	1	1	1	1	1	1	1	1	1
ribosomal small subunit export from nucleus [GO:0000056]	1	1	1	1	1	1	1	1	1	1
protein import into nucleus, docking [GO:0000059]	0.73169	-0.33272	0.45064	0.2763	-0.16755	-0.19553	0.5774	0.15227	-0.048657	0.15474
protein import into nucleus, translocation [GO:0000060]	-0.30734	0.87433	0.000993	-0.75177	-0.12395	0.55553	-0.081911	0.00055922	-0.45468	-0.034556
protein import into nucleus, substrate release [GO:0000061]	1	1	1	1	1	1	1	1	1	1
mitochondrial ornithine transport [GO:0000066]	1	1	1	1	1	1	1	1	1	1
DNA replication and chromosome cycle [GO:0000067]	-0.20095	0.68633	-0.68633	-0.20095	0.89292	1	-0.59026	0.15752	-0.78775	0.069171
mitotic sister chromatid segregation [GO:0000070]	-0.1105	0.43751	-0.63517	-0.010932	-0.18592	-0.20068	-0.28735	0.0044162	-0.90843	1.5696e-06
M phase specific microtubule process [GO:0000072]	1	1	1	1	1	1	1	1	1	1
spindle pole body separation [GO:0000073]	1	1	1	1	1	1	1	1	1	1
cell cycle checkpoint [GO:0000075]	-0.015714	0.27157	-0.714	-0.031201	-0.5231	-0.0053112	-0.11101	0.0014921	0.057555	0.00015245
DNA replication checkpoint [GO:0000076]	-0.10406	0.45999	0.76758	-0.30095	0.26774	-0.10406	-0.55446	0.30095	0.60502	0.26774
DNA damage checkpoint [GO:0000077]	-0.37756	0.40669	-0.79224	-0.23073	0.87442	-0.10245	-0.37756	0.28607	0.22564	0.11103
cell morphogenesis checkpoint [GO:0000078]	1	1	1	1	1	1	1	1	1	1
regulation of cyclin-dependent protein kinase activity [GO:0000079]	-0.31928	0.82606	0.1286	0.54329	0.44597	-0.056427	-0.90694	0.37938	-0.8079	-0.46861
G1 phase of mitotic cell cycle [GO:0000080]	-0.54392	0.40253	-0.80171	-0.67554	-0.010675	-0.14294	-0.18045	0.054187	0.43874	0.0018195
G1/S transition of mitotic cell cycle [GO:0000082]	-0.26826	0.054027	0.56522	-0.71926	-0.076984	-0.89704	0.54593	0.82925	0.28089	-0.30058
G1/S-specific transcription in mitotic cell cycle [GO:0000083]	1	1	1	1	1	1	1	1	1	1
S phase of mitotic cell cycle [GO:0000084]	-0.10811	0.052865	0.23589	-0.12658	-0.097025	-0.53592	-0.18345	0.10245	-0.48516	0.0066664
G2 phase of mitotic cell cycle [GO:0000085]	1	1	1	1	1	1	1	1	1	1
G2/M transition of mitotic cell cycle [GO:0000086]	-0.94238	0.49989	0.90411	-0.82832	0.94238	-0.64709	0.54693	-0.7541	-0.62988	0.94238
M phase of mitotic cell cycle [GO:0000087]	-0.064939	0.34102	0.51404	-0.029573	-0.15991	-0.10638	-0.065452	0.0027939	-0.11707	4.6921e-09
mitotic prophase [GO:0000088]	1	1	1	1	1	1	1	1	1	1
mitotic metaphase [GO:0000089]	1	1	1	1	1	1	1	1	1	1
mitotic anaphase [GO:0000090]	-0.89292	1	-0.20095	-0.59026	0.069171	-0.20095	0.59026	-0.68633	0.78775	0.25253
mitotic anaphase A [GO:0000091]	1	1	1	1	1	1	1	1	1	1
mitotic anaphase B [GO:0000092]	1	1	1	1	1	1	1	1	1	1
mitotic telophase [GO:0000093]	1	1	1	1	1	1	1	1	1	1
septin assembly and septum formation [GO:0000094]	1	1	1	1	1	1	1	1	1	1
sulfur amino acid metabolic process [GO:0000096]	-0.11672	-0.14269	0.22679	0.006412	0.096314	-0.0062474	-0.070495	0.91807	0.034967	-0.81697
sulfur amino acid biosynthetic process [GO:0000097]	-0.36348	-0.1627	0.14019	0.048208	0.4294	-0.0184	-0.23073	-0.65431	0.17915	0.46884
sulfur amino acid catabolic process [GO:0000098]	1	1	1	1	1	1	1	1	1	1
sulfur amino acid transport [GO:0000101]	1	1	1	1	1	1	1	1	1	1
sulfate assimilation [GO:0000103]	1	1	1	1	1	1	1	1	1	1
histidine biosynthetic process [GO:0000105]	1	1	1	1	1	1	1	1	1	1
G1-specific transcription in mitotic cell cycle [GO:0000114]	1	1	1	1	1	1	1	1	1	1
S-phase-specific transcription in mitotic cell cycle [GO:0000115]	1	1	1	1	1	1	1	1	1	1
G2-specific transcription in mitotic cell cycle [GO:0000116]	1	1	1	1	1	1	1	1	1	1
G2/M-specific transcription in mitotic cell cycle [GO:0000117]	1	1	1	1	1	1	1	1	1	1
negative regulation of transcription from RNA polymerase II promoter [GO:0000122]	-0.45765	0.31094	0.027065	-0.25175	-0.69021	-0.087348	-0.20834	0.0054556	-0.19258	0.5775
flocculation [GO:0000128]	1	1	1	1	1	1	1	1	1	1
establishment of mitotic spindle orientation [GO:0000132]	1	1	1	1	1	1	1	1	1	1
septin checkpoint [GO:0000135]	1	1	1	1	1	1	1	1	1	1
actin cortical patch assembly [GO:0000147]	1	1	1	1	1	1	1	1	1	1
rRNA modification [GO:0000154]	1	1	1	1	1	1	1	1	1	1
two-component signal transduction system (phosphorelay) [GO:0000160]	0.50607	-0.9411	0.50607	-0.41637	-0.50607	-0.9411	-0.10406	0.41637	-0.55446	0.076187
MAPKKK cascade during osmolarity sensing [GO:0000161]	1	1	1	1	1	1	1	1	1	1
tryptophan biosynthetic process [GO:0000162]	1	1	1	1	1	1	1	1	1	1
MAPKKK cascade [GO:0000165]	0.47971	-0.5936	0.0029841	-0.36119	-0.72469	0.62012	-0.80885	0.85137	-0.026264	-0.92536
activation of MAPKKK activity during osmolarity sensing [GO:0000167]	1	1	1	1	1	1	1	1	1	1
activation of MAPKK activity during osmolarity sensing [GO:0000168]	1	1	1	1	1	1	1	1	1	1
activation of MAPK activity during osmolarity sensing [GO:0000169]	1	1	1	1	1	1	1	1	1	1
inactivation of MAPK activity during osmolarity sensing [GO:0000173]	1	1	1	1	1	1	1	1	1	1
inactivation of MAPK (mating sensu Saccharomyces) [GO:0000174]	1	1	1	1	1	1	1	1	1	1
chromatin silencing at rDNA [GO:0000183]	1	1	1	1	1	1	1	1	1	1
nuclear-transcribed mRNA catabolic process, nonsense-mediated decay [GO:0000184]	-0.48211	-0.52028	0.02583	-0.60104	-0.88414	-0.0062474	-0.15227	0.72525	0.16493	0.02583
activation of MAPKKK activity [GO:0000185]	-0.20095	0.31268	0.59026	-0.78775	1	0.78775	-0.20095	0.68633	-0.89292	0.45907
activation of MAPKK activity [GO:0000186]	1	1	1	1	1	1	1	1	1	1
activation of MAPK activity [GO:0000187]	0.9475	-0.81261	0.93702	0.89522	0.20611	0.64483	0.63541	0.73203	-0.0184	-0.78211
inactivation of MAPK activity [GO:0000188]	0.37756	-0.80241	0.29813	0.96848	0.61675	0.76195	-0.13325	-0.97899	-0.69276	-0.55341
nuclear translocation of MAPK [GO:0000189]	1	1	1	1	1	1	1	1	1	1
MAPKKK cascade (pseudohyphal growth) [GO:0000190]	1	1	1	1	1	1	1	1	1	1
activation of MAPKKK (pseudohyphal growth) [GO:0000191]	1	1	1	1	1	1	1	1	1	1
activation of MAPKK (pseudohyphal growth) [GO:0000192]	1	1	1	1	1	1	1	1	1	1
activation of MAPK (pseudohyphal growth) [GO:0000193]	1	1	1	1	1	1	1	1	1	1
inactivation of MAPK (pseudohyphal growth) [GO:0000194]	1	1	1	1	1	1	1	1	1	1
nuclear translocation of MAPK (pseudohyphal growth) [GO:0000195]	1	1	1	1	1	1	1	1	1	1
MAPKKK cascade during cell wall biogenesis [GO:0000196]	1	1	1	1	1	1	1	1	1	1
activation of MAPKKK activity during cell wall biogenesis [GO:0000197]	1	1	1	1	1	1	1	1	1	1
activation of MAPKK activity during cell wall biogenesis [GO:0000198]	1	1	1	1	1	1	1	1	1	1
activation of MAPK activity during cell wall biogenesis [GO:0000199]	1	1	1	1	1	1	1	1	1	1
inactivation of MAPK activity during cell wall biogenesis [GO:0000200]	1	1	1	1	1	1	1	1	1	1
nuclear translocation of MAPK during cell wall biogenesis [GO:0000201]	1	1	1	1	1	1	1	1	1	1
MAPKKK cascade during sporulation (sensu Saccharomyces) [GO:0000202]	1	1	1	1	1	1	1	1	1	1
activation of MAPKKK during sporulation (sensu Saccharomyces) [GO:0000203]	1	1	1	1	1	1	1	1	1	1
activation of MAPKK during sporulation (sensu Saccharomyces) [GO:0000204]	1	1	1	1	1	1	1	1	1	1
activation of MAPK during sporulation (sensu Saccharomyces) [GO:0000205]	1	1	1	1	1	1	1	1	1	1
inactivation of MAPK during sporulation (sensu Saccharomyces) [GO:0000206]	1	1	1	1	1	1	1	1	1	1
nuclear translocation of MAPK during sporulation (sensu Saccharomyces) [GO:0000207]	1	1	1	1	1	1	1	1	1	1
nuclear translocation of MAPK during osmolarity sensing [GO:0000208]	1	1	1	1	1	1	1	1	1	1
protein polyubiquitination [GO:0000209]	-0.2839	-0.42658	0.86278	0.5338	-0.89003	-0.67828	0.25398	0.89003	-0.29972	0.16675
meiotic spindle organization and biogenesis [GO:0000212]	1	1	1	1	1	1	1	1	1	1
M/G1 transition of mitotic cell cycle [GO:0000216]	1	1	1	1	1	1	1	1	1	1
microtubule cytoskeleton organization and biogenesis [GO:0000226]	-0.78388	-0.094202	-0.46202	0.58976	-0.61144	-0.78388	-0.043427	0.091776	-0.30519	1.7738e-05
mitotic prometaphase [GO:0000236]	1	1	1	1	1	1	1	1	1	1
leptotene [GO:0000237]	1	1	1	1	1	1	1	1	1	1
zygotene [GO:0000238]	1	1	1	1	1	1	1	1	1	1
pachytene [GO:0000239]	1	1	1	1	1	1	1	1	1	1
diplotene [GO:0000240]	1	1	1	1	1	1	1	1	1	1
diakinesis [GO:0000241]	1	1	1	1	1	1	1	1	1	1
assembly of spliceosomal tri-snRNP [GO:0000244]	1	1	1	1	1	1	1	1	1	1
spliceosome assembly [GO:0000245]	0.54847	-0.07742	0.65578	-0.13808	-0.064086	-0.098042	0.32846	0.010634	0.41544	0.17836
allantoin metabolic process [GO:0000255]	1	1	1	1	1	1	1	1	1	1
allantoin catabolic process [GO:0000256]	1	1	1	1	1	1	1	1	1	1
mitochondrial fission [GO:0000266]	1	1	1	1	1	1	1	1	1	1
peptidoglycan metabolic process [GO:0000270]	0.2677	-0.54693	0.0035514	-0.056976	-0.2677	0.070744	0.38571	-0.31154	-0.90411	-0.056976
polysaccharide biosynthetic process [GO:0000271]	0.89769	-0.42037	0.99316	0.87062	0.17561	-0.461	0.18114	-0.79705	-0.67446	-0.44042
polysaccharide catabolic process [GO:0000272]	0.54467	1	-0.20095	0.78775	0.092436	0.73647	0.59026	-0.20095	0.89292	-0.20095
lipoic acid metabolic process [GO:0000273]	1	1	1	1	1	1	1	1	1	1
mitotic cell cycle [GO:0000278]	-0.00028797	0.20432	0.14407	-0.03169	-0.015663	-0.0016257	-0.044934	2.7755e-05	0.52911	6.7619e-09
M phase [GO:0000279]	-0.021105	0.78948	-0.98752	-0.069459	-0.29702	-0.01773	-0.020423	3.0375e-05	-0.35611	2.0661e-10
nuclear division [GO:0000280]	1	1	1	1	1	1	1	1	1	1
cytokinesis after mitosis [GO:0000281]	1	1	1	1	1	1	1	1	1	1
cellular bud site selection [GO:0000282]	1	1	1	1	1	1	1	1	1	1
shmoo orientation [GO:0000284]	1	1	1	1	1	1	1	1	1	1
nuclear-transcribed mRNA catabolic process, deadenylation-dependent decay [GO:0000288]	1	1	1	1	1	1	1	1	1	1
nuclear-transcribed mRNA poly(A) tail shortening [GO:0000289]	1	1	1	1	1	1	1	1	1	1
deadenylation-dependent decapping of nuclear-transcribed mRNA [GO:0000290]	1	1	1	1	1	1	1	1	1	1
nuclear-transcribed mRNA catabolic process, exonucleolytic [GO:0000291]	1	1	1	1	1	1	1	1	1	1
RNA fragment catabolic process [GO:0000292]	1	1	1	1	1	1	1	1	1	1
nuclear-transcribed mRNA catabolic process, endonucleolytic cleavage-dependent decay [GO:0000294]	1	1	1	1	1	1	1	1	1	1
spermine transport [GO:0000296]	1	1	1	1	1	1	1	1	1	1
retrograde transport, vesicle recycling within Golgi [GO:0000301]	1	-0.20095	-0.68633	-0.59026	0.78775	0.68633	0.59026	0.31268	-0.20095	0.25253
response to reactive oxygen species [GO:0000302]	-0.51871	-0.73203	0.68307	0.18783	0.31053	-0.082128	-0.40669	-0.66384	0.26294	0.89522
response to superoxide [GO:0000303]	1	1	1	1	1	1	1	1	1	1
response to singlet oxygen [GO:0000304]	1	1	1	1	1	1	1	1	1	1
response to oxygen radical [GO:0000305]	-0.20095	-0.78775	0.68633	0.54467	0.15752	-0.20095	0.31268	-0.20095	0.59026	1
sulfite transport [GO:0000316]	1	1	1	1	1	1	1	1	1	1
re-entry into mitotic cell cycle [GO:0000320]	-0.20095	0.20095	0.78775	-0.20095	-0.20095	0.45907	0.59026	0.31268	-0.59026	0.68633
re-entry into mitotic cell cycle after pheromone arrest [GO:0000321]	1	1	1	1	1	1	1	1	1	1
negative regulation of transposition, DNA-mediated [GO:0000335]	1	1	1	1	1	1	1	1	1	1
positive regulation of transposition, DNA-mediated [GO:0000336]	1	1	1	1	1	1	1	1	1	1
regulation of transposition, DNA-mediated [GO:0000337]	1	1	1	1	1	1	1	1	1	1
protein deneddylation [GO:0000338]	1	1	1	1	1	1	1	1	1	1
nuclear mRNA branch site recognition [GO:0000348]	1	1	1	1	1	1	1	1	1	1
generation of catalytic spliceosome for first transesterification step [GO:0000349]	1	1	1	1	1	1	1	1	1	1
generation of catalytic spliceosome for second transesterification step [GO:0000350]	1	1	1	1	1	1	1	1	1	1
assembly of spliceosomal tri-snRNP U4/U6.U5 [GO:0000351]	1	1	1	1	1	1	1	1	1	1
trans assembly of SL containing precatalytic spliceosome [GO:0000352]	1	1	1	1	1	1	1	1	1	1
formation of quadruple SL/U4/U5/U6 snRNP [GO:0000353]	1	1	1	1	1	1	1	1	1	1
cis assembly of pre-catalytic spliceosome [GO:0000354]	1	1	1	1	1	1	1	1	1	1
assembly of spliceosomal tri-snRNP U4atac/U6atac.U5 [GO:0000355]	1	1	1	1	1	1	1	1	1	1
nuclear mRNA trans splicing, via spliceosome [GO:0000365]	1	1	1	1	1	1	1	1	1	1
intergenic nuclear mRNA trans splicing [GO:0000366]	1	1	1	1	1	1	1	1	1	1
Group I intron splicing [GO:0000372]	1	1	1	1	1	1	1	1	1	1
Group II intron splicing [GO:0000373]	1	1	1	1	1	1	1	1	1	1
Group III intron splicing [GO:0000374]	1	1	1	1	1	1	1	1	1	1
RNA splicing, via transesterification reactions [GO:0000375]	-0.13513	-0.18446	-0.94176	-0.47735	-0.076318	-0.0036552	-0.001947	8.7959e-10	0.092083	0.00035755
RNA splicing, via transesterification reactions with guanosine as nucleophile [GO:0000376]	1	1	1	1	1	1	1	1	1	1
RNA splicing, via transesterification reactions with bulged adenosine as nucleophile [GO:0000377]	-0.13513	-0.18446	-0.94176	-0.47735	-0.076318	-0.0036552	-0.001947	8.7959e-10	0.092083	0.00035755
RNA exon ligation [GO:0000378]	1	1	1	1	1	1	1	1	1	1
tRNA-type intron splice site recognition and cleavage [GO:0000379]	1	1	1	1	1	1	1	1	1	1
alternative nuclear mRNA splicing, via spliceosome [GO:0000380]	1	1	1	1	1	1	1	1	1	1
regulation of alternative nuclear mRNA splicing, via spliceosome [GO:0000381]	1	1	1	1	1	1	1	1	1	1
spliceosomal snRNP biogenesis [GO:0000387]	-0.62842	0.51132	-0.18899	-0.5338	0.057271	0.94488	0.89003	0.75572	-0.090298	0.31612
spliceosome conformational change to release U4 (or U4atac) and U1 (or U11) [GO:0000388]	1	1	1	1	1	1	1	1	1	1
nuclear mRNA 3-splice site recognition [GO:0000389]	0.68633	-0.20095	-0.89292	1	-0.20095	-0.20095	-0.68633	0.050948	0.73647	0.069171
spliceosome disassembly [GO:0000390]	1	1	1	1	1	1	1	1	1	1
spliceosomal conformational changes to generate catalytic conformation [GO:0000393]	1	1	1	1	1	1	1	1	1	1
RNA splicing, via endonucleolytic cleavage and ligation [GO:0000394]	1	1	1	1	1	1	1	1	1	1
nuclear mRNA 5-splice site recognition [GO:0000395]	1	1	1	1	1	1	1	1	1	1
nuclear mRNA splicing, via spliceosome [GO:0000398]	-0.13513	-0.18446	-0.94176	-0.47735	-0.076318	-0.0036552	-0.001947	8.7959e-10	0.092083	0.00035755
regulation of transcription by galactose [GO:0000409]	1	1	1	1	1	1	1	1	1	1
negative regulation of transcription by galactose [GO:0000410]	1	1	1	1	1	1	1	1	1	1
positive regulation of transcription by galactose [GO:0000411]	1	1	1	1	1	1	1	1	1	1
histone peptidyl-prolyl isomerization [GO:0000412]	1	1	1	1	1	1	1	1	1	1
protein peptidyl-prolyl isomerization [GO:0000413]	1	1	1	1	1	1	1	1	1	1
regulation of histone H3-K36 methylation [GO:0000414]	1	1	1	1	1	1	1	1	1	1
negative regulation of histone H3-K36 methylation [GO:0000415]	1	1	1	1	1	1	1	1	1	1
positive regulation of histone H3-K36 methylation [GO:0000416]	1	1	1	1	1	1	1	1	1	1
mitochondrion degradation [GO:0000422]	1	1	1	1	1	1	1	1	1	1
macromitophagy [GO:0000423]	1	1	1	1	1	1	1	1	1	1
micromitophagy [GO:0000424]	1	1	1	1	1	1	1	1	1	1
macropexophagy [GO:0000425]	1	1	1	1	1	1	1	1	1	1
micropexophagy [GO:0000426]	1	1	1	1	1	1	1	1	1	1
regulation of transcription from RNA polymerase II promoter by carbon catabolites [GO:0000429]	1	1	1	1	1	1	1	1	1	1
regulation of transcription from RNA polymerase II promoter by glucose [GO:0000430]	1	1	1	1	1	1	1	1	1	1
regulation of transcription from RNA polymerase II promoter by galactose [GO:0000431]	1	1	1	1	1	1	1	1	1	1
positive regulation of transcription from RNA polymerase II promoter by glucose [GO:0000432]	1	1	1	1	1	1	1	1	1	1
negative regulation of transcription from RNA polymerase II promoter by glucose [GO:0000433]	1	1	1	1	1	1	1	1	1	1
negative regulation of transcription from RNA polymerase II promoter by galactose [GO:0000434]	1	1	1	1	1	1	1	1	1	1
positive regulation of transcription from RNA polymerase II promoter by galactose [GO:0000435]	1	1	1	1	1	1	1	1	1	1
positive regulation of transcription from RNA polymerase II promoter by carbon catabolites [GO:0000436]	1	1	1	1	1	1	1	1	1	1
negative regulation of transcription from RNA polymerase II promoter by carbon catabolites [GO:0000437]	1	1	1	1	1	1	1	1	1	1
endonucleolytic cleavage in ITS1 to separate SSU-rRNA from 5.8S rRNA and LSU-rRNA from tricistronic rRNA transcript (SSU-rRNA, 5... <Preview truncated at 128 characters>	1	1	1	1	1	1	1	1	1	1
cleavage in ITS2 between 5.8S rRNA and LSU-rRNA of tricistronic rRNA transcript (SSU-rRNA, 5.8S rRNA, LSU-rRNA) [GO:0000448]	1	1	1	1	1	1	1	1	1	1
endonucleolytic cleavage of tricistronic rRNA transcript (SSU-rRNA, LSU-rRNA, 5S) [GO:0000449]	1	1	1	1	1	1	1	1	1	1
cleavage of bicistronic rRNA transcript (SSU-rRNA, LSU-rRNA) [GO:0000450]	1	1	1	1	1	1	1	1	1	1
rRNA 2-O-methylation [GO:0000451]	1	1	1	1	1	1	1	1	1	1
snoRNA guided rRNA 2-O-methylation [GO:0000452]	1	1	1	1	1	1	1	1	1	1
enzyme-directed rRNA 2-O-methylation [GO:0000453]	1	1	1	1	1	1	1	1	1	1
snoRNA guided rRNA pseudouridine synthesis [GO:0000454]	1	1	1	1	1	1	1	1	1	1
enzyme-directed rRNA pseudouridine synthesis [GO:0000455]	1	1	1	1	1	1	1	1	1	1
dimethylation during SSU-rRNA biogenesis [GO:0000456]	1	1	1	1	1	1	1	1	1	1
endonucleolytic cleavage between SSU-rRNA and LSU-rRNA of tricistronic rRNA transcript (SSU-rRNA, LSU-rRNA, 5S) [GO:0000457]	1	1	1	1	1	1	1	1	1	1
endonucleolytic cleavage between LSU-rRNA and 5S rRNA of tricistronic rRNA transcript (SSU-rRNA, LSU-rRNA, 5S) [GO:0000458]	1	1	1	1	1	1	1	1	1	1
exonucleolytic trimming during rRNA processing [GO:0000459]	1	1	1	1	1	1	1	1	1	1
maturation of 5.8S rRNA [GO:0000460]	1	1	1	1	1	1	1	1	1	1
endonucleolytic cleavage to generate mature 3-end of SSU-rRNA from (SSU-rRNA, 5.8S rRNA, LSU-rRNA) [GO:0000461]	1	1	1	1	1	1	1	1	1	1
maturation of SSU-rRNA from tricistronic rRNA transcript (SSU-rRNA, 5.8S rRNA, LSU-rRNA) [GO:0000462]	1	1	1	1	1	1	1	1	1	1
maturation of LSU-rRNA from tricistronic rRNA transcript (SSU-rRNA, 5.8S rRNA, LSU-rRNA) [GO:0000463]	1	1	1	1	1	1	1	1	1	1
endonucleolytic cleavage in ITS1 upstream of 5.8S rRNA from tricistronic rRNA transcript (SSU-rRNA, 5.8S rRNA, LSU-rRNA) [GO:000... <Preview truncated at 128 characters>	1	1	1	1	1	1	1	1	1	1
exonucleolytic trimming to generate mature 5-end of 5.8S rRNA from tricistronic rRNA transcript (SSU-rRNA, 5.8S rRNA, LSU-rRNA)... <Preview truncated at 128 characters>	1	1	1	1	1	1	1	1	1	1
maturation of 5.8S rRNA from tricistronic rRNA transcript (SSU-rRNA, 5.8S rRNA, LSU-rRNA) [GO:0000466]	1	1	1	1	1	1	1	1	1	1
exonucleolytic trimming to generate mature 3-end of 5.8S rRNA from tricistronic rRNA transcript (SSU-rRNA, 5.8S rRNA, LSU-rRNA)... <Preview truncated at 128 characters>	1	1	1	1	1	1	1	1	1	1
generation of mature 3-end of LSU-rRNA from tricistronic rRNA transcript (SSU-rRNA, 5.8S rRNA, LSU-rRNA) [GO:0000468]	1	1	1	1	1	1	1	1	1	1
cleavages during rRNA processing [GO:0000469]	1	1	1	1	1	1	1	1	1	1
maturation of LSU-rRNA [GO:0000470]	1	1	1	1	1	1	1	1	1	1
endonucleolytic cleavage in 3-ETS of tricistronic rRNA transcript (SSU-rRNA, 5.8S rRNA, LSU-rRNA) [GO:0000471]	1	1	1	1	1	1	1	1	1	1
endonucleolytic cleavage to generate mature 5-end of SSU-rRNA from (SSU-rRNA, 5.8S rRNA, LSU-rRNA) [GO:0000472]	1	1	1	1	1	1	1	1	1	1
maturation of LSU-rRNA from tetracistronic rRNA transcript (SSU-rRNA, 5.8S rRNA, 2S rRNA, LSU-rRNA) [GO:0000473]	1	1	1	1	1	1	1	1	1	1
maturation of SSU-rRNA from tetracistronic rRNA transcript (SSU-rRNA, 5.8S rRNA, 2S rRNA, LSU-rRNA) [GO:0000474]	1	1	1	1	1	1	1	1	1	1
maturation of 2S rRNA [GO:0000475]	1	1	1	1	1	1	1	1	1	1
maturation of 4.5S rRNA [GO:0000476]	1	1	1	1	1	1	1	1	1	1
generation of mature 5-end of LSU-rRNA from tricistronic rRNA transcript (SSU-rRNA, 5.8S rRNA, LSU-rRNA) [GO:0000477]	1	1	1	1	1	1	1	1	1	1
endonucleolytic cleavages during rRNA processing [GO:0000478]	1	1	1	1	1	1	1	1	1	1
endonucleolytic cleavage of tricistronic rRNA transcript (SSU-rRNA, 5.8S rRNA, LSU-rRNA) [GO:0000479]	1	1	1	1	1	1	1	1	1	1
endonucleolytic cleavage in 5-ETS of tricistronic rRNA transcript (SSU-rRNA, 5.8S rRNA, LSU-rRNA) [GO:0000480]	1	1	1	1	1	1	1	1	1	1
maturation of 5S rRNA [GO:0000481]	1	1	1	1	1	1	1	1	1	1
maturation of 5S rRNA from tetracistronic rRNA transcript (SSU-rRNA, 5.8S rRNA, LSU-rRNA) [GO:0000482]	1	1	1	1	1	1	1	1	1	1
endonucleolytic cleavage of tetracistronic rRNA transcript (SSU-rRNA, 5.8S rRNA, 2S rRNA, LSU-rRNA) [GO:0000483]	1	1	1	1	1	1	1	1	1	1
cleavage between SSU-rRNA and 5.8S rRNA of tetracistronic rRNA transcript (SSU-rRNA, 5.8S rRNA, 2S rRNA, LSU-rRNA) [GO:0000484]	1	1	1	1	1	1	1	1	1	1
cleavage between 2S rRNA and LSU-rRNA of tetracistronic rRNA transcript (SSU-rRNA, 5.8S rRNA, 2S rRNA, LSU-rRNA) [GO:0000485]	1	1	1	1	1	1	1	1	1	1
cleavage between 5.8S rRNA and 2S rRNA of tetracistronic rRNA transcript (SSU-rRNA, 5.8S rRNA, 2S rRNA, LSU-rRNA) [GO:0000486]	1	1	1	1	1	1	1	1	1	1
maturation of 5.8S rRNA from tetracistronic rRNA transcript (SSU-rRNA, 5.8S rRNA, 2S rRNA, LSU-rRNA) [GO:0000487]	1	1	1	1	1	1	1	1	1	1
maturation of LSU-rRNA from tetracistronic rRNA transcript (SSU-rRNA, LSU-rRNA, 4.5S-rRNA, 5S-rRNA) [GO:0000488]	1	1	1	1	1	1	1	1	1	1
maturation of SSU-rRNA from tetracistronic rRNA transcript (SSU-rRNA, LSU-rRNA, 4.5S-rRNA, 5S-rRNA) [GO:0000489]	1	1	1	1	1	1	1	1	1	1
snoRNP assembly [GO:0000491]	1	1	1	1	1	1	1	1	1	1
box C/D snoRNP assembly [GO:0000492]	1	1	1	1	1	1	1	1	1	1
box H/ACA snoRNP assembly [GO:0000493]	1	1	1	1	1	1	1	1	1	1
box C/D snoRNA 3-end processing [GO:0000494]	1	1	1	1	1	1	1	1	1	1
box H/ACA snoRNA 3-end processing [GO:0000495]	1	1	1	1	1	1	1	1	1	1
flocculation via cell wall protein-carbohydrate interaction [GO:0000501]	1	1	1	1	1	1	1	1	1	1
embryonic axis specification [GO:0000578]	1	1	1	1	1	1	1	1	1	1
achiasmate meiosis I [GO:0000705]	1	1	1	1	1	1	1	1	1	1
meiotic DNA double-strand break processing [GO:0000706]	1	1	1	1	1	1	1	1	1	1
meiotic DNA recombinase assembly [GO:0000707]	1	1	1	1	1	1	1	1	1	1
meiotic strand invasion [GO:0000708]	1	1	1	1	1	1	1	1	1	1
meiotic joint molecule formation [GO:0000709]	1	1	1	1	1	1	1	1	1	1
meiotic mismatch repair [GO:0000710]	1	1	1	1	1	1	1	1	1	1
meiotic DNA repair synthesis [GO:0000711]	1	1	1	1	1	1	1	1	1	1
resolution of meiotic joint molecules as recombinants [GO:0000712]	1	1	1	1	1	1	1	1	1	1
meiotic heteroduplex formation [GO:0000713]	1	1	1	1	1	1	1	1	1	1
meiotic strand displacement [GO:0000714]	1	1	1	1	1	1	1	1	1	1
nucleotide-excision repair, DNA damage recognition [GO:0000715]	1	1	1	1	1	1	1	1	1	1
transcription-coupled nucleotide-excision repair, DNA damage recognition [GO:0000716]	1	1	1	1	1	1	1	1	1	1
nucleotide-excision repair, DNA duplex unwinding [GO:0000717]	1	1	1	1	1	1	1	1	1	1
nucleotide-excision repair, DNA damage removal [GO:0000718]	-0.44494	-0.6075	1	-0.73203	0.56226	-0.0184	0.54463	0.015946	-0.91609	0.6075
photoreactive repair [GO:0000719]	1	1	1	1	1	1	1	1	1	1
pyrimidine dimer repair via nucleotide-excision repair [GO:0000720]	1	1	1	1	1	1	1	1	1	1
telomere maintenance via recombination [GO:0000722]	1	1	1	1	1	1	1	1	1	1
telomere maintenance [GO:0000723]	-0.24812	0.87	-0.46574	0.46289	-0.92549	-0.014468	-0.35455	0.012696	-0.84797	0.030756
double-strand break repair via homologous recombination [GO:0000724]	-0.056976	-0.16226	-0.41266	0.62988	0.12902	-0.056976	-0.56308	0.070744	-0.98078	0.00414
recombinational repair [GO:0000725]	-0.056976	-0.16226	-0.41266	0.62988	0.12902	-0.056976	-0.56308	0.070744	-0.98078	0.00414
non-recombinational repair [GO:0000726]	-0.60502	-0.88252	-0.71181	-0.9411	0.30095	-0.10406	-0.10406	0.18354	-0.50607	0.0049904
double-strand break repair via break-induced replication [GO:0000727]	1	1	1	1	1	1	1	1	1	1
gene conversion at mating-type locus, DNA double-strand break formation [GO:0000728]	1	1	1	1	1	1	1	1	1	1
DNA double-strand break processing [GO:0000729]	1	1	1	1	1	1	1	1	1	1
DNA recombinase assembly [GO:0000730]	1	1	1	1	1	1	1	1	1	1
DNA synthesis during DNA repair [GO:0000731]	1	-0.59026	0.25253	-0.89292	1	-0.20095	-0.20095	0.15752	-0.20095	0.036931
strand displacement [GO:0000732]	1	1	1	1	1	1	1	1	1	1
DNA strand renaturation [GO:0000733]	1	1	1	1	1	1	1	1	1	1
gene conversion at mating-type locus, DNA repair synthesis [GO:0000734]	1	1	1	1	1	1	1	1	1	1
removal of nonhomologous ends [GO:0000735]	1	1	1	1	1	1	1	1	1	1
double-strand break repair via single-strand annealing, removal of nonhomologous ends [GO:0000736]	1	1	1	1	1	1	1	1	1	1
DNA catabolic process, endonucleolytic [GO:0000737]	-0.20095	1	0.78775	-0.59026	0.59026	-0.20095	0.68633	0.25253	1	0.54467
DNA catabolic process, exonucleolytic [GO:0000738]	1	1	1	1	1	1	1	1	1	1
nuclear membrane fusion [GO:0000740]	1	1	1	1	1	1	1	1	1	1
karyogamy [GO:0000741]	1	1	1	1	1	1	1	1	1	1
karyogamy during conjugation with cellular fusion [GO:0000742]	1	1	1	1	1	1	1	1	1	1
nuclear migration during conjugation with cellular fusion [GO:0000743]	1	1	1	1	1	1	1	1	1	1
karyogamy during conjugation without cellular fusion [GO:0000744]	1	1	1	1	1	1	1	1	1	1
nuclear migration during conjugation without cellular fusion [GO:0000745]	1	1	1	1	1	1	1	1	1	1
conjugation [GO:0000746]	1	1	1	1	1	1	1	1	1	1
conjugation with cellular fusion [GO:0000747]	1	1	1	1	1	1	1	1	1	1
conjugation with mutual genetic exchange [GO:0000748]	1	1	1	1	1	1	1	1	1	1
response to pheromone during conjugation with cellular fusion [GO:0000749]	1	1	1	1	1	1	1	1	1	1
pheromone-dependent signal transduction during conjugation with cellular fusion [GO:0000750]	1	1	1	1	1	1	1	1	1	1
cell cycle arrest in response to pheromone [GO:0000751]	1	1	1	1	1	1	1	1	1	1
agglutination during conjugation with cellular fusion [GO:0000752]	1	1	1	1	1	1	1	1	1	1
cellular morphogenesis during conjugation with cellular fusion [GO:0000753]	1	1	1	1	1	1	1	1	1	1
adaptation to pheromone during conjugation with cellular fusion [GO:0000754]	1	1	1	1	1	1	1	1	1	1
cytogamy [GO:0000755]	1	1	1	1	1	1	1	1	1	1
response to pheromone during conjugation without cellular fusion [GO:0000756]	1	1	1	1	1	1	1	1	1	1
signal transduction during conjugation without cellular fusion [GO:0000757]	1	1	1	1	1	1	1	1	1	1
agglutination during conjugation without cellular fusion [GO:0000758]	1	1	1	1	1	1	1	1	1	1
cellular morphogenesis during conjugation without cellular fusion [GO:0000759]	1	1	1	1	1	1	1	1	1	1
adaptation to pheromone during conjugation without cellular fusion [GO:0000760]	1	1	1	1	1	1	1	1	1	1
conjugant formation [GO:0000761]	1	1	1	1	1	1	1	1	1	1
pheromone-induced unidirectional conjugation [GO:0000762]	1	1	1	1	1	1	1	1	1	1
cellular morphogenesis during unidirectional conjugation [GO:0000763]	1	1	1	1	1	1	1	1	1	1
cellular morphogenesis during pheromone-induced unidirectional conjugation [GO:0000764]	1	1	1	1	1	1	1	1	1	1
response to pheromone during pheromone-induced unidirectional conjugation [GO:0000765]	1	1	1	1	1	1	1	1	1	1
adaptation to pheromone during pheromone-induced unidirectional conjugation [GO:0000766]	1	1	1	1	1	1	1	1	1	1
cellular morphogenesis during conjugation [GO:0000767]	1	1	1	1	1	1	1	1	1	1
syncytium formation by plasma membrane fusion [GO:0000768]	0.11981	-0.6041	-0.86278	0.8088	-0.72958	0.0086101	-0.78213	-0.14654	-0.55676	-0.31612
syncytium formation by mitosis without cell division [GO:0000769]	1	1	1	1	1	1	1	1	1	1
peptide pheromone export [GO:0000770]	1	1	1	1	1	1	1	1	1	1
agglutination [GO:0000771]	1	1	1	1	1	1	1	1	1	1
sister chromatid segregation [GO:0000819]	-0.073915	0.30508	-0.95592	-0.031113	-0.26632	-0.25079	-0.19716	0.0112	-0.73553	1.3733e-05
regulation of glutamine family amino acid metabolic process [GO:0000820]	1	1	1	1	1	1	1	1	1	1
regulation of arginine metabolic process [GO:0000821]	1	1	1	1	1	1	1	1	1	1
cell morphogenesis [GO:0000902]	5.0159e-06	-0.40228	0.97423	-0.84632	-0.0028428	1.1288e-09	-0.20474	-0.054829	-0.012152	-0.33034
cellular morphogenesis during vegetative growth [GO:0000903]	1	1	1	1	1	1	1	1	1	1
cellular morphogenesis during differentiation [GO:0000904]	3.543e-07	-0.050535	-0.55631	-0.30363	-0.032689	3.6076e-12	-0.19073	-0.021137	-0.016142	-0.75625
sporocarp development involved in asexual reproduction [GO:0000905]	1	1	1	1	1	1	1	1	1	1
sporocarp development involved in sexual reproduction [GO:0000909]	1	1	1	1	1	1	1	1	1	1
cytokinesis [GO:0000910]	0.20119	-0.66233	0.79824	-0.71724	-0.44314	0.63172	1	0.65462	-0.38244	-0.9915
cytokinesis by cell plate formation [GO:0000911]	1	1	1	1	1	1	1	1	1	1
formation of actomyosin apparatus involved in cytokinesis [GO:0000912]	1	1	1	1	1	1	1	1	1	1
preprophase band formation [GO:0000913]	1	1	1	1	1	1	1	1	1	1
phragmoplast formation [GO:0000914]	1	1	1	1	1	1	1	1	1	1
cytokinesis, contractile ring formation [GO:0000915]	1	1	1	1	1	1	1	1	1	1
contractile ring contraction involved in cytokinesis [GO:0000916]	1	1	1	1	1	1	1	1	1	1
barrier septum formation [GO:0000917]	1	1	1	1	1	1	1	1	1	1
selection of site for barrier septum formation [GO:0000918]	1	1	1	1	1	1	1	1	1	1
cell plate formation [GO:0000919]	1	1	1	1	1	1	1	1	1	1
cell separation during cytokinesis [GO:0000920]	1	1	1	1	1	1	1	1	1	1
septin ring assembly [GO:0000921]	1	1	1	1	1	1	1	1	1	1
amino acid catabolic process to alcohol via Ehrlich pathway [GO:0000947]	1	1	1	1	1	1	1	1	1	1
amino acid catabolic process to carboxylic acid via Ehrlich pathway [GO:0000948]	1	1	1	1	1	1	1	1	1	1
aromatic amino acid family catabolic process to alcohol via Ehrlich pathway [GO:0000949]	1	1	1	1	1	1	1	1	1	1
branched chain family amino acid catabolic process to alcohol via Ehrlich pathway [GO:0000950]	1	1	1	1	1	1	1	1	1	1
methionine catabolic process to 3-methylthiopropanol [GO:0000951]	1	1	1	1	1	1	1	1	1	1
aromatic amino acid family catabolic process to carboxylic acid via Ehrlich pathway [GO:0000952]	1	1	1	1	1	1	1	1	1	1
branched chain family amino acid catabolic process to carboxylic acid via Ehrlich pathway [GO:0000953]	1	1	1	1	1	1	1	1	1	1
methionine catabolic process to 3-methylthiopropanoate [GO:0000954]	1	1	1	1	1	1	1	1	1	1
amino acid catabolic process via Ehrlich pathway [GO:0000955]	1	1	1	1	1	1	1	1	1	1
nuclear-transcribed mRNA catabolic process [GO:0000956]	-0.48211	-0.52028	0.02583	-0.60104	-0.88414	-0.0062474	-0.15227	0.72525	0.16493	0.02583
mitochondrial RNA catabolic process [GO:0000957]	1	1	1	1	1	1	1	1	1	1
mitochondrial mRNA catabolic process [GO:0000958]	1	1	1	1	1	1	1	1	1	1
mitochondrial RNA metabolic process [GO:0000959]	1	1	1	1	1	1	1	1	1	1
regulation of mitochondrial RNA catabolic process [GO:0000960]	1	1	1	1	1	1	1	1	1	1
negative regulation of mitochondrial RNA catabolic process [GO:0000961]	1	1	1	1	1	1	1	1	1	1
positive regulation of mitochondrial RNA catabolic process [GO:0000962]	1	1	1	1	1	1	1	1	1	1
mitochondrial RNA processing [GO:0000963]	1	1	1	1	1	1	1	1	1	1
mitochondrial RNA 5-end processing [GO:0000964]	1	1	1	1	1	1	1	1	1	1
mitochondrial RNA 3-end processing [GO:0000965]	1	1	1	1	1	1	1	1	1	1
RNA 5-end processing [GO:0000966]	1	1	1	1	1	1	1	1	1	1
rRNA 5-end processing [GO:0000967]	1	1	1	1	1	1	1	1	1	1
negative regulation of exit from mitosis [GO:0001100]	1	1	1	1	1	1	1	1	1	1
response to acid [GO:0001101]	1	1	1	1	1	1	1	1	1	1
chronological cell aging [GO:0001300]	1	1	1	1	1	1	1	1	1	1
progressive alteration of chromatin during cell aging [GO:0001301]	1	1	1	1	1	1	1	1	1	1
replicative cell aging [GO:0001302]	1	1	1	1	1	1	1	1	1	1
nucleolar fragmentation during replicative aging [GO:0001303]	1	1	1	1	1	1	1	1	1	1
progressive alteration of chromatin during replicative cell aging [GO:0001304]	1	1	1	1	1	1	1	1	1	1
progressive alteration of chromatin during chronological cell aging [GO:0001305]	1	1	1	1	1	1	1	1	1	1
age-dependent response to oxidative stress [GO:0001306]	1	1	1	1	1	1	1	1	1	1
extrachromosomal circular DNA accumulation during replicative cell aging [GO:0001307]	1	1	1	1	1	1	1	1	1	1
loss of chromatin silencing during replicative cell aging [GO:0001308]	1	1	1	1	1	1	1	1	1	1
age-dependent telomere shortening [GO:0001309]	1	1	1	1	1	1	1	1	1	1
extrachromosomal rDNA circle accumulation during replicative cell aging [GO:0001310]	1	1	1	1	1	1	1	1	1	1
formation of extrachromosomal circular rDNA by homologous recombination during replicative cell aging [GO:0001311]	1	1	1	1	1	1	1	1	1	1
replication of extrachromosomal rDNA circles during replicative cell aging [GO:0001312]	1	1	1	1	1	1	1	1	1	1
formation of extrachromosomal circular DNA during replicative cell aging [GO:0001313]	1	1	1	1	1	1	1	1	1	1
replication of extrachromosomal circular DNA during replicative cell aging [GO:0001314]	1	1	1	1	1	1	1	1	1	1
age-dependent response to reactive oxygen species [GO:0001315]	1	1	1	1	1	1	1	1	1	1
age-dependent response to reactive oxygen species during replicative cell aging [GO:0001316]	1	1	1	1	1	1	1	1	1	1
accumulation of oxidatively modified proteins during replicative cell aging [GO:0001317]	1	1	1	1	1	1	1	1	1	1
formation of oxidatively modified proteins during replicative cell aging [GO:0001318]	1	1	1	1	1	1	1	1	1	1
inheritance of oxidatively modified proteins during replicative cell aging [GO:0001319]	1	1	1	1	1	1	1	1	1	1
age-dependent response to reactive oxygen species during chronological cell aging [GO:0001320]	1	1	1	1	1	1	1	1	1	1
age-dependent general metabolic decline during replicative cell aging [GO:0001321]	1	1	1	1	1	1	1	1	1	1
age-dependent response to oxidative stress during replicative cell aging [GO:0001322]	1	1	1	1	1	1	1	1	1	1
age-dependent general metabolic decline during chronological cell aging [GO:0001323]	1	1	1	1	1	1	1	1	1	1
age-dependent response to oxidative stress during chronological cell aging [GO:0001324]	1	1	1	1	1	1	1	1	1	1
formation of extrachromosomal circular DNA [GO:0001325]	1	1	1	1	1	1	1	1	1	1
replication of extrachromosomal circular DNA [GO:0001326]	1	1	1	1	1	1	1	1	1	1
signal transduction during filamentous growth [GO:0001402]	1	1	1	1	1	1	1	1	1	1
invasive growth in response to glucose limitation [GO:0001403]	1	1	1	1	1	1	1	1	1	1
invasive growth [GO:0001404]	1	1	1	1	1	1	1	1	1	1
glycerophosphodiester transport [GO:0001407]	1	1	1	1	1	1	1	1	1	1
guanine nucleotide transport [GO:0001408]	1	1	1	1	1	1	1	1	1	1
chlamydospore formation [GO:0001410]	1	1	1	1	1	1	1	1	1	1
skeletal development [GO:0001501]	-0.65438	0.9576	0.52547	-0.82378	-0.34757	2.1083e-06	-0.47504	-0.44509	-0.58114	-0.073703
cartilage condensation [GO:0001502]	0.46788	0.65316	0.038072	1	-0.18899	0.0077741	-0.33309	-0.26865	-0.70376	-0.032096
ossification [GO:0001503]	0.81752	0.79897	0.657	0.37215	-0.06151	0.00030224	-0.46988	-0.22869	-0.97222	-0.10866
neurotransmitter uptake [GO:0001504]	0.025037	-0.056976	-0.19322	0.49989	1	0.011407	0.79098	-0.56308	-0.056976	1
regulation of neurotransmitter levels [GO:0001505]	0.027302	-0.12471	-0.60527	0.21709	0.55737	0.003764	-0.88158	-0.042892	-0.071416	-0.37305
neurotransmitter biosynthetic process and storage [GO:0001506]	1	1	1	1	1	1	1	1	1	1
acetylcholine catabolic process in synaptic cleft [GO:0001507]	1	1	1	1	1	1	1	1	1	1
regulation of action potential [GO:0001508]	0.69969	-0.13808	0.024711	-0.81697	-0.27254	0.52028	0.075992	-0.68073	-0.26881	-0.48211
RNA methylation [GO:0001510]	1	1	1	1	1	1	1	1	1	1
selenocysteine incorporation [GO:0001514]	-0.20095	-0.20095	0.45907	0.018485	0.069171	-0.59026	-0.78775	-0.20095	-0.89292	1
prostaglandin biosynthetic process [GO:0001516]	-0.10406	-0.9411	0.18354	1	0.65754	-0.41637	-0.88252	0.37528	0.10406	-0.10406
peptide amidation [GO:0001519]	1	1	1	1	1	1	1	1	1	1
pseudouridine synthesis [GO:0001522]	-0.20095	-0.78775	0.25253	0.092436	1	-0.59026	-0.20095	0.036931	-0.89292	-0.20095
retinoid metabolic process [GO:0001523]	-0.30095	0.76758	-0.10406	0.30095	0.0078168	0.30095	0.41637	-0.10406	-0.45999	-0.41637
angiogenesis [GO:0001525]	0.88326	-0.93099	0.00031209	-0.75323	-0.19267	0.11082	-0.2485	0.0035024	-0.24696	-2.1484e-05
proteoglycan sulfate transfer [GO:0001526]	1	1	1	1	1	1	1	1	1	1
ciliary or flagellar motility [GO:0001539]	1	1	1	1	1	1	1	1	1	1
ovarian follicle development [GO:0001541]	-0.20611	-0.054498	0.17493	0.27434	0.53592	-0.77201	0.57118	-0.39196	0.78211	0.69276
ovulation from ovarian follicle [GO:0001542]	-0.20095	-0.59026	0.25253	-0.20095	0.20095	1	0.68633	0.89292	-0.68633	0.59026
ovarian follicle rupture [GO:0001543]	1	1	1	1	1	1	1	1	1	1
initiation of primordial ovarian follicle growth [GO:0001544]	1	1	1	1	1	1	1	1	1	1
primary ovarian follicle growth [GO:0001545]	1	1	1	1	1	1	1	1	1	1
preantral ovarian follicle growth [GO:0001546]	1	1	1	1	1	1	1	1	1	1
antral ovarian follicle growth [GO:0001547]	0.78775	-0.59026	0.092436	-0.68633	1	0.45907	0.89292	-0.20095	0.59026	-0.20095
follicular fluid formation in ovarian follicle antrum [GO:0001548]	1	1	1	1	1	1	1	1	1	1
cumulus cell differentiation [GO:0001549]	1	1	1	1	1	1	1	1	1	1
ovarian cumulus expansion [GO:0001550]	1	1	1	1	1	1	1	1	1	1
ovarian follicle endowment [GO:0001551]	1	1	1	1	1	1	1	1	1	1
ovarian follicle atresia [GO:0001552]	1	1	1	1	1	1	1	1	1	1
luteinization [GO:0001553]	1	1	1	1	1	1	1	1	1	1
luteolysis [GO:0001554]	1	1	1	1	1	1	1	1	1	1
oocyte growth [GO:0001555]	1	1	1	1	1	1	1	1	1	1
oocyte maturation [GO:0001556]	-0.20095	0.83998	1	-0.20095	0.31268	-0.89292	0.89292	0.78775	0.68633	0.59026
metabolic process resulting in cell growth [GO:0001557]	1	1	1	1	1	1	1	1	1	1
regulation of cell growth [GO:0001558]	0.84116	-0.23475	0.26702	-0.63104	-0.099042	0.039189	-0.063643	0.40314	-0.41255	0.074502
regulation of cell growth by detection of nuclear:cytoplasmic ratio [GO:0001559]	1	1	1	1	1	1	1	1	1	1
regulation of cell growth by extracellular stimulus [GO:0001560]	1	1	1	1	1	1	1	1	1	1
fatty acid alpha-oxidation [GO:0001561]	-0.44696	-0.51132	-0.70376	0.0011566	0.0018638	-0.23987	1	-0.10423	-0.9174	-0.11981
response to protozoan [GO:0001562]	1	1	1	1	1	1	1	1	1	1
detection of protozoan [GO:0001563]	1	1	1	1	1	1	1	1	1	1
resistance to pathogenic protozoa [GO:0001564]	1	1	1	1	1	1	1	1	1	1
blood vessel development [GO:0001568]	-0.88999	-0.57438	8.1671e-08	-0.35681	-0.040579	0.062069	0.81781	0.022872	-0.045673	-4.7727e-05
patterning of blood vessels [GO:0001569]	-0.37266	-0.37266	0.0060866	-0.87062	-0.05593	0.17836	-0.25784	0.0084974	0.86388	-0.059313
[truncated: 14,763 more rows]

## Sheet: frog
	F-CNS	F-Intestine	F-Heart	F-Kidney	F-Liver	F-Eye	F-Muscle	F-Spleen	F-Stomach	F-Testis
[truncated: 15,199 more rows]

## Sheet: pufferfish
	P-CNS	P-Intestine	P-Heart	P-Kidney	P-Liver	P-Eye	P-Muscle	P-Spleen	P-Stomach	P-Testis
[truncated: 15,199 more rows]
